# Supplementary material for: Defense mechanisms against herbivory in Picea: sequence evolution and expression regulation of gene family members in the phenylpropanoid pathway
Source: BMC Genomics. 2011 Dec 16;12:608. doi: 10.1186/1471-2164-12-608 (PMC3288119; doi:10.1186/1471-2164-12-608)
Supplement: Additional file 1 — List of 428 spruce candidate genes of the phenylpropanoid biosynthesis and related pathway from our microarray experiment, with AGI annotations, and trait associations. Additional information is provided regarding the code of each individual transcript (microarray element) within the gene co-expression network (Figure 4) as well as about amino acid length and isoelectric point (pI) for the classification of the classIII peroxidases (prxr). [file 1471-2164-12-608-S1.XLS]

## Sheet: additional file 1
array element	abbrev	code_network	present in network	element annotation	annotation	pI (prxr)	amino acid length (prxr)	comment (prxr)	Element	association?	E-value	Reciprical E-value	Hit size (aa)	Matched size [positives + identical] (aa)	Matched Percent	AGI #	BLAST hit	Matching FLcDNAs	GO Annotations
WS01014_N23	3GT	3GT								no	2.3e-52	2.1e-43	484	228	0.473684	AT4G34135.1	| Symbols: UGT73B2 | UGT73B2; UDP-glucosyltransferase/ UDP-glycosyltransferase/ flavonol 3-O-glucosyltransferase | chr4:16345480-16347020 REVERSE	WS02727_L14, WS0298_L11, WS0278_C18, WS0299_N03, WS02714_E07, WS02720_D11, WS02737_F15, WS0272_K03, WS02719_B07, WS02722_J08, WS02712_A21, WS0283_P14, WS02716_D04, WS02745_F15,	GO:0008194	func	transferase activity	GO:0012505	comp	other membranes	GO:0035251	func	transferase activity	GO:0047893	func	transferase activity	GO:0051555	proc	other cellular processes | other metabolic processes	GO:0051707	proc	other biological processes | response to abiotic or biotic stimulus
WS00112_J15	4CL	4CL_1	x	Picgl4CL3	4CL					no	1.3e-90	2.4e-45	562	218	0.766055	AT1G65060.1	| Symbols: 4CL3 | 4CL3 (4-coumarate:CoA ligase 3); 4-coumarate-CoA ligase | chr1:24171048-24175120 REVERSE	WS0299_C23,	GO:0005575	comp	other cellular components	GO:0009411	proc	response to abiotic or biotic stimulus	GO:0009698	proc	other cellular processes | other metabolic processes	GO:0016207	func	other enzyme activity
WS0097_M19	4CL	4CL_10	x	PgeACL9	OPCL					no	6.1e-35	no hit	547	110	0.672727	AT1G20510.1	| Symbols: OPCL1 | OPCL1 (OPC-8:0 COA LIGASE1); 4-coumarate-CoA ligase | chr1:7103635-7105846 REVERSE	no hit	GO:0005777	comp	other cellular components | other cytoplasmic components | other intracellular components	GO:0009695	proc	response to stress | other cellular processes | other metabolic processes | other biological processes | response to abiotic or biotic stimulus	GO:0009698	proc	other cellular processes | other metabolic processes	GO:0016207	func	other enzyme activity
WS01010_M10	4CL	4CL_11	x	Picsi4CL2	4CL					no	6.5e-71	3.9e-71	562	172	0.813953	AT1G65060.1	| Symbols: 4CL3 | 4CL3 (4-coumarate:CoA ligase 3); 4-coumarate-CoA ligase | chr1:24171048-24175120 REVERSE	WS0299_C23,	GO:0005575	comp	other cellular components	GO:0009411	proc	response to abiotic or biotic stimulus	GO:0009698	proc	other cellular processes | other metabolic processes	GO:0016207	func	other enzyme activity
WS01015_I23	4CL	4CL_12	x	PicsiACL3	OPCL					no	5.4e-44	4.4e-06	547	112	0.785714	AT1G20510.1	| Symbols: OPCL1 | OPCL1 (OPC-8:0 COA LIGASE1); 4-coumarate-CoA ligase | chr1:7103635-7105846 REVERSE	no hit	GO:0005777	comp	other cellular components | other cytoplasmic components | other intracellular components	GO:0009695	proc	response to stress | other cellular processes | other metabolic processes | other biological processes | response to abiotic or biotic stimulus	GO:0009698	proc	other cellular processes | other metabolic processes	GO:0016207	func	other enzyme activity
WS0269_E03	4CL	4CL_13		PicglACL4	OPCL					no	6e-45	4.2e-45	547	117	0.752137	AT1G20510.1	| Symbols: OPCL1 | OPCL1 (OPC-8:0 COA LIGASE1); 4-coumarate-CoA ligase | chr1:7103635-7105846 REVERSE	WS0299_C23,	GO:0005777	comp	other cellular components | other cytoplasmic components | other intracellular components	GO:0009695	proc	response to stress | other cellular processes | other metabolic processes | other biological processes | response to abiotic or biotic stimulus	GO:0009698	proc	other cellular processes | other metabolic processes	GO:0016207	func	other enzyme activity
WS0043_P03	4CL	4CL_2	x	PicsiACL11	OPCL					no	1.1e-63	no hit	547	176	0.681818	AT1G20510.1	| Symbols: OPCL1 | OPCL1 (OPC-8:0 COA LIGASE1); 4-coumarate-CoA ligase | chr1:7103635-7105846 REVERSE	no hit	GO:0005777	comp	other cellular components | other cytoplasmic components | other intracellular components	GO:0009695	proc	response to stress | other cellular processes | other metabolic processes | other biological processes | response to abiotic or biotic stimulus	GO:0009698	proc	other cellular processes | other metabolic processes	GO:0016207	func	other enzyme activity
WS00729_F23	4CL	4CL_3	x	PicglACL10	OPCL					no	3.4e-42	1.6e-42	547	120	0.725	AT1G20510.1	| Symbols: OPCL1 | OPCL1 (OPC-8:0 COA LIGASE1); 4-coumarate-CoA ligase | chr1:7103635-7105846 REVERSE	WS0299_C23,	GO:0005777	comp	other cellular components | other cytoplasmic components | other intracellular components	GO:0009695	proc	response to stress | other cellular processes | other metabolic processes | other biological processes | response to abiotic or biotic stimulus	GO:0009698	proc	other cellular processes | other metabolic processes	GO:0016207	func	other enzyme activity
WS00816_O23	4CL	4CL_4		PicglACL8	OPCL				WS00816_O23	Ht_1997, cross26_unique	1.3e-17	no hit	551	67	0.656716	AT5G38120.1	| Symbols: | 4-coumarate--CoA ligase family protein / 4-coumaroyl-CoA synthase family protein | chr5:15231003-15233367 FORWARD	no hit	GO:0008152	proc	other metabolic processes	GO:0016207	func	other enzyme activity
WS00913_G23	4CL	4CL_5		PgeACL18	acyl-CoA ligase					no	4.9e-166	1e-82	545	245	0.542857	AT4G05160.1	| Symbols: | 4-coumarate--CoA ligase, putative / 4-coumaroyl-CoA synthase, putative | chr4:2664449-2666545 FORWARD	WS0299_C23,	GO:0004321	func	transferase activity	GO:0005777	comp	other cellular components | other cytoplasmic components | other intracellular components	GO:0009695	proc	response to stress | other cellular processes | other metabolic processes | other biological processes | response to abiotic or biotic stimulus	GO:0016207	func	other enzyme activity
WS00923_H15	4CL	4CL_6		PgeACL7	OPCL					no	1.3e-67	1e-17	547	266	0.518797	AT1G20510.1	| Symbols: OPCL1 | OPCL1 (OPC-8:0 COA LIGASE1); 4-coumarate-CoA ligase | chr1:7103635-7105846 REVERSE	no hit	GO:0005777	comp	other cellular components | other cytoplasmic components | other intracellular components	GO:0009695	proc	response to stress | other cellular processes | other metabolic processes | other biological processes | response to abiotic or biotic stimulus	GO:0009698	proc	other cellular processes | other metabolic processes	GO:0016207	func	other enzyme activity
WS00926_I20	4CL	4CL_7	x	PgeACL15	acyl-CoA ligase					no	5.5e-74	2.8e-74	545	212	0.641509	AT4G05160.1	| Symbols: | 4-coumarate--CoA ligase, putative / 4-coumaroyl-CoA synthase, putative | chr4:2664449-2666545 FORWARD	WS0299_C23,	GO:0004321	func	transferase activity	GO:0005777	comp	other cellular components | other cytoplasmic components | other intracellular components	GO:0009695	proc	response to stress | other cellular processes | other metabolic processes | other biological processes | response to abiotic or biotic stimulus	GO:0016207	func	other enzyme activity
WS00930_N07	4CL	4CL_8		Picgl4CL4	4CL					no	3.9e-176	4e-111	557	479	0.695198	AT3G21240.1	| Symbols: AT4CL2, 4CL2 | 4CL2 (4-coumarate:CoA ligase 2); 4-coumarate-CoA ligase | chr3:7454503-7457320 REVERSE	WS0299_C23,	GO:0005575	comp	other cellular components	GO:0009411	proc	response to abiotic or biotic stimulus	GO:0009611	proc	response to stress | other biological processes	GO:0009620	proc	other biological processes | response to abiotic or biotic stimulus	GO:0009698	proc	other cellular processes | other metabolic processes	GO:0016207	func	other enzyme activity
WS00931_E22	4CL	4CL_9		PgeACL5	OPCL					no	1.7e-65	8.3e-66	547	171	0.707602	AT1G20510.1	| Symbols: OPCL1 | OPCL1 (OPC-8:0 COA LIGASE1); 4-coumarate-CoA ligase | chr1:7103635-7105846 REVERSE	WS0299_C23,	GO:0005777	comp	other cellular components | other cytoplasmic components | other intracellular components	GO:0009695	proc	response to stress | other cellular processes | other metabolic processes | other biological processes | response to abiotic or biotic stimulus	GO:0009698	proc	other cellular processes | other metabolic processes	GO:0016207	func	other enzyme activity
WS00914_G22	ANS	ANS								no	1.1e-13	9.2e-14	113	71	0.521127	AT4G22870.1	| Symbols: | leucoanthocyanidin dioxygenase, putative / anthocyanidin synthase, putative | chr4:12001895-12002233 REVERSE	WS02724_C15, WS02710_G17, WS02712_M02, WS0291_D24, WS02746_P13, WS0281_F02, WS02716_I22, WS0287_H10, WS0271_C15, WS0274_H22, WS02752_E18, WS0277_N03,	GO:0005575	comp	other cellular components
WS00823_C02	C3H	C3H_1		C41	C3H					no	2.8e-214	8.1e-152	509	500	0.75	AT2G40890.1	| Symbols: CYP98A3, REF8 | CYP98A3 (cytochrome P450, family 98, subfamily A, polypeptide 3); p-coumarate 3-hydroxylase | chr2:17065369-17067610 REVERSE	WS0281_N07, WS0271_I15, WS02717_E11, WS0284_L18, WS0291_L15, WS02726_B12, WS02735_P15,	GO:0004497	func	other enzyme activity	GO:0005792	comp	other cellular components	GO:0009699	proc	other cellular processes | other metabolic processes	GO:0009805	proc	other cellular processes | other metabolic processes	GO:0009809	proc	other cellular processes | other metabolic processes	GO:0009813	proc	other cellular processes | other metabolic processes	GO:0046409	func	other enzyme activity
WS0099_J20	C3H	C3H_2			F3'5'H/F3H					no	3e-28	2.4e-28	509	125	0.44	AT2G40890.1	| Symbols: CYP98A3, REF8 | CYP98A3 (cytochrome P450, family 98, subfamily A, polypeptide 3); p-coumarate 3-hydroxylase | chr2:17065369-17067610 REVERSE	WS02717_E11, WS0271_I15, WS0281_N07, WS0291_L15, WS02726_B12, WS0284_L18, WS0278_K04, WS02739_K19,	GO:0004497	func	other enzyme activity	GO:0005792	comp	other cellular components	GO:0009699	proc	other cellular processes | other metabolic processes	GO:0009805	proc	other cellular processes | other metabolic processes	GO:0009809	proc	other cellular processes | other metabolic processes	GO:0009813	proc	other cellular processes | other metabolic processes	GO:0046409	func	other enzyme activity
WS01017_C19	C3H	C3H_3			F3'5'H/F3H					no	2.3e-35	1.6e-35	509	106	0.537736	AT2G40890.1	| Symbols: CYP98A3, REF8 | CYP98A3 (cytochrome P450, family 98, subfamily A, polypeptide 3); p-coumarate 3-hydroxylase | chr2:17065369-17067610 REVERSE	WS02726_B12, WS02717_E11, WS0291_L15, WS0281_N07, WS0284_L18, WS0271_I15,	GO:0004497	func	other enzyme activity	GO:0005792	comp	other cellular components	GO:0009699	proc	other cellular processes | other metabolic processes	GO:0009805	proc	other cellular processes | other metabolic processes	GO:0009809	proc	other cellular processes | other metabolic processes	GO:0009813	proc	other cellular processes | other metabolic processes	GO:0046409	func	other enzyme activity
WS0043_A20	C4H	C4H_1	x		n.a.					no	4.4e-10	5.2e-10	506	34	0.823529	AT2G30490.1	| Symbols: ATC4H, C4H, CYP73A5 | ATC4H (CINNAMATE-4-HYDROXYLASE) | chr2:13000938-13002760 REVERSE	no hit	GO:0005783	comp	ER	GO:0009416	proc	response to abiotic or biotic stimulus	GO:0009505	comp	cell wall	GO:0009611	proc	response to stress | other biological processes	GO:0009699	proc	other cellular processes | other metabolic processes	GO:0016710	func	other enzyme activity
WS00824_E05	C4H	C4H_2	x	C37	C4H					no	2.1e-33	1.2e-107	506	80	0.8125	AT2G30490.1	| Symbols: ATC4H, C4H, CYP73A5 | ATC4H (CINNAMATE-4-HYDROXYLASE) | chr2:13000938-13002760 REVERSE	no hit	GO:0005783	comp	ER	GO:0009416	proc	response to abiotic or biotic stimulus	GO:0009505	comp	cell wall	GO:0009611	proc	response to stress | other biological processes	GO:0009699	proc	other cellular processes | other metabolic processes	GO:0016710	func	other enzyme activity
WS00931_C11	C4H	C4H_3		C38	C4H					no	2.3e-219	9.7e-68	506	500	0.782	AT2G30490.1	| Symbols: ATC4H, C4H, CYP73A5 | ATC4H (CINNAMATE-4-HYDROXYLASE) | chr2:13000938-13002760 REVERSE	WS0271_I15, WS0281_N07, WS02717_E11, WS0291_L15, WS02726_B12, WS0284_L18, WS02727_O19,	GO:0005783	comp	ER	GO:0009416	proc	response to abiotic or biotic stimulus	GO:0009505	comp	cell wall	GO:0009611	proc	response to stress | other biological processes	GO:0009699	proc	other cellular processes | other metabolic processes	GO:0016710	func	other enzyme activity
WS00823_O18	CAD	CAD_1								no	2.2e-118	3.2e-107	327	315	0.685714	AT5G19440.1	| Symbols: | cinnamyl-alcohol dehydrogenase, putative (CAD) | chr5:6556495-6558125 FORWARD	WS02729_F21, WS0282_F22, WS0276_C09, WS0282_D20, WS0281_G07, WS02717_O07, WS0277_E11, WS02722_A04, WS0286_N08, WS0283_M02, WS02726_P11, WS0277_K20, WS02915_M08, WS02723_E14, WS0273_C05, WS0271_G13, WS0284_I02, WS02712_O18, WS0279_O23, WS02712_G15, WS02753	GO:0004022	func	other enzyme activity	GO:0005575	comp	other cellular components
WS00911_M22	CAD	CAD_2	x							no	1.5e-30	1e-30	358	196	0.387755	AT4G34230.1	| Symbols: ATCAD5, CAD-5, CAD5 | CAD5 (CINNAMYL ALCOHOL DEHYDROGENASE 5); cinnamyl-alcohol dehydrogenase | chr4:16386902-16388670 REVERSE	WS02730_K08, WS0273_B04, WS02911_D06, WS0279_E02, WS0295_B14, WS02727_O20, WS0283_H14, WS02728_J09, WS0273_P03, WS0299_L23, WS0299_I06,	GO:0005575	comp	other cellular components	GO:0009809	proc	other cellular processes | other metabolic processes	GO:0045551	func	other enzyme activity
WS00943_D20	CAD	CAD_3	x							no	1.5e-34	7.3e-35	356	233	0.373391	AT1G72680.1	| Symbols: | cinnamyl-alcohol dehydrogenase, putative | chr1:27363008-27364538 REVERSE	WS0279_E02, WS0273_B04, WS02911_D06, WS0295_B14, WS02730_K08, WS02727_O20, WS0283_H14, WS02718_A23, WS02751_O06, WS02751_P21, WS02749_D20, WS02721_P16,	GO:0008270	func	other binding	GO:0009809	proc	other cellular processes | other metabolic processes	GO:0016491	func	other enzyme activity	GO:0016616	func	other enzyme activity	GO:0048037	func	other binding
WS01020_G05	CAD	CAD_4								no	1.7e-143	2e-128	356	355	0.726761	AT1G72680.1	| Symbols: | cinnamyl-alcohol dehydrogenase, putative | chr1:27363008-27364538 REVERSE	WS0279_E02, WS0295_B14, WS02730_K08, WS02727_O20, WS0273_B04, WS02911_D06, WS02734_I21,	GO:0008270	func	other binding	GO:0009809	proc	other cellular processes | other metabolic processes	GO:0016491	func	other enzyme activity	GO:0016616	func	other enzyme activity	GO:0048037	func	other binding
WS0261_G15	CAD	CAD_5								no	7e-122	4.7e-153	327	317	0.690852	AT5G19440.1	| Symbols: | cinnamyl-alcohol dehydrogenase, putative (CAD) | chr5:6556495-6558125 FORWARD	WS0276_C09, WS0282_D20, WS0282_F22, WS02729_F21, WS0281_G07, WS0277_E11, WS02722_A04, WS02717_O07, WS0286_N08, WS0283_M02, WS02726_P11, WS0277_K20, WS02723_E14, WS02915_M08, WS0273_C05, WS0284_I02, WS0271_G13, WS02712_O18, WS02712_G15, WS0279_O23, WS02729	GO:0004022	func	other enzyme activity	GO:0005575	comp	other cellular components
IS0014_O19	CCoAOMT	CCoAOMT_1	x	PicglOMT1	CCOMTL					no	4.4e-43	4e-24	260	190	0.447368	AT4G34050.1	| Symbols: | caffeoyl-CoA 3-O-methyltransferase, putative | chr4:16310849-16311978 FORWARD	WS0289_K11, WS0296_E13, WS0273_J15, WS0272_H16, WS02726_I18, WS0285_G13,	GO:0005829	comp	cytosol	GO:0008171	func	transferase activity
WS0261_E15	CCoAOMT	CCoAOMT_10		PicglCCoAOMT3	lignin forming				WS0261_E15	Ht_1999	2.7e-88	2.8e-50	260	232	0.711207	AT4G34050.1	| Symbols: | caffeoyl-CoA 3-O-methyltransferase, putative | chr4:16310849-16311978 FORWARD	WS0273_J15, WS0272_H16, WS0285_G13, WS02726_I18, WS0289_K11, WS0296_E13,	GO:0005829	comp	cytosol	GO:0008171	func	transferase activity
WS0022_P17	CCoAOMT	CCoAOMT_2	x	PicglOMT1	CCOMTL				WS0022_P17	Ht_1997	2.2e-39	no hit	260	146	0.39726	AT4G34050.1	| Symbols: | caffeoyl-CoA 3-O-methyltransferase, putative | chr4:16310849-16311978 FORWARD	WS0296_E13, WS0289_K11,	GO:0005829	comp	cytosol	GO:0008171	func	transferase activity
WS0031_B01	CCoAOMT	CCoAOMT_3		PicglCCoAOMT1	lignin forming				WS0031_B01	growth1	1e-113	1.3e-114	260	258	0.786822	AT4G34050.1	| Symbols: | caffeoyl-CoA 3-O-methyltransferase, putative | chr4:16310849-16311978 FORWARD	WS0285_G13, WS02726_I18, WS0272_H16, WS0273_J15, WS02714_O21, WS0289_K11, WS0296_E13,	GO:0005829	comp	cytosol	GO:0008171	func	transferase activity
WS0057_P01	CCoAOMT	CCoAOMT_4		n.a.	no similarity, methyltransferase					no	1.6e-10	no hit	260	145	0.282759	AT4G34050.1	| Symbols: | caffeoyl-CoA 3-O-methyltransferase, putative | chr4:16310849-16311978 FORWARD	WS02715_N01, WS02751_B19, WS02715_A01,	GO:0005829	comp	cytosol	GO:0008171	func	transferase activity
WS0064_O09	CCoAOMT	CCoAOMT_5		PicglCCoAOMT2	lignin forming					no	3.1e-112	3.9e-65	260	257	0.785992	AT4G34050.1	| Symbols: | caffeoyl-CoA 3-O-methyltransferase, putative | chr4:16310849-16311978 FORWARD	WS02726_I18, WS0285_G13, WS0272_H16, WS0273_J15, WS0289_K11, WS0296_E13,	GO:0005829	comp	cytosol	GO:0008171	func	transferase activity
WS00818_C05	CCoAOMT	CCoAOMT_6		PicglOMT2	similarity to catechol-O-methyltransferase					no	5.8e-14	2.7e-14	260	188	0.292553	AT4G34050.1	| Symbols: | caffeoyl-CoA 3-O-methyltransferase, putative | chr4:16310849-16311978 FORWARD	WS02715_A01, WS02715_N01, WS02751_B19, WS02726_I18, WS0285_G13, WS0272_H16, WS0273_J15,	GO:0005829	comp	cytosol	GO:0008171	func	transferase activity
WS0099_L04	CCoAOMT	CCoAOMT_7		PicglOMT2	similarity to catechol-O-methyltransferase				WS0099_L04	Ht_1999	2.1e-11	1.5e-11	260	159	0.295597	AT4G34050.1	| Symbols: | caffeoyl-CoA 3-O-methyltransferase, putative | chr4:16310849-16311978 FORWARD	WS02715_A01, WS02715_N01, WS02751_B19, WS02726_I18, WS0285_G13, WS0273_J15, WS0272_H16,	GO:0005829	comp	cytosol	GO:0008171	func	transferase activity
WS01013_K15	CCoAOMT	CCoAOMT_8	x	n.a.	similar to other catechol-O-methyltransferases				WS01013_K15	egg 2001, cross26_unique	2.2e-12	no hit	260	156	0.262821	AT4G34050.1	| Symbols: | caffeoyl-CoA 3-O-methyltransferase, putative | chr4:16310849-16311978 FORWARD	WS02715_N01,	GO:0005829	comp	cytosol	GO:0008171	func	transferase activity
WS0107_O19	CCoAOMT	CCoAOMT_9	x	n.a.	similar to other catechol-O-methyltransferases					no	7.1e-12	no hit	260	188	0.297872	AT4G34050.1	| Symbols: | caffeoyl-CoA 3-O-methyltransferase, putative | chr4:16310849-16311978 FORWARD	WS02715_A01, WS02715_N01, WS02751_B19, WS02726_I18, WS0285_G13,	GO:0005829	comp	cytosol	GO:0008171	func	transferase activity
WS00111_I15	CCR	CCR_1								no	4.5e-18	no hit	345	65	0.630769	AT1G15950.1	| Symbols: IRX4, ATCCR1, CCR1 | CCR1 (CINNAMOYL COA REDUCTASE 1) | chr1:5478849-5481909 FORWARD	no hit	GO:0005575	comp	other cellular components	GO:0009409	proc	response to stress | response to abiotic or biotic stimulus	GO:0009809	proc	other cellular processes | other metabolic processes	GO:0016621	func	other enzyme activity
WS00933_O12	CCR	CCR_10								no	4.8e-68	3.1e-68	345	191	0.659686	AT1G15950.1	| Symbols: IRX4, ATCCR1, CCR1 | CCR1 (CINNAMOYL COA REDUCTASE 1) | chr1:5478849-5481909 FORWARD	WS02729_F21, WS0282_D20, WS0282_F22, WS0276_C09, WS0277_E11, WS02722_A04, WS0281_G07, WS02717_O07, WS0286_N08, WS0283_M02, WS0277_K20, WS02915_M08, WS0273_C05, WS0271_G13, WS02726_P11, WS02723_E14, WS0284_I02, WS02712_O18, WS02712_G15, WS0279_O23, WS02753_F08, WS02729_O07, WS02918_E05,	GO:0005575	comp	other cellular components	GO:0009409	proc	response to stress | response to abiotic or biotic stimulus	GO:0009809	proc	other cellular processes | other metabolic processes	GO:0016621	func	other enzyme activity
WS0094_C01	CCR	CCR_11								no	7.8e-107	1.3e-45	345	273	0.725275	AT1G15950.1	| Symbols: IRX4, ATCCR1, CCR1 | CCR1 (CINNAMOYL COA REDUCTASE 1) | chr1:5478849-5481909 FORWARD	WS02729_F21, WS0276_C09, WS0282_F22, WS0282_D20, WS0281_G07, WS02717_O07, WS02722_A04, WS0277_E11, WS0286_N08, WS0283_M02, WS02915_M08, WS02726_P11, WS0277_K20, WS0279_O23, WS02753_F08, WS0273_C05, WS0271_G13, WS0284_I02, WS02723_E14, WS02712_O18, WS02712_G15,	GO:0005575	comp	other cellular components	GO:0009409	proc	response to stress | response to abiotic or biotic stimulus	GO:0009809	proc	other cellular processes | other metabolic processes	GO:0016621	func	other enzyme activity
WS01013_A02	CCR	CCR_12	x							no	8.1e-13	no hit	325	56	0.678571	AT5G58490.1	| Symbols: | cinnamoyl-CoA reductase family | chr5:23660294-23661681 FORWARD	WS02747_I08, WS0271_D10,	GO:0005575	comp	other cellular components	GO:0009809	proc	other cellular processes | other metabolic processes	GO:0016621	func	other enzyme activity
WS01016_F01	CCR	CCR_13								no	8.1e-13	no hit	325	56	0.678571	AT5G58490.1	| Symbols: | cinnamoyl-CoA reductase family | chr5:23660294-23661681 FORWARD	WS0271_D10, WS02747_I08, WS02724_G10, WS02917_M07, WS02735_H09, WS02910_K12, WS02717_O02, WS0285_K17, WS02744_P07, WS02910_E13, WS02710_C04, WS02711_K16, WS02745_H16, WS02719_B01, WS02713_C20, WS0274_B04, WS0279_L06, WS0287_P09, WS02738_D02, WS02729_E01,	GO:0005575	comp	other cellular components	GO:0009809	proc	other cellular processes | other metabolic processes	GO:0016621	func	other enzyme activity
WS0104_E12	CCR	CCR_14	x							no	3.2e-62	1.8e-29	325	190	0.610526	AT5G58490.1	| Symbols: | cinnamoyl-CoA reductase family | chr5:23660294-23661681 FORWARD	WS0281_G07, WS02717_O07, WS0276_C09, WS0282_D20, WS0282_F22, WS02729_F21, WS02753_F08, WS02915_M08,	GO:0005575	comp	other cellular components	GO:0009809	proc	other cellular processes | other metabolic processes	GO:0016621	func	other enzyme activity
WS0106_D11	CCR	CCR_15								no	5.7e-15	3.9e-15	325	58	0.568966	AT5G58490.1	| Symbols: | cinnamoyl-CoA reductase family | chr5:23660294-23661681 FORWARD	WS0281_G07, WS02717_O07, WS02722_M03, WS0276_C09, WS0282_D20, WS0282_F22, WS02729_F21,	GO:0005575	comp	other cellular components	GO:0009809	proc	other cellular processes | other metabolic processes	GO:0016621	func	other enzyme activity
WS0109_N01	CCR	CCR_16							WS0109_N01	egg 2001	3.6e-47	2.2e-47	345	147	0.646259	AT1G15950.1	| Symbols: IRX4, ATCCR1, CCR1 | CCR1 (CINNAMOYL COA REDUCTASE 1) | chr1:5478849-5481909 FORWARD	WS02729_F21, WS0282_D20, WS0282_F22, WS0276_C09, WS02722_A04, WS0277_E11, WS0281_G07, WS02717_O07, WS0286_N08, WS0277_K20, WS0283_M02, WS02726_P11, WS0279_O23, WS02915_M08, WS02753_F08,	GO:0005575	comp	other cellular components	GO:0009409	proc	response to stress | response to abiotic or biotic stimulus	GO:0009809	proc	other cellular processes | other metabolic processes	GO:0016621	func	other enzyme activity
WS0264_B20	CCR	CCR_17	x							no	1.1e-107	1.5e-158	319	321	0.595016	AT2G02400.1	| Symbols: | cinnamoyl-CoA reductase family | chr2:631412-632448 REVERSE	WS0281_G07, WS0282_F22, WS0276_C09, WS0282_D20, WS02717_O07, WS02729_F21, WS0277_E11, WS02722_A04, WS0286_N08, WS0283_M02, WS02726_P11, WS02915_M08, WS0271_G13, WS0273_C05, WS02723_E14, WS0279_O23, WS0284_I02, WS02729_O07, WS02753_F08, WS0277_K20, WS02918	GO:0005575	comp	other cellular components	GO:0009809	proc	other cellular processes | other metabolic processes	GO:0016621	func	other enzyme activity
WS0013_L15	CCR	CCR_2								no	3.2e-85	2.5e-108	322	315	0.530159	AT2G33590.1	| Symbols: | cinnamoyl-CoA reductase family | chr2:14231698-14233441 FORWARD	WS02722_A04, WS0277_E11, WS02717_O07, WS02729_F21, WS0282_D20, WS0276_C09, WS0282_F22, WS0281_G07, WS02753_F08, WS02726_P11, WS0286_N08, WS0283_M02, WS02915_M08, WS0279_O23,	GO:0005575	comp	other cellular components	GO:0009809	proc	other cellular processes | other metabolic processes	GO:0016621	func	other enzyme activity
WS0024_B11	CCR	CCR_3	x							no	1.7e-09	1.8e-09	325	48	0.625	AT5G58490.1	| Symbols: | cinnamoyl-CoA reductase family | chr5:23660294-23661681 FORWARD	WS02717_O07, WS0281_G07,	GO:0005575	comp	other cellular components	GO:0009809	proc	other cellular processes | other metabolic processes	GO:0016621	func	other enzyme activity
WS0044_J08	CCR	CCR_4								no	3.5e-11	2.9e-11	345	58	0.534483	AT1G15950.1	| Symbols: IRX4, ATCCR1, CCR1 | CCR1 (CINNAMOYL COA REDUCTASE 1) | chr1:5478849-5481909 FORWARD	no hit	GO:0005575	comp	other cellular components	GO:0009409	proc	response to stress | response to abiotic or biotic stimulus	GO:0009809	proc	other cellular processes | other metabolic processes	GO:0016621	func	other enzyme activity
WS0046_F13	CCR	CCR_5	x							no	4e-07	5e-07	345	37	0.621622	AT1G15950.1	| Symbols: IRX4, ATCCR1, CCR1 | CCR1 (CINNAMOYL COA REDUCTASE 1) | chr1:5478849-5481909 FORWARD	no hit	GO:0005575	comp	other cellular components	GO:0009409	proc	response to stress | response to abiotic or biotic stimulus	GO:0009809	proc	other cellular processes | other metabolic processes	GO:0016621	func	other enzyme activity
WS0061_J17	CCR	CCR_6								no	5.6e-49	1.4e-11	305	260	0.415385	AT2G23910.1	| Symbols: | cinnamoyl-CoA reductase-related | chr2:10184982-10186869 FORWARD	WS0271_G13, WS0273_C05, WS0284_I02, WS02918_E05, WS02723_E14, WS0277_K20, WS02712_O18, WS02712_G15, WS0276_C09, WS0282_F22, WS0282_D20, WS02729_F21, WS0281_G07, WS0277_E11, WS02722_A04, WS0286_N08, WS0283_M02, WS02726_P11, WS02717_O07, WS0279_O23, WS02729	GO:0005575	comp	other cellular components	GO:0009809	proc	other cellular processes | other metabolic processes	GO:0016621	func	other enzyme activity
WS0078_N05	CCR	CCR_7								no	1.8e-75	1.2e-64	333	225	0.64	AT1G80820.1	| Symbols: CCR2 | CCR2 (CINNAMOYL COA REDUCTASE) | chr1:30375538-30377352 FORWARD	WS02729_F21, WS0282_D20, WS0276_C09, WS0282_F22, WS0281_G07, WS02717_O07, WS02722_A04, WS0277_E11, WS0286_N08, WS0283_M02, WS02726_P11,	GO:0005575	comp	other cellular components	GO:0009409	proc	response to stress | response to abiotic or biotic stimulus	GO:0009809	proc	other cellular processes | other metabolic processes	GO:0016621	func	other enzyme activity
WS00920_P12	CCR	CCR_8								no	8.7e-76	1.1e-119	304	292	0.523973	AT4G30470.1	| Symbols: | cinnamoyl-CoA reductase-related | chr4:14894269-14896512 FORWARD	WS0277_K20,	GO:0005575	comp	other cellular components	GO:0009809	proc	other cellular processes | other metabolic processes	GO:0016621	func	other enzyme activity
WS00921_J24	CCR	CCR_9	x							no	4.2e-89	1.2e-58	325	210	0.671429	AT5G58490.1	| Symbols: | cinnamoyl-CoA reductase family | chr5:23660294-23661681 FORWARD	WS0281_G07, WS02722_A04, WS0277_E11, WS0282_F22, WS02729_F21, WS0276_C09, WS0282_D20, WS02729_O07, WS0283_M02, WS02915_M08, WS0286_N08, WS02726_P11, WS02753_F08, WS0279_O23, WS02752_M16, WS0271_G13, WS02918_E05, WS0273_C05, WS02723_E14, WS0284_I02, WS0277	GO:0005575	comp	other cellular components	GO:0009809	proc	other cellular processes | other metabolic processes	GO:0016621	func	other enzyme activity
WS0011_B22	CHI	CHI_1	x						WS0011_B22	cross26_unique	2.5e-62	2.7e-119	210	213	0.596244	AT5G05270.1	| Symbols: | chalcone-flavanone isomerase family protein | chr5:1563493-1564828 FORWARD	WS02712_F04,	GO:0003674	func	other molecular functions	GO:0005575	comp	other cellular components	GO:0009813	proc	other cellular processes | other metabolic processes
WS0047_E22	CHI	CHI_2								no	1.3e-58	2e-116	280	278	0.456835	AT3G63170.1	| Symbols: | similar to unknown protein [Arabidopsis thaliana] (TAIR:AT2G26310.1); similar to putative chalcone isomerase [Lycopersicon esculentum] (GB:AAQ55182.1); similar to Os07g0571600 [Oryza sativa (japonica cultivar-group)] (GB:NP_001060052.1) | chr3:23345650-23346968 FORWARD	WS02717_C15,	GO:0009507	comp	chloroplast
WS00720_J05	CHI	CHI_3	x							no	1e-43	5.1e-41	247	183	0.480874	AT3G55120.1	| Symbols: A11, CFI, TT5 | TT5 (TRANSPARENT TESTA 5); chalcone isomerase | chr3:20441225-20442392 REVERSE	WS02712_F04,	GO:0005634	comp	nucleus	GO:0005783	comp	ER	GO:0009411	proc	response to abiotic or biotic stimulus	GO:0009705	comp	other membranes | other cellular components | other cytoplasmic components | other intracellular components	proc	response to abiotic or biotic stimulus	GO:0042406	comp	ER | other membranes | other cellular components | other cytoplasmic components | other intracellular components	GO:0045430	func	other enzyme activity
WS00912_C22	CHI	CHI_4	x						WS00912_C22	cross26_unique	6.1e-08	4.2e-08	399	54	0.481481	AT2G26310.1	| Symbols: | similar to unknown protein [Arabidopsis thaliana] (TAIR:AT3G63170.1); similar to conserved hypothetical protein [Medicago truncatula] (GB:ABE80234.1); contains domain Chalcone isomerase (SSF54626) | chr2:11208848-11210997 FORWARD	no hit	GO:0003674	func	other molecular functions	GO:0005575	comp	other cellular components	GO:0008150	proc	other biological processes
WS00927_F05	CHI	CHI_5								no	2.7e-58	9.6e-144	247	205	0.570732	AT3G55120.1	| Symbols: A11, CFI, TT5 | TT5 (TRANSPARENT TESTA 5); chalcone isomerase | chr3:20441225-20442392 REVERSE	WS02712_F04,	GO:0005634	comp	nucleus	GO:0005783	comp	ER	GO:0009411	proc	response to abiotic or biotic stimulus	GO:0009705	comp	other membranes | other cellular components | other cytoplasmic components | other intracellular components	proc	response to abiotic or biotic stimulus	GO:0042406	comp	ER | other membranes | other cellular components | other cytoplasmic components | other intracellular components	GO:0045430	func	other enzyme activity
WS00946_A14	CHI	CHI_6	x							no	2e-37	1.1e-37	288	146	0.534247	AT1G53520.1	| Symbols: | chalcone-flavanone isomerase-related | chr1:19980153-19981583 REVERSE	WS02712_F04,
WS0014_M21	CHS	CHS_1	x	Picsi-PKS22	CHS				WS0014_M21	egg 2001	2.1e-09	2.3e-09	396	35	0.8	AT5G13930.1	| Symbols: TT4, ATCHS, CHS | CHS (CHALCONE SYNTHASE); naringenin-chalcone synthase | chr5:4488764-4490037 FORWARD	WS0292_F13, WS0282_D04, WS02717_P06, WS02812_D20, WS0281_N12, WS0293_J19, WS02721_O09, WS02715_M18, WS02713_G15, WS0276_D14, WS0278_C19, WS02919_C22, WS0282_B02, WS02717_A18,	GO:0005634	comp	nucleus	GO:0005783	comp	ER	GO:0006979	proc	response to stress | other cellular processes | other metabolic processes | other biological processes	GO:0009611	proc	response to stress | other biological processes	GO:0009629	proc	response to abiotic or biotic stimulus	GO:0009705	comp	other membranes | other cellular components | other cytoplasmic components | other intracellular components	GO:0009715	proc	other cellular processes | other metabolic processes	GO:0009753	proc	other biological processes	GO:0009813	proc	other cellular processes | other metabolic processes	GO:0009926	proc	transport	GO:0010224
WS00915_A19	CHS	CHS_10		Picsi-PKS21	CHS				WS00915_A19	sum_egg	3.7e-171	1.9e-26	396	386	0.831606	AT5G13930.1	| Symbols: TT4, ATCHS, CHS | CHS (CHALCONE SYNTHASE); naringenin-chalcone synthase | chr5:4488764-4490037 FORWARD	WS02919_C22, WS0282_B02, WS0282_D04, WS02717_P06, WS0292_F13, WS02717_A18, WS02721_O09, WS02715_M18, WS0281_N12, WS02713_G15, WS0278_C19, WS0276_D14, WS02812_D20, WS0293_J19,	GO:0005634	comp	nucleus	GO:0005783	comp	ER	GO:0006979	proc	response to stress | other cellular processes | other metabolic processes | other biological processes	GO:0009611	proc	response to stress | other biological processes	GO:0009629	proc	response to abiotic or biotic stimulus	GO:0009705	comp	other membranes | other cellular components | other cytoplasmic components | other intracellular components	GO:0009715	proc	other cellular processes | other metabolic processes	GO:0009753	proc	other biological processes	GO:0009813	proc	other cellular processes | other metabolic processes	GO:0009926	proc	transport	GO:0010224
WS00925_G22	CHS	CHS_11	x	Picgl-PKS6	STS				WS00925_G22	egg 2001	3.3e-76	1.4e-42	396	198	0.747475	AT5G13930.1	| Symbols: TT4, ATCHS, CHS | CHS (CHALCONE SYNTHASE); naringenin-chalcone synthase | chr5:4488764-4490037 FORWARD	WS0282_B02, WS02919_C22, WS0292_F13, WS02717_A18, WS02713_G15, WS02717_P06, WS02715_M18, WS0276_D14, WS0281_N12, WS0293_J19, WS02812_D20, WS02753_D05, WS0278_C19, WS0282_D04, WS02721_O09,	GO:0005634	comp	nucleus	GO:0005783	comp	ER	GO:0006979	proc	response to stress | other cellular processes | other metabolic processes | other biological processes	GO:0009611	proc	response to stress | other biological processes	GO:0009629	proc	response to abiotic or biotic stimulus	GO:0009705	comp	other membranes | other cellular components | other cytoplasmic components | other intracellular components	GO:0009715	proc	other cellular processes | other metabolic processes	GO:0009753	proc	other biological processes	GO:0009813	proc	other cellular processes | other metabolic processes	GO:0009926	proc	transport	GO:0010224
WS00941_I22	CHS	CHS_12	x	Picsi-PKS14	CHS					no	1.1e-171	2.2e-138	396	396	0.818182	AT5G13930.1	| Symbols: TT4, ATCHS, CHS | CHS (CHALCONE SYNTHASE); naringenin-chalcone synthase | chr5:4488764-4490037 FORWARD	WS02713_G15, WS02715_M18, WS02717_P06, WS0293_J19, WS02812_D20, WS02753_D05, WS0281_N12, WS0276_D14, WS02717_A18, WS0292_F13, WS0282_B02, WS02919_C22, WS0278_C19, WS02721_O09, WS0282_D04,	GO:0005634	comp	nucleus	GO:0005783	comp	ER	GO:0006979	proc	response to stress | other cellular processes | other metabolic processes | other biological processes	GO:0009611	proc	response to stress | other biological processes	GO:0009629	proc	response to abiotic or biotic stimulus	GO:0009705	comp	other membranes | other cellular components | other cytoplasmic components | other intracellular components	GO:0009715	proc	other cellular processes | other metabolic processes	GO:0009753	proc	other biological processes	GO:0009813	proc	other cellular processes | other metabolic processes	GO:0009926	proc	transport	GO:0010224
WS0016_K10	CHS	CHS_2		Picsi-PKS12, cluster	CHS					no	1.1e-171	9.3e-28	396	387	0.832041	AT5G13930.1	| Symbols: TT4, ATCHS, CHS | CHS (CHALCONE SYNTHASE); naringenin-chalcone synthase | chr5:4488764-4490037 FORWARD	WS0276_D14, WS02715_M18, WS02721_O09, WS02713_G15, WS02812_D20, WS0293_J19, WS0282_D04, WS0281_N12, WS0292_F13, WS02717_P06, WS02717_A18, WS02919_C22, WS0282_B02, WS0278_C19,	GO:0005634	comp	nucleus	GO:0005783	comp	ER	GO:0006979	proc	response to stress | other cellular processes | other metabolic processes | other biological processes	GO:0009611	proc	response to stress | other biological processes	GO:0009629	proc	response to abiotic or biotic stimulus	GO:0009705	comp	other membranes | other cellular components | other cytoplasmic components | other intracellular components	GO:0009715	proc	other cellular processes | other metabolic processes	GO:0009753	proc	other biological processes	GO:0009813	proc	other cellular processes | other metabolic processes	GO:0009926	proc	transport	GO:0010224
WS0024_K18	CHS	CHS_3	x	Picsi-PKS14, cluster	CHS					no	6.7e-172	1.1e-99	396	396	0.820707	AT5G13930.1	| Symbols: TT4, ATCHS, CHS | CHS (CHALCONE SYNTHASE); naringenin-chalcone synthase | chr5:4488764-4490037 FORWARD	WS0282_D04, WS02717_P06, WS02919_C22, WS0282_B02, WS0292_F13, WS0293_J19, WS0276_D14, WS0281_N12, WS02812_D20, WS02721_O09, WS02715_M18, WS02713_G15, WS0278_C19, WS02717_A18,	GO:0005634	comp	nucleus	GO:0005783	comp	ER	GO:0006979	proc	response to stress | other cellular processes | other metabolic processes | other biological processes	GO:0009611	proc	response to stress | other biological processes	GO:0009629	proc	response to abiotic or biotic stimulus	GO:0009705	comp	other membranes | other cellular components | other cytoplasmic components | other intracellular components	GO:0009715	proc	other cellular processes | other metabolic processes	GO:0009753	proc	other biological processes	GO:0009813	proc	other cellular processes | other metabolic processes	GO:0009926	proc	transport	GO:0010224
WS0043_C06	CHS	CHS_4	x	Picsi-PKS18	CHS					no	8.6e-172	2.2e-56	396	395	0.820253	AT5G13930.1	| Symbols: TT4, ATCHS, CHS | CHS (CHALCONE SYNTHASE); naringenin-chalcone synthase | chr5:4488764-4490037 FORWARD	WS0281_N12, WS0293_J19, WS02713_G15, WS02715_M18, WS02812_D20, WS0276_D14, WS02717_P06, WS0282_D04, WS0282_B02, WS0292_F13, WS02919_C22, WS02717_A18, WS0278_C19, WS02721_O09,	GO:0005634	comp	nucleus	GO:0005783	comp	ER	GO:0006979	proc	response to stress | other cellular processes | other metabolic processes | other biological processes	GO:0009611	proc	response to stress | other biological processes	GO:0009629	proc	response to abiotic or biotic stimulus	GO:0009705	comp	other membranes | other cellular components | other cytoplasmic components | other intracellular components	GO:0009715	proc	other cellular processes | other metabolic processes	GO:0009753	proc	other biological processes	GO:0009813	proc	other cellular processes | other metabolic processes	GO:0009926	proc	transport	GO:0010224
WS0044_E23	CHS	CHS_5		Picsi-PKS22	CHS					no	1.6e-09	2e-09	396	33	0.878788	AT5G13930.1	| Symbols: TT4, ATCHS, CHS | CHS (CHALCONE SYNTHASE); naringenin-chalcone synthase | chr5:4488764-4490037 FORWARD	WS02812_D20, WS02721_O09, WS02715_M18, WS02713_G15, WS0293_J19, WS0281_N12, WS0292_F13, WS0278_C19, WS0276_D14, WS0282_D04, WS02717_P06, WS02717_A18, WS02919_C22, WS0282_B02,	GO:0005634	comp	nucleus	GO:0005783	comp	ER	GO:0006979	proc	response to stress | other cellular processes | other metabolic processes | other biological processes	GO:0009611	proc	response to stress | other biological processes	GO:0009629	proc	response to abiotic or biotic stimulus	GO:0009705	comp	other membranes | other cellular components | other cytoplasmic components | other intracellular components	GO:0009715	proc	other cellular processes | other metabolic processes	GO:0009753	proc	other biological processes	GO:0009813	proc	other cellular processes | other metabolic processes	GO:0009926	proc	transport	GO:0010224
WS0062_C03	CHS	CHS_6	x	Picsi-PKS14	CHS					no	1.1e-171	3.7e-71	396	396	0.818182	AT5G13930.1	| Symbols: TT4, ATCHS, CHS | CHS (CHALCONE SYNTHASE); naringenin-chalcone synthase | chr5:4488764-4490037 FORWARD	WS02713_G15, WS02715_M18, WS02812_D20, WS0293_J19, WS02721_O09, WS0276_D14, WS0281_N12, WS02717_P06, WS0292_F13, WS0282_B02, WS02717_A18, WS02919_C22, WS0278_C19, WS0282_D04, WS02753_D05,	GO:0005634	comp	nucleus	GO:0005783	comp	ER	GO:0006979	proc	response to stress | other cellular processes | other metabolic processes | other biological processes	GO:0009611	proc	response to stress | other biological processes	GO:0009629	proc	response to abiotic or biotic stimulus	GO:0009705	comp	other membranes | other cellular components | other cytoplasmic components | other intracellular components	GO:0009715	proc	other cellular processes | other metabolic processes	GO:0009753	proc	other biological processes	GO:0009813	proc	other cellular processes | other metabolic processes	GO:0009926	proc	transport	GO:0010224
WS0064_P09	CHS	CHS_7		Picgl-PKS10	STS				WS0064_P09	Ht_1995	1.3e-74	9.1e-41	396	201	0.766169	AT5G13930.1	| Symbols: TT4, ATCHS, CHS | CHS (CHALCONE SYNTHASE); naringenin-chalcone synthase | chr5:4488764-4490037 FORWARD	WS0281_N12, WS0276_D14, WS0282_B02, WS0293_J19, WS02812_D20, WS02717_A18, WS0292_F13, WS02717_P06, WS0282_D04, WS02713_G15, WS02715_M18, WS02919_C22, WS0278_C19, WS02721_O09,	GO:0005634	comp	nucleus	GO:0005783	comp	ER	GO:0006979	proc	response to stress | other cellular processes | other metabolic processes | other biological processes	GO:0009611	proc	response to stress | other biological processes	GO:0009629	proc	response to abiotic or biotic stimulus	GO:0009705	comp	other membranes | other cellular components | other cytoplasmic components | other intracellular components	GO:0009715	proc	other cellular processes | other metabolic processes	GO:0009753	proc	other biological processes	GO:0009813	proc	other cellular processes | other metabolic processes	GO:0009926	proc	transport	GO:0010224
WS00731_E22	CHS	CHS_8	x	Picgl-PKS2	STS					no	3.4e-161	no hit	396	387	0.770026	AT5G13930.1	| Symbols: TT4, ATCHS, CHS | CHS (CHALCONE SYNTHASE); naringenin-chalcone synthase | chr5:4488764-4490037 FORWARD	WS0278_C19,	GO:0005634	comp	nucleus	GO:0005783	comp	ER	GO:0006979	proc	response to stress | other cellular processes | other metabolic processes | other biological processes	GO:0009611	proc	response to stress | other biological processes	GO:0009629	proc	response to abiotic or biotic stimulus	GO:0009705	comp	other membranes | other cellular components | other cytoplasmic components | other intracellular components	GO:0009715	proc	other cellular processes | other metabolic processes	GO:0009753	proc	other biological processes	GO:0009813	proc	other cellular processes | other metabolic processes	GO:0009926	proc	transport	GO:0010224
WS00821_P13	CHS	CHS_9		Picsi-PKS33	CHS					no	2.3e-171	no hit	396	396	0.815657	AT5G13930.1	| Symbols: TT4, ATCHS, CHS | CHS (CHALCONE SYNTHASE); naringenin-chalcone synthase | chr5:4488764-4490037 FORWARD	WS0285_M18, WS02817_F08, WS02738_J04, WS02713_O08, WS02729_I16, WS02716_J08, WS02914_C13, WS0283_J13, WS0299_D07, WS02921_F20, WS02721_F07, WS02812_E14, WS02718_J12, WS0282_K17, WS02716_F17, WS02712_N16, WS02721_N22, WS0287_N06, WS02737_G03, WS02724_I03, WS02716_J09, WS0279_C08, WS02712_H23,	GO:0005634	comp	nucleus	GO:0005783	comp	ER	GO:0006979	proc	response to stress | other cellular processes | other metabolic processes | other biological processes	GO:0009611	proc	response to stress | other biological processes	GO:0009629	proc	response to abiotic or biotic stimulus	GO:0009705	comp	other membranes | other cellular components | other cytoplasmic components | other intracellular components	GO:0009715	proc	other cellular processes | other metabolic processes	GO:0009753	proc	other biological processes	GO:0009813	proc	other cellular processes | other metabolic processes	GO:0009926	proc	transport	GO:0010224
WS00712_J18	CM	CM_1	x							no	2.3e-52	3.3e-121	341	165	0.648485	AT3G29200.1	| Symbols: ATCM1, CM1 | CM1 (chorismate mutase 1); chorismate mutase | chr3:11165819-11167495 REVERSE	no hit	GO:0004106	func	other enzyme activity	GO:0005829	comp	cytosol	GO:0009536	comp	plastid	GO:0016089	proc	other cellular processes | other metabolic processes	GO:0016688	func	other enzyme activity | other molecular functions
WS00928_I02	CM	CM_2	x							no	7.3e-24	3.6e-24	317	110	0.572727	AT1G69370.1	| Symbols: CM-3, CM3 | CM3 (CHORISMATE MUTASE 3); chorismate mutase | chr1:26083761-26085222 FORWARD	no hit	GO:0004106	func	other enzyme activity	GO:0009096	proc	other cellular processes | other metabolic processes	GO:0009536	comp	plastid	GO:0009607	proc	response to abiotic or biotic stimulus	GO:0016089	proc	other cellular processes | other metabolic processes
WS01011_L19	CM	CM_3								no	1.4e-43	no hit	266	142	0.633803	AT5G10870.1	| Symbols: ATCM2 | ATCM2 (CHORISMATE MUTASE 2); chorismate mutase | chr5:3430692-3432273 REVERSE	no hit	GO:0004106	func	other enzyme activity	GO:0005829	comp	cytosol	GO:0016089	proc	other cellular processes | other metabolic processes
WS00820_A09	CS	CS	x							no	3.6e-166	8.6e-128	437	440	0.747727	AT1G48850.1	| Symbols: EMB1144 | EMB1144 (EMBRYO DEFECTIVE 1144); chorismate synthase | chr1:18068822-18071624 REVERSE	no hit	GO:0004107	func	other enzyme activity	GO:0009507	comp	chloroplast	GO:0009793	proc	developmental processes | other biological processes	GO:0016089	proc	other cellular processes | other metabolic processes
WS00110_N03	DAHP	DAHP_1							WS00110_N03	egg 2000	2.2e-212	3.2e-25	508	510	0.772549	AT4G33510.1	| Symbols: DHS2 | DHS2 (3-DEOXY-D-ARABINO-HEPTULOSONATE 7-PHOSPHATE SYNTHASE); 3-deoxy-7-phosphoheptulonate synthase | chr4:16116499-16118552 FORWARD	WS0284_O14, WS02732_L13, WS0271_H02,	GO:0003849	func	transferase activity	GO:0009507	comp	chloroplast	GO:0016089	proc	other cellular processes | other metabolic processes
WS0075_K05	DAHP	DAHP_2	x							no	1.3e-200	5.9e-33	508	456	0.791667	AT4G33510.1	| Symbols: DHS2 | DHS2 (3-DEOXY-D-ARABINO-HEPTULOSONATE 7-PHOSPHATE SYNTHASE); 3-deoxy-7-phosphoheptulonate synthase | chr4:16116499-16118552 FORWARD	WS0271_H02, WS02732_L13, WS0284_O14,	GO:0003849	func	transferase activity	GO:0009507	comp	chloroplast	GO:0016089	proc	other cellular processes | other metabolic processes
WS00932_L05	DAHP	DAHP_3							WS00932_L05	growth1	1.5e-87	7.3e-88	508	199	0.809045	AT4G33510.1	| Symbols: DHS2 | DHS2 (3-DEOXY-D-ARABINO-HEPTULOSONATE 7-PHOSPHATE SYNTHASE); 3-deoxy-7-phosphoheptulonate synthase | chr4:16116499-16118552 FORWARD	WS0271_H02, WS02732_L13, WS0284_O14,	GO:0003849	func	transferase activity	GO:0009507	comp	chloroplast	GO:0016089	proc	other cellular processes | other metabolic processes
WS00113_A17	DFR	DFR_1	x	LAR?	Member of outgroup with low similarity to Leucoanthocyanin reductase (LAR); contains "WcaG" domain, Nucleoside-diphosphate-sugar epimerases [Cell envelope biogenesis, outer membrane / Carbohydrate transport and metabolism] and "NADB_Rossmann" Rossmann-fold NAD(P)(+)-binding proteins				WS00113_A17	egg 2000	6.7e-62	1.7e-44	355	348	0.41092	AT4G27250.1	| Symbols: | dihydroflavonol 4-reductase family / dihydrokaempferol 4-reductase family | chr4:13642809-13644431 REVERSE	WS02752_M16, WS02726_P11, WS02753_F08, WS02915_M08, WS0279_O23, WS0286_N08, WS0283_M02, WS02729_O07, WS02729_F21, WS02722_A04, WS0281_G07, WS0282_D20, WS0276_C09, WS0282_F22, WS0277_E11, WS02717_O07, WS02713_D07, WS02723_E14, WS0277_K20, WS0284_I02, WS0273_C05, WS0271_G13, WS02918_E05,	GO:0005575	comp	other cellular components	GO:0044237	proc	other cellular processes | other metabolic processes	GO:0045551	func	other enzyme activity
WS0109_E11	DFR	DFR_10	x	DFRL	remote conifer DHFR-like					no	3.4e-07	5.2e-07	383	44	0.454545	AT5G42800.1	| Symbols: TT3, M318, DFR | DFR (DIHYDROFLAVONOL 4-REDUCTASE); dihydrokaempferol 4-reductase | chr5:17181524-17183092 REVERSE	WS02713_D07, WS02726_P11, WS0279_O23, WS0286_N08, WS0283_M02, WS02753_F08, WS02915_M08,	GO:0009718	proc	other cellular processes | other metabolic processes	GO:0042406	comp	ER | other membranes | other cellular components | other cytoplasmic components | other intracellular components	GO:0045552	func	other enzyme activity
WS0064_A19	DFR	DFR_2		DFR	Member of cluster of three contigs with highest similarity to DHFR. Putatively single copy gene.					no	1.4e-61	5.1e-90	383	185	0.616216	AT5G42800.1	| Symbols: TT3, M318, DFR | DFR (DIHYDROFLAVONOL 4-REDUCTASE); dihydrokaempferol 4-reductase | chr5:17181524-17183092 REVERSE	WS0283_M02, WS0286_N08, WS02729_O07, WS02726_P11, WS02915_M08, WS02753_F08, WS0279_O23, WS02717_O07, WS02722_A04, WS0281_G07, WS02729_F21,	GO:0009718	proc	other cellular processes | other metabolic processes	GO:0042406	comp	ER | other membranes | other cellular components | other cytoplasmic components | other intracellular components	GO:0045552	func	other enzyme activity
WS00725_B17	DFR	DFR_3	x	LAR?	Member of outgroup with low similarity to Leucoanthocyanin reductase (LAR); contains "WcaG" domain, Nucleoside-diphosphate-sugar epimerases [Cell envelope biogenesis, outer membrane / Carbohydrate transport and metabolism] and "NADB_Rossmann" Rossmann-fold NAD(P)(+)-binding proteins.				WS00725_B17	CG resist trait, sum_egg	2.8e-54	1.9e-08	383	280	0.414286	AT5G42800.1	| Symbols: TT3, M318, DFR | DFR (DIHYDROFLAVONOL 4-REDUCTASE); dihydrokaempferol 4-reductase | chr5:17181524-17183092 REVERSE	WS02726_P11, WS02915_M08, WS0283_M02, WS0286_N08, WS0279_O23, WS02753_F08, WS02729_O07, WS02722_A04, WS0277_E11, WS0281_G07, WS02717_O07, WS02729_F21, WS0282_D20, WS0276_C09, WS0282_F22, WS0277_K20, WS02713_D07, WS02712_O18, WS02712_G15,	GO:0009718	proc	other cellular processes | other metabolic processes	GO:0042406	comp	ER | other membranes | other cellular components | other cytoplasmic components | other intracellular components	GO:0045552	func	other enzyme activity
WS0075_F05	DFR	DFR_4		LAR	Member of outgroup with substantial similarity to Leucoanthocyanin reductase (LAR); contains "WcaG" domain, Nucleoside-diphosphate-sugar epimerases [Cell envelope biogenesis, outer membrane / Carbohydrate transport and metabolism].					no	1e-79	no hit	383	329	0.483283	AT5G42800.1	| Symbols: TT3, M318, DFR | DFR (DIHYDROFLAVONOL 4-REDUCTASE); dihydrokaempferol 4-reductase | chr5:17181524-17183092 REVERSE	WS02726_P11, WS0279_O23,	GO:0009718	proc	other cellular processes | other metabolic processes	GO:0042406	comp	ER | other membranes | other cellular components | other cytoplasmic components | other intracellular components	GO:0045552	func	other enzyme activity
WS0091_C23	DFR	DFR_5		LAR	Member of outgroup with moderate to Leucoanthocyanin reductase (LAR); contains "WcaG" domain, Nucleoside-diphosphate-sugar epimerases [Cell envelope biogenesis, outer membrane / Carbohydrate transport and metabolism].					no	8.9e-67	1.3e-14	383	334	0.437126	AT5G42800.1	| Symbols: TT3, M318, DFR | DFR (DIHYDROFLAVONOL 4-REDUCTASE); dihydrokaempferol 4-reductase | chr5:17181524-17183092 REVERSE	WS02753_F08, WS02915_M08, WS02726_P11, WS0279_O23, WS0286_N08, WS0283_M02, WS02722_A04, WS0281_G07, WS02717_O07, WS0277_E11,	GO:0009718	proc	other cellular processes | other metabolic processes	GO:0042406	comp	ER | other membranes | other cellular components | other cytoplasmic components | other intracellular components	GO:0045552	func	other enzyme activity
WS00926_B24	DFR	DFR_6	x	LAR?	Member of outgroup with low similarity to Leucoanthocyanin reductase (LAR); contains "WcaG" domain, Nucleoside-diphosphate-sugar epimerases [Cell envelope biogenesis, outer membrane / Carbohydrate transport and metabolism] and "NADB_Rossmann" Rossmann-fold NAD(P)(+)-binding proteins.				WS00926_B24	cross26_unique	3.9e-50	1.9e-50	383	259	0.401544	AT5G42800.1	| Symbols: TT3, M318, DFR | DFR (DIHYDROFLAVONOL 4-REDUCTASE); dihydrokaempferol 4-reductase | chr5:17181524-17183092 REVERSE	WS02915_M08, WS02726_P11, WS0279_O23, WS0283_M02, WS0286_N08, WS02753_F08, WS02729_O07, WS02752_M16, WS02722_A04, WS0277_E11, WS0282_D20, WS0276_C09, WS0282_F22, WS02729_F21, WS0281_G07, WS0277_K20, WS02723_E14, WS0284_I02, WS02712_O18, WS02712_G15, WS0273_C05, WS0271_G13, WS02717_O07, WS02918_E05, WS02713_D07,	GO:0009718	proc	other cellular processes | other metabolic processes	GO:0042406	comp	ER | other membranes | other cellular components | other cytoplasmic components | other intracellular components	GO:0045552	func	other enzyme activity
WS00929_C24	DFR	DFR_7	x	LAR	Allele of Contig 19708; Member of outgroup with moderate similarity to Leucoanthocyanin reductase (LAR); contains "WcaG" domain, Nucleoside-diphosphate-sugar epimerases [Cell envelope biogenesis, outer membrane / Carbohydrate transport and metabolism].				WS00929_C24	sum_atk	4.6e-54	2.3e-54	383	246	0.418699	AT5G42800.1	| Symbols: TT3, M318, DFR | DFR (DIHYDROFLAVONOL 4-REDUCTASE); dihydrokaempferol 4-reductase | chr5:17181524-17183092 REVERSE	WS02915_M08, WS02753_F08, WS0283_M02, WS0286_N08, WS02726_P11, WS0279_O23, WS02729_O07, WS02722_A04, WS0277_E11, WS02729_F21, WS0282_D20, WS0282_F22, WS0276_C09, WS0281_G07, WS02752_M16, WS02723_E14, WS0273_C05, WS0284_I02, WS0271_G13, WS02717_O07, WS02712_G15, WS02712_O18, WS0277_K20, WS02918_E05, WS02815_C17,	GO:0009718	proc	other cellular processes | other metabolic processes	GO:0042406	comp	ER | other membranes | other cellular components | other cytoplasmic components | other intracellular components	GO:0045552	func	other enzyme activity
WS01024_C11	DFR	DFR_8		LAR	Member of outgroup with substantial similarity to Leucoanthocyanin reductase (LAR); contains "WcaG" domain, Nucleoside-diphosphate-sugar epimerases [Cell envelope biogenesis, outer membrane / Carbohydrate transport and metabolism].					no	2.1e-83	2.1e-15	383	162	0.58642	AT5G42800.1	| Symbols: TT3, M318, DFR | DFR (DIHYDROFLAVONOL 4-REDUCTASE); dihydrokaempferol 4-reductase | chr5:17181524-17183092 REVERSE	WS02726_P11, WS0279_O23, WS02915_M08, WS0286_N08, WS0283_M02, WS02753_F08, WS02729_O07, WS02722_A04, WS0277_E11, WS0281_G07, WS02729_F21, WS0282_D20, WS0276_C09, WS0282_F22, WS02717_O07, WS02752_M16, WS0277_K20, WS0271_G13, WS02723_E14, WS0273_C05, WS0284_I02, WS02918_E05,	GO:0009718	proc	other cellular processes | other metabolic processes	GO:0042406	comp	ER | other membranes | other cellular components | other cytoplasmic components | other intracellular components	GO:0045552	func	other enzyme activity
WS01035_P13	DFR	DFR_9	x	DFR	Member of cluster of three contigs with highest similarity to DHFR. Putatively single copy gene. Short entry.					no	6.1e-18	6.2e-18	383	70	0.542857	AT5G42800.1	| Symbols: TT3, M318, DFR | DFR (DIHYDROFLAVONOL 4-REDUCTASE); dihydrokaempferol 4-reductase | chr5:17181524-17183092 REVERSE	WS0286_N08, WS0283_M02, WS02729_O07, WS02726_P11, WS02915_M08, WS02753_F08,	GO:0009718	proc	other cellular processes | other metabolic processes	GO:0042406	comp	ER | other membranes | other cellular components | other cytoplasmic components | other intracellular components	GO:0045552	func	other enzyme activity
WS00818_A11	DHQD-SD	DHQD-SD_1	x						WS00818_A11	sum_egg	4.6e-173	6.5e-93	604	514	0.626459	AT3G06350.1	| Symbols: EMB3004, MEE32 | EMB3004/MEE32 (EMBRYO DEFECTIVE 3004, maternal effect embryo arrest 32); 3-dehydroquinate dehydratase/ NADP binding / shikimate 5-dehydrogenase | chr3:1924542-1927707 REVERSE	no hit	GO:0003855	func	other enzyme activity	GO:0004764	func	other enzyme activity	GO:0005737	comp	other cytoplasmic components	GO:0009507	comp	chloroplast	func	other binding
WS00819_C02	DHQD-SD	DHQD-SD_2								no	1.5e-158	8.1e-34	604	515	0.586408	AT3G06350.1	| Symbols: EMB3004, MEE32 | EMB3004/MEE32 (EMBRYO DEFECTIVE 3004, maternal effect embryo arrest 32); 3-dehydroquinate dehydratase/ NADP binding / shikimate 5-dehydrogenase | chr3:1924542-1927707 REVERSE	WS0271_C22,	GO:0003855	func	other enzyme activity	GO:0004764	func	other enzyme activity	GO:0005737	comp	other cytoplasmic components	GO:0009507	comp	chloroplast	func	other binding
WS00923_L21	DHQD-SD	DHQD-SD_3	x							no	1.1e-07	1.5e-07	604	54	0.555556	AT3G06350.1	| Symbols: EMB3004, MEE32 | EMB3004/MEE32 (EMBRYO DEFECTIVE 3004, maternal effect embryo arrest 32); 3-dehydroquinate dehydratase/ NADP binding / shikimate 5-dehydrogenase | chr3:1924542-1927707 REVERSE	WS0271_C22,	GO:0003855	func	other enzyme activity	GO:0004764	func	other enzyme activity	GO:0005737	comp	other cytoplasmic components	GO:0009507	comp	chloroplast	func	other binding
IS0013_M16	DHQS	DHQS_1	x							no	1.9e-41	1.2e-106	423	135	0.681481	AT3G28760.1	| Symbols: | similar to 3-dehydroquinate synthase [Methanothermobacter thermautotrophicus str. Delta H] (GB:NP_275723.1); similar to Os03g0170300 [Oryza sativa (japonica cultivar-group)] (GB:NP_001049107.1); contains InterPro domain 3-dehydroquinate synth	no hit	GO:0003674	func	other molecular functions	GO:0008150	proc	other biological processes	GO:0009507	comp	chloroplast
WS0015_E08	DHQS	DHQS_2	x							no	6.2e-162	7.2e-116	443	388	0.783505	AT5G66120.2	| Symbols: | 3-dehydroquinate synthase, putative | chr5:26448742-26450875 REVERSE	WS02722_K06,	GO:0003856	func	other enzyme activity	GO:0009073	proc	other cellular processes | other metabolic processes	GO:0009507	comp	chloroplast
WS00818_F15	DHQS	DHQS_3								no	6.2e-162	1.2e-160	443	388	0.783505	AT5G66120.2	| Symbols: | 3-dehydroquinate synthase, putative | chr5:26448742-26450875 REVERSE	WS02726_F15, WS02722_K06,	GO:0003856	func	other enzyme activity	GO:0009073	proc	other cellular processes | other metabolic processes	GO:0009507	comp	chloroplast
WS0043_N14	DIR	DIR_1	x	PicsiDIR26	dirigents; Ralph et al., 2007: Dir f-subfamily, constitutive defense, cortex, MeJA treatment, budworm; response to bending stress				WS0043_N14	sum_egg	7.8e-20	5.2e-20	194	139	0.366906	AT1G22900.1	| Symbols: | similar to disease resistance-responsive family protein [Arabidopsis thaliana] (TAIR:AT5G42500.1); similar to dirigent-like protein pDIR12 [Picea glauca] (GB:ABD52123.1); contains InterPro domain Plant disease resistance response protein; (InterPro:IPR004265) | chr1:8103899-8104480 REVERSE	WS02913_F24, WS02753_H08, WS02912_D17, WS02810_L21, WS02749_N09, WS02914_C22, WS0282_G20, WS02718_J22, WS0297_K02,	GO:0003674	func	other molecular functions	GO:0006952	proc	other biological processes	GO:0012505	comp	other membranes
WS00911_I09	DIR	DIR_10	x	PgeDIR2	dirigents; Ralph et al., 2007: Dir a-subfamily,					no	6.9e-44	1.9e-60	183	183	0.486339	AT1G64160.1	| Symbols: | disease resistance-responsive family protein / dirigent family protein | chr1:23817726-23818274 FORWARD	WS02718_J22, WS02914_C22, WS0282_G20, WS0297_K02, WS02912_D17, WS02749_N09, WS02753_H08,	GO:0003674	func	other molecular functions	GO:0006952	proc	other biological processes	GO:0009807	proc	other cellular processes | other metabolic processes	GO:0012505	comp	other membranes
WS00914_H24	DIR	DIR_11	x	PgeDIR13	dirigents; Ralph et al., 2007: Dir a-subfamily,					no	1.1e-11	1.4e-11	183	49	0.591837	AT1G64160.1	| Symbols: | disease resistance-responsive family protein / dirigent family protein | chr1:23817726-23818274 FORWARD	no hit	GO:0003674	func	other molecular functions	GO:0006952	proc	other biological processes	GO:0009807	proc	other cellular processes | other metabolic processes	GO:0012505	comp	other membranes
WS00916_N22	DIR	DIR_12		PicsiDIR25	dirigents; Ralph et al., 2007: Dir f-subfamily, constitutive defense, cortex, MeJA treatment; response to bending stress				WS00916_N22	growth1	6.9e-12	5.1e-12	183	110	0.345455	AT5G42510.1	| Symbols: | disease resistance-responsive family protein | chr5:17015496-17016044 REVERSE	WS02749_N09, WS02913_F24, WS02753_H08, WS02912_D17, WS02810_L21, WS02914_C22, WS02718_J22, WS0282_G20, WS0297_K02,	GO:0003674	func	other molecular functions	GO:0006952	proc	other biological processes	GO:0012505	comp	other membranes
WS00923_D20	DIR	DIR_13	x	PgeDIR5	dirigents; Ralph et al., 2007: Dir a-subfamily,					no	2e-46	1e-46	183	183	0.502732	AT1G64160.1	| Symbols: | disease resistance-responsive family protein / dirigent family protein | chr1:23817726-23818274 FORWARD	WS02718_J22, WS02914_C22, WS0282_G20, WS0297_K02, WS02753_H08, WS02749_N09,	GO:0003674	func	other molecular functions	GO:0006952	proc	other biological processes	GO:0009807	proc	other cellular processes | other metabolic processes	GO:0012505	comp	other membranes
WS00924_E04	DIR	DIR_14	x	PgeDIR5	dirigents; Ralph et al., 2007: Dir a-subfamily,					no	1.1e-43	2.3e-76	190	147	0.591837	AT1G65870.1	| Symbols: | disease resistance-responsive family protein | chr1:24507287-24507856 FORWARD	WS02718_J22, WS0297_K02, WS02749_N09, WS02753_H08, WS02912_D17, WS02810_L21, WS0282_G20, WS02913_F24, WS02914_C22,	GO:0003674	func	other molecular functions	GO:0006952	proc	other biological processes	GO:0009807	proc	other cellular processes | other metabolic processes	GO:0012505	comp	other membranes
WS00927_L10	DIR	DIR_15	x	PgeDIR5	dirigents; Ralph et al., 2007: Dir a-subfamily,					no	3.8e-43	2.1e-43	190	148	0.587838	AT1G65870.1	| Symbols: | disease resistance-responsive family protein | chr1:24507287-24507856 FORWARD	WS02718_J22, WS0297_K02, WS02749_N09, WS02753_H08, WS02912_D17, WS0282_G20, WS02810_L21, WS02913_F24, WS02914_C22,	GO:0003674	func	other molecular functions	GO:0006952	proc	other biological processes	GO:0009807	proc	other cellular processes | other metabolic processes	GO:0012505	comp	other membranes
WS0094_C05	DIR	DIR_16		PicsiDIR25	dirigents; Ralph et al., 2007: Dir f-subfamily, constitutive defense, cortex, MeJA treatment; response to bending stress					no	1.3e-19	1.9e-18	183	180	0.344444	AT5G42510.1	| Symbols: | disease resistance-responsive family protein | chr5:17015496-17016044 REVERSE	WS02913_F24, WS02749_N09, WS02753_H08, WS02912_D17, WS02810_L21, WS02914_C22, WS0282_G20, WS02718_J22, WS0297_K02,	GO:0003674	func	other molecular functions	GO:0006952	proc	other biological processes	GO:0012505	comp	other membranes
WS01011_J07	DIR	DIR_17	x	PicsiDIR19	dirigents; Ralph et al., 2007: Dir a-subfamily,					no	5.6e-42	1.1e-29	183	158	0.525316	AT1G64160.1	| Symbols: | disease resistance-responsive family protein / dirigent family protein | chr1:23817726-23818274 FORWARD	no hit	GO:0003674	func	other molecular functions	GO:0006952	proc	other biological processes	GO:0009807	proc	other cellular processes | other metabolic processes	GO:0012505	comp	other membranes
WS01012_J06	DIR	DIR_18	x	PicsiDIR17	dirigents; Ralph et al. 2007: no variation, root specific?, Dir b/d-subfamily?				WS01012_J06	cross26_unique	4.8e-36	3.3e-36	183	148	0.52027	AT5G42510.1	| Symbols: | disease resistance-responsive family protein | chr5:17015496-17016044 REVERSE	WS02718_J22, WS02749_N09, WS02753_H08, WS02912_D17, WS0297_K02, WS0282_G20, WS02913_F24, WS02914_C22, WS02810_L21,	GO:0003674	func	other molecular functions	GO:0006952	proc	other biological processes	GO:0012505	comp	other membranes
WS01012_K12	DIR	DIR_19	x	PicsiDIR31	dirigents; Ralph et al., 2007: Dir f-subfamily,					no	8.7e-21	no hit	183	131	0.412214	AT5G42510.1	| Symbols: | disease resistance-responsive family protein | chr5:17015496-17016044 REVERSE	WS0282_G20,	GO:0003674	func	other molecular functions	GO:0006952	proc	other biological processes	GO:0012505	comp	other membranes
WS0058_H22	DIR	DIR_2	x	PicsiDIR26	dirigents; Ralph et al., 2007: Dir f-subfamily, constitutive defense, cortex, MeJA treatment, budworm; response to bending stress					no	6.1e-20	no hit	194	139	0.374101	AT1G22900.1	| Symbols: | similar to disease resistance-responsive family protein [Arabidopsis thaliana] (TAIR:AT5G42500.1); similar to dirigent-like protein pDIR12 [Picea glauca] (GB:ABD52123.1); contains InterPro domain Plant disease resistance response protein; (InterPro:IPR004265) | chr1:8103899-8104480 REVERSE	WS02913_F24, WS02810_L21, WS02753_H08, WS02749_N09, WS02912_D17, WS02914_C22, WS02718_J22, WS0297_K02, WS0282_G20,	GO:0003674	func	other molecular functions	GO:0006952	proc	other biological processes	GO:0012505	comp	other membranes
WS01012_K18	DIR	DIR_20	x	PicsiDIR11	dirigents; Ralph et al., 2007: Dir b/d-subfamily,					no	2.3e-43	1.6e-43	188	162	0.537037	AT2G21100.1	| Symbols: | disease resistance-responsive protein-related / dirigent protein-related | chr2:9055768-9056417 REVERSE	WS02718_J22, WS02749_N09, WS0297_K02, WS02753_H08, WS02912_D17, WS0282_G20, WS02914_C22, WS02810_L21, WS02913_F24,	GO:0003674	func	other molecular functions	GO:0006952	proc	other biological processes	GO:0009807	proc	other cellular processes | other metabolic processes	GO:0012505	comp	other membranes
WS01017_C06	DIR	DIR_21		PgeDIR14	dirigents; Ralph et al., 2007: Dir b/d-subfamily,					no	8.4e-39	5.2e-39	190	148	0.540541	AT1G65870.1	| Symbols: | disease resistance-responsive family protein | chr1:24507287-24507856 FORWARD	WS02718_J22, WS0297_K02, WS02749_N09, WS02753_H08, WS02912_D17, WS0282_G20, WS02810_L21, WS02914_C22, WS02913_F24,	GO:0003674	func	other molecular functions	GO:0006952	proc	other biological processes	GO:0009807	proc	other cellular processes | other metabolic processes	GO:0012505	comp	other membranes
WS01018_J08	DIR	DIR_22	x	n.a.	no similarity				WS01018_J08	sum_atk	1.4e-22	no hit	183	76	0.605263	AT1G64160.1	| Symbols: | disease resistance-responsive family protein / dirigent family protein | chr1:23817726-23818274 FORWARD	no hit	GO:0003674	func	other molecular functions	GO:0006952	proc	other biological processes	GO:0009807	proc	other cellular processes | other metabolic processes	GO:0012505	comp	other membranes
WS01027_L20	DIR	DIR_23		PicsiDIR26	dirigents; Ralph et al., 2007: Dir f-subfamily, constitutive defense, cortex, MeJA treatment, budworm; response to bending stress					no	7.8e-20	no hit	194	139	0.366906	AT1G22900.1	| Symbols: | similar to disease resistance-responsive family protein [Arabidopsis thaliana] (TAIR:AT5G42500.1); similar to dirigent-like protein pDIR12 [Picea glauca] (GB:ABD52123.1); contains InterPro domain Plant disease resistance response protein; (InterPro:IPR004265) | chr1:8103899-8104480 REVERSE	WS02913_F24,	GO:0003674	func	other molecular functions	GO:0006952	proc	other biological processes	GO:0012505	comp	other membranes
WS01031_M14	DIR	DIR_24		PicglDIR12,PicsiDIR21	dirigents; Ralph et al., 2007: Dir b/d-subfamily,					no	1.3e-42	2.3e-37	188	187	0.470588	AT2G21100.1	| Symbols: | disease resistance-responsive protein-related / dirigent protein-related | chr2:9055768-9056417 REVERSE	WS02748_G12, WS02719_F13, WS02753_A13, WS0285_J04, WS0274_L07, WS0281_C04, WS02712_F10, WS02742_A19, WS02912_D17, WS02749_N09, WS02753_H08, WS02718_J22, WS02810_L21, WS02914_C22, WS02728_O13, WS0297_K02, WS02913_F24, WS0282_G20,	GO:0003674	func	other molecular functions	GO:0006952	proc	other biological processes	GO:0009807	proc	other cellular processes | other metabolic processes	GO:0012505	comp	other membranes
WS01032_M02	DIR	DIR_25	x	PicsiDIR16	dirigents; Ralph et al., 2007: Dir a-subfamily,					no	8.5e-46	4.4e-46	183	184	0.5	AT1G64160.1	| Symbols: | disease resistance-responsive family protein / dirigent family protein | chr1:23817726-23818274 FORWARD	WS02914_C22, WS02718_J22, WS0282_G20, WS02749_N09, WS02912_D17, WS0297_K02, WS02753_H08, WS02810_L21,	GO:0003674	func	other molecular functions	GO:0006952	proc	other biological processes	GO:0009807	proc	other cellular processes | other metabolic processes	GO:0012505	comp	other membranes
WS01034_L14	DIR	DIR_26		PicsiDIR27	dirigents; Ralph et al., 2007: Dir f-subfamily,					no	4.9e-11	3.1e-11	194	137	0.306569	AT1G22900.1	| Symbols: | similar to disease resistance-responsive family protein [Arabidopsis thaliana] (TAIR:AT5G42500.1); similar to dirigent-like protein pDIR12 [Picea glauca] (GB:ABD52123.1); contains InterPro domain Plant disease resistance response protein; (InterPro:IPR004265) | chr1:8103899-8104480 REVERSE	WS02810_L21, WS02749_N09, WS02753_H08, WS02912_D17, WS02913_F24, WS02914_C22, WS0282_G20, WS0297_K02, WS02718_J22,	GO:0003674	func	other molecular functions	GO:0006952	proc	other biological processes	GO:0012505	comp	other membranes
WS01034_N23	DIR	DIR_27		PicsiDIR35	dirigents; Ralph et al., 2007: Dir f-subfamily, constitutive defense, MeJA treatment; response to bending stress					no	2.8e-22	3e-10	194	139	0.381295	AT1G22900.1	| Symbols: | similar to disease resistance-responsive family protein [Arabidopsis thaliana] (TAIR:AT5G42500.1); similar to dirigent-like protein pDIR12 [Picea glauca] (GB:ABD52123.1); contains InterPro domain Plant disease resistance response protein; (InterPro:IPR004265) | chr1:8103899-8104480 REVERSE	WS02914_C22, WS02753_H08, WS02749_N09, WS02912_D17, WS02913_F24, WS02810_L21, WS02718_J22, WS0282_G20, WS0297_K02,	GO:0003674	func	other molecular functions	GO:0006952	proc	other biological processes	GO:0012505	comp	other membranes
WS0104_A04	DIR	DIR_28		PicsiDIR35	dirigents; Ralph et al., 2007: Dir f-subfamily, constitutive defense, MeJA treatment; response to bending stress				WS0104_A04	growth1	1.7e-22	no hit	194	139	0.395683	AT1G22900.1	| Symbols: | similar to disease resistance-responsive family protein [Arabidopsis thaliana] (TAIR:AT5G42500.1); similar to dirigent-like protein pDIR12 [Picea glauca] (GB:ABD52123.1); contains InterPro domain Plant disease resistance response protein; (InterPro:IPR004265) | chr1:8103899-8104480 REVERSE	WS02914_C22,	GO:0003674	func	other molecular functions	GO:0006952	proc	other biological processes	GO:0012505	comp	other membranes
WS0107_K16	DIR	DIR_29	x	PicsiDIR31	dirigents; Ralph et al., 2007: Dir f-subfamily,					no	8.7e-21	1.6e-08	183	131	0.412214	AT5G42510.1	| Symbols: | disease resistance-responsive family protein | chr5:17015496-17016044 REVERSE	WS0282_G20, WS02914_C22, WS02718_J22, WS02912_D17, WS02753_H08, WS02749_N09, WS02913_F24, WS0297_K02, WS02810_L21,	GO:0003674	func	other molecular functions	GO:0006952	proc	other biological processes	GO:0012505	comp	other membranes
WS0063_M13	DIR	DIR_3		PicsiDIR29	dirigents; Ralph et al., 2007: Dir f-subfamily, constitutive defense, cortex, MeJA treatment; response to bending stress				WS0063_M13	Ht_1999	1.2e-21	5.9e-16	194	142	0.359155	AT1G22900.1	| Symbols: | similar to disease resistance-responsive family protein [Arabidopsis thaliana] (TAIR:AT5G42500.1); similar to dirigent-like protein pDIR12 [Picea glauca] (GB:ABD52123.1); contains InterPro domain Plant disease resistance response protein; (InterPro:IPR004265) | chr1:8103899-8104480 REVERSE	WS02749_N09, WS02753_H08, WS02912_D17, WS02913_F24, WS02914_C22, WS02810_L21, WS02718_J22, WS0297_K02, WS0282_G20,	GO:0003674	func	other molecular functions	GO:0006952	proc	other biological processes	GO:0012505	comp	other membranes
WS0261_J16	DIR	DIR_30	x	PicglDIR10	dirigents; Ralph et al., 2007: Dir b/d-subfamily,					no	1.3e-42	7.1e-43	188	162	0.530864	AT2G21100.1	| Symbols: | disease resistance-responsive protein-related / dirigent protein-related | chr2:9055768-9056417 REVERSE	WS02749_N09, WS02718_J22, WS02753_H08, WS02912_D17, WS0297_K02, WS02810_L21, WS0282_G20, WS02913_F24, WS02914_C22,	GO:0003674	func	other molecular functions	GO:0006952	proc	other biological processes	GO:0009807	proc	other cellular processes | other metabolic processes	GO:0012505	comp	other membranes
WS02610_M19	DIR	DIR_31	x	PicsiDIR21	dirigents; Ralph et al., 2007: Dir b/d-subfamily,					no	3.1e-32	1.7e-32	190	148	0.506757	AT1G65870.1	| Symbols: | disease resistance-responsive family protein | chr1:24507287-24507856 FORWARD	WS02718_J22, WS0282_G20, WS02749_N09, WS02753_H08, WS02912_D17, WS0297_K02, WS02914_C22, WS02913_F24, WS02810_L21,	GO:0003674	func	other molecular functions	GO:0006952	proc	other biological processes	GO:0009807	proc	other cellular processes | other metabolic processes	GO:0012505	comp	other membranes
WS0262_G08	DIR	DIR_32	x	PicglDIR7	dirigents; Ralph et al., 2007: Dir b/d-subfamily,					no	8.8e-44	4.3e-44	190	183	0.551913	AT1G65870.1	| Symbols: | disease resistance-responsive family protein | chr1:24507287-24507856 FORWARD	WS02718_J22, WS02749_N09, WS02753_H08, WS02912_D17, WS0297_K02, WS02914_C22, WS0282_G20, WS02810_L21, WS02913_F24,	GO:0003674	func	other molecular functions	GO:0006952	proc	other biological processes	GO:0009807	proc	other cellular processes | other metabolic processes	GO:0012505	comp	other membranes
WS0262_G24	DIR	DIR_33		PicsiDIR22	dirigents; Ralph et al., 2007: Dir f-subfamily,					no	1.2e-28	4.7e-09	183	184	0.391304	AT5G42510.1	| Symbols: | disease resistance-responsive family protein | chr5:17015496-17016044 REVERSE	WS02718_J22, WS0297_K02, WS0282_G20, WS02753_H08, WS02749_N09, WS02912_D17, WS02913_F24, WS02914_C22, WS02810_L21,	GO:0003674	func	other molecular functions	GO:0006952	proc	other biological processes	GO:0012505	comp	other membranes
WS0262_I24	DIR	DIR_34		PicsiDIR23, PicsiDIR24	dirigents; Ralph et al., 2007: Dir f-subfamily,					no	2.2e-24	9.8e-20	183	175	0.371429	AT5G42510.1	| Symbols: | disease resistance-responsive family protein | chr5:17015496-17016044 REVERSE	WS0297_K02, WS02718_J22, WS02753_H08, WS02749_N09, WS02912_D17, WS02913_F24, WS02914_C22, WS0282_G20, WS02810_L21,	GO:0003674	func	other molecular functions	GO:0006952	proc	other biological processes	GO:0012505	comp	other membranes
WS0262_J09	DIR	DIR_35		PicsiDIR27	dirigents; Ralph et al., 2007: Dir f-subfamily,					no	2.9e-20	1.7e-20	194	140	0.385714	AT1G22900.1	| Symbols: | similar to disease resistance-responsive family protein [Arabidopsis thaliana] (TAIR:AT5G42500.1); similar to dirigent-like protein pDIR12 [Picea glauca] (GB:ABD52123.1); contains InterPro domain Plant disease resistance response protein; (InterPro:IPR004265) | chr1:8103899-8104480 REVERSE	WS02810_L21, WS02913_F24, WS02749_N09, WS02753_H08, WS02912_D17, WS02914_C22, WS0282_G20, WS02718_J22, WS0297_K02,	GO:0003674	func	other molecular functions	GO:0006952	proc	other biological processes	GO:0012505	comp	other membranes
WS0265_H11	DIR	DIR_36		PicsiDIR26	dirigents; Ralph et al., 2007: Dir f-subfamily, constitutive defense, cortex, MeJA treatment, budworm; response to bending stress				WS0265_H11	sum_egg	2.7e-17	1.7e-17	194	120	0.383333	AT1G22900.1	| Symbols: | similar to disease resistance-responsive family protein [Arabidopsis thaliana] (TAIR:AT5G42500.1); similar to dirigent-like protein pDIR12 [Picea glauca] (GB:ABD52123.1); contains InterPro domain Plant disease resistance response protein; (InterPro:IPR004265) | chr1:8103899-8104480 REVERSE	WS02913_F24, WS02753_H08, WS02912_D17, WS02749_N09, WS02810_L21, WS02914_C22, WS0282_G20, WS02718_J22, WS0297_K02,	GO:0003674	func	other molecular functions	GO:0006952	proc	other biological processes	GO:0012505	comp	other membranes
WS0064_J21	DIR	DIR_4		PgeDIR6	dirigents; Ralph et al., 2007: Dir a-subfamily,					no	1.5e-46	9.6e-47	183	184	0.5	AT1G64160.1	| Symbols: | disease resistance-responsive family protein / dirigent family protein | chr1:23817726-23818274 FORWARD	WS02914_C22, WS0282_G20, WS02718_J22, WS02749_N09, WS02912_D17, WS02753_H08, WS0297_K02, WS02810_L21,	GO:0003674	func	other molecular functions	GO:0006952	proc	other biological processes	GO:0009807	proc	other cellular processes | other metabolic processes	GO:0012505	comp	other membranes
WS0064_L20	DIR	DIR_5	x	PgeDIR8	dirigents; Ralph et al., 2007: Dir a-subfamily,					no	2.9e-45	2.3e-77	183	184	0.5	AT1G64160.1	| Symbols: | disease resistance-responsive family protein / dirigent family protein | chr1:23817726-23818274 FORWARD	WS02914_C22, WS0282_G20, WS02718_J22, WS02749_N09, WS02912_D17, WS02753_H08, WS0297_K02, WS02810_L21,	GO:0003674	func	other molecular functions	GO:0006952	proc	other biological processes	GO:0009807	proc	other cellular processes | other metabolic processes	GO:0012505	comp	other membranes
WS0078_C23	DIR	DIR_6		PicsiDIR27	dirigents; Ralph et al., 2007: Dir f-subfamily,					no	1.3e-17	1.2e-20	183	140	0.371429	AT5G42510.1	| Symbols: | disease resistance-responsive family protein | chr5:17015496-17016044 REVERSE	WS02810_L21, WS02913_F24, WS02753_H08, WS02749_N09, WS02912_D17, WS02914_C22, WS0282_G20, WS02718_J22, WS0297_K02,	GO:0003674	func	other molecular functions	GO:0006952	proc	other biological processes	GO:0012505	comp	other membranes
WS00815_A07	DIR	DIR_7	x	PicglDIR12	dirigents; Ralph et al., 2007: Dir b/d-subfamily,					no	4e-23	no hit	186	117	0.435897	AT5G42500.1	| Symbols: | disease resistance-responsive family protein | chr5:17011587-17012144 REVERSE	no hit	GO:0003674	func	other molecular functions	GO:0006952	proc	other biological processes	GO:0012505	comp	other membranes
WS00825_K05	DIR	DIR_8		PicglDIR18	dirigents; Ralph et al., 2007: Dir a-subfamily,					no	2.3e-45	1.1e-45	183	163	0.552147	AT1G64160.1	| Symbols: | disease resistance-responsive family protein / dirigent family protein | chr1:23817726-23818274 FORWARD	WS02718_J22, WS02914_C22, WS0282_G20, WS0297_K02, WS02749_N09, WS02912_D17, WS02753_H08,	GO:0003674	func	other molecular functions	GO:0006952	proc	other biological processes	GO:0009807	proc	other cellular processes | other metabolic processes	GO:0012505	comp	other membranes
WS0086_I04	DIR	DIR_9		PicsiDIR29	dirigents; Ralph et al., 2007: Dir f-subfamily, constitutive defense, cortex, MeJA treatment; response to bending stress					no	1.6e-21	1.6e-14	194	139	0.381295	AT1G22900.1	| Symbols: | similar to disease resistance-responsive family protein [Arabidopsis thaliana] (TAIR:AT5G42500.1); similar to dirigent-like protein pDIR12 [Picea glauca] (GB:ABD52123.1); contains InterPro domain Plant disease resistance response protein; (InterPro:IPR004265) | chr1:8103899-8104480 REVERSE	WS02753_H08, WS02749_N09, WS02912_D17, WS02913_F24, WS02914_C22, WS02810_L21, WS02718_J22, WS0297_K02, WS0282_G20,	GO:0003674	func	other molecular functions	GO:0006952	proc	other biological processes	GO:0012505	comp	other membranes
WS0085_B05	EPSPS	EPSPS	x							no	1.8e-82	7.3e-70	522	199	0.798995	AT1G48860.1	| Symbols: | 3-phosphoshikimate 1-carboxyvinyltransferase, putative / 5-enolpyruvylshikimate-3-phosphate, putative / EPSP synthase, putative | chr1:18072560-18074999 REVERSE	WS02753_A05,	GO:0003866	func	transferase activity	GO:0009507	comp	chloroplast	GO:0016089	proc	other cellular processes | other metabolic processes	GO:0018920	proc	other cellular processes | other metabolic processes | other biological processes
WS0015_K19	F3'H	F3'H_1		C52	close to C27, PsRead WS02932.CR_L13, F3H outgroup					no	4.8e-107	8.3e-20	514	488	0.415984	AT5G07990.1	| Symbols: CYP75B1, D501, TT7 | TT7 (TRANSPARENT TESTA 7); flavonoid 3'-monooxygenase/ oxygen binding | chr5:2560438-2562860 FORWARD	WS0271_I15, WS0281_N07, WS02717_E11, WS0284_L18, WS02726_B12, WS0291_L15,	GO:0009411	proc	response to abiotic or biotic stimulus	GO:0009813	proc	other cellular processes | other metabolic processes	GO:0016711	func	other enzyme activity	GO:0019825	func	other binding
WS01021_N08	F3'H	F3'H_10		C58	CYP750					no	3.3e-24	9.3e-21	514	131	0.442748	AT5G07990.1	| Symbols: CYP75B1, D501, TT7 | TT7 (TRANSPARENT TESTA 7); flavonoid 3'-monooxygenase/ oxygen binding | chr5:2560438-2562860 FORWARD	WS0291_L15, WS0284_L18, WS02717_E11, WS02726_B12, WS0271_I15, WS0281_N07, WS02713_A09,	GO:0009411	proc	response to abiotic or biotic stimulus	GO:0009813	proc	other cellular processes | other metabolic processes	GO:0016711	func	other enzyme activity	GO:0019825	func	other binding
WS0022_G09	F3'H	F3'H_2		C53	CYP75/F3'H					no	7.4e-63	8.5e-91	514	220	0.522727	AT5G07990.1	| Symbols: CYP75B1, D501, TT7 | TT7 (TRANSPARENT TESTA 7); flavonoid 3'-monooxygenase/ oxygen binding | chr5:2560438-2562860 FORWARD	WS02717_E11, WS0271_I15, WS0281_N07, WS0291_L15, WS02726_B12, WS0284_L18, WS0274_E23, WS02739_K19,	GO:0009411	proc	response to abiotic or biotic stimulus	GO:0009813	proc	other cellular processes | other metabolic processes	GO:0016711	func	other enzyme activity	GO:0019825	func	other binding
WS0022_J09	F3'H	F3'H_3		C54	CYP750?					no	2.7e-08	2.2e-08	514	65	0.415385	AT5G07990.1	| Symbols: CYP75B1, D501, TT7 | TT7 (TRANSPARENT TESTA 7); flavonoid 3'-monooxygenase/ oxygen binding | chr5:2560438-2562860 FORWARD	WS02717_E11, WS0284_L18, WS0271_I15,	GO:0009411	proc	response to abiotic or biotic stimulus	GO:0009813	proc	other cellular processes | other metabolic processes	GO:0016711	func	other enzyme activity	GO:0019825	func	other binding
WS0038_N06	F3'H	F3'H_4		C55	CYP76-likes					no	2.6e-09	no hit	514	51	0.470588	AT5G07990.1	| Symbols: CYP75B1, D501, TT7 | TT7 (TRANSPARENT TESTA 7); flavonoid 3'-monooxygenase/ oxygen binding | chr5:2560438-2562860 FORWARD	WS0271_I15,	GO:0009411	proc	response to abiotic or biotic stimulus	GO:0009813	proc	other cellular processes | other metabolic processes	GO:0016711	func	other enzyme activity	GO:0019825	func	other binding
WS0071_I18	F3'H	F3'H_5		C59	CYP75/F3'H				WS0071_I18	sum_egg	3.3e-76	7.7e-50	514	243	0.592593	AT5G07990.1	| Symbols: CYP75B1, D501, TT7 | TT7 (TRANSPARENT TESTA 7); flavonoid 3'-monooxygenase/ oxygen binding | chr5:2560438-2562860 FORWARD	WS0271_I15, WS02717_E11, WS0281_N07, WS0291_L15, WS0284_L18, WS02726_B12,	GO:0009411	proc	response to abiotic or biotic stimulus	GO:0009813	proc	other cellular processes | other metabolic processes	GO:0016711	func	other enzyme activity	GO:0019825	func	other binding
WS00824_C19	F3'H	F3'H_6		C40	CYP76-likes					no	3.5e-10	2.9e-10	514	56	0.446429	AT5G07990.1	| Symbols: CYP75B1, D501, TT7 | TT7 (TRANSPARENT TESTA 7); flavonoid 3'-monooxygenase/ oxygen binding | chr5:2560438-2562860 FORWARD	WS02717_E11, WS0271_I15, WS0281_N07,	GO:0009411	proc	response to abiotic or biotic stimulus	GO:0009813	proc	other cellular processes | other metabolic processes	GO:0016711	func	other enzyme activity	GO:0019825	func	other binding
WS0091_H05	F3'H	F3'H_7		n.a.	identical with PsRead WS02932.CR_L13, F3H outgroup				WS0091_H05	growth1	4.8e-107	no hit	514	488	0.415984	AT5G07990.1	| Symbols: CYP75B1, D501, TT7 | TT7 (TRANSPARENT TESTA 7); flavonoid 3'-monooxygenase/ oxygen binding | chr5:2560438-2562860 FORWARD	WS0271_I15, WS0281_N07,	GO:0009411	proc	response to abiotic or biotic stimulus	GO:0009813	proc	other cellular processes | other metabolic processes	GO:0016711	func	other enzyme activity	GO:0019825	func	other binding
WS00922_H05	F3'H	F3'H_8	x	C56	CYP750				WS00922_H05	cross26_unique	1.9e-62	1.2e-13	514	364	0.384615	AT5G07990.1	| Symbols: CYP75B1, D501, TT7 | TT7 (TRANSPARENT TESTA 7); flavonoid 3'-monooxygenase/ oxygen binding | chr5:2560438-2562860 FORWARD	WS0291_L15, WS0284_L18, WS0281_N07, WS0271_I15, WS02719_C03, WS02717_E11, WS02726_B12,	GO:0009411	proc	response to abiotic or biotic stimulus	GO:0009813	proc	other cellular processes | other metabolic processes	GO:0016711	func	other enzyme activity	GO:0019825	func	other binding
WS00931_D17	F3'H	F3'H_9	x	C57	CYP75/F3'H					no	3.4e-58	2e-58	514	207	0.550725	AT5G07990.1	| Symbols: CYP75B1, D501, TT7 | TT7 (TRANSPARENT TESTA 7); flavonoid 3'-monooxygenase/ oxygen binding | chr5:2560438-2562860 FORWARD	WS02717_E11, WS0271_I15, WS0281_N07, WS0291_L15, WS0284_L18, WS02726_B12, WS0278_K04, WS0274_E23, WS02717_P20, WS0299_F18, WS02713_A09, WS02739_K19, WS02735_P15,	GO:0009411	proc	response to abiotic or biotic stimulus	GO:0009813	proc	other cellular processes | other metabolic processes	GO:0016711	func	other enzyme activity	GO:0019825	func	other binding
WS0045_J16	F5H	F5H_1		C24	CYP750				WS0045_J16	CG resist trait, egg 2000		1.9e-31	513	122	0.516393	AT5G04330.1	| Symbols: | cytochrome P450, putative / ferulate-5-hydroxylase, putative | chr5:1212696-1214311 REVERSE
WS00715_F07	F5H	F5H_2		C1	CYP750				WS00715_F07	Ht_1999, cross26_unique		4.9e-05	521	60	0.366667	AT4G36220.1	| Symbols: CYP84A1, FAH1 | FAH1 (FERULATE-5-HYDROXYLASE 1); ferulate 5-hydroxylase | chr4:17137587-17139622 REVERSE
WS00923_E07	F5H	F5H_3	x	C12	CYP750					no	5.2e-46	2.7e-46	521	193	0.46114	AT4G36220.1	| Symbols: CYP84A1, FAH1 | FAH1 (FERULATE-5-HYDROXYLASE 1); ferulate 5-hydroxylase | chr4:17137587-17139622 REVERSE	WS0291_L15, WS0271_I15, WS02717_E11, WS0284_L18, WS0281_N07, WS02726_B12, WS0278_K04, WS0274_E23, WS02717_P20, WS02713_A09, WS0299_F18, WS02735_P15,	GO:0004497	func	other enzyme activity	GO:0009699	proc	other cellular processes | other metabolic processes	GO:0009809	proc	other cellular processes | other metabolic processes	GO:0010224	proc	response to abiotic or biotic stimulus	GO:0046424	func	other enzyme activity
WS00924_I12	F5H	F5H_4		C16	CYP750					no	1.5e-41	9.3e-19	521	201	0.457711	AT4G36220.1	| Symbols: CYP84A1, FAH1 | FAH1 (FERULATE-5-HYDROXYLASE 1); ferulate 5-hydroxylase | chr4:17137587-17139622 REVERSE	WS0284_L18, WS0291_L15, WS0271_I15, WS0281_N07, WS02717_E11, WS02726_B12,	GO:0004497	func	other enzyme activity	GO:0009699	proc	other cellular processes | other metabolic processes	GO:0009809	proc	other cellular processes | other metabolic processes	GO:0010224	proc	response to abiotic or biotic stimulus	GO:0046424	func	other enzyme activity
WS00934_G23	F5H	F5H_5	x	C18	CYP750					no	3.2e-101	2.6e-121	521	523	0.422562	AT4G36220.1	| Symbols: CYP84A1, FAH1 | FAH1 (FERULATE-5-HYDROXYLASE 1); ferulate 5-hydroxylase | chr4:17137587-17139622 REVERSE	WS0291_L15, WS0284_L18, WS0271_I15, WS02717_E11, WS0281_N07, WS02726_B12, WS02713_A09,	GO:0004497	func	other enzyme activity	GO:0009699	proc	other cellular processes | other metabolic processes	GO:0009809	proc	other cellular processes | other metabolic processes	GO:0010224	proc	response to abiotic or biotic stimulus	GO:0046424	func	other enzyme activity
WS00935_B19	F5H	F5H_6		C20	CYP750					no	2.1e-33	1.1e-33	521	148	0.486486	AT4G36220.1	| Symbols: CYP84A1, FAH1 | FAH1 (FERULATE-5-HYDROXYLASE 1); ferulate 5-hydroxylase | chr4:17137587-17139622 REVERSE	WS0291_L15, WS0284_L18, WS0281_N07, WS0271_I15, WS02717_E11, WS02726_B12, WS02713_A09, WS0278_K04, WS02717_P20,	GO:0004497	func	other enzyme activity	GO:0009699	proc	other cellular processes | other metabolic processes	GO:0009809	proc	other cellular processes | other metabolic processes	GO:0010224	proc	response to abiotic or biotic stimulus	GO:0046424	func	other enzyme activity
WS00937_F04	F5H	F5H_7		C26	CYP750				WS00937_F04	atk_01	1.4e-50	8.4e-51	521	203	0.497537	AT4G36220.1	| Symbols: CYP84A1, FAH1 | FAH1 (FERULATE-5-HYDROXYLASE 1); ferulate 5-hydroxylase | chr4:17137587-17139622 REVERSE	WS0291_L15, WS0284_L18, WS0281_N07, WS0271_I15, WS02717_E11, WS02726_B12, WS02717_P20, WS02713_A09, WS0274_E23, WS0299_F18, WS0278_K04,	GO:0004497	func	other enzyme activity	GO:0009699	proc	other cellular processes | other metabolic processes	GO:0009809	proc	other cellular processes | other metabolic processes	GO:0010224	proc	response to abiotic or biotic stimulus	GO:0046424	func	other enzyme activity
WS01035_B16	F5H	F5H_8		C22	CYP750				WS01035_B16	Ht_1999	2.6e-17	2.4e-17	521	105	0.438095	AT4G36220.1	| Symbols: CYP84A1, FAH1 | FAH1 (FERULATE-5-HYDROXYLASE 1); ferulate 5-hydroxylase | chr4:17137587-17139622 REVERSE	WS0284_L18, WS0291_L15, WS0281_N07, WS0271_I15, WS02717_E11, WS02726_B12,	GO:0004497	func	other enzyme activity	GO:0009699	proc	other cellular processes | other metabolic processes	GO:0009809	proc	other cellular processes | other metabolic processes	GO:0010224	proc	response to abiotic or biotic stimulus	GO:0046424	func	other enzyme activity
WS0017_M03	FLS	FLS_1	x							no	9.2e-33	5.7e-33	337	118	0.525424	AT5G08640.1	| Symbols: FLS | FLS (FLAVONOL SYNTHASE) | chr5:2804010-2805176 FORWARD	WS0271_C15, WS02752_E18, WS02746_P13, WS0291_D24, WS02712_M02, WS02710_G17, WS02716_I22, WS0281_F02, WS02724_C15, WS0287_H10, WS0277_N03, WS0274_H22, WS02717_M05, WS02726_L01, WS0293_L07, WS02912_M05, WS0298_D20, WS02715_C11, WS02729_J06, WS02721_C15, WS0	GO:0005575	comp	other cellular components	GO:0009813	proc	other cellular processes | other metabolic processes	GO:0045431	func	other enzyme activity
WS00916_M24	FLS	FLS_2	x							no	8.3e-87	5.1e-54	337	338	0.488166	AT5G08640.1	| Symbols: FLS | FLS (FLAVONOL SYNTHASE) | chr5:2804010-2805176 FORWARD	WS02752_E18, WS0271_C15, WS0291_D24, WS02746_P13, WS02724_C15, WS02712_M02, WS0281_F02, WS02716_I22, WS02710_G17, WS0277_N03, WS0287_H10, WS0274_H22, WS02717_M05, WS02729_J06, WS02726_J09, WS02715_C11, WS02912_M05, WS02912_P13, WS0272_O01, WS0274_L23, WS0	GO:0005575	comp	other cellular components	GO:0009813	proc	other cellular processes | other metabolic processes	GO:0045431	func	other enzyme activity
WS0016_N04	LAC	LAC_1	x							no	1.4e-178	2.5e-34	566	568	0.56162	AT5G05390.1	| Symbols: LAC12 | LAC12 (laccase 12); copper ion binding / oxidoreductase | chr5:1594754-1597043 FORWARD	WS02716_G17, WS02714_O23, WS02727_A01,	GO:0005507	func	other binding	GO:0012505	comp	other membranes	GO:0016491	func	other enzyme activity
WS00730_B15	LAC	LAC_10	x							no	1.4e-178	3.3e-18	566	568	0.56162	AT5G05390.1	| Symbols: LAC12 | LAC12 (laccase 12); copper ion binding / oxidoreductase | chr5:1594754-1597043 FORWARD	WS02716_G17,	GO:0005507	func	other binding	GO:0012505	comp	other membranes	GO:0016491	func	other enzyme activity
WS00733_I09	LAC	LAC_11								no	6.6e-55	3.8e-55	559	169	0.597633	AT2G38080.1	| Symbols: IRX12, LAC4 | IRX12/LAC4 (laccase 4); copper ion binding / oxidoreductase | chr2:15941618-15944430 FORWARD	WS02716_G17,	GO:0005507	func	other binding	GO:0009834	proc	cell organization and biogenesis	GO:0012505	comp	other membranes	GO:0016491	func	other enzyme activity
WS00735_D13	LAC	LAC_12								no	1.2e-76	6.3e-77	558	181	0.756906	AT5G03260.1	| Symbols: LAC11 | LAC11 (laccase 11); copper ion binding / oxidoreductase | chr5:777197-779337 REVERSE	WS02716_G17, WS02727_A01, WS02714_O23,	GO:0005507	func	other binding	GO:0012505	comp	other membranes	GO:0016491	func	other enzyme activity
WS00813_M20	LAC	LAC_13	x						WS00813_M20	sum_atk	2.8e-63	2e-63	558	151	0.741722	AT5G03260.1	| Symbols: LAC11 | LAC11 (laccase 11); copper ion binding / oxidoreductase | chr5:777197-779337 REVERSE
WS00815_F23	LAC	LAC_14								no	3.1e-64	1.9e-64	566	167	0.694611	AT5G05390.1	| Symbols: LAC12 | LAC12 (laccase 12); copper ion binding / oxidoreductase | chr5:1594754-1597043 FORWARD	WS02716_G17,	GO:0005507	func	other binding	GO:0012505	comp	other membranes	GO:0016491	func	other enzyme activity
WS00825_I05	LAC	LAC_15								no	1.5e-18	1.6e-18	559	47	0.808511	AT5G01190.1	| Symbols: LAC10 | LAC10 (laccase 10); copper ion binding / oxidoreductase | chr5:72391-74611 FORWARD	WS02716_G17,	GO:0005507	func	other binding	GO:0012505	comp	other membranes	GO:0016491	func	other enzyme activity
WS0086_J17	LAC	LAC_16								no	7.7e-52	9.3e-30	559	121	0.760331	AT2G38080.1	| Symbols: IRX12, LAC4 | IRX12/LAC4 (laccase 4); copper ion binding / oxidoreductase | chr2:15941618-15944430 FORWARD	WS02716_G17,	GO:0005507	func	other binding	GO:0009834	proc	cell organization and biogenesis	GO:0012505	comp	other membranes	GO:0016491	func	other enzyme activity
WS00914_J21	LAC	LAC_17	x							no	3e-27	no hit	566	98	0.581633	AT5G05390.1	| Symbols: LAC12 | LAC12 (laccase 12); copper ion binding / oxidoreductase | chr5:1594754-1597043 FORWARD	no hit	GO:0005507	func	other binding	GO:0012505	comp	other membranes	GO:0016491	func	other enzyme activity
WS00920_E03	LAC	LAC_18								no	4.3e-07	3.8e-07	559	39	0.564103	AT2G38080.1	| Symbols: IRX12, LAC4 | IRX12/LAC4 (laccase 4); copper ion binding / oxidoreductase | chr2:15941618-15944430 FORWARD	no hit	GO:0005507	func	other binding	GO:0009834	proc	cell organization and biogenesis	GO:0012505	comp	other membranes	GO:0016491	func	other enzyme activity
WS00923_A19	LAC	LAC_19	x							no	3.2e-71	1.6e-71	566	184	0.701087	AT5G05390.1	| Symbols: LAC12 | LAC12 (laccase 12); copper ion binding / oxidoreductase | chr5:1594754-1597043 FORWARD	WS02716_G17,	GO:0005507	func	other binding	GO:0012505	comp	other membranes	GO:0016491	func	other enzyme activity
WS0033_E16	LAC	LAC_2	x							no	1.3e-42	1e-42	566	102	0.745098	AT5G05390.1	| Symbols: LAC12 | LAC12 (laccase 12); copper ion binding / oxidoreductase | chr5:1594754-1597043 FORWARD	WS02716_G17,	GO:0005507	func	other binding	GO:0012505	comp	other membranes	GO:0016491	func	other enzyme activity
WS00923_N05	LAC	LAC_20	x						WS00923_N05	sum_egg	1.1e-70	6.9e-42	581	222	0.581081	AT2G40370.1	| Symbols: LAC5 | LAC5 (laccase 5); copper ion binding / oxidoreductase | chr2:16865270-16867671 REVERSE	WS02716_G17, WS02727_A01,	GO:0005507	func	other binding	GO:0012505	comp	other membranes	GO:0016491	func	other enzyme activity
WS01010_I07	LAC	LAC_21	x							no	1.2e-76	2.9e-27	559	239	0.594142	AT2G38080.1	| Symbols: IRX12, LAC4 | IRX12/LAC4 (laccase 4); copper ion binding / oxidoreductase | chr2:15941618-15944430 FORWARD	WS02716_G17,	GO:0005507	func	other binding	GO:0009834	proc	cell organization and biogenesis	GO:0012505	comp	other membranes	GO:0016491	func	other enzyme activity
WS01014_L08	LAC	LAC_22	x							no	4.4e-216	1.7e-120	558	551	0.664247	AT5G03260.1	| Symbols: LAC11 | LAC11 (laccase 11); copper ion binding / oxidoreductase | chr5:777197-779337 REVERSE	WS02716_G17,	GO:0005507	func	other binding	GO:0012505	comp	other membranes	GO:0016491	func	other enzyme activity
WS01021_E17	LAC	LAC_23	x							no	4e-48	8.3e-25	571	134	0.649254	AT2G30210.1	| Symbols: LAC3 | LAC3 (laccase 3); copper ion binding / oxidoreductase | chr2:12894812-12896904 REVERSE	WS02716_G17,	GO:0005507	func	other binding	GO:0012505	comp	other membranes	GO:0016491	func	other enzyme activity
WS01037_E20	LAC	LAC_24	x							no	1.8e-45	7.2e-19	566	105	0.780952	AT5G05390.1	| Symbols: LAC12 | LAC12 (laccase 12); copper ion binding / oxidoreductase | chr5:1594754-1597043 FORWARD	WS02716_G17,	GO:0005507	func	other binding	GO:0012505	comp	other membranes	GO:0016491	func	other enzyme activity
WS01037_G16	LAC	LAC_25	x							no	9.3e-72	3.6e-57	566	194	0.675258	AT5G05390.1	| Symbols: LAC12 | LAC12 (laccase 12); copper ion binding / oxidoreductase | chr5:1594754-1597043 FORWARD	WS02716_G17,	GO:0005507	func	other binding	GO:0012505	comp	other membranes	GO:0016491	func	other enzyme activity
WS0035_M11	LAC	LAC_3	x							no	5.1e-71	1.7e-31	566	189	0.666667	AT5G05390.1	| Symbols: LAC12 | LAC12 (laccase 12); copper ion binding / oxidoreductase | chr5:1594754-1597043 FORWARD	WS02716_G17,	GO:0005507	func	other binding	GO:0012505	comp	other membranes	GO:0016491	func	other enzyme activity
WS0038_B22	LAC	LAC_4	x							no	9.2e-207	1.8e-115	566	555	0.666667	AT5G05390.1	| Symbols: LAC12 | LAC12 (laccase 12); copper ion binding / oxidoreductase | chr5:1594754-1597043 FORWARD	WS02716_G17,	GO:0005507	func	other binding	GO:0012505	comp	other membranes	GO:0016491	func	other enzyme activity
WS0038_D12	LAC	LAC_5								no	8.4e-55	4.3e-22	578	143	0.692308	AT5G60020.1	| Symbols: LAC17 | LAC17 (laccase 17); copper ion binding / oxidoreductase | chr5:24185298-24187449 FORWARD	WS02716_G17,	GO:0005507	func	other binding	GO:0012505	comp	other membranes	GO:0016491	func	other enzyme activity
WS0038_I15	LAC	LAC_6								no	3.4e-74	1.2e-57	578	203	0.669951	AT5G60020.1	| Symbols: LAC17 | LAC17 (laccase 17); copper ion binding / oxidoreductase | chr5:24185298-24187449 FORWARD	WS02716_G17,	GO:0005507	func	other binding	GO:0012505	comp	other membranes	GO:0016491	func	other enzyme activity
WS0039_C04	LAC	LAC_7	x							no	9.8e-68	1.6e-61	566	184	0.663043	AT5G05390.1	| Symbols: LAC12 | LAC12 (laccase 12); copper ion binding / oxidoreductase | chr5:1594754-1597043 FORWARD	WS02716_G17,	GO:0005507	func	other binding	GO:0012505	comp	other membranes	GO:0016491	func	other enzyme activity
WS0055_F20	LAC	LAC_8	x							no	3.1e-39	2e-59	566	109	0.678899	AT5G05390.1	| Symbols: LAC12 | LAC12 (laccase 12); copper ion binding / oxidoreductase | chr5:1594754-1597043 FORWARD	WS02716_G17,	GO:0005507	func	other binding	GO:0012505	comp	other membranes	GO:0016491	func	other enzyme activity
WS0062_E09	LAC	LAC_9	x							no	6.5e-64	1.6e-26	571	193	0.595855	AT2G30210.1	| Symbols: LAC3 | LAC3 (laccase 3); copper ion binding / oxidoreductase | chr2:12894812-12896904 REVERSE	WS02716_G17,	GO:0005507	func	other binding	GO:0012505	comp	other membranes	GO:0016491	func	other enzyme activity
WS00917_H19	myb	myb_1	x							atk_2000, sum_atk	5.2e-10	4.6e-10	259	74	0.445946	AT5G35550.1	| Symbols: AtMYB123, MYB123, TT2 | TT2 (TRANSPARENT TESTA 2); DNA binding / transcription factor | chr5:13744037-13744959 FORWARD	WS02910_O04, WS02813_H08, WS02713_L19, WS02721_K19, WS02719_I18, WS02716_N17, WS02753_G22,	GO:0003677	func	DNA or RNA binding	GO:0003700	func	transcription factor activity	GO:0005634	comp	nucleus	GO:0006355	proc	transcription | other cellular processes | other metabolic processes | other biological processes	GO:0010023	proc	other cellular processes | other metabolic processes
WS00812_L13	myb	myb_10								Ht_1999, egg_2001	2e-28	1e-10	368	110	0.518182	AT2G37630.1	| Symbols: AtPHAN, AS1, AtMYB91, MYB91 | AS1 (ASYMMETRIC LEAVES 1); DNA binding / transcription factor | chr2:15788876-15789979 REVERSE	no hit	GO:0003677	func	DNA or RNA binding	GO:0003700	func	transcription factor activity	GO:0005634	comp	nucleus	GO:0008356	proc	other cellular processes	GO:0009651	proc	response to stress | response to abiotic or biotic stimulus	GO:0009733	proc	other biological processes	GO:0009739	proc	other biological processes	GO:0009751	proc	other biological processes	GO:0009753	proc	other biological processes	GO:0009944	proc	developmental processes | other biological processes	GO:0009946
WS01034_M15	myb	myb_11	x								9.5e-15	7.7e-15	283	154	0.331169	AT4G38620.1	| Symbols: ATMYB4, MYB4 | MYB4 (myb domain protein 4); transcription factor | chr4:18053860-18054870 FORWARD	WS02753_G22, WS0285_N09, WS02721_K19, WS02719_I18, WS02716_N17, WS0283_G14, WS02737_G10,	GO:0003700	func	transcription factor activity	GO:0005634	comp	nucleus	GO:0009651	proc	response to stress | response to abiotic or biotic stimulus	GO:0009723	proc	other biological processes	GO:0009733	proc	other biological processes	GO:0009737	proc	other biological processes	GO:0009739	proc	other biological processes	GO:0009751	proc	other biological processes	GO:0009753	proc	other biological processes	GO:0010224	proc	response to abiotic or biotic stimulus	GO:0016481
WS0107_M03	myb	myb_12								sum_atk	4.2e-60	2.7e-75	299	210	0.580952	AT2G38090.1	| Symbols: | myb family transcription factor | chr2:15952356-15953853 FORWARD	no hit	GO:0003677	func	DNA or RNA binding	GO:0003700	func	transcription factor activity	GO:0005634	comp	nucleus	GO:0045449	proc	transcription | other cellular processes | other metabolic processes | other biological processes
WS00945_K07	myb	myb_13									5.8e-09	3.2e-09	521	80	0.425	AT5G06100.2	| Symbols: MYB33, ATMYB33 | ATMYB33/MYB33 (myb domain protein 33); DNA binding / transcription factor | chr5:1838556-1840387 FORWARD	no hit	GO:0003677	func	DNA or RNA binding	GO:0003700	func	transcription factor activity	GO:0006355	proc	transcription | other cellular processes | other metabolic processes | other biological processes	GO:0048235	proc	other cellular processes | other biological processes
WS0053_N22	myb	myb_14	x								3.5e-43	no hit	325	148	0.554054	AT4G05100.1	| Symbols: AtMYB74 | AtMYB74 (myb domain protein 74); DNA binding / transcription factor | chr4:2618555-2619788 FORWARD	no hit	GO:0003677	func	DNA or RNA binding	GO:0003700	func	transcription factor activity	GO:0005634	comp	nucleus	GO:0006355	proc	transcription | other cellular processes | other metabolic processes | other biological processes	GO:0009651	proc	response to stress | response to abiotic or biotic stimulus	GO:0009723	proc	other biological processes	GO:0009737	proc	other biological processes	GO:0009753	proc	other biological processes
WS00927_M02	myb	myb_15	x							ldr_1999, egg_2001, cross26_unique	2.8e-54	1.8e-132	296	192	0.609375	AT3G24120.1	| Symbols: | myb family transcription factor | chr3:8705932-8708155 REVERSE	WS0295_G05,	GO:0003700	func	transcription factor activity	GO:0005634	comp	nucleus	GO:0045449	proc	transcription | other cellular processes | other metabolic processes | other biological processes
WS0057_D24	myb	myb_16	x								1.1e-29	2e-10	315	83	0.73494	AT1G49010.1	| Symbols: | myb family transcription factor | chr1:18136382-18137446 FORWARD	WS0277_M02, WS02910_I01, WS0272_J01, WS02911_I03,	GO:0003677	func	DNA or RNA binding	GO:0003700	func	transcription factor activity	GO:0005634	comp	nucleus	GO:0009651	proc	response to stress | response to abiotic or biotic stimulus	GO:0009733	proc	other biological processes	GO:0009739	proc	other biological processes	GO:0009751	proc	other biological processes	GO:0009753	proc	other biological processes	GO:0046686	proc	other biological processes
WS01021_I24	myb	myb_17	x								2.1e-120	6.5e-131	442	400	0.59	AT2G47210.1	| Symbols: | myb family transcription factor | chr2:19386109-19389274 FORWARD	WS02724_G17,	GO:0003677	func	DNA or RNA binding	GO:0003700	func	transcription factor activity	GO:0005634	comp	nucleus	GO:0006355	proc	transcription | other cellular processes | other metabolic processes | other biological processes	GO:0006499	proc	protein metabolism | other cellular processes | other metabolic processes
WS00929_G01	myb	myb_18	x								1.1e-43	5.4e-44	258	201	0.502488	AT1G22640.1	| Symbols: AtMYB3, MYB3 | MYB3 (myb domain protein 3); DNA binding / transcription factor | chr1:8006278-8007208 FORWARD	WS02713_L19, WS02753_G22, WS02721_K19, WS0285_N09, WS02719_I18, WS02716_N17, WS02737_G10, WS0283_G14, WS02910_O04, WS02813_H08,	GO:0003677	func	DNA or RNA binding	GO:0003700	func	transcription factor activity	GO:0005634	comp	nucleus	GO:0006355	proc	transcription | other cellular processes | other metabolic processes | other biological processes	GO:0009611	proc	response to stress | other biological processes	GO:0009651	proc	response to stress | response to abiotic or biotic stimulus	GO:0009723	proc	other biological processes	GO:0009733	proc	other biological processes	GO:0009737	proc	other biological processes	GO:0009739	proc	other biological processes	GO:0009751
WS0071_H14	myb	myb_19	x							ldr_1999	4.1e-62	no hit	283	227	0.563877	AT1G66230.1	| Symbols: AtMYB20, MYB20 | MYB20 (myb domain protein 20); DNA binding / transcription factor | chr1:24680985-24681909 FORWARD	WS0283_G14,	GO:0003677	func	DNA or RNA binding	GO:0003700	func	transcription factor activity	GO:0005634	comp	nucleus	GO:0006355	proc	transcription | other cellular processes | other metabolic processes | other biological processes
WS0087_O15	myb	myb_2								sum_atk	7e-51	no hit	366	168	0.625	AT5G47390.1	| Symbols: | myb family transcription factor | chr5:19244228-19245773 FORWARD	WS02911_I03,	GO:0003677	func	DNA or RNA binding	GO:0003700	func	transcription factor activity	GO:0005634	comp	nucleus	GO:0009651	proc	response to stress | response to abiotic or biotic stimulus	GO:0009723	proc	other biological processes	GO:0009737	proc	other biological processes	GO:0009739	proc	other biological processes	GO:0009751	proc	other biological processes	GO:0009753	proc	other biological processes	GO:0045449	proc	transcription | other cellular processes | other metabolic processes | other biological processes	GO:0046686
WS00914_H09	myb	myb_20									7e-51	4.6e-51	366	168	0.625	AT5G47390.1	| Symbols: | myb family transcription factor | chr5:19244228-19245773 FORWARD	WS02911_I03, WS0272_J01, WS02910_I01, WS0277_M02,	GO:0003677	func	DNA or RNA binding	GO:0003700	func	transcription factor activity	GO:0005634	comp	nucleus	GO:0009651	proc	response to stress | response to abiotic or biotic stimulus	GO:0009723	proc	other biological processes	GO:0009737	proc	other biological processes	GO:0009739	proc	other biological processes	GO:0009751	proc	other biological processes	GO:0009753	proc	other biological processes	GO:0045449	proc	transcription | other cellular processes | other metabolic processes | other biological processes	GO:0046686
WS00927_G19	myb	myb_21								egg_2001	2.9e-29	1.5e-29	287	143	0.496503	AT2G01060.1	| Symbols: | myb family transcription factor | chr2:73456-74902 REVERSE	WS02727_L10, WS02722_K04,	GO:0003700	func	transcription factor activity	GO:0005634	comp	nucleus	GO:0045449	proc	transcription | other cellular processes | other metabolic processes | other biological processes
WS0261_F02	myb	myb_22								Ht_1995	1.5e-62	5.5e-89	336	195	0.605128	AT3G10760.1	| Symbols: | myb family transcription factor | chr3:3369819-3370826 FORWARD	WS02722_K04,	GO:0003677	func	DNA or RNA binding	GO:0003700	func	transcription factor activity	GO:0005634	comp	nucleus	GO:0045449	proc	transcription | other cellular processes | other metabolic processes | other biological processes
WS00923_I10	myb	myb_23	x								9.9e-52	no hit	258	138	0.652174	AT1G22640.1	| Symbols: AtMYB3, MYB3 | MYB3 (myb domain protein 3); DNA binding / transcription factor | chr1:8006278-8007208 FORWARD	no hit	GO:0003677	func	DNA or RNA binding	GO:0003700	func	transcription factor activity	GO:0005634	comp	nucleus	GO:0006355	proc	transcription | other cellular processes | other metabolic processes | other biological processes	GO:0009611	proc	response to stress | other biological processes	GO:0009651	proc	response to stress | response to abiotic or biotic stimulus	GO:0009723	proc	other biological processes	GO:0009733	proc	other biological processes	GO:0009737	proc	other biological processes	GO:0009739	proc	other biological processes	GO:0009751
WS00821_I18	myb	myb_24	x								2.2e-07	1.4e-07	389	36	0.583333	AT3G01140.1	| Symbols: AtMYB106, MYB106 | MYB106 (myb domain protein 106); DNA binding / transcription factor | chr3:46626-48150 REVERSE	no hit	GO:0003677	func	DNA or RNA binding	GO:0003700	func	transcription factor activity	GO:0005634	comp	nucleus	GO:0006355	proc	transcription | other cellular processes | other metabolic processes | other biological processes
WS0262_M19	myb	myb_25									1.1e-25	no hit	394	196	0.372449	AT3G04030.2	| Symbols: | myb family transcription factor | chr3:1042927-1044581 REVERSE	no hit	GO:0005634	comp	nucleus
WS00923_F15	myb	myb_26									4.1e-30	6.6e-150	433	175	0.508571	AT2G03500.1	| Symbols: | myb family transcription factor | chr2:1059923-1062256 FORWARD	no hit	GO:0003677	func	DNA or RNA binding	GO:0003700	func	transcription factor activity	GO:0005634	comp	nucleus	GO:0045449	proc	transcription | other cellular processes | other metabolic processes | other biological processes
WS0032_G19	myb	myb_27	x								3.8e-66	no hit	283	245	0.563265	AT4G38620.1	| Symbols: ATMYB4, MYB4 | MYB4 (myb domain protein 4); transcription factor | chr4:18053860-18054870 FORWARD	WS02753_G22,	GO:0003700	func	transcription factor activity	GO:0005634	comp	nucleus	GO:0009651	proc	response to stress | response to abiotic or biotic stimulus	GO:0009723	proc	other biological processes	GO:0009733	proc	other biological processes	GO:0009737	proc	other biological processes	GO:0009739	proc	other biological processes	GO:0009751	proc	other biological processes	GO:0009753	proc	other biological processes	GO:0010224	proc	response to abiotic or biotic stimulus	GO:0016481
WS00721_E03	myb	myb_28									8.2e-64	1.5e-76	283	210	0.6	AT4G38620.1	| Symbols: ATMYB4, MYB4 | MYB4 (myb domain protein 4); transcription factor | chr4:18053860-18054870 FORWARD	WS0285_N09, WS02753_G22, WS02721_K19, WS02716_N17, WS02719_I18, WS02737_G10, WS0283_G14, WS02713_L19, WS02910_O04, WS02813_H08,	GO:0003700	func	transcription factor activity	GO:0005634	comp	nucleus	GO:0009651	proc	response to stress | response to abiotic or biotic stimulus	GO:0009723	proc	other biological processes	GO:0009733	proc	other biological processes	GO:0009737	proc	other biological processes	GO:0009739	proc	other biological processes	GO:0009751	proc	other biological processes	GO:0009753	proc	other biological processes	GO:0010224	proc	response to abiotic or biotic stimulus	GO:0016481
WS0094_C20	myb	myb_29									2.8e-56	no hit	366	311	0.379421	AT5G47390.1	| Symbols: | myb family transcription factor | chr5:19244228-19245773 FORWARD	no hit	GO:0003677	func	DNA or RNA binding	GO:0003700	func	transcription factor activity	GO:0005634	comp	nucleus	GO:0009651	proc	response to stress | response to abiotic or biotic stimulus	GO:0009723	proc	other biological processes	GO:0009737	proc	other biological processes	GO:0009739	proc	other biological processes	GO:0009751	proc	other biological processes	GO:0009753	proc	other biological processes	GO:0045449	proc	transcription | other cellular processes | other metabolic processes | other biological processes	GO:0046686
WS0024_J06	myb	myb_3									6e-29	no hit	283	140	0.492857	AT4G38620.1	| Symbols: ATMYB4, MYB4 | MYB4 (myb domain protein 4); transcription factor | chr4:18053860-18054870 FORWARD	WS02719_I18, WS02716_N17,	GO:0003700	func	transcription factor activity	GO:0005634	comp	nucleus	GO:0009651	proc	response to stress | response to abiotic or biotic stimulus	GO:0009723	proc	other biological processes	GO:0009733	proc	other biological processes	GO:0009737	proc	other biological processes	GO:0009739	proc	other biological processes	GO:0009751	proc	other biological processes	GO:0009753	proc	other biological processes	GO:0010224	proc	response to abiotic or biotic stimulus	GO:0016481
WS00732_A09	myb	myb_30									1.6e-21	8.6e-22	299	117	0.529915	AT5G08520.1	| Symbols: | myb family transcription factor | chr5:2755471-2757742 REVERSE	no hit	GO:0003677	func	DNA or RNA binding	GO:0003700	func	transcription factor activity	GO:0005634	comp	nucleus	GO:0045449	proc	transcription | other cellular processes | other metabolic processes | other biological processes
WS00919_B05	myb	myb_31								growth1, cross26_unique	9.3e-09	1e-08	339	67	0.447761	AT5G07700.1	| Symbols: AtMYB76, MYB76 | MYB76 (myb domain protein 76); DNA binding / transcription factor | chr5:2450326-2451579 FORWARD	WS02737_G10, WS02716_N17, WS02753_G22, WS02721_K19,	GO:0003677	func	DNA or RNA binding	GO:0003700	func	transcription factor activity	GO:0005634	comp	nucleus	GO:0006355	proc	transcription | other cellular processes | other metabolic processes | other biological processes	GO:0009733	proc	other biological processes	GO:0009753	proc	other biological processes
WS00811_K12	myb	myb_32	x								4.2e-37	no hit	299	195	0.471795	AT5G08520.1	| Symbols: | myb family transcription factor | chr5:2755471-2757742 REVERSE	no hit	GO:0003677	func	DNA or RNA binding	GO:0003700	func	transcription factor activity	GO:0005634	comp	nucleus	GO:0045449	proc	transcription | other cellular processes | other metabolic processes | other biological processes
IS0012_J16	myb	myb_33									1.1e-61	2e-121	589	255	0.45098	AT5G41020.1	| Symbols: | myb family transcription factor | chr5:16443111-16444877 REVERSE	no hit	GO:0003677	func	DNA or RNA binding	GO:0003700	func	transcription factor activity	GO:0005634	comp	nucleus	GO:0045449	proc	transcription | other cellular processes | other metabolic processes | other biological processes
WS00712_A21	myb	myb_34									1.5e-68	8.6e-116	328	190	0.647368	AT5G16600.1	| Symbols: AtMYB43, MYB43 | MYB43 (myb domain protein 43); DNA binding / transcription factor | chr5:5438294-5440217 FORWARD	WS0283_G14, WS02716_N17, WS02719_I18, WS02721_K19, WS02737_G10, WS02753_G22, WS0285_N09, WS02713_L19,	GO:0003677	func	DNA or RNA binding	GO:0003700	func	transcription factor activity	GO:0005634	comp	nucleus	GO:0006355	proc	transcription | other cellular processes | other metabolic processes | other biological processes	GO:0009737	proc	other biological processes
WS00913_B23	myb	myb_35								cross26_unique	2.5e-71	1.8e-100	283	207	0.666667	AT4G38620.1	| Symbols: ATMYB4, MYB4 | MYB4 (myb domain protein 4); transcription factor | chr4:18053860-18054870 FORWARD	WS02753_G22,	GO:0003700	func	transcription factor activity	GO:0005634	comp	nucleus	GO:0009651	proc	response to stress | response to abiotic or biotic stimulus	GO:0009723	proc	other biological processes	GO:0009733	proc	other biological processes	GO:0009737	proc	other biological processes	GO:0009739	proc	other biological processes	GO:0009751	proc	other biological processes	GO:0009753	proc	other biological processes	GO:0010224	proc	response to abiotic or biotic stimulus	GO:0016481
WS01036_I16	myb	myb_36									6.8e-53	9e-23	344	137	0.737226	AT3G08500.1	| Symbols: AtMYB83, MYB83 | MYB83 (myb domain protein 83); DNA binding / transcription factor | chr3:2576964-2578078 REVERSE	no hit	GO:0003677	func	DNA or RNA binding	GO:0003700	func	transcription factor activity	GO:0005634	comp	nucleus	GO:0006355	proc	transcription | other cellular processes | other metabolic processes | other biological processes
WS00922_L21	myb	myb_37									2e-21	2.2e-14	127	67	0.671642	AT1G75250.1	| Symbols: | myb family transcription factor | chr1:28248734-28249114 REVERSE	no hit	GO:0003700	func	transcription factor activity	GO:0005634	comp	nucleus	GO:0045449	proc	transcription | other cellular processes | other metabolic processes | other biological processes
WS01031_N19	myb	myb_38									1e-71	6.3e-115	299	201	0.567164	AT5G08520.1	| Symbols: | myb family transcription factor | chr5:2755471-2757742 REVERSE	no hit	GO:0003677	func	DNA or RNA binding	GO:0003700	func	transcription factor activity	GO:0005634	comp	nucleus	GO:0045449	proc	transcription | other cellular processes | other metabolic processes | other biological processes
WS00921_A03	myb	myb_39	x							Ht_1999	3.1e-80	1.9e-118	332	319	0.561129	AT5G52660.2	| Symbols: | myb family transcription factor | chr5:21376649-21379263 REVERSE	no hit	GO:0003677	func	DNA or RNA binding	GO:0003700	func	transcription factor activity	GO:0005634	comp	nucleus	GO:0006355	proc	transcription | other cellular processes | other metabolic processes | other biological processes
WS0037_I14	myb	myb_4									4.4e-12	no hit	238	140	0.442857	AT2G01060.2	| Symbols: | myb family transcription factor | chr2:73456-74556 REVERSE	no hit	GO:0003700	func	transcription factor activity
WS0072_D16	myb	myb_40									2.5e-52	no hit	306	161	0.596273	AT5G67300.1	| Symbols: AtMYBr1, AtMYB44 | AtMYB44/AtMYBr1 (myb domain protein 44, myb domain protein r1); DNA binding / transcription factor | chr5:26871335-26872252 FORWARD	no hit	GO:0003677	func	DNA or RNA binding	GO:0003700	func	transcription factor activity	GO:0005634	comp	nucleus	GO:0006355	proc	transcription | other cellular processes | other metabolic processes | other biological processes	GO:0009651	proc	response to stress | response to abiotic or biotic stimulus	GO:0009723	proc	other biological processes	GO:0009733	proc	other biological processes	GO:0009737	proc	other biological processes	GO:0009739	proc	other biological processes	GO:0009751	proc	other biological processes	GO:0009753
WS0101_J16	myb	myb_41									3.6e-63	no hit	283	206	0.621359	AT4G38620.1	| Symbols: ATMYB4, MYB4 | MYB4 (myb domain protein 4); transcription factor | chr4:18053860-18054870 FORWARD	WS02721_K19, WS02733_A21,	GO:0003700	func	transcription factor activity	GO:0005634	comp	nucleus	GO:0009651	proc	response to stress | response to abiotic or biotic stimulus	GO:0009723	proc	other biological processes	GO:0009733	proc	other biological processes	GO:0009737	proc	other biological processes	GO:0009739	proc	other biological processes	GO:0009751	proc	other biological processes	GO:0009753	proc	other biological processes	GO:0010224	proc	response to abiotic or biotic stimulus	GO:0016481
WS0051_C19	myb	myb_42	x								1.3e-11	no hit	202	64	0.53125	AT5G52600.1	| Symbols: AtMYB82 | AtMYB82 (myb domain protein 82); DNA binding / transcription factor | chr5:21360423-21361194 REVERSE	no hit	GO:0003677	func	DNA or RNA binding	GO:0003700	func	transcription factor activity	GO:0005634	comp	nucleus	GO:0045449	proc	transcription | other cellular processes | other metabolic processes | other biological processes
WS0091_E16	myb	myb_43									1.4e-61	1.5e-10	366	159	0.616352	AT5G47390.1	| Symbols: | myb family transcription factor | chr5:19244228-19245773 FORWARD	WS0272_J01,	GO:0003677	func	DNA or RNA binding	GO:0003700	func	transcription factor activity	GO:0005634	comp	nucleus	GO:0009651	proc	response to stress | response to abiotic or biotic stimulus	GO:0009723	proc	other biological processes	GO:0009737	proc	other biological processes	GO:0009739	proc	other biological processes	GO:0009751	proc	other biological processes	GO:0009753	proc	other biological processes	GO:0045449	proc	transcription | other cellular processes | other metabolic processes | other biological processes	GO:0046686
WS00815_H13	myb	myb_44									8.1e-57	7.3e-99	310	321	0.436137	AT5G45420.1	| Symbols: | myb family transcription factor | chr5:18422895-18423824 REVERSE	no hit	GO:0003677	func	DNA or RNA binding	GO:0003700	func	transcription factor activity	GO:0005634	comp	nucleus	GO:0045449	proc	transcription | other cellular processes | other metabolic processes | other biological processes
WS00722_G11	myb	myb_45									2.2e-19	no hit	371	110	0.463636	AT5G29000.1	| Symbols: | myb family transcription factor | chr5:11022340-11024104 REVERSE	no hit	GO:0003677	func	DNA or RNA binding	GO:0003700	func	transcription factor activity	GO:0005634	comp	nucleus
WS00945_A17	myb	myb_46	x							Ht_1999	5.7e-41	no hit	388	176	0.471591	AT5G17300.1	| Symbols: | myb family transcription factor | chr5:5690437-5692437 REVERSE	WS02728_K17,	GO:0003700	func	transcription factor activity	GO:0005634	comp	nucleus	GO:0045449	proc	transcription | other cellular processes | other metabolic processes | other biological processes
WS0051_I02	myb	myb_47	x							Ht_1995	6.8e-53	1.1e-107	344	137	0.737226	AT3G08500.1	| Symbols: AtMYB83, MYB83 | MYB83 (myb domain protein 83); DNA binding / transcription factor | chr3:2576964-2578078 REVERSE	no hit	GO:0003677	func	DNA or RNA binding	GO:0003700	func	transcription factor activity	GO:0005634	comp	nucleus	GO:0006355	proc	transcription | other cellular processes | other metabolic processes | other biological processes
WS01036_M16	myb	myb_48	x								3.2e-55	1.5e-118	286	263	0.471483	AT3G23250.1	| Symbols: MYB15, AtY19, AtMYB15 | AtMYB15/AtY19/MYB15 (myb domain protein 15); DNA binding / transcription factor | chr3:8309499-8310631 FORWARD	no hit	GO:0003677	func	DNA or RNA binding	GO:0003700	func	transcription factor activity	GO:0005634	comp	nucleus	GO:0006355	proc	transcription | other cellular processes | other metabolic processes | other biological processes	GO:0009651	proc	response to stress | response to abiotic or biotic stimulus	GO:0009723	proc	other biological processes	GO:0009733	proc	other biological processes	GO:0009753	proc	other biological processes	GO:0046686	proc	other biological processes
IS0012_I01	myb	myb_49									2.7e-77	4.3e-121	366	166	0.710843	AT5G47390.1	| Symbols: | myb family transcription factor | chr5:19244228-19245773 FORWARD	WS0272_J01,	GO:0003677	func	DNA or RNA binding	GO:0003700	func	transcription factor activity	GO:0005634	comp	nucleus	GO:0009651	proc	response to stress | response to abiotic or biotic stimulus	GO:0009723	proc	other biological processes	GO:0009737	proc	other biological processes	GO:0009739	proc	other biological processes	GO:0009751	proc	other biological processes	GO:0009753	proc	other biological processes	GO:0045449	proc	transcription | other cellular processes | other metabolic processes | other biological processes	GO:0046686
WS00716_G01	myb	myb_5	x								7.4e-59	2e-92	306	107	0.794393	AT5G67300.1	| Symbols: AtMYBr1, AtMYB44 | AtMYB44/AtMYBr1 (myb domain protein 44, myb domain protein r1); DNA binding / transcription factor | chr5:26871335-26872252 FORWARD	WS0288_L10,	GO:0003677	func	DNA or RNA binding	GO:0003700	func	transcription factor activity	GO:0005634	comp	nucleus	GO:0006355	proc	transcription | other cellular processes | other metabolic processes | other biological processes	GO:0009651	proc	response to stress | response to abiotic or biotic stimulus	GO:0009723	proc	other biological processes	GO:0009733	proc	other biological processes	GO:0009737	proc	other biological processes	GO:0009739	proc	other biological processes	GO:0009751	proc	other biological processes	GO:0009753
WS00837_J16	myb	myb_50								growth1	7.1e-26	3.4e-26	315	88	0.659091	AT1G49010.1	| Symbols: | myb family transcription factor | chr1:18136382-18137446 FORWARD	WS0278_H04, WS0277_M02, WS02910_I01, WS02911_I03, WS0272_J01, WS02744_E05, WS02715_E02, WS0286_C09, WS02718_A09, WS0278_G03,	GO:0003677	func	DNA or RNA binding	GO:0003700	func	transcription factor activity	GO:0005634	comp	nucleus	GO:0009651	proc	response to stress | response to abiotic or biotic stimulus	GO:0009733	proc	other biological processes	GO:0009739	proc	other biological processes	GO:0009751	proc	other biological processes	GO:0009753	proc	other biological processes	GO:0046686	proc	other biological processes
WS00730_F21	myb	myb_51									4.2e-60	8.4e-162	299	210	0.580952	AT2G38090.1	| Symbols: | myb family transcription factor | chr2:15952356-15953853 FORWARD	no hit	GO:0003677	func	DNA or RNA binding	GO:0003700	func	transcription factor activity	GO:0005634	comp	nucleus	GO:0045449	proc	transcription | other cellular processes | other metabolic processes | other biological processes
WS00728_K02	myb	myb_52									1.4e-61	2.1e-23	366	159	0.616352	AT5G47390.1	| Symbols: | myb family transcription factor | chr5:19244228-19245773 FORWARD	WS0272_J01, WS02911_I03,	GO:0003677	func	DNA or RNA binding	GO:0003700	func	transcription factor activity	GO:0005634	comp	nucleus	GO:0009651	proc	response to stress | response to abiotic or biotic stimulus	GO:0009723	proc	other biological processes	GO:0009737	proc	other biological processes	GO:0009739	proc	other biological processes	GO:0009751	proc	other biological processes	GO:0009753	proc	other biological processes	GO:0045449	proc	transcription | other cellular processes | other metabolic processes | other biological processes	GO:0046686
WS01021_K12	myb	myb_53									1.4e-43	1.7e-146	371	112	0.705357	AT1G63910.1	| Symbols: AtMYB103, MYB103, ATMYB103 | ATMYB103 (myb domain protein 103); DNA binding / transcription factor | chr1:23723631-23725288 REVERSE	no hit	GO:0003677	func	DNA or RNA binding	GO:0003700	func	transcription factor activity	GO:0005634	comp	nucleus	GO:0045449	proc	transcription | other cellular processes | other metabolic processes | other biological processes
WS01012_P23	myb	myb_54									4.1e-17	8.3e-07	368	108	0.398148	AT2G37630.1	| Symbols: AtPHAN, AS1, AtMYB91, MYB91 | AS1 (ASYMMETRIC LEAVES 1); DNA binding / transcription factor | chr2:15788876-15789979 REVERSE	no hit	GO:0003677	func	DNA or RNA binding	GO:0003700	func	transcription factor activity	GO:0005634	comp	nucleus	GO:0008356	proc	other cellular processes	GO:0009651	proc	response to stress | response to abiotic or biotic stimulus	GO:0009733	proc	other biological processes	GO:0009739	proc	other biological processes	GO:0009751	proc	other biological processes	GO:0009753	proc	other biological processes	GO:0009944	proc	developmental processes | other biological processes	GO:0009946
WS00821_M02	myb	myb_6									2e-06	1.8e-06	78	39	0.538462	AT4G01060.1	| Symbols: | myb family transcription factor | chr4:460534-460967 FORWARD	WS02910_O04, WS02813_H08,	GO:0003677	func	DNA or RNA binding	GO:0003700	func	transcription factor activity	GO:0005634	comp	nucleus	GO:0006355	proc	transcription | other cellular processes | other metabolic processes | other biological processes	GO:0009651	proc	response to stress | response to abiotic or biotic stimulus	GO:0009737	proc	other biological processes	GO:0009751	proc	other biological processes	GO:0009753	proc	other biological processes
WS0079_B12	myb	myb_7	x								5.5e-26	no hit	344	212	0.363208	AT3G08500.1	| Symbols: AtMYB83, MYB83 | MYB83 (myb domain protein 83); DNA binding / transcription factor | chr3:2576964-2578078 REVERSE	no hit	GO:0003677	func	DNA or RNA binding	GO:0003700	func	transcription factor activity	GO:0005634	comp	nucleus	GO:0006355	proc	transcription | other cellular processes | other metabolic processes | other biological processes
WS01026_E17	myb	myb_8								sum_atk	7.4e-59	3.7e-117	306	107	0.794393	AT5G67300.1	| Symbols: AtMYBr1, AtMYB44 | AtMYB44/AtMYBr1 (myb domain protein 44, myb domain protein r1); DNA binding / transcription factor | chr5:26871335-26872252 FORWARD	no hit	GO:0003677	func	DNA or RNA binding	GO:0003700	func	transcription factor activity	GO:0005634	comp	nucleus	GO:0006355	proc	transcription | other cellular processes | other metabolic processes | other biological processes	GO:0009651	proc	response to stress | response to abiotic or biotic stimulus	GO:0009723	proc	other biological processes	GO:0009733	proc	other biological processes	GO:0009737	proc	other biological processes	GO:0009739	proc	other biological processes	GO:0009751	proc	other biological processes	GO:0009753
WS0091_I05	myb	myb_9									1.1e-43	8.4e-10	283	166	0.572289	AT4G38620.1	| Symbols: ATMYB4, MYB4 | MYB4 (myb domain protein 4); transcription factor | chr4:18053860-18054870 FORWARD	WS02753_G22, WS0285_N09,	GO:0003700	func	transcription factor activity	GO:0005634	comp	nucleus	GO:0009651	proc	response to stress | response to abiotic or biotic stimulus	GO:0009723	proc	other biological processes	GO:0009733	proc	other biological processes	GO:0009737	proc	other biological processes	GO:0009739	proc	other biological processes	GO:0009751	proc	other biological processes	GO:0009753	proc	other biological processes	GO:0010224	proc	response to abiotic or biotic stimulus	GO:0016481
WS00713_M11	NAC	NAC_1	x							atk_2001	1.4e-11	1.4e-11	213	75	0.48	AT4G10480.1	| Symbols: | nascent polypeptide associated complex alpha chain protein, putative / alpha-NAC, putative | chr4:6478085-6479075 REVERSE	WS02744_N12, WS0286_E19, WS02710_A06, WS02726_D10,	GO:0003674	func	other molecular functions	GO:0005575	comp	other cellular components	GO:0008150	proc	other biological processes
WS00911_P24	NAC	NAC_10	x								4.7e-45	no hit	380	155	0.56129	AT2G02450.1	| Symbols: ANAC034, ANAC035 | ANAC034/ANAC035 (Arabidopsis NAC domain containing protein 34, Arabidopsis NAC domain containing protein 35); transcription factor | chr2:648043-650648 FORWARD	no hit	GO:0003700	func	transcription factor activity	GO:0005575	comp	other cellular components	GO:0007275	proc	developmental processes
WS01013_B13	NAC	NAC_11									2.5e-55	1e-39	166	160	0.71875	AT1G17880.1	| Symbols: | nascent polypeptide-associated complex (NAC) domain-containing protein / BTF3b-like transcription factor, putative | chr1:6152565-6153418 REVERSE	WS02736_H05, WS0296_K02, WS02718_M13, WS02747_K03, WS02813_J07, WS02727_E24,	GO:0003700	func	transcription factor activity	GO:0005575	comp	other cellular components	GO:0008150	proc	other biological processes
WS00925_O21	NAC	NAC_12	x							Ht_1995	1.8e-43	1.3e-43	218	184	0.521739	AT3G49470.1	| Symbols: NACA2 | nascent polypeptide-associated complex (NAC) domain-containing protein | chr3:18352057-18353258 FORWARD	WS02744_N12, WS02726_D10, WS02710_A06, WS0286_E19,	GO:0003674	func	other molecular functions	GO:0005575	comp	other cellular components	GO:0008150	proc	other biological processes
WS00715_I20	NAC	NAC_13	x								4.8e-52	2.2e-117	277	232	0.478448	AT2G17040.1	| Symbols: ANAC036 | ANAC036 (Arabidopsis NAC domain containing protein 36); transcription factor | chr2:7414205-7415202 FORWARD	WS0271_F01,	GO:0003700	func	transcription factor activity	GO:0005575	comp	other cellular components	GO:0007275	proc	developmental processes
WS00929_E05	NAC	NAC_14	x							Ht_1999, growth1, cross26_unique	2e-16	1e-16	247	29	0.793103	AT3G17730.1	| Symbols: ANAC057 | ANAC057 (Arabidopsis NAC domain containing protein 57); transcription factor | chr3:6064385-6065819 FORWARD	WS02811_I19, WS02751_A11,	GO:0003700	func	transcription factor activity	GO:0007275	proc	developmental processes
WS00716_H01	NAC	NAC_15									7.9e-59	4.3e-93	166	158	0.759494	AT1G73230.1	| Symbols: | nascent polypeptide-associated complex (NAC) domain-containing protein | chr1:27544167-27545025 REVERSE	no hit	GO:0003674	func	other molecular functions	GO:0005575	comp	other cellular components	GO:0008150	proc	other biological processes
WS00919_G18	NAC	NAC_16	x								2e-76	5.8e-112	204	207	0.777778	AT3G12390.1	| Symbols: | nascent polypeptide associated complex alpha chain protein, putative / alpha-NAC, putative | chr3:3942351-3943602 FORWARD	WS02710_A06, WS0286_E19, WS02726_D10, WS02744_N12,	GO:0005575	comp	other cellular components	GO:0008150	proc	other biological processes
WS00927_O19	NAC	NAC_17	x								7.9e-59	1.2e-145	166	158	0.759494	AT1G73230.1	| Symbols: | nascent polypeptide-associated complex (NAC) domain-containing protein | chr1:27544167-27545025 REVERSE	WS02813_J07, WS02747_K03, WS02736_H05, WS0296_K02, WS02718_M13, WS02727_E24,	GO:0003674	func	other molecular functions	GO:0005575	comp	other cellular components	GO:0008150	proc	other biological processes
WS01028_G14	NAC	NAC_18									6.3e-66	1.6e-23	254	169	0.710059	AT1G77450.1	| Symbols: ANAC032 | ANAC032 (Arabidopsis NAC domain containing protein 32); transcription factor | chr1:29104923-29105875 FORWARD	WS02922_C21, WS0284_M11, WS02727_G15, WS02719_O03, WS0271_F01,	GO:0003700	func	transcription factor activity	GO:0005575	comp	other cellular components	GO:0007275	proc	developmental processes
WS0086_F20	NAC	NAC_19	x								5.2e-14	3.5e-14	315	74	0.486486	AT3G18400.1	| Symbols: ANAC058 | ANAC058 (Arabidopsis NAC domain containing protein 58); transcription factor | chr3:6318751-6320599 REVERSE	WS02815_A15,	GO:0003700	func	transcription factor activity	GO:0005575	comp	other cellular components	GO:0007275	proc	developmental processes
WS0024_C16	NAC	NAC_2	x							cross26_unique	1.9e-57	1.5e-57	632	150	0.7	AT1G65910.1	| Symbols: ANAC028 | ANAC028 (Arabidopsis NAC domain containing protein 28); transcription factor | chr1:24524596-24527771 REVERSE	WS02811_I19, WS02751_A11, WS02727_G15, WS0284_M11, WS02922_C21, WS02719_O03, WS0271_F01,	GO:0003700	func	transcription factor activity	GO:0005575	comp	other cellular components	GO:0007275	proc	developmental processes
WS00811_F18	NAC	NAC_20	x								1.7e-11	1.5e-11	318	70	0.485714	AT1G52890.1	| Symbols: ANAC019 | ANAC019 (Arabidopsis NAC domain containing protein 19); transcription factor | chr1:19700960-19702112 REVERSE	WS0284_M11, WS02727_G15, WS02922_C21,	GO:0003700	func	transcription factor activity	GO:0005575	comp	other cellular components	GO:0007275	proc	developmental processes	GO:0009414	proc	response to stress | response to abiotic or biotic stimulus
WS0106_J08	NAC	NAC_21	x								1.2e-76	1.3e-114	290	179	0.759777	AT1G01720.1	| Symbols: ANAC002, ATAF1 | ATAF1 (Arabidopsis NAC domain containing protein 2); transcription factor | chr1:268471-269514 FORWARD	WS02922_C21,	GO:0003700	func	transcription factor activity	GO:0005575	comp	other cellular components	GO:0007275	proc	developmental processes	GO:0009611	proc	response to stress | other biological processes	GO:0016563	func	other molecular functions
WS00938_L09	NAC	NAC_3									7.6e-93	1.3e-39	499	235	0.72766	AT4G29230.1	| Symbols: ANAC075 | ANAC075 (Arabidopsis NAC domain containing protein 75); transcription factor | chr4:14410344-14414962 FORWARD	WS02922_C21,	GO:0003700	func	transcription factor activity	GO:0007275	proc	developmental processes
WS0048_D09	NAC	NAC_4	x								1e-72	4.5e-30	204	205	0.746341	AT3G12390.1	| Symbols: | nascent polypeptide associated complex alpha chain protein, putative / alpha-NAC, putative | chr3:3942351-3943602 FORWARD	WS02726_D10, WS0286_E19, WS02710_A06, WS02744_N12,	GO:0005575	comp	other cellular components	GO:0008150	proc	other biological processes
WS00111_L22	NAC	NAC_5									6.4e-57	4.7e-55	166	159	0.72327	AT1G73230.1	| Symbols: | nascent polypeptide-associated complex (NAC) domain-containing protein | chr1:27544167-27545025 REVERSE	WS02747_K03, WS02813_J07, WS02736_H05, WS0296_K02, WS02718_M13, WS02727_E24,	GO:0003674	func	other molecular functions	GO:0005575	comp	other cellular components	GO:0008150	proc	other biological processes
WS00913_E18	NAC	NAC_6									1.2e-09	1e-09	166	79	0.443038	AT1G17880.1	| Symbols: | nascent polypeptide-associated complex (NAC) domain-containing protein / BTF3b-like transcription factor, putative | chr1:6152565-6153418 REVERSE	WS02718_M13, WS0296_K02, WS02736_H05, WS02747_K03, WS02813_J07, WS02727_E24,	GO:0003700	func	transcription factor activity	GO:0005575	comp	other cellular components	GO:0008150	proc	other biological processes
WS0091_G15	NAC	NAC_7									9.6e-70	2.4e-120	365	182	0.697802	AT3G15510.1	| Symbols: ANAC056, ATNAC2 | ATNAC2 (Arabidopsis thaliana NAC domain containing protein 2); transcription factor | chr3:5243703-5245044 FORWARD	WS02727_G15, WS0284_M11, WS02922_C21, WS02719_O03, WS02811_I19, WS02751_A11, WS0271_F01,	GO:0003700	func	transcription factor activity	GO:0005575	comp	other cellular components	GO:0007275	proc	developmental processes
WS00931_J05	NAC	NAC_8	x								9.9e-68	1.9e-117	298	292	0.523973	AT4G27410.2	| Symbols: ANAC072, RD26 | RD26 (RESPONSIVE TO DESSICATION 26); transcription factor | chr4:13707934-13709019 REVERSE	WS02727_G15, WS0284_M11,	GO:0003700	func	transcription factor activity	GO:0005634	comp	nucleus	GO:0007275	proc	developmental processes	GO:0009414	proc	response to stress | response to abiotic or biotic stimulus	GO:0009737	proc	other biological processes	GO:0016563	func	other molecular functions
WS00712_A07	NAC	NAC_9	x								3.3e-44	1.4e-08	218	191	0.534031	AT3G49470.1	| Symbols: NACA2 | nascent polypeptide-associated complex (NAC) domain-containing protein | chr3:18352057-18353258 FORWARD	WS0286_E19, WS02710_A06, WS02744_N12, WS02726_D10,	GO:0003674	func	other molecular functions	GO:0005575	comp	other cellular components	GO:0008150	proc	other biological processes
WS0023_M11	OMT	OMT_1	x	PicglOMT-10	group I, COMTL					no	1.9e-110	3.9e-94	364	367	0.550409	AT5G54160.1	| Symbols: OMT1, ATOMT1 | ATOMT1 (O-METHYLTRANSFERASE 1) | chr5:21999301-22001393 FORWARD	WS02723_B15, WS02910_B21, WS0276_A22, WS0284_O07, WS02716_H05, WS02743_J06, WS02913_J03, WS02738_B09, WS0281_K10, WS02725_E03,	GO:0005634	comp	nucleus	GO:0005737	comp	other cytoplasmic components	GO:0005829	comp	cytosol	GO:0008171	func	transferase activity	GO:0009809	proc	other cellular processes | other metabolic processes	GO:0047763	func	transferase activity	GO:0051555	proc	other cellular processes | other metabolic processes
WS0078_K09	OMT	OMT_10	x	PicglOMT-37	function unknown				WS0078_K09	Ht_1999	6.5e-32	4.3e-32	364	144	0.416667	AT1G51990.1	| Symbols: | O-methyltransferase family 2 protein | chr1:19334618-19336336 FORWARD	WS02725_E03, WS02723_B15, WS02910_B21, WS0276_A22, WS02716_H05, WS0284_O07, WS02743_J06, WS0281_K10, WS02913_J03, WS02738_B09,	GO:0005829	comp	cytosol	GO:0008171	func	transferase activity	GO:0009809	proc	other cellular processes | other metabolic processes
WS0086_P13	OMT	OMT_11		PicglOMT-2	group I, COMTL					no	1.9e-110	1.7e-99	364	367	0.550409	AT5G54160.1	| Symbols: OMT1, ATOMT1 | ATOMT1 (O-METHYLTRANSFERASE 1) | chr5:21999301-22001393 FORWARD	WS02723_B15, WS02910_B21, WS0276_A22, WS0284_O07, WS02743_J06, WS02716_H05, WS0281_K10, WS02725_E03, WS02738_B09,	GO:0005634	comp	nucleus	GO:0005737	comp	other cytoplasmic components	GO:0005829	comp	cytosol	GO:0008171	func	transferase activity	GO:0009809	proc	other cellular processes | other metabolic processes	GO:0047763	func	transferase activity	GO:0051555	proc	other cellular processes | other metabolic processes
WS00915_B09	OMT	OMT_12	x	PicglOMT-30	function unknown				WS00915_B09	Ht_1999	4.8e-38	3.5e-12	364	85	0.517647	AT1G51990.1	| Symbols: | O-methyltransferase family 2 protein | chr1:19334618-19336336 FORWARD	WS0281_K10, WS02725_E03, WS02738_B09, WS02743_J06, WS02716_H05, WS0284_O07, WS02913_J03, WS02910_B21, WS02723_B15, WS0276_A22,	GO:0005829	comp	cytosol	GO:0008171	func	transferase activity	GO:0009809	proc	other cellular processes | other metabolic processes
WS00925_J22	OMT	OMT_13		PicglOMT-25	function unknown				WS00925_J22	growth1	1.3e-31	7.6e-32	364	136	0.426471	AT1G51990.1	| Symbols: | O-methyltransferase family 2 protein | chr1:19334618-19336336 FORWARD	WS0281_K10, WS02725_E03, WS0284_O07, WS02716_H05, WS02743_J06, WS02910_B21, WS02723_B15, WS0276_A22, WS02913_J03, WS02738_B09,	GO:0005829	comp	cytosol	GO:0008171	func	transferase activity	GO:0009809	proc	other cellular processes | other metabolic processes
WS00927_O09	OMT	OMT_14		PicglOMT-25	function unknown				WS00927_O09	atk_01, egg 2001, growth1	9.4e-24	6.7e-18	364	190	0.363158	AT5G54160.1	| Symbols: OMT1, ATOMT1 | ATOMT1 (O-METHYLTRANSFERASE 1) | chr5:21999301-22001393 FORWARD	WS0281_K10, WS0276_A22, WS02743_J06, WS0284_O07, WS02716_H05, WS02910_B21, WS02723_B15, WS02725_E03,	GO:0005634	comp	nucleus	GO:0005737	comp	other cytoplasmic components	GO:0005829	comp	cytosol	GO:0008171	func	transferase activity	GO:0009809	proc	other cellular processes | other metabolic processes	GO:0047763	func	transferase activity	GO:0051555	proc	other cellular processes | other metabolic processes
WS00935_G15	OMT	OMT_15		PicglOMT-27	function unknown					no	7.2e-65	no hit	364	358	0.399441	AT5G54160.1	| Symbols: OMT1, ATOMT1 | ATOMT1 (O-METHYLTRANSFERASE 1) | chr5:21999301-22001393 FORWARD	WS0281_K10, WS0276_A22, WS02725_E03, WS0284_O07,	GO:0005634	comp	nucleus	GO:0005737	comp	other cytoplasmic components	GO:0005829	comp	cytosol	GO:0008171	func	transferase activity	GO:0009809	proc	other cellular processes | other metabolic processes	GO:0047763	func	transferase activity	GO:0051555	proc	other cellular processes | other metabolic processes
WS00936_K15	OMT	OMT_16	x	n.a.	n.a.					no	7.2e-65	no hit	364	358	0.399441	AT5G54160.1	| Symbols: OMT1, ATOMT1 | ATOMT1 (O-METHYLTRANSFERASE 1) | chr5:21999301-22001393 FORWARD	WS0282_B24, WS02716_A24, WS02920_M05, WS0272_F19, WS02718_P07,	GO:0005634	comp	nucleus	GO:0005737	comp	other cytoplasmic components	GO:0005829	comp	cytosol	GO:0008171	func	transferase activity	GO:0009809	proc	other cellular processes | other metabolic processes	GO:0047763	func	transferase activity	GO:0051555	proc	other cellular processes | other metabolic processes
WS0099_A18	OMT	OMT_17	x	PicglOMT-1	group III, OMTL				WS0099_A18	egg 2000	2.5e-46	2.8e-83	360	167	0.57485	AT3G53140.1	| Symbols: | O-diphenol-O-methyl transferase, putative | chr3:19706670-19708333 FORWARD	WS0276_A22, WS02910_B21, WS02723_B15, WS02743_J06, WS02716_H05, WS0284_O07, WS0281_K10, WS02725_E03,	GO:0008150	proc	other biological processes	GO:0008171	func	transferase activity
WS01013_K11	OMT	OMT_18	x	PicglOMT-36	function unknown					no	1.2e-44	1.5e-19	382	242	0.404959	AT1G63140.2	| Symbols: | O-methyltransferase, putative | chr1:23421182-23422540 FORWARD	WS0276_A22, WS0281_K10, WS02725_E03, WS0284_O07, WS02743_J06, WS02723_B15, WS02910_B21, WS02716_H05, WS02913_J03, WS02738_B09,	GO:0005829	comp	cytosol	GO:0008171	func	transferase activity
WS0104_J07	OMT	OMT_19	x	PicglOMT-19	function unknown					no	8.4e-23	5.9e-23	364	113	0.451327	AT5G54160.1	| Symbols: OMT1, ATOMT1 | ATOMT1 (O-METHYLTRANSFERASE 1) | chr5:21999301-22001393 FORWARD	WS02743_J06, WS02716_H05, WS0284_O07, WS02725_E03, WS02910_B21, WS02723_B15, WS0276_A22, WS0281_K10, WS02738_B09, WS02913_J03,	GO:0005634	comp	nucleus	GO:0005737	comp	other cytoplasmic components	GO:0005829	comp	cytosol	GO:0008171	func	transferase activity	GO:0009809	proc	other cellular processes | other metabolic processes	GO:0047763	func	transferase activity	GO:0051555	proc	other cellular processes | other metabolic processes
WS0039_D14	OMT	OMT_2		PicglOMT-17	group II, AEOMT					no	6.5e-64	2.6e-43	364	299	0.431438	AT5G54160.1	| Symbols: OMT1, ATOMT1 | ATOMT1 (O-METHYLTRANSFERASE 1) | chr5:21999301-22001393 FORWARD	WS02725_E03, WS0281_K10, WS02723_B15, WS02910_B21, WS02743_J06, WS02716_H05, WS0276_A22, WS0284_O07, WS02913_J03, WS02738_B09,	GO:0005634	comp	nucleus	GO:0005737	comp	other cytoplasmic components	GO:0005829	comp	cytosol	GO:0008171	func	transferase activity	GO:0009809	proc	other cellular processes | other metabolic processes	GO:0047763	func	transferase activity	GO:0051555	proc	other cellular processes | other metabolic processes
WS0261_A24	OMT	OMT_20	x	PicglOMT-13	function unknown					no	2.8e-55	3e-42	364	200	0.465	AT5G54160.1	| Symbols: OMT1, ATOMT1 | ATOMT1 (O-METHYLTRANSFERASE 1) | chr5:21999301-22001393 FORWARD	WS02725_E03, WS02723_B15, WS02910_B21, WS0284_O07, WS0281_K10, WS02716_H05, WS02743_J06, WS0276_A22, WS02913_J03, WS02738_B09,	GO:0005634	comp	nucleus	GO:0005737	comp	other cytoplasmic components	GO:0005829	comp	cytosol	GO:0008171	func	transferase activity	GO:0009809	proc	other cellular processes | other metabolic processes	GO:0047763	func	transferase activity	GO:0051555	proc	other cellular processes | other metabolic processes
WS0261_F17	OMT	OMT_21	x	PicglOMT-11	group I, COMTL					no	1.9e-54	9.8e-55	364	113	0.557522	AT5G54160.1	| Symbols: OMT1, ATOMT1 | ATOMT1 (O-METHYLTRANSFERASE 1) | chr5:21999301-22001393 FORWARD	WS02743_J06, WS02716_H05, WS0284_O07, WS0276_A22, WS02723_B15, WS02910_B21, WS02738_B09, WS0281_K10, WS02913_J03, WS02725_E03,	GO:0005634	comp	nucleus	GO:0005737	comp	other cytoplasmic components	GO:0005829	comp	cytosol	GO:0008171	func	transferase activity	GO:0009809	proc	other cellular processes | other metabolic processes	GO:0047763	func	transferase activity	GO:0051555	proc	other cellular processes | other metabolic processes
WS02611_F21	OMT	OMT_22	x	PicglOMT-7	group I, COMTL					no	2.5e-71	1.8e-99	364	228	0.565789	AT5G54160.1	| Symbols: OMT1, ATOMT1 | ATOMT1 (O-METHYLTRANSFERASE 1) | chr5:21999301-22001393 FORWARD	WS02743_J06, WS02716_H05, WS0284_O07, WS0276_A22, WS02723_B15, WS02910_B21, WS0281_K10, WS02738_B09, WS02725_E03, WS02913_J03,	GO:0005634	comp	nucleus	GO:0005737	comp	other cytoplasmic components	GO:0005829	comp	cytosol	GO:0008171	func	transferase activity	GO:0009809	proc	other cellular processes | other metabolic processes	GO:0047763	func	transferase activity	GO:0051555	proc	other cellular processes | other metabolic processes
WS0263_L06	OMT	OMT_23		PicglOMT-26	function unknown				WS0263_L06	atk_01	7.2e-65	1.4e-44	364	358	0.399441	AT5G54160.1	| Symbols: OMT1, ATOMT1 | ATOMT1 (O-METHYLTRANSFERASE 1) | chr5:21999301-22001393 FORWARD	WS0281_K10, WS0284_O07, WS02725_E03, WS02743_J06, WS02716_H05, WS0276_A22, WS02723_B15, WS02910_B21, WS02913_J03, WS02738_B09,	GO:0005634	comp	nucleus	GO:0005737	comp	other cytoplasmic components	GO:0005829	comp	cytosol	GO:0008171	func	transferase activity	GO:0009809	proc	other cellular processes | other metabolic processes	GO:0047763	func	transferase activity	GO:0051555	proc	other cellular processes | other metabolic processes
WS0264_B22	OMT	OMT_24		PicglOMT-28	function unknown				WS0264_B22	cross26_unique	7.5e-54	3.9e-54	364	240	0.4375	AT5G54160.1	| Symbols: OMT1, ATOMT1 | ATOMT1 (O-METHYLTRANSFERASE 1) | chr5:21999301-22001393 FORWARD	WS0281_K10, WS02723_B15, WS02910_B21, WS02743_J06, WS02716_H05, WS0276_A22, WS0284_O07, WS02725_E03, WS02913_J03, WS02738_B09,	GO:0005634	comp	nucleus	GO:0005737	comp	other cytoplasmic components	GO:0005829	comp	cytosol	GO:0008171	func	transferase activity	GO:0009809	proc	other cellular processes | other metabolic processes	GO:0047763	func	transferase activity	GO:0051555	proc	other cellular processes | other metabolic processes
WS0046_C03	OMT	OMT_3	x	PicglOMT-35	function unknown					no	2.4e-16	2.5e-16	364	86	0.465116	AT5G54160.1	| Symbols: OMT1, ATOMT1 | ATOMT1 (O-METHYLTRANSFERASE 1) | chr5:21999301-22001393 FORWARD	WS02913_J03, WS02910_B21, WS02723_B15, WS02743_J06, WS02738_B09, WS02716_H05, WS0284_O07, WS0276_A22, WS02725_E03, WS0281_K10,	GO:0005634	comp	nucleus	GO:0005737	comp	other cytoplasmic components	GO:0005829	comp	cytosol	GO:0008171	func	transferase activity	GO:0009809	proc	other cellular processes | other metabolic processes	GO:0047763	func	transferase activity	GO:0051555	proc	other cellular processes | other metabolic processes
WS0071_H13	OMT	OMT_4	x	PicglOMT-32	function unknown					no	3.9e-46	1.9e-33	364	209	0.440191	AT5G54160.1	| Symbols: OMT1, ATOMT1 | ATOMT1 (O-METHYLTRANSFERASE 1) | chr5:21999301-22001393 FORWARD	WS02743_J06, WS0281_K10, WS02716_H05, WS0284_O07, WS0276_A22, WS02723_B15, WS02910_B21, WS02725_E03, WS02738_B09, WS02913_J03,	GO:0005634	comp	nucleus	GO:0005737	comp	other cytoplasmic components	GO:0005829	comp	cytosol	GO:0008171	func	transferase activity	GO:0009809	proc	other cellular processes | other metabolic processes	GO:0047763	func	transferase activity	GO:0051555	proc	other cellular processes | other metabolic processes
WS00715_G04	OMT	OMT_5	x	PicglOMT-11	group I, COMTL					no	6.7e-101	1.4e-65	364	362	0.513812	AT5G54160.1	| Symbols: OMT1, ATOMT1 | ATOMT1 (O-METHYLTRANSFERASE 1) | chr5:21999301-22001393 FORWARD	WS0284_O07, WS02743_J06, WS02716_H05, WS02910_B21, WS02723_B15, WS0276_A22, WS02725_E03, WS0281_K10, WS02738_B09,	GO:0005634	comp	nucleus	GO:0005737	comp	other cytoplasmic components	GO:0005829	comp	cytosol	GO:0008171	func	transferase activity	GO:0009809	proc	other cellular processes | other metabolic processes	GO:0047763	func	transferase activity	GO:0051555	proc	other cellular processes | other metabolic processes
WS00723_D18	OMT	OMT_6		PicglOMT-18	group II, AEOMT					no	4.6e-47	2.3e-47	383	205	0.463415	AT4G35160.1	| Symbols: | O-methyltransferase family 2 protein | chr4:16730994-16732813 REVERSE	WS02725_E03, WS0281_K10, WS02723_B15, WS02910_B21, WS0276_A22, WS02743_J06, WS02716_H05, WS0284_O07, WS02913_J03, WS02738_B09,	GO:0005829	comp	cytosol	GO:0008171	func	transferase activity
WS00727_F10	OMT	OMT_7	x	n.a.	n.a.				WS00727_F10	sum_egg	7.3e-09	4.6e-09	279	178	0.269663	AT3G62000.1	| Symbols: | O-methyltransferase family 3 protein | chr3:22970416-22972155 REVERSE	WS0273_J15, WS0285_G13, WS02726_I18,	GO:0005829	comp	cytosol	GO:0008171	func	transferase activity
WS00733_G19	OMT	OMT_8	x	n.a.	n.a.				WS00733_G19	cross26_unique	4.3e-09	no hit	364	70	0.357143	AT1G51990.1	| Symbols: | O-methyltransferase family 2 protein | chr1:19334618-19336336 FORWARD	WS02725_E03, WS02910_B21, WS02723_B15, WS02716_H05, WS0276_A22, WS0281_K10, WS02743_J06, WS0284_O07,	GO:0005829	comp	cytosol	GO:0008171	func	transferase activity	GO:0009809	proc	other cellular processes | other metabolic processes
WS0074_N24	OMT	OMT_9		n.a.	n.a.					no	7.5e-70	1.5e-113	349	264	0.556818	AT5G42760.1	| Symbols: | similar to hypothetical protein [Oryza sativa (japonica cultivar-group)] (GB:AAN65019.1); contains InterPro domain O-methyltransferase, N-terminal; (InterPro:IPR003455); contains InterPro domain Protein of unknown function Mtu_121; (InterPro:	no hit	GO:0003674	func	other molecular functions	GO:0005575	comp	other cellular components	GO:0008150	proc	other biological processes
WS0044_O08	PAL	PAL_1							WS0044_O08	sum_egg	8.5e-38	6.3e-20	718	185	0.464865	AT3G53260.1	| Symbols: PAL2 | PAL2 (phenylalanine ammonia-lyase 2); phenylalanine ammonia-lyase | chr3:19755234-19757597 REVERSE	WS0282_N15,	GO:0005737	comp	other cytoplasmic components	GO:0006952	proc	other biological processes	GO:0006979	proc	response to stress | other cellular processes | other metabolic processes | other biological processes	GO:0009611	proc	response to stress | other biological processes	func	other enzyme activity
WS0047_L15	PAL	PAL_2								no	2.1e-79	3.1e-15	726	243	0.588477	AT2G37040.1	| Symbols: PAL1 | PAL1 (PHE AMMONIA LYASE 1); phenylalanine ammonia-lyase | chr2:15564681-15567316 REVERSE	WS0282_N15,	GO:0005737	comp	other cytoplasmic components	GO:0006952	proc	other biological processes	GO:0006979	proc	response to stress | other cellular processes | other metabolic processes | other biological processes	GO:0009611	proc	response to stress | other biological processes	func	other enzyme activity
WS0071_D22	PAL	PAL_3	x							no	2.1e-248	3e-100	718	693	0.66811	AT3G53260.1	| Symbols: PAL2 | PAL2 (phenylalanine ammonia-lyase 2); phenylalanine ammonia-lyase | chr3:19755234-19757597 REVERSE	WS0282_N15,	GO:0005737	comp	other cytoplasmic components	GO:0006952	proc	other biological processes	GO:0006979	proc	response to stress | other cellular processes | other metabolic processes | other biological processes	GO:0009611	proc	response to stress | other biological processes	func	other enzyme activity
WS00821_C05	PAL	PAL_4							WS00821_C05	cross26_unique	2.1e-248	2.5e-155	718	693	0.66811	AT3G53260.1	| Symbols: PAL2 | PAL2 (phenylalanine ammonia-lyase 2); phenylalanine ammonia-lyase | chr3:19755234-19757597 REVERSE	WS0282_N15,	GO:0005737	comp	other cytoplasmic components	GO:0006952	proc	other biological processes	GO:0006979	proc	response to stress | other cellular processes | other metabolic processes | other biological processes	GO:0009611	proc	response to stress | other biological processes	func	other enzyme activity
WS01030_B11	PAL	PAL_5								no	3.7e-77	4.2e-31	726	240	0.625	AT2G37040.1	| Symbols: PAL1 | PAL1 (PHE AMMONIA LYASE 1); phenylalanine ammonia-lyase | chr2:15564681-15567316 REVERSE	WS0282_N15,	GO:0005737	comp	other cytoplasmic components	GO:0006952	proc	other biological processes	GO:0006979	proc	response to stress | other cellular processes | other metabolic processes | other biological processes	GO:0009611	proc	response to stress | other biological processes	func	other enzyme activity
WS0031_J08	PCBER	PCBER_1		PicglPPR01	phenylcoumaran benzylic ether reductase					no	4.3e-99	1.5e-78	309	310	0.612903	AT4G39230.1	| Symbols: | isoflavone reductase, putative | chr4:18266018-18267598 REVERSE	WS0279_J12, WS0299_H10, WS0273_N20, WS0276_M06, WS0281_A11, WS02735_M14, WS0288_G12, WS02713_F03, WS0271_O06, WS02729_F13, WS02716_H20, WS02746_M07, WS02818_A10, WS0289_C12, WS02723_K23, WS02715_J21,	GO:0005575	comp	other cellular components	GO:0006808	proc	other metabolic processes | other biological processes	GO:0032442	func	other enzyme activity
WS00820_P24	PCBER	PCBER_10	x	PicglPPR08	phenylcoumaran benzylic ether reductase					no	4.3e-99	1.5e-23	309	310	0.612903	AT4G39230.1	| Symbols: | isoflavone reductase, putative | chr4:18266018-18267598 REVERSE	WS0279_J12, WS0276_M06, WS0299_H10, WS0281_A11, WS0273_N20, WS02735_M14, WS02713_F03, WS0288_G12, WS02746_M07, WS0271_O06, WS02716_H20, WS02729_F13, WS02715_J21, WS02723_K23, WS02818_A10, WS0289_C12,	GO:0005575	comp	other cellular components	GO:0006808	proc	other metabolic processes | other biological processes	GO:0032442	func	other enzyme activity
WS0086_D12	PCBER	PCBER_11	x	PicglPPR21	phenylcoumaran benzylic ether reductase				WS0086_D12	sum_egg, cross26_unique	2.4e-48	1e-36	311	192	0.536458	AT1G75280.1	| Symbols: | isoflavone reductase, putative | chr1:28255691-28257016 FORWARD	WS02716_H20, WS0276_M06, WS0299_H10, WS0279_J12, WS0281_A11, WS0273_N20, WS02735_M14, WS0288_G12, WS02713_F03, WS02746_M07, WS02729_F13, WS0271_O06, WS02818_A10, WS0289_C12, WS02723_K23, WS02715_J21,	GO:0005575	comp	other cellular components	GO:0006979	proc	response to stress | other cellular processes | other metabolic processes | other biological processes	GO:0016564	func	other molecular functions
WS0089_H07	PCBER	PCBER_12		PicglPPR09	pinoresinol/lariciresinol reductase				WS0089_H07	sum_atk	6.5e-32	6e-32	311	137	0.467153	AT1G75280.1	| Symbols: | isoflavone reductase, putative | chr1:28255691-28257016 FORWARD	WS0276_M06, WS0273_N20, WS0288_G12, WS02713_F03, WS0281_A11, WS0299_H10, WS02735_M14, WS0279_J12, WS02716_H20, WS02729_F13, WS0271_O06, WS02746_M07, WS02723_K23, WS02818_A10, WS0289_C12, WS02715_J21,	GO:0005575	comp	other cellular components	GO:0006979	proc	response to stress | other cellular processes | other metabolic processes | other biological processes	GO:0016564	func	other molecular functions
WS00910_P15	PCBER	PCBER_13		n.a.	n.a.					no	7.2e-75	no hit	324	306	0.470588	AT1G75290.1	| Symbols: | isoflavone reductase, putative | chr1:28257551-28258834 FORWARD	WS0289_C12,	GO:0005575	comp	other cellular components	GO:0006808	proc	other metabolic processes | other biological processes	GO:0016651	func	other enzyme activity
WS00912_J13	PCBER	PCBER_14		PicglPPR10	phenylcoumaran benzylic ether reductase					no	1.5e-62	1.7e-11	309	177	0.672316	AT4G39230.1	| Symbols: | isoflavone reductase, putative | chr4:18266018-18267598 REVERSE	WS0276_M06, WS02735_M14, WS0281_A11, WS0273_N20, WS0279_J12, WS0299_H10, WS02713_F03, WS0288_G12, WS0271_O06, WS02729_F13, WS02716_H20,	GO:0005575	comp	other cellular components	GO:0006808	proc	other metabolic processes | other biological processes	GO:0032442	func	other enzyme activity
WS00914_A23	PCBER	PCBER_15		PicglPPR11	isoeugenol synthase					no	5.1e-64	2.3e-38	309	306	0.437908	AT4G39230.1	| Symbols: | isoflavone reductase, putative | chr4:18266018-18267598 REVERSE	WS02715_J21, WS02818_A10, WS0279_J12, WS02713_F03, WS0273_N20, WS0276_M06, WS0299_H10, WS0288_G12, WS0281_A11, WS02716_H20, WS02735_M14, WS0271_O06, WS02729_F13, WS02723_K23, WS02746_M07, WS0289_C12,	GO:0005575	comp	other cellular components	GO:0006808	proc	other metabolic processes | other biological processes	GO:0032442	func	other enzyme activity
WS00920_D17	PCBER	PCBER_16	x	PicglPPR05	isoflavone reductase				WS00920_D17	growth1	2.6e-60	8.2e-18	309	227	0.563877	AT4G39230.1	| Symbols: | isoflavone reductase, putative | chr4:18266018-18267598 REVERSE	WS0288_G12, WS02716_H20, WS02713_F03, WS0276_M06, WS02746_M07, WS0299_H10, WS0271_O06, WS0273_N20, WS0281_A11, WS02735_M14, WS02729_F13, WS0279_J12, WS02818_A10, WS02715_J21,	GO:0005575	comp	other cellular components	GO:0006808	proc	other metabolic processes | other biological processes	GO:0032442	func	other enzyme activity
WS00922_A24	PCBER	PCBER_17	x	PgePPR20	leucoanthocyanidin reductase					no	1.7e-63	1.9e-33	324	223	0.399103	AT1G75290.1	| Symbols: | isoflavone reductase, putative | chr1:28257551-28258834 FORWARD	WS02723_K23, WS0289_C12, WS0281_A11, WS0276_M06, WS02716_H20, WS0273_N20, WS02713_F03, WS0288_G12, WS0299_H10, WS0279_J12, WS02735_M14, WS0271_O06, WS02818_A10, WS02729_F13, WS02746_M07, WS02715_J21,	GO:0005575	comp	other cellular components	GO:0006808	proc	other metabolic processes | other biological processes	GO:0016651	func	other enzyme activity
WS00928_M02	PCBER	PCBER_18	x	PicglPPR12	phenylcoumaran benzylic ether reductase					no	1.6e-99	1.1e-42	309	310	0.629032	AT4G39230.1	| Symbols: | isoflavone reductase, putative | chr4:18266018-18267598 REVERSE	WS0299_H10, WS02735_M14, WS0281_A11, WS0276_M06, WS0273_N20, WS0279_J12, WS0288_G12, WS02713_F03, WS02716_H20, WS0271_O06, WS02729_F13, WS02818_A10, WS02746_M07, WS0289_C12, WS02715_J21, WS02723_K23,	GO:0005575	comp	other cellular components	GO:0006808	proc	other metabolic processes | other biological processes	GO:0032442	func	other enzyme activity
WS01011_J14	PCBER	PCBER_19	x	PicglPPR13	isoflavone reductase				WS01011_J14	growth1	4e-39	4.3e-14	309	138	0.594203	AT4G39230.1	| Symbols: | isoflavone reductase, putative | chr4:18266018-18267598 REVERSE	WS02713_F03, WS0288_G12, WS0276_M06, WS0273_N20, WS02735_M14, WS0281_A11, WS0299_H10, WS0279_J12, WS02729_F13, WS0271_O06, WS02716_H20, WS02818_A10,	GO:0005575	comp	other cellular components	GO:0006808	proc	other metabolic processes | other biological processes	GO:0032442	func	other enzyme activity
WS0044_K23	PCBER	PCBER_2		PicglPPR02	leucoanthocyanidin reductase					no	4.6e-70	1.2e-07	324	314	0.43949	AT1G75290.1	| Symbols: | isoflavone reductase, putative | chr1:28257551-28258834 FORWARD	WS02723_K23, WS0289_C12, WS0276_M06, WS02818_A10, WS0281_A11, WS0273_N20, WS02716_H20, WS02735_M14, WS02713_F03, WS0288_G12, WS0299_H10, WS0279_J12,	GO:0005575	comp	other cellular components	GO:0006808	proc	other metabolic processes | other biological processes	GO:0016651	func	other enzyme activity
WS01030_I02	PCBER	PCBER_20	x	n.a.	n.a					no	4.4e-08	2.7e-08	311	183	0.284153	AT1G75280.1	| Symbols: | isoflavone reductase, putative | chr1:28255691-28257016 FORWARD	WS0279_J12, WS02735_M14,	GO:0005575	comp	other cellular components	GO:0006979	proc	response to stress | other cellular processes | other metabolic processes | other biological processes	GO:0016564	func	other molecular functions
WS01031_B17	PCBER	PCBER_21		PicglPPR14	phenylcoumaran benzylic ether reductase					no	6.9e-99	2.5e-91	309	310	0.622581	AT4G39230.1	| Symbols: | isoflavone reductase, putative | chr4:18266018-18267598 REVERSE	WS0273_N20, WS02735_M14, WS0281_A11, WS0299_H10, WS0279_J12, WS0276_M06, WS0288_G12, WS02713_F03, WS0271_O06, WS02729_F13, WS02716_H20, WS02746_M07, WS02818_A10, WS0289_C12, WS02723_K23, WS02715_J21,	GO:0005575	comp	other cellular components	GO:0006808	proc	other metabolic processes | other biological processes	GO:0032442	func	other enzyme activity
WS0104_P18	PCBER	PCBER_22	x	PicglPPR15	isoflavone reductase					no	6.8e-92	7.9e-37	309	309	0.582524	AT4G39230.1	| Symbols: | isoflavone reductase, putative | chr4:18266018-18267598 REVERSE	WS02716_H20, WS0288_G12, WS02713_F03, WS0299_H10, WS0276_M06, WS0281_A11, WS0273_N20, WS02735_M14, WS0279_J12, WS0271_O06, WS02729_F13, WS02746_M07, WS02818_A10, WS0289_C12, WS02723_K23, WS02715_J21,	GO:0005575	comp	other cellular components	GO:0006808	proc	other metabolic processes | other biological processes	GO:0032442	func	other enzyme activity
WS02612_P04	PCBER	PCBER_23		PicglPPR16	phenylcoumaran benzylic ether reductase					no	7.1e-97	no hit	309	309	0.61165	AT4G39230.1	| Symbols: | isoflavone reductase, putative | chr4:18266018-18267598 REVERSE	no hit	GO:0005575	comp	other cellular components	GO:0006808	proc	other metabolic processes | other biological processes	GO:0032442	func	other enzyme activity
WS0048_K01	PCBER	PCBER_3	x	PicglPPR05	isoflavone reductase				WS0048_K01	sum_atk	8.5e-09	9.9e-09	311	62	0.483871	AT1G75280.1	| Symbols: | isoflavone reductase, putative | chr1:28255691-28257016 FORWARD	WS02746_M07, WS0276_M06, WS02716_H20, WS0279_J12, WS0299_H10, WS02713_F03, WS0288_G12, WS0273_N20, WS0281_A11, WS0271_O06, WS02729_F13, WS02735_M14, WS02715_J21, WS02818_A10, WS02723_K23, WS0289_C12,	GO:0005575	comp	other cellular components	GO:0006979	proc	response to stress | other cellular processes | other metabolic processes | other biological processes	GO:0016564	func	other molecular functions
WS0058_F16	PCBER	PCBER_4		PicglPPR03	isoeugenol synthase					no	1.6e-28	1e-28	324	119	0.487395	AT1G75290.1	| Symbols: | isoflavone reductase, putative | chr1:28257551-28258834 FORWARD	WS02818_A10, WS02715_J21, WS0299_H10, WS0276_M06, WS0273_N20, WS0281_A11, WS02735_M14, WS0288_G12, WS0279_J12, WS02713_F03, WS02729_F13, WS0271_O06, WS02716_H20, WS02723_K23, WS02746_M07, WS0289_C12,	GO:0005575	comp	other cellular components	GO:0006808	proc	other metabolic processes | other biological processes	GO:0016651	func	other enzyme activity
WS00712_E21	PCBER	PCBER_5	x	PicglPPR04	isoflavone reductase					no	1.6e-58	4.2e-47	309	187	0.620321	AT4G39230.1	| Symbols: | isoflavone reductase, putative | chr4:18266018-18267598 REVERSE	WS02729_F13, WS0271_O06, WS0276_M06, WS02713_F03, WS0273_N20, WS0281_A11, WS0288_G12, WS0299_H10, WS0279_J12, WS02735_M14, WS02716_H20, WS02746_M07, WS02818_A10, WS0289_C12, WS02723_K23, WS02715_J21,	GO:0005575	comp	other cellular components	GO:0006808	proc	other metabolic processes | other biological processes	GO:0032442	func	other enzyme activity
WS00723_J06	PCBER	PCBER_6	x	PicglPPR05	isoflavone reductase					no	5.4e-83	1.1e-66	309	320	0.54375	AT4G39230.1	| Symbols: | isoflavone reductase, putative | chr4:18266018-18267598 REVERSE	WS02746_M07, WS02716_H20, WS0288_G12, WS02713_F03, WS0276_M06, WS0299_H10, WS0271_O06, WS0281_A11, WS0273_N20, WS0279_J12, WS02735_M14, WS02729_F13, WS02818_A10, WS02723_K23, WS0289_C12, WS02715_J21,	GO:0005575	comp	other cellular components	GO:0006808	proc	other metabolic processes | other biological processes	GO:0032442	func	other enzyme activity
WS00727_J11	PCBER	PCBER_7	x	PicglPPR06	leucoanthocyanidin reductase					no	1.8e-45	8.1e-46	309	203	0.448276	AT4G39230.1	| Symbols: | isoflavone reductase, putative | chr4:18266018-18267598 REVERSE	WS02723_K23, WS0289_C12, WS0288_G12, WS0279_J12, WS0276_M06, WS02713_F03, WS0281_A11, WS0273_N20, WS0299_H10, WS02735_M14, WS02716_H20, WS0271_O06, WS02729_F13, WS02818_A10, WS02746_M07, WS02715_J21,	GO:0005575	comp	other cellular components	GO:0006808	proc	other metabolic processes | other biological processes	GO:0032442	func	other enzyme activity
WS0074_H16	PCBER	PCBER_8		PicglPPR14	phenylcoumaran benzylic ether reductase					no	2.2e-95	no hit	309	310	0.603226	AT4G39230.1	| Symbols: | isoflavone reductase, putative | chr4:18266018-18267598 REVERSE	WS02735_M14, WS0273_N20, WS0281_A11, WS0276_M06,	GO:0005575	comp	other cellular components	GO:0006808	proc	other metabolic processes | other biological processes	GO:0032442	func	other enzyme activity
WS0081_P02	PCBER	PCBER_9		PicglPPR07	phenylcoumaran benzylic ether reductase				WS0081_P02	growth1, cross26_unique	5.3e-85	6e-87	309	254	0.653543	AT4G39230.1	| Symbols: | isoflavone reductase, putative | chr4:18266018-18267598 REVERSE	WS0288_G12, WS02713_F03, WS0299_H10, WS0276_M06, WS0273_N20, WS0281_A11, WS0279_J12, WS02735_M14, WS0271_O06, WS02716_H20, WS02729_F13, WS02746_M07, WS02818_A10, WS02723_K23, WS0289_C12, WS02715_J21,	GO:0005575	comp	other cellular components	GO:0006808	proc	other metabolic processes | other biological processes	GO:0032442	func	other enzyme activity
WS0071_A18	PD/ADT	PD_1		PicglADT5	Arogenate dehydratase (ADT)					no	8.9e-138	7.8e-31	414	316	0.78481	AT1G08250.1	| Symbols: | prephenate dehydratase family protein | chr1:2588991-2590232 REVERSE	WS02911_O22, WS0287_B07, WS02722_H06,	GO:0004664	func	other enzyme activity	GO:0009094	proc	other cellular processes | other metabolic processes
WS00943_H22	PD/ADT	PD_10		PgeADTL7	ADT-like					no	1.6e-42	8.8e-43	393	213	0.455399	AT1G11790.1	| Symbols: | prephenate dehydratase family protein | chr1:3981475-3984961 FORWARD	WS0287_B07, WS02722_H06, WS02714_D04, WS02911_O22,	GO:0004664	func	other enzyme activity	GO:0009094	proc	other cellular processes | other metabolic processes
WS0107_P12	PD/ADT	PD_11		PicglADTL3	ADT-like					no	5.4e-83	no hit	414	296	0.584459	AT1G08250.1	| Symbols: | prephenate dehydratase family protein | chr1:2588991-2590232 REVERSE	no hit	GO:0004664	func	other enzyme activity	GO:0009094	proc	other cellular processes | other metabolic processes
WS0261_E23	PD/ADT	PD_12	x	PicglADT4	Arogenate dehydratase (ADT)					no	4.2e-153	1.7e-170	414	332	0.846386	AT1G08250.1	| Symbols: | prephenate dehydratase family protein | chr1:2588991-2590232 REVERSE	WS02911_O22, WS0287_B07, WS02722_H06, WS02714_D04,	GO:0004664	func	other enzyme activity	GO:0009094	proc	other cellular processes | other metabolic processes
WS0264_D02	PD/ADT	PD_13		PicglADTL2	ADT-like					no	1.4e-84	1.6e-27	414	298	0.577181	AT1G08250.1	| Symbols: | prephenate dehydratase family protein | chr1:2588991-2590232 REVERSE	WS02911_O22, WS0287_B07, WS02722_H06, WS02714_D04,	GO:0004664	func	other enzyme activity	GO:0009094	proc	other cellular processes | other metabolic processes
WS00727_A15	PD/ADT	PD_2		PicglADT2	Arogenate dehydratase (ADT)					no	1.4e-52	1.5e-52	414	135	0.762963	AT1G08250.1	| Symbols: | prephenate dehydratase family protein | chr1:2588991-2590232 REVERSE	WS02722_H06, WS02714_D04, WS0287_B07,	GO:0004664	func	other enzyme activity	GO:0009094	proc	other cellular processes | other metabolic processes
WS0074_L05	PD/ADT	PD_3		PicglADTL6	ADT-like					no	1.3e-65	1.1e-06	414	312	0.467949	AT1G08250.1	| Symbols: | prephenate dehydratase family protein | chr1:2588991-2590232 REVERSE	WS0287_B07, WS02911_O22,	GO:0004664	func	other enzyme activity	GO:0009094	proc	other cellular processes | other metabolic processes
WS00810_A15	PD/ADT	PD_4	x	PicglADT2	Arogenate dehydratase (ADT)					no	3.9e-34	9.9e-15	393	88	0.784091	AT1G11790.1	| Symbols: | prephenate dehydratase family protein | chr1:3981475-3984961 FORWARD	no hit	GO:0004664	func	other enzyme activity	GO:0009094	proc	other cellular processes | other metabolic processes
WS00816_E04	PD/ADT	PD_5		PicglADTL8	ADT-like				WS00816_E04	CG resist trait, egg 2001	8.5e-30	5.4e-30	414	163	0.441718	AT1G08250.1	| Symbols: | prephenate dehydratase family protein | chr1:2588991-2590232 REVERSE	WS0287_B07, WS02722_H06, WS02911_O22, WS02714_D04,	GO:0004664	func	other enzyme activity	GO:0009094	proc	other cellular processes | other metabolic processes
WS00921_B18	PD/ADT	PD_6	x	PicglADT3	Arogenate dehydratase (ADT)					no	1.4e-19	8.5e-20	393	53	0.811321	AT1G11790.1	| Symbols: | prephenate dehydratase family protein | chr1:3981475-3984961 FORWARD	WS02911_O22,	GO:0004664	func	other enzyme activity	GO:0009094	proc	other cellular processes | other metabolic processes
WS00922_A13	PD/ADT	PD_7		PicglADTL5	ADT-like					no	1.1e-27	2.1e-23	393	170	0.423529	AT1G11790.1	| Symbols: | prephenate dehydratase family protein | chr1:3981475-3984961 FORWARD	WS0287_B07, WS02722_H06, WS02911_O22,	GO:0004664	func	other enzyme activity	GO:0009094	proc	other cellular processes | other metabolic processes
WS00922_N22	PD/ADT	PD_8		PicglADT4	Arogenate dehydratase (ADT)					no	4.3e-138	1.1e-83	414	282	0.812057	AT1G08250.1	| Symbols: | prephenate dehydratase family protein | chr1:2588991-2590232 REVERSE	WS02911_O22, WS0287_B07, WS02722_H06, WS02714_D04,	GO:0004664	func	other enzyme activity	GO:0009094	proc	other cellular processes | other metabolic processes
WS00937_M15	PD/ADT	PD_9	x	PicglADTL7	ADT-like					no	1.8e-34	no hit	414	197	0.441624	AT1G08250.1	| Symbols: | prephenate dehydratase family protein | chr1:2588991-2590232 REVERSE	no hit	GO:0004664	func	other enzyme activity	GO:0009094	proc	other cellular processes | other metabolic processes
WS0031_E17	PLR	PLR_1								no	4.7e-100	1.2e-111	318	310	0.629032	AT1G32100.1	| Symbols: | pinoresinol-lariciresinol reductase, putative | chr1:11546452-11547933 REVERSE	WS0299_H10, WS0276_M06, WS0281_A11, WS0279_J12, WS0273_N20, WS02716_H20, WS02735_M14, WS0271_O06, WS0288_G12, WS02713_F03, WS02729_F13, WS02746_M07, WS02818_A10, WS02723_K23, WS0289_C12, WS02715_J21,	GO:0005575	comp	other cellular components	GO:0006808	proc	other metabolic processes | other biological processes	GO:0010283	func	other enzyme activity
WS0062_E02	PLR	PLR_2								no	4.6e-47	3e-47	318	155	0.574194	AT4G13660.1	| Symbols: | pinoresinol-lariciresinol reductase, putative | chr4:7946279-7948248 FORWARD	WS0299_H10, WS02716_H20, WS0276_M06, WS0279_J12, WS0273_N20, WS02735_M14, WS0281_A11, WS0271_O06, WS0288_G12, WS02713_F03, WS02729_F13, WS02746_M07, WS02818_A10, WS02723_K23, WS0289_C12, WS02715_J21,	GO:0005575	comp	other cellular components	GO:0006808	proc	other metabolic processes | other biological processes	GO:0010283	func	other enzyme activity
WS00812_I14	PLR	PLR_3	x							no	9.8e-100	6.8e-57	318	312	0.599359	AT4G13660.1	| Symbols: | pinoresinol-lariciresinol reductase, putative | chr4:7946279-7948248 FORWARD	WS0279_J12, WS0299_H10, WS02716_H20, WS0276_M06, WS0273_N20, WS0281_A11, WS0271_O06, WS02735_M14, WS02746_M07, WS02729_F13, WS0288_G12, WS02713_F03, WS02818_A10, WS02723_K23, WS0289_C12, WS02715_J21,	GO:0005575	comp	other cellular components	GO:0006808	proc	other metabolic processes | other biological processes	GO:0010283	func	other enzyme activity
WS00911_H03	PLR	PLR_4								no	2.8e-86	3.4e-55	318	314	0.528662	AT1G32100.1	| Symbols: | pinoresinol-lariciresinol reductase, putative | chr1:11546452-11547933 REVERSE	WS02716_H20, WS0288_G12, WS02713_F03, WS0276_M06, WS0273_N20, WS02735_M14, WS0279_J12, WS0281_A11, WS0299_H10, WS02746_M07, WS02818_A10, WS02715_J21, WS02729_F13, WS02723_K23, WS0271_O06, WS0289_C12,	GO:0005575	comp	other cellular components	GO:0006808	proc	other metabolic processes | other biological processes	GO:0010283	func	other enzyme activity
WS00916_E05	PLR	PLR_5								no	5.6e-81	9.8e-37	318	312	0.528846	AT1G32100.1	| Symbols: | pinoresinol-lariciresinol reductase, putative | chr1:11546452-11547933 REVERSE	WS0276_M06, WS0273_N20, WS02735_M14, WS0299_H10, WS0281_A11, WS02716_H20, WS02746_M07, WS0271_O06, WS02729_F13, WS0279_J12, WS0288_G12, WS02713_F03, WS02723_K23, WS02818_A10, WS0289_C12, WS02715_J21,	GO:0005575	comp	other cellular components	GO:0006808	proc	other metabolic processes | other biological processes	GO:0010283	func	other enzyme activity
IS0011_F24	PRXR	PRXR_1	x	Spruce26	cationic/basic	8.82287	136	PaPRX18 (cationic/basic), pI (8.5), 310 AA	IS0011_F24	Ht_1999	6.2e-105	3.5e-75	325	186	0.634409	AT5G05340.1	| Symbols: | peroxidase, putative | chr5:1579143-1580820 REVERSE	WS02817_E18, WS0272_P06, WS0282_G01, WS02726_L11, WS02740_P19, WS0289_E20, WS0296_A04, WS02720_H22, WS02721_N19, WS02728_C07, WS0296_O07, WS02719_O21, WS02735_A13, WS02735_N21, WS0277_B04, WS0295_E20, WS0296_I02, WS02723_H06, WS0285_L01,	GO:0004601	func	other enzyme activity | other molecular functions	GO:0006979	proc	response to stress | other cellular processes | other metabolic processes | other biological processes	GO:0012505	comp	other membranes
WS0022_E09	PRXR	PRXR_10	x	Spruce28	cationic/basic	8.53875	145			no	1.1e-45	4.4e-25	325	141	0.64539	AT5G05340.1	| Symbols: | peroxidase, putative | chr5:1579143-1580820 REVERSE	WS0272_P06, WS02817_E18, WS02726_L11, WS0282_G01, WS02740_P19, WS0289_E20, WS0296_A04, WS02721_N19, WS02728_C07, WS02720_H22, WS0296_O07, WS02723_H06, WS02719_O21, WS0296_I02, WS02735_N21, WS0277_B04, WS0295_E20, WS0285_L01, WS02735_A13,	GO:0004601	func	other enzyme activity | other molecular functions	GO:0006979	proc	response to stress | other cellular processes | other metabolic processes | other biological processes	GO:0012505	comp	other membranes
WS0024_K06	PRXR	PRXR_11	x	Spruce41	anionic/acidic	5.42461	185			no	7.9e-43	1.3e-10	359	189	0.497354	AT5G06730.1	| Symbols: | peroxidase, putative | chr5:2080208-2081622 REVERSE	WS02720_H22, WS0296_A04, WS0289_E20, WS02740_P19, WS02728_C07, WS02817_E18, WS0272_P06, WS02726_L11, WS02721_N19, WS02719_O21, WS0282_G01,	GO:0004601	func	other enzyme activity | other molecular functions	GO:0006979	proc	response to stress | other cellular processes | other metabolic processes | other biological processes	GO:0012505	comp	other membranes
WS0024_N07	PRXR	PRXR_12		Spruce36	cationic/basic	9.37471	174		WS0024_N07	ldr_1999	4.1e-46	2.5e-46	337	176	0.568182	AT5G66390.1	| Symbols: | peroxidase 72 (PER72) (P72) (PRXR8) | chr5:26533289-26534555 REVERSE	WS0296_A04, WS0289_E20, WS02740_P19, WS02817_E18, WS02720_H22, WS0282_G01, WS0272_P06, WS02726_L11, WS02721_N19, WS02723_H06, WS0296_O07, WS0277_B04, WS02735_N21, WS02719_O21, WS02728_C07, WS02735_A13, WS0295_E20, WS0296_I02, WS0285_L01,	GO:0004601	func	other enzyme activity | other molecular functions	GO:0006979	proc	response to stress | other cellular processes | other metabolic processes | other biological processes	GO:0012505	comp	other membranes
WS0031_G05	PRXR	PRXR_13	x	Spruce63	cationic/basic	9.32953	344	~At013 (PER21, PRXR5), At020 (PER42, PRXR1) (neutral), pI (ca. 7.6), ca. 300 AA)		no	6e-132	2.5e-116	331	303	0.775578	AT4G21960.1	| Symbols: PRXR1 | PRXR1 (peroxidase 42); peroxidase | chr4:11646625-11648324 REVERSE	WS0285_L01, WS02719_O21, WS0289_E20, WS02721_N19, WS0296_A04, WS02723_H06, WS0296_I02, WS0282_G01, WS02735_A13, WS0272_P06, WS02740_P19, WS0296_O07, WS0277_B04, WS02735_N21, WS02817_E18, WS02720_H22, WS02726_L11, WS0295_E20, WS02728_C07, WS02812_I02,	GO:0004601	func	other enzyme activity | other molecular functions	GO:0006979	proc	response to stress | other cellular processes | other metabolic processes | other biological processes	GO:0012505	comp	other membranes
WS0036_H12	PRXR	PRXR_14	x	Spruce29	cationic/basic	8.98896	343		WS0036_H12	egg 2001	1e-95	1.1e-28	325	296	0.625	AT5G05340.1	| Symbols: | peroxidase, putative | chr5:1579143-1580820 REVERSE	WS0282_G01, WS02817_E18, WS0272_P06, WS02726_L11, WS02740_P19, WS0289_E20, WS0296_A04, WS02728_C07, WS02721_N19, WS02720_H22, WS0277_B04, WS02735_N21, WS0296_O07, WS02719_O21, WS0296_I02, WS0285_L01, WS0295_E20, WS02723_H06, WS02735_A13,	GO:0004601	func	other enzyme activity | other molecular functions	GO:0006979	proc	response to stress | other cellular processes | other metabolic processes | other biological processes	GO:0012505	comp	other membranes
WS0044_H04	PRXR	PRXR_15		Spruce15	anionic/acidic	4.03489	84		WS0044_H04	Ht_1999	5.7e-72	9.9e-48	336	207	0.661836	AT5G06720.1	| Symbols: | peroxidase, putative | chr5:2077568-2078858 REVERSE	WS02721_N19, WS0272_P06, WS02817_E18, WS0289_E20, WS0296_A04, WS02726_L11, WS0282_G01, WS02740_P19, WS02720_H22, WS02728_C07, WS02723_H06, WS0296_O07, WS02735_A13, WS02719_O21, WS0296_I02, WS02735_N21, WS0277_B04, WS0285_L01, WS0295_E20,	GO:0004601	func	other enzyme activity | other molecular functions	GO:0006979	proc	response to stress | other cellular processes | other metabolic processes | other biological processes	GO:0012505	comp	other membranes
WS0044_M01	PRXR	PRXR_16	x	Spruce68	neutral	7.96336	112			no	4.9e-27	3.6e-27	332	111	0.522523	AT4G36430.1	| Symbols: | peroxidase, putative | chr4:17204651-17205920 REVERSE	WS02740_P19, WS02728_C07, WS02817_E18, WS0282_G01, WS0272_P06, WS0289_E20, WS0296_A04, WS02726_L11, WS02721_N19, WS02720_H22, WS02723_H06, WS02735_A13, WS02719_O21, WS0296_I02, WS0285_L01, WS0296_O07, WS02735_N21, WS0277_B04, WS0295_E20,	GO:0004601	func	other enzyme activity | other molecular functions	GO:0012505	comp	other membranes	GO:0051707	proc	other biological processes | response to abiotic or biotic stimulus
WS0046_M03	PRXR	PRXR_17	x	Spruce21	cationic/basic	8.20646	66			no	3.9e-25	4.2e-09	336	85	0.647059	AT5G06720.1	| Symbols: | peroxidase, putative | chr5:2077568-2078858 REVERSE	WS02721_N19, WS02720_H22, WS0272_P06, WS02817_E18, WS0296_A04, WS0289_E20, WS02740_P19, WS02728_C07,	GO:0004601	func	other enzyme activity | other molecular functions	GO:0006979	proc	response to stress | other cellular processes | other metabolic processes | other biological processes	GO:0012505	comp	other membranes
WS0048_N15	PRXR	PRXR_18	x	n.a.	n.a.					no	4e-64	no hit	323	304	0.476974	AT5G51890.1	| Symbols: | peroxidase | chr5:21108389-21109561 REVERSE	no hit	GO:0004601	func	other enzyme activity | other molecular functions	GO:0006979	proc	response to stress | other cellular processes | other metabolic processes | other biological processes	GO:0012505	comp	other membranes
WS0063_G03	PRXR	PRXR_19	x	Spruce59	anionic/acidic	5.86056	152			no	2.4e-105	5.3e-118	359	324	0.598765	AT1G71695.1	| Symbols: | peroxidase 12 (PER12) (P12) (PRXR6) | chr1:26968021-26970219 FORWARD	WS0277_B04, WS02735_N21, WS02719_O21, WS0296_O07, WS0282_G01, WS02740_P19, WS0285_L01, WS0289_E20, WS02726_L11, WS0296_A04, WS02721_N19, WS02723_H06, WS02817_E18, WS0272_P06, WS02720_H22, WS02735_A13, WS0296_I02, WS02728_C07, WS0295_E20,	GO:0004601	func	other enzyme activity | other molecular functions	GO:0006979	proc	response to stress | other cellular processes | other metabolic processes | other biological processes	GO:0009505	comp	cell wall
IS0014_K05	PRXR	PRXR_2		n.a.	n.a.					no	2.4e-06	no hit	318	48	0.416667	AT5G42180.1	| Symbols: | peroxidase 64 (PER64) (P64) (PRXR4) | chr5:16869930-16871249 FORWARD	no hit	GO:0004601	func	other enzyme activity | other molecular functions	GO:0006979	proc	response to stress | other cellular processes | other metabolic processes | other biological processes	GO:0009505	comp	cell wall
WS0063_P06	PRXR	PRXR_20	x	Spruce48	anionic/acidic	5.11902	367		WS0063_P06	sum_atk	4.6e-70	1.7e-16	359	258	0.546512	AT1G71695.1	| Symbols: | peroxidase 12 (PER12) (P12) (PRXR6) | chr1:26968021-26970219 FORWARD	WS0296_O07, WS02719_O21, WS02735_N21, WS0277_B04, WS02721_N19, WS02740_P19, WS0296_A04, WS0289_E20, WS0282_G01, WS02723_H06, WS02720_H22, WS02726_L11, WS0272_P06, WS0296_I02, WS02817_E18, WS02735_A13, WS0285_L01, WS02728_C07, WS0295_E20,	GO:0004601	func	other enzyme activity | other molecular functions	GO:0006979	proc	response to stress | other cellular processes | other metabolic processes | other biological processes	GO:0009505	comp	cell wall
WS00712_E05	PRXR	PRXR_21		Spruce11	cationic/basic	9.27378	374			no	1.5e-46	1e-46	339	145	0.648276	AT2G18150.1	| Symbols: | peroxidase, putative | chr2:7899380-7900668 REVERSE	WS02740_P19, WS02728_C07, WS0296_A04, WS0289_E20, WS0272_P06, WS0282_G01, WS02726_L11, WS02817_E18, WS02721_N19, WS02720_H22, WS0296_I02, WS0296_O07, WS02735_A13, WS02735_N21, WS0277_B04, WS02723_H06, WS0295_E20, WS02719_O21, WS0285_L01,	GO:0004601	func	other enzyme activity | other molecular functions	GO:0009624	proc	other biological processes | response to abiotic or biotic stimulus	GO:0012505	comp	other membranes
WS00713_J23	PRXR	PRXR_22	x	Spruce35	cationic/basic	9.0044	147			no	9.5e-16	7.3e-16	330	68	0.632353	AT5G15180.1	| Symbols: | peroxidase, putative | chr5:4930564-4932214 FORWARD	WS02735_A13, WS02723_H06,	GO:0004601	func	other enzyme activity | other molecular functions	GO:0006979	proc	response to stress | other cellular processes | other metabolic processes | other biological processes	GO:0012505	comp	other membranes
WS00716_K11	PRXR	PRXR_23	x	Spruce24	cationic/basic	8.91339	150	~ At010 (PER16), At021 (PER45) (cationic/basic), pI (ca. 9.3), ca. 325 AA	WS00716_K11	Ht_1999	2.5e-110	1.5e-120	330	315	0.650794	AT4G37530.1	| Symbols: | peroxidase, putative | chr4:17634780-17636076 FORWARD	WS02723_H06, WS0296_O07, WS0296_A04, WS02735_A13, WS0289_E20, WS02721_N19, WS02719_O21, WS0295_E20, WS02735_N21, WS0277_B04, WS02740_P19, WS0296_I02, WS02720_H22, WS0272_P06, WS0282_G01, WS0285_L01, WS02726_L11, WS02817_E18, WS02728_C07,	GO:0004601	func	other enzyme activity | other molecular functions	GO:0006979	proc	response to stress | other cellular processes | other metabolic processes | other biological processes	GO:0012505	comp	other membranes
WS0073_B10	PRXR	PRXR_24	x	n.a.	reannotated to coiled-coil, NBS, leucin rich repeat disease resistance gene				WS0073_B10	CG resist trait, atk_00, sum_egg, Ht_1999	1.4e-27	no hit	322	112	0.580357	AT1G14550.1	| Symbols: | anionic peroxidase, putative | chr1:4979023-4980319 FORWARD	no hit	GO:0004601	func	other enzyme activity | other molecular functions	GO:0006979	proc	response to stress | other cellular processes | other metabolic processes | other biological processes	GO:0012505	comp	other membranes
WS00735_C04	PRXR	PRXR_25		Spruce16	anionic/acidic	5.07288	257		WS00735_C04	egg 2000	8.2e-80	3.9e-80	336	231	0.666667	AT5G06720.1	| Symbols: | peroxidase, putative | chr5:2077568-2078858 REVERSE	WS02721_N19, WS0272_P06, WS0289_E20, WS0296_A04, WS02740_P19, WS02817_E18, WS0282_G01, WS02720_H22, WS02726_L11, WS0295_E20, WS0296_O07, WS02735_A13, WS02723_H06, WS02719_O21, WS0296_I02, WS0277_B04, WS02735_N21, WS0285_L01, WS02728_C07, WS0278_G08, WS027	GO:0004601	func	other enzyme activity | other molecular functions	GO:0006979	proc	response to stress | other cellular processes | other metabolic processes | other biological processes	GO:0012505	comp	other membranes
WS0074_A10	PRXR	PRXR_26	x	Spruce60	anionic/acidic	3.76567	170	PsPRX2 (anionic/acidic), pI (3.8), 170 AA	WS0074_A10	growth1	5.3e-37	3.4e-37	359	162	0.518519	AT1G71695.1	| Symbols: | peroxidase 12 (PER12) (P12) (PRXR6) | chr1:26968021-26970219 FORWARD	WS0296_O07, WS02719_O21, WS0277_B04, WS02735_N21, WS02721_N19, WS0289_E20, WS0296_A04, WS02723_H06, WS02740_P19, WS02720_H22, WS02817_E18, WS02726_L11, WS0272_P06, WS02735_A13, WS0282_G01, WS0295_E20, WS0296_I02, WS0285_L01, WS02728_C07,	GO:0004601	func	other enzyme activity | other molecular functions	GO:0006979	proc	response to stress | other cellular processes | other metabolic processes | other biological processes	GO:0009505	comp	cell wall
WS0075_G21	PRXR	PRXR_27		n.a.	n.a.				WS0075_G21	Ht_1999	1.1e-70	no hit	335	238	0.55042	AT5G47000.1	| Symbols: | peroxidase, putative | chr5:19086398-19087402 REVERSE	WS02730_D07, WS02737_M18, WS0298_J15,	GO:0004601	func	other enzyme activity | other molecular functions	GO:0006979	proc	response to stress | other cellular processes | other metabolic processes | other biological processes	GO:0009044	func	hydrolase activity	GO:0012505	comp	other membranes
WS0075_N02	PRXR	PRXR_28	x	Spruce51	anionic/acidic	4.99453	417			no	4.1e-85	6.8e-08	359	329	0.513678	AT1G71695.1	| Symbols: | peroxidase 12 (PER12) (P12) (PRXR6) | chr1:26968021-26970219 FORWARD	WS0296_O07, WS02719_O21, WS02735_N21, WS0277_B04, WS02720_H22, WS02817_E18, WS02726_L11, WS02723_H06, WS0289_E20, WS0296_A04, WS02721_N19, WS02740_P19, WS0272_P06, WS0282_G01, WS0285_L01, WS02728_C07, WS02735_A13, WS0296_I02, WS0295_E20,	GO:0004601	func	other enzyme activity | other molecular functions	GO:0006979	proc	response to stress | other cellular processes | other metabolic processes | other biological processes	GO:0009505	comp	cell wall
WS0076_I07	PRXR	PRXR_29	x	n.a.	n.a.					no	4.6e-06	6.7e-06	330	31	0.612903	AT3G21770.1	| Symbols: | peroxidase 30 (PER30) (P30) (PRXR9) | chr3:7673352-7674668 FORWARD	no hit	GO:0004601	func	other enzyme activity | other molecular functions	GO:0005634	comp	nucleus	GO:0005737	comp	other cytoplasmic components	GO:0006979	proc	response to stress | other cellular processes | other metabolic processes | other biological processes	GO:0009505	comp	cell wall	GO:0016757	func	transferase activity
WS00110_D11	PRXR	PRXR_3	x	Spruce81	cationic/basic	9.09909	216			no	4.1e-62	2.8e-62	327	203	0.571429	AT1G05260.1	| Symbols: RCI3A, RCI3 | RCI3 (RARE COLD INDUCIBLE GENE 3); peroxidase | chr1:1529826-1531270 FORWARD	WS02735_A13, WS0296_A04, WS0289_E20, WS0296_O07, WS02726_L11, WS02817_E18, WS0295_E20, WS02723_H06, WS02735_N21, WS0277_B04, WS0272_P06, WS02720_H22, WS02719_O21, WS0296_I02, WS02721_N19, WS02740_P19, WS0285_L01, WS0278_G08, WS0282_G01, WS02812_I02,	GO:0004601	func	other enzyme activity | other molecular functions	GO:0005783	comp	ER	GO:0009269	proc	response to stress | response to abiotic or biotic stimulus	GO:0009409	proc	response to stress | response to abiotic or biotic stimulus	GO:0042538	proc	response to stress | response to abiotic or biotic stimulus
WS0081_I07	PRXR	PRXR_30	x	Spruce56	neutral	6.25379	339			no	3.6e-70	3.3e-27	327	326	0.466258	AT1G05260.1	| Symbols: RCI3A, RCI3 | RCI3 (RARE COLD INDUCIBLE GENE 3); peroxidase | chr1:1529826-1531270 FORWARD	WS02723_H06, WS02735_A13, WS02721_N19, WS02740_P19, WS0282_G01, WS0296_O07, WS0296_A04, WS0289_E20, WS0296_I02, WS02817_E18, WS02726_L11, WS0272_P06, WS02735_N21, WS0277_B04, WS02720_H22, WS0295_E20, WS0285_L01, WS02719_O21, WS02728_C07,	GO:0004601	func	other enzyme activity | other molecular functions	GO:0005783	comp	ER	GO:0009269	proc	response to stress | response to abiotic or biotic stimulus	GO:0009409	proc	response to stress | response to abiotic or biotic stimulus	GO:0042538	proc	response to stress | response to abiotic or biotic stimulus
WS00814_F24	PRXR	PRXR_31		Spruce43	cationic/basic	8.99393	93			no	1.6e-11	1.4e-11	314	83	0.421687	AT5G17820.1	| Symbols: | peroxidase 57 (PER57) (P57) (PRXR10) | chr5:5888197-5890103 REVERSE	WS0296_I02, WS0295_E20, WS02726_L11, WS0282_G01, WS02721_N19, WS02817_E18, WS0272_P06, WS0296_O07, WS0289_E20, WS0296_A04, WS0277_B04, WS02720_H22, WS02735_N21, WS02735_A13,	GO:0004601	func	other enzyme activity | other molecular functions	GO:0006979	proc	response to stress | other cellular processes | other metabolic processes | other biological processes	GO:0009505	comp	cell wall
WS00818_D06	PRXR	PRXR_32	x	Spruce30	cationic/basic	8.32347	321			no	1.1e-100	6.4e-15	325	319	0.617555	AT5G05340.1	| Symbols: | peroxidase, putative | chr5:1579143-1580820 REVERSE	WS0272_P06, WS02817_E18, WS0282_G01, WS02726_L11, WS0296_A04, WS0289_E20, WS02721_N19, WS02728_C07, WS02740_P19, WS02720_H22, WS0296_O07,	GO:0004601	func	other enzyme activity | other molecular functions	GO:0006979	proc	response to stress | other cellular processes | other metabolic processes | other biological processes	GO:0012505	comp	other membranes
WS00819_A11	PRXR	PRXR_33		Spruce82	cationic/basic	9.47218	344	PaPRX1 (cationic/basic), pI (9.5), 340 AA		no	2.8e-95	2.9e-36	347	306	0.594771	AT1G44970.1	| Symbols: | peroxidase, putative | chr1:17004677-17006003 FORWARD	WS0296_A04, WS0289_E20, WS02740_P19, WS0282_G01, WS02720_H22, WS02817_E18, WS02726_L11, WS02721_N19, WS0272_P06, WS0296_O07, WS02723_H06, WS02735_A13, WS0277_B04, WS02735_N21, WS0295_E20, WS0296_I02, WS02719_O21, WS02728_C07, WS0285_L01, WS02812_I02, WS02	GO:0004601	func	other enzyme activity | other molecular functions	GO:0006979	proc	response to stress | other cellular processes | other metabolic processes | other biological processes	GO:0012505	comp	other membranes
WS00837_P24	PRXR	PRXR_34	x	Spruce52	anionic/acidic	5.03688	386			no	5e-57	2.4e-13	359	193	0.564767	AT1G71695.1	| Symbols: | peroxidase 12 (PER12) (P12) (PRXR6) | chr1:26968021-26970219 FORWARD	WS02719_O21, WS0296_O07, WS0277_B04, WS02735_N21, WS02720_H22, WS02721_N19, WS0289_E20, WS0296_A04, WS02723_H06, WS02740_P19, WS0285_L01, WS0282_G01, WS0272_P06, WS02817_E18, WS02728_C07, WS02726_L11, WS0296_I02, WS0295_E20, WS02735_A13,	GO:0004601	func	other enzyme activity | other molecular functions	GO:0006979	proc	response to stress | other cellular processes | other metabolic processes | other biological processes	GO:0009505	comp	cell wall
WS0091_C04	PRXR	PRXR_35		Spruce13	cationic/basic	8.39862	153			no	7.9e-75	1.6e-74	337	221	0.647059	AT5G66390.1	| Symbols: | peroxidase 72 (PER72) (P72) (PRXR8) | chr5:26533289-26534555 REVERSE	WS02740_P19, WS02728_C07, WS0296_A04, WS0289_E20, WS0282_G01, WS0272_P06, WS02817_E18, WS02721_N19, WS02726_L11, WS02720_H22, WS0296_I02, WS0296_O07, WS02735_N21, WS0277_B04, WS0295_E20, WS02735_A13, WS02723_H06, WS02719_O21, WS0285_L01,	GO:0004601	func	other enzyme activity | other molecular functions	GO:0006979	proc	response to stress | other cellular processes | other metabolic processes | other biological processes	GO:0012505	comp	other membranes
WS00910_L21	PRXR	PRXR_36	x	Spruce05	cationic/basic	8.67622	280	PaPRX6/PaPRX7 cluster (cationic/basic), pI (ca. 9), ca. 330 AA	WS00910_L21	growth1	2.4e-105	5.2e-29	325	324	0.641975	AT5G05340.1	| Symbols: | peroxidase, putative | chr5:1579143-1580820 REVERSE	WS0272_P06, WS02817_E18, WS0282_G01, WS02726_L11, WS02740_P19, WS0289_E20, WS0296_A04, WS02721_N19, WS02720_H22, WS02728_C07, WS0296_I02, WS02719_O21, WS02735_N21, WS0277_B04, WS0296_O07, WS02735_A13, WS02723_H06, WS0295_E20, WS0285_L01,	GO:0004601	func	other enzyme activity | other molecular functions	GO:0006979	proc	response to stress | other cellular processes | other metabolic processes | other biological processes	GO:0012505	comp	other membranes
WS00912_J06	PRXR	PRXR_37	x	Spruce04	cationic/basic	8.88723	212	PaPRX4 (cationic/basic), pI (8.6), 323 AA		no	8.3e-103	2.5e-57	325	303	0.650165	AT5G05340.1	| Symbols: | peroxidase, putative | chr5:1579143-1580820 REVERSE	WS0272_P06, WS02726_L11, WS02817_E18, WS0282_G01, WS02740_P19, WS0296_A04, WS0289_E20, WS02720_H22, WS02721_N19, WS0296_O07, WS02735_N21, WS0277_B04, WS02735_A13, WS02719_O21, WS0295_E20, WS02723_H06, WS0285_L01, WS0296_I02, WS02728_C07, WS0278_G08, WS028	GO:0004601	func	other enzyme activity | other molecular functions	GO:0006979	proc	response to stress | other cellular processes | other metabolic processes | other biological processes	GO:0012505	comp	other membranes
WS00917_M04	PRXR	PRXR_38	x	Spruce64	anionic/acidic	4.69076	82		WS00917_M04	cross26_unique	3.6e-14	2.8e-14	326	73	0.479452	AT4G30170.1	| Symbols: | peroxidase, putative | chr4:14762928-14764488 FORWARD	WS02719_O21, WS0277_B04, WS02735_N21, WS02723_H06, WS02740_P19, WS02728_C07, WS0282_G01, WS02721_N19, WS0296_O07, WS02735_A13, WS02720_H22, WS0296_I02, WS02817_E18, WS0285_L01, WS02726_L11, WS0296_A04, WS0289_E20, WS0272_P06,	GO:0004601	func	other enzyme activity | other molecular functions	GO:0006979	proc	response to stress | other cellular processes | other metabolic processes | other biological processes	GO:0012505	comp	other membranes
WS00917_N21	PRXR	PRXR_39	x	Spruce27	cationic/basic	9.54251	167			no	1.4e-68	3.7e-71	325	215	0.623256	AT5G05340.1	| Symbols: | peroxidase, putative | chr5:1579143-1580820 REVERSE	WS02817_E18, WS0272_P06, WS0282_G01, WS02726_L11, WS02740_P19, WS0296_A04, WS0289_E20, WS02720_H22, WS02721_N19, WS0296_O07, WS02735_A13, WS0277_B04, WS02735_N21, WS02728_C07, WS0295_E20, WS0296_I02, WS02719_O21, WS02723_H06, WS0285_L01,	GO:0004601	func	other enzyme activity | other molecular functions	GO:0006979	proc	response to stress | other cellular processes | other metabolic processes | other biological processes	GO:0012505	comp	other membranes
WS0012_J09	PRXR	PRXR_4	x	Spruce22	cationic/basic	8.93716	173	PsPRX1 (neutral), pI (7.0), 216 AA		no	9.5e-102	2.8e-21	325	300	0.653333	AT5G05340.1	| Symbols: | peroxidase, putative | chr5:1579143-1580820 REVERSE	WS02726_L11, WS0272_P06, WS0282_G01, WS02817_E18, WS02740_P19, WS0289_E20, WS0296_A04, WS02720_H22, WS02721_N19, WS02728_C07, WS0296_O07, WS0296_I02, WS02735_N21, WS0277_B04, WS02719_O21, WS02723_H06, WS02735_A13, WS0295_E20, WS0285_L01,	GO:0004601	func	other enzyme activity | other molecular functions	GO:0006979	proc	response to stress | other cellular processes | other metabolic processes | other biological processes	GO:0012505	comp	other membranes
WS00920_A03	PRXR	PRXR_40		Spruce83	anionic/acidic	5.11902	367			no	6.8e-53	5e-24	359	211	0.516588	AT1G71695.1	| Symbols: | peroxidase 12 (PER12) (P12) (PRXR6) | chr1:26968021-26970219 FORWARD	WS0277_B04, WS02735_N21, WS0278_G08, WS0296_O07, WS02719_O21, WS0295_E20, WS02735_A13, WS0272_P06, WS02817_E18, WS02720_H22, WS0296_A04, WS0289_E20, WS02726_L11, WS02721_N19, WS02740_P19, WS02723_H06, WS0296_I02, WS0285_L01, WS0282_G01,	GO:0004601	func	other enzyme activity | other molecular functions	GO:0006979	proc	response to stress | other cellular processes | other metabolic processes | other biological processes	GO:0009505	comp	cell wall
WS00920_P17	PRXR	PRXR_41		Spruce47	anionic/acidic	4.70646	126			no	1.3e-42	4.9e-15	359	163	0.564417	AT1G71695.1	| Symbols: | peroxidase 12 (PER12) (P12) (PRXR6) | chr1:26968021-26970219 FORWARD	WS02719_O21, WS02735_N21, WS0277_B04, WS0296_O07, WS0282_G01, WS02740_P19, WS02721_N19, WS0289_E20, WS0296_A04, WS0272_P06, WS02720_H22, WS02723_H06, WS02728_C07, WS02726_L11, WS02817_E18, WS0296_I02, WS02735_A13, WS0285_L01, WS0295_E20,	GO:0004601	func	other enzyme activity | other molecular functions	GO:0006979	proc	response to stress | other cellular processes | other metabolic processes | other biological processes	GO:0009505	comp	cell wall
WS00922_D18	PRXR	PRXR_42	x	n.a.	n.a.					no	4.1e-95	2.9e-146	372	181	0.552486	AT4G25980.1	| Symbols: | cationic peroxidase, putative | chr4:13189402-13191516 FORWARD	WS0295_E20, WS0296_I02, WS02723_H06, WS02735_A13, WS0296_A04, WS0289_E20, WS02740_P19, WS02721_N19, WS02817_E18, WS0296_O07, WS02720_H22, WS0282_G01, WS0272_P06, WS02735_N21, WS0277_B04, WS02726_L11, WS02719_O21, WS02728_C07, WS0285_L01,	GO:0004601	func	other enzyme activity | other molecular functions	GO:0006979	proc	response to stress | other cellular processes | other metabolic processes | other biological processes	GO:0012505	comp	other membranes
WS00925_L20	PRXR	PRXR_43	x	n.a.	n.a.					no	1.5e-68	8.1e-69	328	133	0.669173	AT2G37130.1	| Symbols: | peroxidase 21 (PER21) (P21) (PRXR5) | chr2:15605304-15607083 REVERSE	WS0285_L01, WS02817_E18, WS0282_G01, WS02726_L11, WS0272_P06, WS0289_E20, WS0296_A04, WS02735_A13, WS02740_P19, WS02723_H06, WS02735_N21, WS0277_B04, WS02721_N19, WS02720_H22, WS0296_I02, WS02719_O21, WS0296_O07, WS0295_E20, WS02728_C07,	GO:0003674	func	other molecular functions	GO:0004601	func	other enzyme activity | other molecular functions	GO:0012505	comp	other membranes	GO:0050832	proc	other biological processes | response to abiotic or biotic stimulus
WS00927_A24	PRXR	PRXR_44		Spruce18	cationic/basic	9.12077	205			no	6.9e-99	2.2e-76	336	322	0.586957	AT5G06720.1	| Symbols: | peroxidase, putative | chr5:2077568-2078858 REVERSE	WS02721_N19, WS0296_A04, WS0289_E20, WS02740_P19, WS02720_H22, WS0272_P06, WS02817_E18, WS0282_G01, WS0296_O07, WS02726_L11, WS02723_H06, WS02719_O21, WS0295_E20, WS02735_N21, WS0277_B04, WS0285_L01, WS02735_A13, WS0296_I02, WS02728_C07,	GO:0004601	func	other enzyme activity | other molecular functions	GO:0006979	proc	response to stress | other cellular processes | other metabolic processes | other biological processes	GO:0012505	comp	other membranes
WS00928_G19	PRXR	PRXR_45	x	Spruce49	neutral	7.83289	210	PaPRX2 (cationic/basic), pI (8.4), 353 AA	WS00928_G19	sum_egg	5e-96	2.2e-66	359	287	0.634146	AT1G71695.1	| Symbols: | peroxidase 12 (PER12) (P12) (PRXR6) | chr1:26968021-26970219 FORWARD	WS0277_B04, WS02735_N21, WS02719_O21, WS0296_O07, WS0272_P06, WS0282_G01, WS02740_P19, WS02726_L11, WS0289_E20, WS0296_A04, WS02721_N19, WS02723_H06, WS02720_H22, WS02735_A13, WS02817_E18, WS0285_L01, WS0296_I02, WS0295_E20, WS02728_C07, WS0278_G08, WS028	GO:0004601	func	other enzyme activity | other molecular functions	GO:0006979	proc	response to stress | other cellular processes | other metabolic processes | other biological processes	GO:0009505	comp	cell wall
WS0093_P01	PRXR	PRXR_46		Spruce50	cationic/basic	8.79969	187			no	2.5e-94	1.2e-31	359	350	0.531429	AT1G71695.1	| Symbols: | peroxidase 12 (PER12) (P12) (PRXR6) | chr1:26968021-26970219 FORWARD	WS0277_B04, WS02735_N21, WS02719_O21, WS0296_O07, WS02720_H22, WS02740_P19, WS0282_G01, WS02721_N19, WS0272_P06, WS02723_H06, WS0278_G08, WS02726_L11, WS02735_A13, WS0296_A04, WS0289_E20, WS02817_E18, WS0296_I02, WS0285_L01, WS0295_E20, WS02728_C07,	GO:0004601	func	other enzyme activity | other molecular functions	GO:0006979	proc	response to stress | other cellular processes | other metabolic processes | other biological processes	GO:0009505	comp	cell wall
WS00930_M19	PRXR	PRXR_47		Spruce37	cationic/basic	8.79766	145	PaPRX16/17 (cationic/basic), pI (9.1), 341 AA	WS00930_M19	Ht_1997	2e-94	8.2e-18	337	331	0.567976	AT5G66390.1	| Symbols: | peroxidase 72 (PER72) (P72) (PRXR8) | chr5:26533289-26534555 REVERSE	WS0296_A04, WS0289_E20, WS02740_P19, WS02721_N19, WS0272_P06, WS0282_G01, WS02720_H22, WS02817_E18, WS02726_L11, WS0296_O07, WS02723_H06, WS0296_I02, WS02728_C07, WS0295_E20, WS02719_O21, WS02735_A13, WS02735_N21, WS0277_B04, WS0285_L01,	GO:0004601	func	other enzyme activity | other molecular functions	GO:0006979	proc	response to stress | other cellular processes | other metabolic processes | other biological processes	GO:0012505	comp	other membranes
WS00933_K23	PRXR	PRXR_48	x	n.a.	n.a.					no	2.1e-106	2.2e-156	323	326	0.619632	AT5G51890.1	| Symbols: | peroxidase | chr5:21108389-21109561 REVERSE	WS02735_A13, WS0296_O07, WS02723_H06, WS0295_E20, WS0289_E20, WS0296_A04, WS0296_I02, WS02735_N21, WS0277_B04, WS02740_P19, WS02720_H22, WS02721_N19, WS02726_L11, WS02817_E18, WS0272_P06, WS02719_O21, WS0278_G08, WS0285_L01, WS0282_G01, WS02812_I02, WS027	GO:0004601	func	other enzyme activity | other molecular functions	GO:0006979	proc	response to stress | other cellular processes | other metabolic processes | other biological processes	GO:0012505	comp	other membranes
WS00938_B05	PRXR	PRXR_49	x	Spruce20	cationic/basic	9.82145	216			no	3.6e-86	3.8e-56	325	254	0.653543	AT5G05340.1	| Symbols: | peroxidase, putative | chr5:1579143-1580820 REVERSE	WS0282_G01, WS02817_E18, WS0272_P06, WS02726_L11, WS02740_P19, WS0296_A04, WS0289_E20, WS02720_H22, WS02721_N19, WS0296_O07, WS02735_N21, WS0277_B04, WS02735_A13, WS02719_O21, WS0295_E20, WS02723_H06, WS0285_L01, WS0296_I02, WS02728_C07, WS0278_G08, WS027	GO:0004601	func	other enzyme activity | other molecular functions	GO:0006979	proc	response to stress | other cellular processes | other metabolic processes | other biological processes	GO:0012505	comp	other membranes
WS0016_K07	PRXR	PRXR_5		Spruce03	cationic/basic	9.64922	151			no	7.8e-91	2.6e-33	325	266	0.654135	AT5G05340.1	| Symbols: | peroxidase, putative | chr5:1579143-1580820 REVERSE	WS0272_P06, WS02817_E18, WS0282_G01, WS02726_L11, WS02740_P19, WS0289_E20, WS0296_A04, WS02720_H22, WS02721_N19, WS02728_C07, WS02735_A13, WS0296_I02, WS02719_O21, WS02723_H06, WS0296_O07, WS02735_N21, WS0277_B04, WS0295_E20, WS0285_L01,	GO:0004601	func	other enzyme activity | other molecular functions	GO:0006979	proc	response to stress | other cellular processes | other metabolic processes | other biological processes	GO:0012505	comp	other membranes
WS0094_P20	PRXR	PRXR_50	x	n.a.	n.a.					no	8.1e-89	4.8e-25	328	255	0.635294	AT2G37130.1	| Symbols: | peroxidase 21 (PER21) (P21) (PRXR5) | chr2:15605304-15607083 REVERSE	WS0285_L01, WS02817_E18, WS02723_H06, WS0289_E20, WS0282_G01, WS0296_A04, WS02740_P19, WS0272_P06, WS02726_L11, WS0296_I02, WS02735_N21, WS0277_B04, WS02720_H22, WS02735_A13, WS02721_N19, WS02719_O21, WS0296_O07, WS02728_C07, WS0295_E20, WS0271_F13, WS027	GO:0003674	func	other molecular functions	GO:0004601	func	other enzyme activity | other molecular functions	GO:0012505	comp	other membranes	GO:0050832	proc	other biological processes | response to abiotic or biotic stimulus
WS0099_B17	PRXR	PRXR_51	x	Spruce80	cationic/basic	8.63884	107	~ PopalPRX (cationic/basic), pI (8.6), 324 AA, At014 (PER25) (cationic/basic), pI (8.5), 341 AA	WS0099_B17	Ht_1995	2.6e-115	1.4e-105	342	320	0.66875	AT2G41480.1	| Symbols: | peroxidase | chr2:17304064-17305807 REVERSE	WS0295_E20, WS0296_I02, WS02723_H06, WS0289_E20, WS0296_A04, WS02720_H22, WS0282_G01, WS02817_E18, WS02721_N19, WS0296_O07, WS02740_P19, WS02735_A13, WS02726_L11, WS0272_P06, WS02728_C07, WS02735_N21, WS0277_B04,	GO:0004601	func	other enzyme activity | other molecular functions	GO:0006979	proc	response to stress | other cellular processes | other metabolic processes | other biological processes
WS0101_F09	PRXR	PRXR_52	x	Spruce62	anionic/acidic	5.85928	97			no	2.2e-86	4.9e-70	363	296	0.594595	AT4G16270.1	| Symbols: | peroxidase 40 (PER40) (P40) | chr4:9205054-9206499 FORWARD	WS02720_H22, WS0272_P06, WS02817_E18, WS02740_P19, WS02726_L11, WS02728_C07, WS02721_N19, WS0289_E20, WS0296_A04, WS0282_G01, WS02719_O21, WS0296_O07, WS0277_B04, WS02735_N21, WS02735_A13, WS02723_H06, WS0285_L01, WS0296_I02, WS0295_E20,	GO:0004601	func	other enzyme activity | other molecular functions	GO:0006979	proc	response to stress | other cellular processes | other metabolic processes | other biological processes	GO:0012505	comp	other membranes
WS01013_C20	PRXR	PRXR_53		Spruce84	cationic/basic	8.80648	127		WS01013_C20	Ht_1999	5.9e-22	6e-22	359	89	0.52809	AT1G71695.1	| Symbols: | peroxidase 12 (PER12) (P12) (PRXR6) | chr1:26968021-26970219 FORWARD	WS02719_O21, WS0296_O07, WS02735_N21, WS0278_G08, WS0277_B04, WS02735_A13, WS0295_E20, WS02723_H06, WS0296_A04, WS0289_E20, WS0296_I02, WS02817_E18, WS02740_P19, WS0272_P06, WS02720_H22, WS02726_L11, WS02721_N19, WS0285_L01,	GO:0004601	func	other enzyme activity | other molecular functions	GO:0006979	proc	response to stress | other cellular processes | other metabolic processes | other biological processes	GO:0009505	comp	cell wall
WS01014_A23	PRXR	PRXR_54	x	Spruce76	cationic/basic	8.7817	145			no	8.5e-46	6.4e-46	322	147	0.639456	AT3G01190.1	| Symbols: | peroxidase 27 (PER27) (P27) (PRXR7) | chr3:67243-68484 REVERSE	WS02735_A13, WS02721_N19, WS02723_H06, WS0296_A04, WS0289_E20, WS0296_O07, WS0277_B04, WS0296_I02, WS02735_N21, WS02740_P19, WS0272_P06, WS0295_E20, WS02719_O21, WS02817_E18, WS0282_G01, WS02720_H22, WS02726_L11, WS0285_L01, WS02728_C07,	GO:0004601	func	other enzyme activity | other molecular functions	GO:0006979	proc	response to stress | other cellular processes | other metabolic processes | other biological processes	GO:0012505	comp	other membranes
WS01014_G14	PRXR	PRXR_55	x	Spruce34	anionic/acidic	5.63316	192			no	1.1e-70	1.9e-18	335	238	0.55042	AT5G47000.1	| Symbols: | peroxidase, putative | chr5:19086398-19087402 REVERSE	WS02723_H06, WS0296_A04, WS0289_E20, WS0296_O07, WS02726_L11, WS02817_E18, WS0277_B04, WS02735_N21, WS02720_H22, WS02719_O21, WS0285_L01, WS02740_P19, WS0295_E20, WS0282_G01, WS02735_A13, WS0272_P06, WS02721_N19, WS0296_I02, WS02728_C07, WS02911_E20, WS02	GO:0004601	func	other enzyme activity | other molecular functions	GO:0006979	proc	response to stress | other cellular processes | other metabolic processes | other biological processes	GO:0009044	func	hydrolase activity	GO:0012505	comp	other membranes
WS01015_E21	PRXR	PRXR_56		Spruce08	cationic/basic	8.4141	196			no	2.9e-107	3e-81	337	293	0.692833	AT5G66390.1	| Symbols: | peroxidase 72 (PER72) (P72) (PRXR8) | chr5:26533289-26534555 REVERSE	WS02728_C07, WS02740_P19, WS0296_A04, WS0289_E20, WS02726_L11, WS0282_G01, WS0272_P06, WS02817_E18, WS02720_H22, WS02721_N19, WS0277_B04, WS0296_O07, WS0295_E20, WS02735_N21, WS02723_H06, WS02735_A13, WS0296_I02, WS02719_O21, WS0285_L01,	GO:0004601	func	other enzyme activity | other molecular functions	GO:0006979	proc	response to stress | other cellular processes | other metabolic processes | other biological processes	GO:0012505	comp	other membranes
WS01015_G01	PRXR	PRXR_57	x	Spruce78	cationic/basic	9.17492	149	~ At012 (PER19) (cationic/basic), pI (9.3), 346 AA	WS01015_G01	egg 2001	9.3e-40	5.2e-40	347	145	0.558621	AT2G34060.1	| Symbols: | peroxidase, putative | chr2:14391993-14393609 FORWARD	WS02723_H06, WS0296_I02, WS02721_N19, WS0296_A04, WS0289_E20, WS02726_L11, WS02740_P19, WS0282_G01, WS0296_O07, WS02735_N21, WS0277_B04, WS02719_O21, WS0272_P06, WS0295_E20, WS02817_E18, WS02720_H22, WS02735_A13, WS0285_L01, WS02728_C07,	GO:0004601	func	other enzyme activity | other molecular functions	GO:0006979	proc	response to stress | other cellular processes | other metabolic processes | other biological processes	GO:0012505	comp	other membranes
WS01016_D12	PRXR	PRXR_58	x	Spruce85	neutral	6.31259	158	~ At031 (PER64, PRXR4), At022 (PER47) (cationic/basic), pI (ca. 8.6), ca. 325 AA		no	1.1e-36	no hit	326	160	0.5375	AT4G33420.1	| Symbols: | peroxidase, putative | chr4:16084859-16086108 FORWARD	no hit	GO:0004601	func	other enzyme activity | other molecular functions	GO:0006979	proc	response to stress | other cellular processes | other metabolic processes | other biological processes
WS01016_H09	PRXR	PRXR_59	x	n.a.	n.a.				WS01016_H09	Ht_1999	4.3e-51	5.9e-41	314	211	0.521327	AT5G17820.1	| Symbols: | peroxidase 57 (PER57) (P57) (PRXR10) | chr5:5888197-5890103 REVERSE	WS0296_I02, WS0295_E20, WS02721_N19, WS0296_A04, WS0289_E20, WS02740_P19, WS02735_A13, WS0296_O07, WS0282_G01, WS02723_H06, WS0272_P06, WS02726_L11, WS0285_L01, WS02817_E18, WS0277_B04, WS02720_H22, WS02735_N21, WS02719_O21, WS02728_C07,	GO:0004601	func	other enzyme activity | other molecular functions	GO:0006979	proc	response to stress | other cellular processes | other metabolic processes | other biological processes	GO:0009505	comp	cell wall
WS0017_D19	PRXR	PRXR_6	x	Spruce23	cationic/basic	9.3024	115			no	1.3e-95	6e-23	325	297	0.62963	AT5G05340.1	| Symbols: | peroxidase, putative | chr5:1579143-1580820 REVERSE	WS02726_L11, WS0272_P06, WS02817_E18, WS0282_G01, WS02740_P19, WS0289_E20, WS02728_C07, WS0296_A04, WS02721_N19, WS02720_H22, WS0296_O07, WS02735_N21, WS0277_B04, WS02719_O21, WS0296_I02, WS02723_H06, WS0295_E20, WS0285_L01, WS02735_A13,	GO:0004601	func	other enzyme activity | other molecular functions	GO:0006979	proc	response to stress | other cellular processes | other metabolic processes | other biological processes	GO:0012505	comp	other membranes
WS01017_A16	PRXR	PRXR_60		Spruce42	anionic/acidic	5.4731	131			no	1.3e-19	7.8e-20	341	124	0.379032	AT5G24070.1	| Symbols: | peroxidase family protein | chr5:8134304-8135994 REVERSE	WS0296_I02, WS02723_H06, WS0285_L01, WS0296_A04, WS02721_N19, WS02817_E18, WS0289_E20, WS0282_G01, WS02720_H22, WS02740_P19, WS0295_E20, WS02728_C07, WS02735_A13, WS0272_P06, WS0296_O07, WS0277_B04, WS02735_N21, WS02726_L11,	GO:0004601	func	other enzyme activity | other molecular functions	GO:0006979	proc	response to stress | other cellular processes | other metabolic processes | other biological processes	GO:0012505	comp	other membranes
WS01017_D12	PRXR	PRXR_61	x	Spruce65	cationic/basic	8.87339	167			no	7.5e-38	4.4e-38	363	187	0.481283	AT4G16270.1	| Symbols: | peroxidase 40 (PER40) (P40) | chr4:9205054-9206499 FORWARD	WS02720_H22, WS0272_P06, WS0289_E20, WS0296_A04, WS02817_E18, WS02726_L11, WS02721_N19, WS0282_G01, WS02740_P19, WS0277_B04, WS02735_N21, WS02719_O21, WS0296_O07, WS0285_L01, WS02723_H06, WS0295_E20, WS0296_I02, WS02735_A13, WS02728_C07, WS02812_I02, WS02	GO:0004601	func	other enzyme activity | other molecular functions	GO:0006979	proc	response to stress | other cellular processes | other metabolic processes | other biological processes	GO:0012505	comp	other membranes
WS01017_F04	PRXR	PRXR_62	x	Spruce17	neutral	7.98921	98		WS01017_F04	growth1, cross26_unique	6.2e-27	6.2e-27	325	97	0.608247	AT5G05340.1	| Symbols: | peroxidase, putative | chr5:1579143-1580820 REVERSE	WS0272_P06, WS02817_E18, WS02726_L11, WS0282_G01, WS0289_E20, WS02740_P19, WS0296_A04, WS02728_C07, WS02721_N19, WS02720_H22, WS0296_O07, WS0296_I02, WS02719_O21, WS02723_H06, WS02735_A13, WS02735_N21, WS0277_B04, WS0285_L01, WS0295_E20,	GO:0004601	func	other enzyme activity | other molecular functions	GO:0006979	proc	response to stress | other cellular processes | other metabolic processes | other biological processes	GO:0012505	comp	other membranes
WS01018_F24	PRXR	PRXR_63		Spruce61	neutral	7.97126	115			no	5e-25	2.6e-33	311	112	0.526786	AT1G34510.1	| Symbols: | peroxidase, putative | chr1:12615906-12616930 REVERSE	WS02817_E18, WS0296_I02, WS02726_L11, WS02740_P19, WS0272_P06, WS0282_G01, WS02735_N21, WS0277_B04, WS0296_A04, WS0289_E20, WS0296_O07, WS02719_O21, WS02728_C07, WS02720_H22, WS02721_N19, WS02723_H06, WS0295_E20,	GO:0004601	func	other enzyme activity | other molecular functions	GO:0006979	proc	response to stress | other cellular processes | other metabolic processes | other biological processes	GO:0012505	comp	other membranes
WS0102_B11	PRXR	PRXR_64	x	n.a.	n.a.				WS0102_B11	cross26_unique	3.8e-09	1.4e-08	326	47	0.531915	AT4G33420.1	| Symbols: | peroxidase, putative | chr4:16084859-16086108 FORWARD	WS02719_O21, WS0296_O07,	GO:0004601	func	other enzyme activity | other molecular functions	GO:0006979	proc	response to stress | other cellular processes | other metabolic processes | other biological processes
WS0102_G23	PRXR	PRXR_65	x	Spruce86	cationic/basic	10.1541	80			no	3.3e-12	4.4e-10	317	47	0.617021	AT5G58390.1	| Symbols: | peroxidase, putative | chr5:23616981-23618470 REVERSE	WS02817_E18, WS0272_P06, WS02726_L11, WS0296_A04, WS0289_E20, WS02720_H22, WS02740_P19, WS02721_N19,	GO:0004601	func	other enzyme activity | other molecular functions	GO:0006979	proc	response to stress | other cellular processes | other metabolic processes | other biological processes	GO:0012505	comp	other membranes
WS01024_E06	PRXR	PRXR_66		Spruce12	cationic/basic	8.0612	73			no	4.8e-20	3.7e-20	339	71	0.633803	AT2G18150.1	| Symbols: | peroxidase, putative | chr2:7899380-7900668 REVERSE	WS02740_P19, WS02728_C07, WS0296_A04, WS0289_E20, WS02720_H22, WS0282_G01, WS02817_E18, WS02721_N19, WS0272_P06, WS02726_L11, WS0296_I02, WS02735_N21, WS0277_B04, WS0285_L01, WS02723_H06, WS02719_O21,	GO:0004601	func	other enzyme activity | other molecular functions	GO:0009624	proc	other biological processes | response to abiotic or biotic stimulus	GO:0012505	comp	other membranes
WS01024_M12	PRXR	PRXR_67		Spruce09	cationic/basic	9.49648	351			no	6.6e-110	1.6e-158	337	302	0.678808	AT5G66390.1	| Symbols: | peroxidase 72 (PER72) (P72) (PRXR8) | chr5:26533289-26534555 REVERSE	WS02740_P19, WS0296_A04, WS0289_E20, WS0282_G01, WS02817_E18, WS0272_P06, WS02726_L11, WS02720_H22, WS02721_N19, WS02728_C07, WS0296_O07, WS02723_H06, WS02735_A13, WS0277_B04, WS02735_N21, WS0295_E20, WS0296_I02, WS02719_O21, WS0285_L01, WS0278_G08,	GO:0004601	func	other enzyme activity | other molecular functions	GO:0006979	proc	response to stress | other cellular processes | other metabolic processes | other biological processes	GO:0012505	comp	other membranes
WS01024_M20	PRXR	PRXR_68	x	Spruce70	cationic/basic	8.80578	95			no	6.4e-18	1.5e-08	326	121	0.396694	AT4G30170.1	| Symbols: | peroxidase, putative | chr4:14762928-14764488 FORWARD	WS0296_O07, WS02719_O21, WS0277_B04, WS02735_N21, WS02726_L11, WS0282_G01, WS02721_N19, WS02735_A13, WS02817_E18, WS0272_P06, WS0289_E20, WS02723_H06, WS0296_A04, WS02720_H22, WS0296_I02, WS02740_P19, WS02728_C07, WS0285_L01,	GO:0004601	func	other enzyme activity | other molecular functions	GO:0006979	proc	response to stress | other cellular processes | other metabolic processes | other biological processes	GO:0012505	comp	other membranes
WS01025_F04	PRXR	PRXR_69	x	Spruce06	neutral	6.32044	245	PaPRX6/PaPRX7 cluster (cationic/basic), pI (ca. 9), ca. 330 AA	WS01025_F04	ldr_1999	2.4e-105	2e-21	325	324	0.641975	AT5G05340.1	| Symbols: | peroxidase, putative | chr5:1579143-1580820 REVERSE	WS0272_P06, WS02817_E18, WS0282_G01, WS02726_L11, WS0289_E20, WS0296_A04, WS02721_N19, WS02720_H22, WS02728_C07, WS02740_P19, WS02719_O21, WS0296_I02, WS02735_A13, WS02723_H06, WS0296_O07, WS02735_N21, WS0277_B04, WS0285_L01, WS0295_E20,	GO:0004601	func	other enzyme activity | other molecular functions	GO:0006979	proc	response to stress | other cellular processes | other metabolic processes | other biological processes	GO:0012505	comp	other membranes
WS0018_O24	PRXR	PRXR_7		Spruce32	cationic/basic	9.26299	354			no	2.3e-91	7.7e-35	337	313	0.578275	AT5G66390.1	| Symbols: | peroxidase 72 (PER72) (P72) (PRXR8) | chr5:26533289-26534555 REVERSE	WS0289_E20, WS0296_A04, WS02740_P19, WS02817_E18, WS02720_H22, WS0282_G01, WS0272_P06, WS02726_L11, WS02721_N19, WS0296_O07, WS0277_B04, WS02735_N21, WS02723_H06, WS0295_E20, WS02735_A13, WS02719_O21, WS0285_L01, WS0296_I02, WS02728_C07, WS02812_I02, WS02	GO:0004601	func	other enzyme activity | other molecular functions	GO:0006979	proc	response to stress | other cellular processes | other metabolic processes | other biological processes	GO:0012505	comp	other membranes
WS01025_N18	PRXR	PRXR_70	x	Spruce57	cationic/basic	8.78917	184			no	2.5e-56	5.2e-96	327	200	0.57	AT1G05260.1	| Symbols: RCI3A, RCI3 | RCI3 (RARE COLD INDUCIBLE GENE 3); peroxidase | chr1:1529826-1531270 FORWARD	WS02735_A13, WS02723_H06, WS0296_O07, WS02721_N19, WS0272_P06, WS0296_I02, WS02735_N21, WS02817_E18, WS0277_B04, WS0296_A04, WS0289_E20, WS02740_P19, WS02719_O21, WS0295_E20, WS0282_G01, WS02720_H22, WS02726_L11, WS0285_L01, WS02728_C07,	GO:0004601	func	other enzyme activity | other molecular functions	GO:0005783	comp	ER	GO:0009269	proc	response to stress | response to abiotic or biotic stimulus	GO:0009409	proc	response to stress | response to abiotic or biotic stimulus	GO:0042538	proc	response to stress | response to abiotic or biotic stimulus
WS01025_O15	PRXR	PRXR_71	x	Spruce58	neutral	6.32306	225			no	5.1e-64	7.5e-43	327	319	0.445141	AT1G05260.1	| Symbols: RCI3A, RCI3 | RCI3 (RARE COLD INDUCIBLE GENE 3); peroxidase | chr1:1529826-1531270 FORWARD	WS02723_H06, WS02735_A13, WS02740_P19, WS0296_I02, WS02735_N21, WS0277_B04, WS02726_L11, WS0282_G01, WS0296_A04, WS0296_O07, WS0289_E20, WS02721_N19, WS02720_H22, WS02817_E18, WS0295_E20, WS0272_P06, WS02719_O21, WS0285_L01, WS02728_C07, WS0278_G08,	GO:0004601	func	other enzyme activity | other molecular functions	GO:0005783	comp	ER	GO:0009269	proc	response to stress | response to abiotic or biotic stimulus	GO:0009409	proc	response to stress | response to abiotic or biotic stimulus	GO:0042538	proc	response to stress | response to abiotic or biotic stimulus
WS01026_J15	PRXR	PRXR_72	x	Spruce01	cationic/basic	8.77401	142		WS01026_J15	growth1	3.1e-50	1.7e-50	325	131	0.625954	AT5G05340.1	| Symbols: | peroxidase, putative | chr5:1579143-1580820 REVERSE	WS0272_P06, WS02817_E18, WS02726_L11, WS0282_G01, WS02740_P19, WS0289_E20, WS0296_A04, WS02721_N19, WS02720_H22, WS0296_O07, WS0277_B04, WS02735_N21, WS02735_A13, WS02728_C07, WS0295_E20, WS0296_I02, WS02723_H06, WS0285_L01, WS02719_O21,	GO:0004601	func	other enzyme activity | other molecular functions	GO:0006979	proc	response to stress | other cellular processes | other metabolic processes | other biological processes	GO:0012505	comp	other membranes
WS01026_O22	PRXR	PRXR_73		Spruce14	anionic/acidic	4.1668	81			no	5.7e-72	8.3e-47	336	207	0.661836	AT5G06720.1	| Symbols: | peroxidase, putative | chr5:2077568-2078858 REVERSE	WS02721_N19, WS0272_P06, WS02817_E18, WS02726_L11, WS0282_G01, WS0289_E20, WS0296_A04, WS02740_P19, WS02728_C07, WS02720_H22, WS0296_O07, WS02723_H06, WS02719_O21, WS02735_N21, WS0277_B04, WS02735_A13, WS0285_L01, WS0296_I02, WS0295_E20,	GO:0004601	func	other enzyme activity | other molecular functions	GO:0006979	proc	response to stress | other cellular processes | other metabolic processes | other biological processes	GO:0012505	comp	other membranes
WS01027_N03	PRXR	PRXR_74		Spruce77	cationic/basic	9.94995	114		WS01027_N03	cross26_unique	1.5e-18	9.9e-19	322	115	0.426087	AT3G03670.1	| Symbols: | peroxidase, putative | chr3:901992-903356 REVERSE	WS0296_I02, WS02726_L11, WS0282_G01, WS02817_E18, WS0289_E20, WS0296_A04, WS02735_N21, WS0277_B04, WS02723_H06, WS0296_O07, WS0272_P06, WS02719_O21, WS02740_P19, WS0285_L01, WS02720_H22, WS02721_N19, WS02735_A13, WS02728_C07,	GO:0004601	func	other enzyme activity | other molecular functions	GO:0006979	proc	response to stress | other cellular processes | other metabolic processes | other biological processes	GO:0012505	comp	other membranes
WS01028_B16	PRXR	PRXR_75		Spruce10	cationic/basic	8.527	185			no	6.1e-91	3.4e-93	337	255	0.686275	AT5G66390.1	| Symbols: | peroxidase 72 (PER72) (P72) (PRXR8) | chr5:26533289-26534555 REVERSE	WS02740_P19, WS0296_A04, WS0289_E20, WS02728_C07, WS0282_G01, WS0272_P06, WS02817_E18, WS02726_L11, WS02720_H22, WS02721_N19, WS0296_O07, WS0277_B04, WS02735_N21, WS0296_I02, WS02735_A13, WS0295_E20, WS02723_H06, WS02719_O21, WS0285_L01,	GO:0004601	func	other enzyme activity | other molecular functions	GO:0006979	proc	response to stress | other cellular processes | other metabolic processes | other biological processes	GO:0012505	comp	other membranes
WS01028_H14	PRXR	PRXR_76		Spruce45	anionic/acidic	4.63356	156		WS01028_H14	egg 2000, sum_egg	7.6e-61	6.7e-21	359	216	0.587963	AT1G71695.1	| Symbols: | peroxidase 12 (PER12) (P12) (PRXR6) | chr1:26968021-26970219 FORWARD	WS0296_O07, WS02735_N21, WS02719_O21, WS0277_B04, WS02721_N19, WS0289_E20, WS0296_A04, WS02740_P19, WS0282_G01, WS02723_H06, WS02720_H22, WS0272_P06, WS02735_A13, WS02726_L11, WS02817_E18, WS0296_I02, WS0285_L01, WS02728_C07, WS0295_E20,	GO:0004601	func	other enzyme activity | other molecular functions	GO:0006979	proc	response to stress | other cellular processes | other metabolic processes | other biological processes	GO:0009505	comp	cell wall
WS01028_O15	PRXR	PRXR_77		Spruce46	anionic/acidic	4.89253	231	PaPRX3 (anionic/acidic), pI (5.6), 351 AA		no	1.3e-88	1.4e-24	359	345	0.521739	AT1G71695.1	| Symbols: | peroxidase 12 (PER12) (P12) (PRXR6) | chr1:26968021-26970219 FORWARD	WS0296_O07, WS02719_O21, WS02735_N21, WS0277_B04, WS02721_N19, WS0289_E20, WS0296_A04, WS02740_P19, WS02723_H06, WS0282_G01, WS02720_H22, WS02735_A13, WS02726_L11, WS0296_I02, WS0272_P06, WS02817_E18, WS0285_L01, WS0295_E20, WS02728_C07,	GO:0004601	func	other enzyme activity | other molecular functions	GO:0006979	proc	response to stress | other cellular processes | other metabolic processes | other biological processes	GO:0009505	comp	cell wall
WS01029_D16	PRXR	PRXR_78		Spruce72	cationic/basic	9.78893	164	PaPIPRX (cationic/basic), pI (9.6), 339 AA		no	2.8e-95	3.7e-17	347	306	0.591503	AT1G44970.1	| Symbols: | peroxidase, putative | chr1:17004677-17006003 FORWARD	WS0296_A04, WS0289_E20, WS02740_P19, WS0282_G01, WS02721_N19, WS02726_L11, WS02817_E18, WS0272_P06, WS02720_H22, WS0296_I02, WS02735_A13, WS0296_O07, WS02728_C07, WS0295_E20, WS02723_H06, WS02735_N21, WS0277_B04, WS0285_L01, WS02719_O21,	GO:0004601	func	other enzyme activity | other molecular functions	GO:0006979	proc	response to stress | other cellular processes | other metabolic processes | other biological processes	GO:0012505	comp	other membranes
WS01029_G23	PRXR	PRXR_79	x	Spruce02	anionic/acidic	5.73832	184		WS01029_G23	growth1	2.4e-57	1.5e-57	325	186	0.634409	AT5G05340.1	| Symbols: | peroxidase, putative | chr5:1579143-1580820 REVERSE	WS0272_P06, WS02817_E18, WS02726_L11, WS0282_G01, WS02740_P19, WS0296_A04, WS0289_E20, WS02720_H22, WS02721_N19, WS0296_O07, WS0295_E20, WS0277_B04, WS02735_N21, WS02735_A13, WS0296_I02, WS02719_O21, WS02723_H06, WS0285_L01, WS02728_C07, WS02812_I02, WS02	GO:0004601	func	other enzyme activity | other molecular functions	GO:0006979	proc	response to stress | other cellular processes | other metabolic processes | other biological processes	GO:0012505	comp	other membranes
WS0019_B21	PRXR	PRXR_8		Spruce67	cationic/basic	10.0073	74		WS0019_B21	growth1	2.6e-16	2.3e-16	331	68	0.588235	AT4G21960.1	| Symbols: PRXR1 | PRXR1 (peroxidase 42); peroxidase | chr4:11646625-11648324 REVERSE	WS0285_L01, WS02719_O21,	GO:0004601	func	other enzyme activity | other molecular functions	GO:0006979	proc	response to stress | other cellular processes | other metabolic processes | other biological processes	GO:0012505	comp	other membranes
WS01030_H06	PRXR	PRXR_80		Spruce66	cationic/basic	8.76658	197			no	2.8e-47	4.6e-86	363	205	0.526829	AT4G16270.1	| Symbols: | peroxidase 40 (PER40) (P40) | chr4:9205054-9206499 FORWARD	WS02720_H22, WS02740_P19, WS0296_A04, WS0272_P06, WS02817_E18, WS0289_E20, WS02726_L11, WS02721_N19, WS0282_G01, WS02719_O21, WS0277_B04, WS0296_O07, WS02735_N21, WS02735_A13, WS02728_C07, WS0295_E20, WS02723_H06, WS0296_I02, WS0285_L01,	GO:0004601	func	other enzyme activity | other molecular functions	GO:0006979	proc	response to stress | other cellular processes | other metabolic processes | other biological processes	GO:0012505	comp	other membranes
WS01032_B06	PRXR	PRXR_81	x	Spruce69	cationic/basic	9.15319	144			no	4.2e-37	2.9e-37	332	149	0.550336	AT4G36430.1	| Symbols: | peroxidase, putative | chr4:17204651-17205920 REVERSE	WS02740_P19, WS0282_G01, WS0272_P06, WS0296_A04, WS02817_E18, WS0289_E20, WS02726_L11, WS02728_C07, WS02721_N19, WS02720_H22, WS02735_N21, WS0277_B04, WS02719_O21, WS0296_O07, WS02735_A13, WS02723_H06, WS0285_L01, WS0295_E20, WS0296_I02,	GO:0004601	func	other enzyme activity | other molecular functions	GO:0012505	comp	other membranes	GO:0051707	proc	other biological processes | response to abiotic or biotic stimulus
WS01033_I01	PRXR	PRXR_82	x	Spruce19	cationic/basic	8.385	203			no	8e-66	4e-66	325	204	0.632353	AT5G05340.1	| Symbols: | peroxidase, putative | chr5:1579143-1580820 REVERSE	WS02817_E18, WS0272_P06, WS0282_G01, WS02726_L11, WS02740_P19, WS0296_A04, WS0289_E20, WS02720_H22, WS02721_N19, WS0296_O07, WS02735_A13, WS0277_B04, WS02735_N21, WS0295_E20, WS02719_O21, WS02723_H06, WS0285_L01, WS0296_I02, WS02728_C07, WS0278_G08, WS027	GO:0004601	func	other enzyme activity | other molecular functions	GO:0006979	proc	response to stress | other cellular processes | other metabolic processes | other biological processes	GO:0012505	comp	other membranes
WS01033_I13	PRXR	PRXR_83		Spruce75	neutral	6.43387	46		WS01033_I13	Ht_1999	1.1e-45	1.2e-29	339	142	0.647887	AT2G18150.1	| Symbols: | peroxidase, putative | chr2:7899380-7900668 REVERSE	WS02740_P19, WS02728_C07, WS02817_E18, WS0296_A04, WS0289_E20, WS02721_N19, WS02720_H22, WS0282_G01, WS0272_P06,	GO:0004601	func	other enzyme activity | other molecular functions	GO:0009624	proc	other biological processes | response to abiotic or biotic stimulus	GO:0012505	comp	other membranes
WS01033_K22	PRXR	PRXR_84	x	Spruce07	neutral	6.12679	248		WS01033_K22	growth1	2.4e-74	1.4e-22	325	221	0.628959	AT5G05340.1	| Symbols: | peroxidase, putative | chr5:1579143-1580820 REVERSE	WS0272_P06, WS02817_E18, WS02726_L11, WS0282_G01, WS02720_H22, WS02721_N19, WS02728_C07, WS02740_P19, WS0289_E20, WS0296_A04, WS02723_H06, WS0296_O07, WS02719_O21, WS02735_N21, WS0277_B04, WS02735_A13, WS0285_L01, WS0296_I02, WS0295_E20,	GO:0004601	func	other enzyme activity | other molecular functions	GO:0006979	proc	response to stress | other cellular processes | other metabolic processes | other biological processes	GO:0012505	comp	other membranes
WS01037_O08	PRXR	PRXR_85	x	n.a.	n.a.					no	1.5e-23	no hit	359	119	0.470588	AT5G06730.1	| Symbols: | peroxidase, putative | chr5:2080208-2081622 REVERSE	no hit	GO:0004601	func	other enzyme activity | other molecular functions	GO:0006979	proc	response to stress | other cellular processes | other metabolic processes | other biological processes	GO:0012505	comp	other membranes
WS01038_A15	PRXR	PRXR_86		Spruce54	neutral	6.9087	172		WS01038_A15	Ht_1997	9.7e-45	6e-35	327	216	0.476852	AT1G05260.1	| Symbols: RCI3A, RCI3 | RCI3 (RARE COLD INDUCIBLE GENE 3); peroxidase | chr1:1529826-1531270 FORWARD	WS02735_A13, WS02723_H06, WS0296_I02, WS0296_O07, WS0282_G01, WS0296_A04, WS0289_E20, WS02735_N21, WS0277_B04, WS02721_N19, WS02817_E18, WS02740_P19, WS0272_P06, WS02719_O21, WS02720_H22, WS02726_L11, WS0295_E20, WS0285_L01, WS02728_C07,	GO:0004601	func	other enzyme activity | other molecular functions	GO:0005783	comp	ER	GO:0009269	proc	response to stress | response to abiotic or biotic stimulus	GO:0009409	proc	response to stress | response to abiotic or biotic stimulus	GO:0042538	proc	response to stress | response to abiotic or biotic stimulus
WS01038_O14	PRXR	PRXR_87	x	n.a.	n.a.					no	4.8e-27	4.7e-27	328	91	0.626374	AT2G37130.1	| Symbols: | peroxidase 21 (PER21) (P21) (PRXR5) | chr2:15605304-15607083 REVERSE	WS0285_L01, WS0289_E20, WS0296_A04, WS02721_N19, WS0282_G01, WS02740_P19, WS02817_E18, WS02720_H22, WS0272_P06, WS02728_C07, WS02723_H06, WS02726_L11, WS02719_O21, WS0296_I02, WS0277_B04, WS02735_A13, WS02735_N21, WS0296_O07,	GO:0003674	func	other molecular functions	GO:0004601	func	other enzyme activity | other molecular functions	GO:0012505	comp	other membranes	GO:0050832	proc	other biological processes | response to abiotic or biotic stimulus
WS0104_B14	PRXR	PRXR_88		Spruce31	cationic/basic	9.12606	202		WS0104_B14	Ht_1995	1.8e-66	8.7e-34	336	202	0.638614	AT5G06720.1	| Symbols: | peroxidase, putative | chr5:2077568-2078858 REVERSE	WS02721_N19, WS0289_E20, WS02740_P19, WS0272_P06, WS0296_A04, WS02817_E18, WS0282_G01, WS02728_C07, WS02720_H22, WS02726_L11, WS0277_B04, WS02735_N21, WS0296_I02, WS02735_A13, WS0296_O07, WS0295_E20, WS02719_O21, WS02723_H06, WS0285_L01,	GO:0004601	func	other enzyme activity | other molecular functions	GO:0006979	proc	response to stress | other cellular processes | other metabolic processes | other biological processes	GO:0012505	comp	other membranes
WS01041_O24	PRXR	PRXR_89	x	Spruce71	neutral	7.86883	124			no	6.4e-18	1.7e-13	326	121	0.396694	AT4G30170.1	| Symbols: | peroxidase, putative | chr4:14762928-14764488 FORWARD	WS0282_G01, WS02723_H06, WS02726_L11, WS02721_N19, WS0296_O07, WS02735_A13, WS02817_E18, WS0272_P06, WS0289_E20, WS0296_A04, WS02719_O21, WS0277_B04, WS02735_N21, WS02740_P19, WS0296_I02, WS02720_H22, WS0285_L01, WS02728_C07,	GO:0004601	func	other enzyme activity | other molecular functions	GO:0006979	proc	response to stress | other cellular processes | other metabolic processes | other biological processes	GO:0012505	comp	other membranes
WS0019_K14	PRXR	PRXR_9		Spruce33	cationic/basic	8.80621	303			no	5.9e-70	1.4e-40	337	201	0.676617	AT5G66390.1	| Symbols: | peroxidase 72 (PER72) (P72) (PRXR8) | chr5:26533289-26534555 REVERSE	WS02740_P19, WS02728_C07, WS02817_E18, WS0289_E20, WS0296_A04, WS0282_G01, WS02726_L11, WS0272_P06, WS02720_H22, WS02721_N19, WS02719_O21, WS02735_N21, WS0277_B04, WS0285_L01, WS0296_O07, WS02723_H06, WS0296_I02, WS0295_E20,	GO:0004601	func	other enzyme activity | other molecular functions	GO:0006979	proc	response to stress | other cellular processes | other metabolic processes | other biological processes	GO:0012505	comp	other membranes
WS0105_H12	PRXR	PRXR_90	x	Spruce39	cationic/basic	8.91409	112			no	5.1e-23	4.9e-29	330	108	0.518519	AT5G15180.1	| Symbols: | peroxidase, putative | chr5:4930564-4932214 FORWARD	WS02735_A13, WS02723_H06, WS02721_N19, WS0272_P06, WS0277_B04, WS02720_H22, WS02735_N21, WS0289_E20, WS0296_O07, WS02719_O21, WS0296_A04, WS0296_I02, WS0282_G01, WS0285_L01, WS02740_P19, WS02728_C07, WS0295_E20, WS02817_E18, WS02726_L11,	GO:0004601	func	other enzyme activity | other molecular functions	GO:0006979	proc	response to stress | other cellular processes | other metabolic processes | other biological processes	GO:0012505	comp	other membranes
WS0105_J03	PRXR	PRXR_91		Spruce40	neutral	6.35382	151			no	1.9e-73	6.1e-43	336	215	0.655814	AT5G06720.1	| Symbols: | peroxidase, putative | chr5:2077568-2078858 REVERSE	WS02721_N19, WS0296_A04, WS0289_E20, WS02740_P19, WS02817_E18, WS02728_C07, WS02720_H22, WS0296_I02, WS0295_E20, WS0272_P06, WS0282_G01, WS02726_L11, WS02735_A13, WS0296_O07, WS02723_H06, WS02719_O21, WS02735_N21, WS0277_B04, WS0285_L01,	GO:0004601	func	other enzyme activity | other molecular functions	GO:0006979	proc	response to stress | other cellular processes | other metabolic processes | other biological processes	GO:0012505	comp	other membranes
WS0108_D19	PRXR	PRXR_92	x	Spruce55	neutral	6.71569	108			no	1.1e-59	2.3e-72	327	203	0.605911	AT1G05260.1	| Symbols: RCI3A, RCI3 | RCI3 (RARE COLD INDUCIBLE GENE 3); peroxidase | chr1:1529826-1531270 FORWARD	WS02735_A13, WS02723_H06, WS02721_N19, WS02817_E18, WS0272_P06, WS0296_O07, WS02719_O21, WS02720_H22, WS0289_E20, WS02735_N21, WS0277_B04, WS0296_A04, WS0282_G01, WS02740_P19, WS0295_E20, WS02728_C07, WS0285_L01, WS0296_I02, WS02726_L11,	GO:0004601	func	other enzyme activity | other molecular functions	GO:0005783	comp	ER	GO:0009269	proc	response to stress | response to abiotic or biotic stimulus	GO:0009409	proc	response to stress | response to abiotic or biotic stimulus	GO:0042538	proc	response to stress | response to abiotic or biotic stimulus
WS0108_O21	PRXR	PRXR_93	x	Spruce38	anionic/acidic	4.87576	131	~ At002 (PER59) (cationic/basic), pI (8.0), 329 AA		no	1.6e-35	1e-35	359	132	0.530303	AT5G06730.1	| Symbols: | peroxidase, putative | chr5:2080208-2081622 REVERSE	WS02721_N19, WS02740_P19, WS0282_G01, WS0296_A04, WS0289_E20, WS02726_L11, WS0272_P06, WS02817_E18, WS02720_H22, WS0296_I02, WS0295_E20, WS02728_C07, WS0296_O07, WS02735_A13, WS02719_O21, WS02735_N21, WS0277_B04, WS02723_H06, WS0285_L01,	GO:0004601	func	other enzyme activity | other molecular functions	GO:0006979	proc	response to stress | other cellular processes | other metabolic processes | other biological processes	GO:0012505	comp	other membranes
WS0109_J24	PRXR	PRXR_94	x	n.a.	n.a.					no	1.6e-18	1e-18	336	105	0.419048	AT2G43480.1	| Symbols: | peroxidase, putative | chr2:18060086-18061427 FORWARD	WS0296_I02, WS02721_N19, WS02817_E18, WS0282_G01, WS02728_C07, WS0272_P06, WS02726_L11, WS02723_H06, WS02740_P19, WS02720_H22, WS0289_E20, WS0296_A04, WS0277_B04, WS02735_N21, WS0285_L01, WS0295_E20,	GO:0004601	func	other enzyme activity | other molecular functions	GO:0006979	proc	response to stress | other cellular processes | other metabolic processes | other biological processes	GO:0012505	comp	other membranes
WS0109_K20	PRXR	PRXR_95	x	Spruce25	cationic/basic	8.66741	262			no	6.7e-30	2.4e-21	330	123	0.487805	AT4G37530.1	| Symbols: | peroxidase, putative | chr4:17634780-17636076 FORWARD	WS02723_H06, WS0296_A04, WS0296_O07, WS02719_O21, WS02721_N19, WS0282_G01, WS0285_L01, WS02735_N21, WS0277_B04, WS02740_P19, WS02817_E18, WS02728_C07, WS0272_P06, WS0289_E20, WS02720_H22, WS0295_E20, WS0296_I02,	GO:0004601	func	other enzyme activity | other molecular functions	GO:0006979	proc	response to stress | other cellular processes | other metabolic processes | other biological processes	GO:0012505	comp	other membranes
WS02613_H16	PRXR	PRXR_96	x	Spruce87	anionic/acidic	4.36152	103			no	2.7e-28	1.9e-28	324	95	0.515789	AT2G18980.1	| Symbols: | peroxidase, putative | chr2:8240501-8242376 REVERSE	WS02723_H06, WS02735_A13, WS0296_O07, WS02740_P19, WS02721_N19, WS0282_G01, WS0296_I02, WS02719_O21, WS0296_A04, WS0289_E20, WS02726_L11, WS02735_N21, WS0277_B04, WS0295_E20, WS0272_P06, WS02720_H22, WS0285_L01,	GO:0004601	func	other enzyme activity | other molecular functions	GO:0006979	proc	response to stress | other cellular processes | other metabolic processes | other biological processes	GO:0012505	comp	other membranes
WS0262_N08	PRXR	PRXR_97		Spruce53	anionic/acidic	4.79944	188			no	5.1e-32	2.6e-32	359	135	0.518519	AT1G71695.1	| Symbols: | peroxidase 12 (PER12) (P12) (PRXR6) | chr1:26968021-26970219 FORWARD	WS02719_O21, WS02735_N21, WS0277_B04, WS0296_O07, WS0289_E20, WS0296_A04, WS02723_H06, WS02740_P19, WS02721_N19, WS02726_L11, WS02720_H22, WS0285_L01, WS0282_G01, WS02817_E18, WS0296_I02, WS0272_P06, WS02728_C07, WS02735_A13, WS0295_E20,	GO:0004601	func	other enzyme activity | other molecular functions	GO:0006979	proc	response to stress | other cellular processes | other metabolic processes | other biological processes	GO:0009505	comp	cell wall
WS0262_P08	PRXR	PRXR_98	x	Spruce44	cationic/basic	8.36732	341			no	2.1e-81	2.8e-69	314	314	0.522293	AT5G17820.1	| Symbols: | peroxidase 57 (PER57) (P57) (PRXR10) | chr5:5888197-5890103 REVERSE	WS0296_I02, WS0295_E20, WS02735_A13, WS02740_P19, WS0296_A04, WS0289_E20, WS02726_L11, WS02721_N19, WS02723_H06, WS0296_O07, WS0282_G01, WS0272_P06, WS02735_N21, WS0277_B04, WS0285_L01, WS02720_H22, WS02817_E18, WS02719_O21, WS0278_G08, WS02728_C07, WS029	GO:0004601	func	other enzyme activity | other molecular functions	GO:0006979	proc	response to stress | other cellular processes | other metabolic processes | other biological processes	GO:0009505	comp	cell wall
WS0043_N05	SAMS	SAMS_1	x							CG resist trait	3.7e-111	2.3e-111	394	211	0.914692	AT3G17390.1	| Symbols: SAMS3, MAT4, MTO3 | MTO3 (S-adenosylmethionine synthase 3); methionine adenosyltransferase | chr3:5952490-5953671 REVERSE	WS02739_P04, WS0272_A21, WS02734_J04, WS0283_N09,	GO:0004478	comp	other cellular components	GO:0006555	proc	other cellular processes | other metabolic processes	GO:0006556	proc	other cellular processes | other metabolic processes	GO:0009409	proc	response to stress | response to abiotic or biotic stimulus	GO:0009809	proc	other cellular processes | other metabolic processes
WS0056_A22	SAMS	SAMS_2	x								8.7e-195	6.2e-48	394	390	0.897436	AT3G17390.1	| Symbols: SAMS3, MAT4, MTO3 | MTO3 (S-adenosylmethionine synthase 3); methionine adenosyltransferase | chr3:5952490-5953671 REVERSE	WS0283_N09, WS0272_A21, WS02734_J04, WS02739_P04,	GO:0004478	comp	other cellular components	GO:0006555	proc	other cellular processes | other metabolic processes	GO:0006556	proc	other cellular processes | other metabolic processes	GO:0009409	proc	response to stress | response to abiotic or biotic stimulus	GO:0009809	proc	other cellular processes | other metabolic processes
WS00837_P17	SAMS	SAMS_3									7e-17	1.4e-16	394	38	0.973684	AT4G01850.1	| Symbols: SAM-2, MAT2 | MAT2/SAM-2 (S-adenosylmethionine synthetase 2); methionine adenosyltransferase | chr4:796298-797479 REVERSE	WS02739_P04, WS02734_J04, WS0272_A21, WS0283_N09,	GO:0004478	func	transferase activity	GO:0005575	comp	other cellular components	GO:0006556	proc	other cellular processes | other metabolic processes
WS0086_K11	SAMS	SAMS_4	x								1e-24	7.7e-25	394	72	0.722222	AT4G01850.1	| Symbols: SAM-2, MAT2 | MAT2/SAM-2 (S-adenosylmethionine synthetase 2); methionine adenosyltransferase | chr4:796298-797479 REVERSE	WS02739_P04, WS02734_J04, WS0272_A21, WS0283_N09,	GO:0004478	func	transferase activity	GO:0005575	comp	other cellular components	GO:0006556	proc	other cellular processes | other metabolic processes
WS01030_A07	SAMS	SAMS_5	x								8.7e-76	1.3e-116	394	158	0.898734	AT4G01850.1	| Symbols: SAM-2, MAT2 | MAT2/SAM-2 (S-adenosylmethionine synthetase 2); methionine adenosyltransferase | chr4:796298-797479 REVERSE	WS0272_A21, WS02734_J04, WS02739_P04, WS0283_N09,	GO:0004478	func	transferase activity	GO:0005575	comp	other cellular components	GO:0006556	proc	other cellular processes | other metabolic processes
WS0261_C18	SAMS	SAMS_6	x							Ht_1995	1.9e-89	5.4e-74	394	180	0.9	AT4G01850.1	| Symbols: SAM-2, MAT2 | MAT2/SAM-2 (S-adenosylmethionine synthetase 2); methionine adenosyltransferase | chr4:796298-797479 REVERSE	WS02739_P04, WS0272_A21, WS02734_J04, WS0283_N09,	GO:0004478	func	transferase activity	GO:0005575	comp	other cellular components	GO:0006556	proc	other cellular processes | other metabolic processes
WS00112_D12	SK	SK_1									5.8e-63	1.3e-117	304	303	0.445545	AT2G21940.1	| Symbols: | shikimate kinase, putative | chr2:9358186-9359961 FORWARD	WS0272_D21,	GO:0004765	func	kinase activity | transferase activity	GO:0005524	func	nucleotide binding
WS0076_L18	SK	SK_2									4.9e-82	5.6e-105	388	302	0.52649	AT2G35500.1	| Symbols: | shikimate kinase-related | chr2:14921117-14922988 FORWARD	WS02742_H11,	GO:0009507	comp	chloroplast	GO:0016089	proc	other cellular processes | other metabolic processes
WS01029_J13	SK	SK_3									3.1e-44	4.7e-85	190	102	0.54902	AT2G16790.1	| Symbols: | shikimate kinase family protein | chr2:7291175-7291983 REVERSE	no hit	GO:0000103	proc	other cellular processes | other metabolic processes	GO:0004765	func	kinase activity | transferase activity	GO:0005524	func	nucleotide binding	GO:0005975	proc	other metabolic processes	GO:0016301	func	kinase activity	GO:0016772	func	transferase activity
[truncated: 14 more columns]
