# Supplementary material for: Defense mechanisms against herbivory in Picea: sequence evolution and expression regulation of gene family members in the phenylpropanoid pathway
Source: BMC Genomics. 2011 Dec 16;12:608. doi: 10.1186/1471-2164-12-608 (PMC3288119; doi:10.1186/1471-2164-12-608)
Supplement: Additional file 2 — Framework linkage map as displayed in Figure 5, 252 SNPs, with annotations of contig sequences that were used for SNP detection. Information about SNP loci annotation (Viridiplantae and TAIR7) and their positions along the linkage groups (LG) in centiMorgan map distance. [file 1471-2164-12-608-S2.XLS]

## Sheet: additional file 2
sequence on map	id	LG	centiMorgan distance	Ilmn ID	SNP Pos	Spruce V8 Contig name + members	Spruce V8 Contig names only		Annotation (Viridiplantae from 10 best hits with cutoff e-4 to e-5)	Hit size	E-value	Annotation (TAIR7)	E-value	oligo1	oligo2	oligo3	IllumiCode name	Illumicode Seq	Ilmn Strand	SNP	CHR	Ploidy	Species	MapInfo	TopGenomicSeq	CustomerStrand
1	Contig_882_303	1	0	Contig-882-303-0_B_R_1639158	303	Contig_810.1 members c2_001_WS01019.B21_P12 c3_001_WS0014.B21_D10 c2_001_WS01043.B21_E20 c3_003_CK437891 c3_001_WS02620_P21 c3_001_WS02620.C21.1_P21 c3_001_WS0035.B21_G08 c3_001_WS00839.B21_J12 c3_001_WS0052.B21_J16 c2_001_WS01040.B21_D02 c3_001_WS00722.B21_H14 c3_001_WS00751.C21_N14 c3_002_CK441422 c3_001_WS0021.B21_B10 c3_002_CK440392 c3_502_CK435094 c3_501_CK436239 c3_002_CK440393 c3_001_WS008…	Contig_810.1	no hit	gb|ABK25118.1|unknown [Picea sitchensis].	66	0.34	no hit		ACTTCGTCAGTAACGGACGGCACTATTCTTCACTGTTTGGAAAGACT	GAGTCGAGGTCATATCGTGGCACTATTCTTCACTGTTTGGAAAGACC	GTATGGTAGAAAAAGTTGTTGCTGATACCCGGTCGTCCGTGATGAGTCTGCCTATAGTGAGTC	162	GATACCCGGTCGTCCGTGATGA	BOT	[T/C]	0	diploid	spruce	0	TCACTGAAGGATAAAAATTGACAGAAACAAATTTGTTACTGCTTCAAGGTTGAAGCATCTCAAGAAGGGATCACTCGATGTATTTTAAAAATACACAGCAACAACTTTTTCTACCATACA[A/G]GTCTTTCCAAACAGTGAAGAATAGTGCAGTCATTGTTTGCTGCAAGGGAGAGTCTTTAAGATTTTCCCTGAACAGCTTGTACAACTTGATTAATTGTATGGAAGTTGCGCCTCTCCTTCA	TOP
2	Contig_2616_222	1	2.788	Contig-2616-222-0_T_R_1639327	222	Contig_563.1 members c2_001_WS01020.B21_P19 c2_001_WS01035.B21_O19 c3_001_WS0081.B21_F07 c1_001_WS00920.B21_O11 c3_001_WS00750.C21_F15 c1_001_WS00943.B21_C18 c1_001_IS0013.B21.1_A12 c3_001_WS00754.C21_H21 c2_001_WS0106.B21_O20 c3_001_WS00112.B21_G07 c3_001_WS00715.B21_F20 c3_001_WS00112.B21_D12 c3_001_WS00842.B21_E21 c3_001_WS00841.B21_N20 c3_501_CO474264 c2_001_WS0101.B21_P21 c3_001_WS0075.B21_O…	Contig_563.1	no hit	dbj|BAC58032.1|dihydroflavonol reductase [Raphanus sativus].	128	0.92	no hit		ACTTCGTCAGTAACGGACGGCAACTGTGGTAGAAATCACAGGAC	GAGTCGAGGTCATATCGTGGCAACTGTGGTAGAAATCACAGGAG	TATGGTGATAAGATCTACAAGACTGTTCCGACCAAGGCCAACTCGATGTCTGCCTATAGTGAGTC	2402	TTCCGACCAAGGCCAACTCGAT	TOP	[C/G]	0	diploid	spruce	0	TAATTCTAGAATAGCCATGTTCTTAGATAAAGCTGAAATGGGCAATTGCTAGTATGTCTTTCATTCTTGGTTTCTTCATGCCTGAACAAAGAAGGGGCAACTGTGGTAGAAATCACAGGA[C/G]CTATGGTGATAAGATCTACAAGACTGATCTGTGCTTTGTGTAAATAATATTGAGTGAAGCTGGTACATTCAAATTAATTCTACAATAGCCATATTCTTAGATAAAAGTGGAATGGGAACA	BOT
3	Contig_781_334	1	15.589	Contig-781-334-0_T_F_1639434	334	Contig_19139.1 members c3_003_CO477547 c3_001_WS0052.B21_G15	Contig_19139.1	no hit	gb|ABK95288.1|unknown [Populus trichocarpa].	144	2.2	no hit		ACTTCGTCAGTAACGGACTGGAAAAATCAGTCCACTGAAGTGAA	GAGTCGAGGTCATATCGTTGGAAAAATCAGTCCACTGAAGTGAT	TTGTTACAGCAAAGTAATCTTTTCTACACGTTGCCCTTAGGTATCCGGTCTGCCTATAGTGAGTC	4072	TACACGTTGCCCTTAGGTATCCG	TOP	[A/T]	0	diploid	spruce	0	ACTGAACAGGTCTATCGTATAATAGGTCTTGATGCATAAGCTGGCTGAGAAACAGAAAATAACATATTTTATTTTGCATACGCGTGCTTAAATAGTGGAAAAATCAGTCCACTGAAGTGA[A/T]GTTGTTACAGCAAAGTAATCTTTTCAGCCAAATTATAATCTGGATAGTGATCTCTCTTATCAGTAATGCCAATACTTTAAGCCATAAAAATTTGGCAATTATAGACTTATAAAGACCTTC	TOP
4	Contig_2053_188	1	22.419	Contig-2053-188-0_B_F_1639291	188	Contig_615.1 members c2_001_WS01036.B21_G22 c3_003_CO489938 c3_001_WS00113.B21_J09 c3_001_WS0017.B21_F16 c1_001_WS0093.B21_H05 c3_003_CO489916 c3_003_CO490177 c3_003_CO490024 c3_001_WS00734.B21_C14 c3_001_WS0073.B21_O08 c3_001_WS0016.B21_E22 c3_001_WS0078.B21_M05 c3_001_WS0011.B21_A24 c3_001_WS00111.B21_L07 c3_001_WS0014.B21_O14 c3_001_WS0022.B21_M07 c3_002_CK439562 c3_001_WS0012.B21_E15 c3_001_W…	Contig_615.1		gb|ABK23922.1|unknown [Picea sitchensis].	223	8.8e-09	no hit		ACTTCGTCAGTAACGGACTGAGAGGAAGCTTGTTAAAAAAGTAAAGG	GAGTCGAGGTCATATCGTTGAGAGGAAGCTTGTTAAAAAAGTAAAGC	ATATCTTGAAGGGCAGAACCTGTGGTTGGAAACGCAGCTACCTGTCTGCCTATAGTGAGTC	1990	GTGGTTGGAAACGCAGCTACCT	BOT	[G/C]	0	diploid	spruce	0	GCTCTCGAGAAGCTGGAGGCCNCAAAAGCAGGAGACGCTGCGGAGCCTCGATAAGCAGATTGATACTCTCAGCGAAGATATTGTCAGGAAGGTTCTGCCCTTCAAGATATGANTTTTTTT[C/G]CTTTACTTTTTTAACAAGCTTCCTCTCATCTCATCTTTAAGGTTANATGTGTCCGGATTAGCATTACGAAGATCCATTAGCACTCAACTTCCCATCTAAATTGTTGTTCATATGTAATGT	BOT
5	Contig_998_455	1	29.8	Contig-998-455-0_T_F_1639170	455	Contig_22498.1 members c3_002_WS0321.B21_I08 c3_001_WS02622_J23	Contig_22498.1		gb|ABK25594.1|unknown [Picea sitchensis]. >gb|ABK25341.1|unknown [Picea sitchensis]. >gb|ABK25319.1|unknown [Picea sitchensis]. >gb|ABK24948.1|unknown [Picea sitchensis]. >gb|ABK22730.1|unknown [Picea sitchensis]. >gb|ABK22571.1|unknown [Picea sitchensis]. >gb|ABK22534.1|unknown [Picea sitchensis]. >gb|ABK21375.1|unknown [Picea sitchensis]. >gb|ABK21363.1|unknown [Picea sitchensis]. >gb|ABK20919.…	64	9.9e-26	AT1G15270.1 | Symbols: | similar to unknown protein [Arabidopsis thaliana] (TAIR:AT3G16040.1); similar to conserved hypothetical protein [Medicago truncatula] (GB:ABE77733.1) | chr1:5250828-5252015 REVERSE	5.7e-24	ACTTCGTCAGTAACGGACGCAAAACTACCCTTCTGTGATGCCTTA	GAGTCGAGGTCATATCGTGCAAAACTACCCTTCTGTGATGCCTTG	CTTTTAACTCCTTCAAAGCCTTTCTCGACAGTGCGATTACCGGCGTCTGCCTATAGTGAGTC	442	TCTCGACAGTGCGATTACCGGC	TOP	[A/G]	0	diploid	spruce	0	AACCAGTCCCCATAAGTATAATTTTAGTGGCATGATGTAGAGAAAGCAGTCAATGGCAAACTACTTTTTGCCACTTTTCTTCAACCCTGTTCCACCAAAACTACCCTTCTGTGATGCCTT[A/G]GCTTTTAACTCCTTCAAAGCCTTCTCCTCGTCCTTCTTCTTCTGAATGTGAGCTAGATCAGCCTCGTCATACTCGGCCTTATCCTTCTTTGGCTGCTTGAGGGGCTTAGCCTTTCCACCT	TOP
6	Contig_4345_202	1	38.326	Contig-4345-202-0_B_R_1639331	202	Contig_6650.1 members c3_001_WS0261.B21_L23 c1_001_WS00947.B21_N23 c3_001_WS00814.B21_B23 c2_001_WS0045.B21_C08 c3_001_WS0089.B21_E24 c3_001_WS0022.B21_C20 c3_001_WS00742.C21_L09 c3_001_WS0018.B21_J10	Contig_6650.1	no hit	ref|XP_001760901.1|predicted protein [Physcomitrella patens subsp. patens]. >gb|EDQ74290.1|predicted protein [Physcomitrella patens subsp. patens].	582	0.84	no hit		ACTTCGTCAGTAACGGACACCGCTTTGGAGCTAAAGGTGCT	GAGTCGAGGTCATATCGTACCGCTTTGGAGCTAAAGGTGCC	GACATTTTAACCGTGTTAAGGTAGCGTTTATAGAGGTTGACCGGCGTCTGCCTATAGTGAGTC	2461	GCGTTTATAGAGGTTGACCGGC	BOT	[T/C]	0	diploid	spruce	0	TACAGCATGTTCATGAATGAATGACAGCCAAACCCTCCAAAACCTGGAAGAGTCATTCACATGGCAAGAAAAACTTCTGAATCTAGAATCAGTGCTTACCTTAACACGGTTAAAATGTCA[A/G]GCACCTTTAGCTCCAAAGCGGTCAACTATTTCACACAAAGGTGGTGTTTATAAACACCAAATGGAAAATAAATAAGTTNCGGAACTCATTTCTTGGGAGATTTTGGCTCCTTGGGAGCCT	TOP
7	Contig_39_490	1	40.464	Contig-39-490-0_B_F_1639501	490	c3_003_CO480992 GQ0168.B3_P16	c3_003_CO480992		gb|ABK25619.1|unknown [Picea sitchensis]. >gb|ABK25526.1|unknown [Picea sitchensis]. >gb|ABK23687.1|unknown [Picea sitchensis]. >gb|ABK23419.1|unknown [Picea sitchensis]. >gb|ABK22698.1|unknown [Picea sitchensis].	163	9.7e-35	no hit		ACTTCGTCAGTAACGGACGGGCTCTGAAAGCTGTTTTGGGCT	GAGTCGAGGTCATATCGTGGGCTCTGAAAGCTGTTTTGGGCC	TTGAATCCAGTGTGTTTCCATCAGGAACCTCACAGGCGAATTTGGTCTGCCTATAGTGAGTC	5815	TCAGGAACCTCACAGGCGAATTTG	BOT	[T/C]	0	diploid	spruce	0	ANNNNNNNNNTGGGTACCCACAGGCCTCACAGCCCCAAGAAGGCACCGTAAGCCCATTACTGCGTCTCAATCTCGGGCTTCATTTATAGGACTAAGGCTTGGAAACACACTGGATTCAAA[A/G]GCCCAAAACAGCTTTCAGAGCCAAACAGCCGTTTGCAGATCATTCTCTCGCATCACCTGTGCGCTGAATCCTTCACTGGTGATCAGTCTGAGCACAGGGGCTTCACTGTTCCTTGGAAGG	BOT
8	Contig_4127_392	1	43.578	Contig-4127-392-0_T_R_1639397	392	Contig_1.1 members c3_001_WS00825.B21_C15 c3_504_DV992685 c3_001_WS00833.B21_J21 c3_504_DV992121 c3_502_CK434770 c3_504_DV990532 c3_001_WS00833.B21_B20 c2_002_WS0298.BR_A17 c2_002_WS02815.CR_J19 c3_001_WS0031.B21_O19 c3_001_WS0013.B21_E20 c3_001_WS0052.B21_H23 c3_001_WS0261.B21_A08 c3_001_WS0054.B21_J14 c2_001_WS0106.B21_M13 c2_001_WS01044.B21_D11 c3_502_DV977053 c2_001_WS01049.B21_C15 c3_001_WS0…	Contig_1.1	no hit	gb|ABK22097.1|unknown [Picea sitchensis].	345	0.83	no hit		ACTTCGTCAGTAACGGACGGTTCTGGGTCTGGGCTTTCTAGATA	GAGTCGAGGTCATATCGTGGTTCTGGGTCTGGGCTTTCTAGATG	ACAGAATATGGGTATGAATATGATCGTCCTATGTTCCGCACTAGATGGTCTGCCTATAGTGAGTC	3804	CGTCCTATGTTCCGCACTAGATG	TOP	[A/G]	0	diploid	spruce	0	ATATTATTATTATAGGTCATCATCAGAAAATGTGTTTATAGTTATTAGGGAATGGGTTTATACTAAGCTAGCTATATTGCTTGCTTGCTCAGTCTTGTTCTGGGTCTGGGCTTTCTAGAT[A/G]GACAGAATATGGGTATGAATATGATGATCCATTATGCCATTGTGTCTGGTGAGGTGAATATAAGAGTGTTGTTTGTGTGTGCAGGAGATTGGTGATGGTCGTTATGGGTATGTACAATAC	BOT
9	Contig_2112_428	1	45.794	Contig-2112-428-0_T_R_1639405	428	Contig_296.1 members c2_001_WS0106.B21_I23 c3_001_WS00723.B21_A16 c3_001_WS00824.B21_P04 c3_001_WS0039.B21_O21 c3_001_WS0087.B21_L07 c3_001_WS00736.B21_P19 c2_001_WS0044.B21_O05 c2_001_WS01032.B21_A12 c3_001_WS0076.B21_A04 c3_001_WS0089.B21_J20 c3_003_CO477718 c1_001_WS00955_N22 c1_001_WS00955.B21_N22 c3_001_WS0033.B21_G08 c1_001_IS0013.B21.1_J04 c2_001_WS0046.B21_D08 c3_001_WS0014.B21_D21 c3_502…	Contig_296.1		ref|NP_564806.1|NRS/ER (NUCLEOTIDE-RHAMNOSE SYNTHASE/EPIMERASE-REDUCTASE) [Arabidopsis thaliana]. >gb|AAR99502.1|3,5-epimerase/4-reductase [Arabidopsis thaliana]. >gb|AAF75813.1|Contains weak similarity to 5-epimerase from Saccharopolyspora erythraea gb|L37354. ESTs gb|T41773, gb|R29767, gb|T88368, gb|F13963 come from this gene. [Arabidopsis thaliana]. >gb|AAG48808.1|unknown protein [Arabidopsis …	301	4.5e-21	AT1G63000.1 | Symbols: NRS/ER | NRS/ER (NUCLEOTIDE-RHAMNOSE SYNTHASE/EPIMERASE-REDUCTASE) | chr1:23346175-23347524 FORWARD	2.8e-22	ACTTCGTCAGTAACGGACCAAGCTCAAGAAAGAGTTCCCTGAA	GAGTCGAGGTCATATCGTCAAGCTCAAGAAAGAGTTCCCTGAG	TCCTACCTATCAAGGAATCGCATCAGTCGTGCGATGTTCCAAGCGTCTGCCTATAGTGAGTC	3906	ATCAGTCGTGCGATGTTCCAAGC	TOP	[A/G]	0	diploid	spruce	0	CTACATCGATCCGAGCTATACTTGGAGGAATTTCACCCTGGAGGAGCAGGCCAAGGTCATCGTGGCTGCCAGGAGCAATAACGAGATGGATGCCAGCAAGCTCAAGAAAGAGTTCCCTGA[A/G]CTCCTACCTATCAAGGAATCGCTTGTTAAGTATGTGTTCGAACCCAATCAGAAGGTCCCTAGGGCCTGAGTGAGATTCAATCCCTGGATCTCCAGGTTAGTCAATTCTCTGGGGTATTTC	BOT
10	Contig_1506_365	1	50.955	Contig-1506-365-0_T_R_1639450	365	Contig_11752.1 members c3_003_DV980902 c3_003_DV985999 c3_003_DV982441 c3_003_DV983137	Contig_11752.1		gb|ABQ58080.1|subtilisin-like protease [Nicotiana tabacum].	768	2.7e-11	AT4G15040.1 | Symbols: | subtilase family protein | chr4:8581368-8584117 REVERSE	1.3e-11	ACTTCGTCAGTAACGGACGGCCCAGATGAACGAGAAGCAAA	GAGTCGAGGTCATATCGTGGCCCAGATGAACGAGAAGCAAT	GTACAGCATTACTTTCAAGGCATGCTCTCTTCGTGTATAAACGGGGGTCTGCCTATAGTGAGTC	4950	TGCTCTCTTCGTGTATAAACGGGG	TOP	[A/T]	0	diploid	spruce	0	ACCGTGACCAACGTCGGACCTGCCGGCTCTCACTACACCGTGACTGTGGCCTCCTCGCCGGTGGTCGCAATAGACGTGGAACCTAAAACCCTACATTTCGCCCAGATGAACGAGAAGCAA[A/T]CGTACAGCATTACTTTCAAGGCAAAACCGCTGCCAGTTACGTCCGGCCTGTTGGCGACCTCGTTCGCATCGCTCGCATGGAACGACGGAACGCATGCAGTGCGAAGCCCCATAGCCTTCA	BOT
11	Contig_3244_220	1	62.128	Contig-3244-220-0_B_F_1639459	220	Contig_2566.1 members c1_001_IS0013.B21.1_P01 c2_002_WS0294_H16 c1_001_WS00948.B21_B11 c3_001_WS00821.B21_C12 c5_501_WS03410.C21_K18 c2_001_WS0104.B21_C23 c2_001_WS01040.B21_O08 c3_001_WS02612.B21_L06 c3_001_WS0018.B21_H07 c3_001_WS00112.B21_I11 c3_001_WS00812.B21_K13 c2_001_WS0048.B21_A23 c3_001_WS00716.B21_P22 c3_001_WS02614.B21_H17 c5_501_WS0343.C21_P06 c2_002_WS0294.BR_H16 c2_002_WS0294_H16_FL	Contig_2566.1	no hit	sp|Q9LRL8.2|Putative cysteine-rich repeat secretory protein 21 precursor.	256	1.4	no hit		ACTTCGTCAGTAACGGACGTGTTGCTTTTTCTCCAGAAAAGGCG	GAGTCGAGGTCATATCGTGTGTTGCTTTTTCTCCAGAAAAGGCC	AATCAAAGGCGAAGTCCTTAGAAACTTTCCCGATGACAAGGTCGAGTCTGCCTATAGTGAGTC	5052	AAACTTTCCCGATGACAAGGTCGA	BOT	[G/C]	0	diploid	spruce	0	TTTGGCCTGTTTCGCTGATCTTTCTCTGATGGCCGACGAATACTAAAAAGAAAGATCGGTATGTATAGTTGCAGAGTAGCGCGCACTTTTCTTTTCGGCTAAGGACTTCGCCTTTGATTT[C/G]GCCTTTTCTGGAGAAAAAGCAACAGCAAAGCAGCGTTGCTGTTCTACAAGCGTTAATATTGTTTGGTAATATATTTGATCTACAAGCAATACTGGCTCGAGTCATCGACGCGATTCAGTA	BOT
12	Contig_1784_433	1	66.695	Contig-1784-433-0_B_R_1639172	433	Contig_111.1 members c3_003_CO490597 c3_001_WS00842.B21_P07 c2_001_WS01014.B21_A21 c2_001_WS01042.B21_A21 c3_001_WS0071.B21_I22 c3_001_WS0268.B21_N19 c3_001_WS00837.B21.1_O04 c3_001_WS0052.B21_E08 c3_001_WS02632.C21_G17 c3_001_WS00827.B21_O20 c3_001_WS00828.B21_A06 c2_001_WS01039.B21_M02 c3_002_WS0324.B21_K03 c3_003_CO483083 c3_001_WS00749.C21_L06 c3_002_CK438775 c3_001_WS0021.B21_B07 c3_002_WS03…	Contig_111.1		gb|ABK21919.1|unknown [Picea sitchensis]. >gb|ABK20911.1|unknown [Picea sitchensis].	99	5e-15	no hit		ACTTCGTCAGTAACGGACGCCAAAGCTTCCAAGAAGTAAACCCTTT	GAGTCGAGGTCATATCGTGCCAAAGCTTCCAAGAAGTAAACCCTTC	TAATGTTAACGGTTTTACAATGAGAATGTTGACCCGGATCTCGTCCGTCTGCCTATAGTGAGTC	515	AATGTTGACCCGGATCTCGTCC	BOT	[T/C]	0	diploid	spruce	0	ATGAAAAATTTCAGCCAAACCTATAAAAAACAGAAACCTCCGTGTAGCCTTGCCAAGATCTTGGATCTCGATATCTCATACAGTTTGTATATGTTCTCATTGTAAAACCGTTAACATTAG[A/G]AAGGGTTTACTTCTTGGAAGCTTTGGAAGGCTTTTTACTCGTATTTTGAGGTTGAGGTTTTGGCTTCTGAACCCTGACGCCATGAATCTCGGCTTCCTTGGGATCCAACCACTGCAGGGG	TOP
13	Contig_175_663	1	69.854	Contig-175-663-0_B_R_1639518	663	c3_001_WS02620.C21.1_I13	c3_001_WS02620.C21.1_I13		gb|ABQ81942.1|elongation factor 1-alpha [Spirogyra sp. FWAC125].	221	1e-28	AT1G07930.2 | Symbols: | elongation factor 1-alpha / EF-1-alpha | chr1:2459011-2460455 FORWARD	2.4e-25	ACTTCGTCAGTAACGGACGCAAGGTTGACAGGCGTTCTGGT	GAGTCGAGGTCATATCGTGCAAGGTTGACAGGCGTTCTGGC	AGGAACTGGAGAAGGAACCATCCGGCATTTGAATAGCACGTAGGTCTGCCTATAGTGAGTC	6021	ATCCGGCATTTGAATAGCACGTAG	BOT	[T/C]	0	diploid	spruce	0	AAACGACCCAATGGAGGATACTCAGCGAAGGTTTCCACAACCATGGNGTTTGGTTGGTATCATCTTAACAAACCCGGCATCTCCATTCTTAAGAAACTTGGGTTCCTTCTCCAGTTCCTT[A/G]CCAGAACGCCTGTCAACCTTGGTCATGATCTCAGAAAACTTGACGGCAATGNTGGCAAGTGTGGCAATCCAACACAGGGGCATAACCATTTCCAATCTGTCCTGGATGATTCATAATAAT	TOP
14	Contig_3756_195	1	71.592	Contig-3756-195-0_B_R_1639222	195	Contig_82.1 members c2_001_WS01029.B21_A09 c3_002_CK442857 c3_002_CK440611 c3_003_CO482491 c3_504_DV992091 c3_003_CO482891 c2_002_WS0291_G02 c3_001_WS02621_P16 c2_002_WS02725_J24 c3_002_CK440613 c3_003_CO478962 c3_003_CO482699 c3_003_CO482307 c3_002_CK439220 c3_501_CK436158 c2_002_WS0291_G02_FL c1_001_WS00960.B21_L22 c3_001_WS0036.B21_K24 c3_001_WS0036.B21_G11 c3_504_DV992754 c1_001_IS0011.B21.1_…	Contig_82.1	no hit	no hit			no hit		ACTTCGTCAGTAACGGACGTTCTCTTGTATGTGGTGGTGCATCT	GAGTCGAGGTCATATCGTGTTCTCTTGTATGTGGTGGTGCATCA	ATCCAGAAAACCTACCTTTTGTACACGGGTAACTCACTCGGTGTGGTCTGCCTATAGTGAGTC	1241	CACGGGTAACTCACTCGGTGTG	BOT	[T/A]	0	diploid	spruce	0	AAATAATATCAAGAGTACATGTAGAAGCATATCCAAGTTTATGATTCATGCTTACCATTACCTATTGTATACTTCAAAGTTCATTGCATAGAAGGATACAAAAGGTAGGTTTTCTGGATT[A/T]GATGCACCACCACATACAAGAGAAGAGATATTACTATCTGATTTGGAAACCTATAAAGTAGGTTTTCCTCAAGTTGTCAAACACTAAAAAAATCAGTTCAGTTCCACCTGACTTCAAAAC	TOP
15	ARF_1_905	1	77.177	ARF-1-905-0_B_F_1639445	905	Contig_9263.1 members c3_001_WS00823.B21_G02 c3_001_WS0085.B21_C03 c3_001_WS0083.B21_O11 c3_501_CK437698 c3_002_CK440717 c3_503_DV989951	Contig_9263.1		gb|ABC69715.1|auxin response factor 4 [Lycopersicon esculentum].	811	3.5e-13	AT5G60450.1 | Symbols: ARF4 | ARF4 (AUXIN RESPONSE FACTOR 4); transcription factor | chr5:24325784-24329413 REVERSE	3.2e-10	ACTTCGTCAGTAACGGACTGACACCCAGCATGTTTAGCGAT	GAGTCGAGGTCATATCGTTGACACCCAGCATGTTTAGCGAC	ATGTTAACAGTTCCGAGGAACGTTATCACAGGCGCTTTGGCAACGTCTGCCTATAGTGAGTC	4161	GTTATCACAGGCGCTTTGGCAAC	BOT	[T/C]	0	diploid	spruce	0	AGGAGGAGTGGGGAGCCTTCACTGATTTCCTGTCATCAGTGGAGACGAAGAATCCTGGTTGTCAATTGAAGACTTGGACACCTCAACTGTAGATGGTTGTTCCTCGGAACTGTTAACATC[A/G]TCGCTAAACATGCTGGGTGTCATTTTCTGAACCTCATCGTGTGTGTAGATTAGAATTTTGCAAGCAATGTTACAAAACTCCTGCCAAGGATCATCACCGACAAGCATCATGTCATCCTCA	BOT
16	Contig_331_412	1	82.301	Contig-331-412-0_T_R_1639175	412	Contig_469.1 members c3_001_WS0019.B21_M12 c2_002_WS02720.BR_D15 c2_001_WS01030.B21_M06 c3_001_WS0265.B21_B13 c3_001_WS0019.B21_J20 c3_001_WS0011.B21_D10 c5_001_WS0302.B21_I19 c3_001_WS0013.B21_A06 c2_002_WS02741.CR_C12 c2_002_WS02740.CR_E01 c2_002_WS02730.CR_C12 c2_002_WS02734.CR_E14 c2_002_WS02742.CR_H04 c2_002_WS02719.BR_F19 c2_002_WS02721.BR_M21 c2_002_WS02750.CR_M04 c3_003_DV982287 c2_002_WS…	Contig_469.1		dbj|BAA89317.1|23kDa polypeptide of the oxygen-evolving complex of photosystem II [Cucumis sativus]. >sp|Q9SLQ8.1|Oxygen-evolving enhancer protein 2, chloroplast precursor (OEE2) (23 kDa subunit of oxygen evolving system of photosystem II) (OEC 23 kDa subunit) (23 kDa thylakoid membrane protein) (OEC23).	263	2.7e-30	AT2G30790.1 | Symbols: PSBP-2 | PSBP-2 (photosystem II subunit P-2); calcium ion binding | chr2:13126124-13127167 REVERSE	4.2e-28	ACTTCGTCAGTAACGGACGCTCTGTGACCAATGGGAAGGAA	GAGTCGAGGTCATATCGTGCTCTGTGACCAATGGGAAGGAG	ATTACAATATTTCTGTATTAACAAGAAACGTAGCCTGTCCGTGACGAGAGTCTGCCTATAGTGAGTC	607	ACGTAGCCTGTCCGTGACGAGA	TOP	[A/G]	0	diploid	spruce	0	TTTTTTGCTTGGGAAACAGGCATACTCTGGAAAGACACAGTCAGAGGGAGGATTTGACCCTGATGCAGTGGCAGTTGCATCTTTACTAGAGGCATCAAGCTCTGTGACCAATGGGAAGGA[A/G]TATTACAATATTTCTGTATTAACAAGAACAGCCGACGGTGACGAAGGAGGGAGGCACCAGTTAATCACTGCAACTGTTTCAGATGGAAAGTTGTACGTGTGTAAGGCTCAGGCTGGTGAC	BOT
17	Contig_101_173	1	95.572	Contig-101-173-0_B_F_1639364	173	Contig_2921.1 members c2_002_WS02711_L19 c1_001_WS00952_B08 c2_002_WS02741_M03 c1_001_WS00953_J13 c1_001_WS00955_B17 c2_002_WS02741_M03_FL c2_002_WS02741.CR_M03 c3_001_WS00838.B21_K03 c1_001_WS00927.B21_K05 c5_001_WS0304.B21_D10 c1_001_WS00952.B21_B08 c2_002_WS02711.CR_L19 c3_003_CO480308 c3_003_CO480530 c3_003_CO480407	Contig_2921.1	no hit	gb|EAY93857.1|hypothetical protein OsI_015090 [Oryza sativa (indica cultivar-group)].	131	0.58	no hit		ACTTCGTCAGTAACGGACGCACAGAATGACGGTAATTGTGAAAGTT	GAGTCGAGGTCATATCGTGCACAGAATGACGGTAATTGTGAAAGTC	TAACAGAAGTAACAGGTTGGCTAGTCTCTTCAAGGCACGACTCGTGTCTGCCTATAGTGAGTC	2983	GTCTCTTCAAGGCACGACTCGT	BOT	[T/C]	0	diploid	spruce	0	AGAAAGTTTTATTTTAGTGAAATGTGTTGTTGTGGGTGCAGTGGATCACATCTATGACCCATTTTCTACTACTTTAAGGTTGTCACACACTTTATTTAGCCAACCTGTTACTTCTGTTAG[A/G]ACTTTCACAATTACCGTCATTCTGTGAAATGTGTAACTTTTCATTGCACAGGCCTTCCATACTTCTGTTTTTCAGGGAACTTCTTGTACTTNCCCACTGTGATTTTAATTTTGTAATATA	BOT
18	Contig_2184_222	1	100.027	Contig-2184-222-0_T_R_1639326	222	Contig_10730.1 members c3_001_WS0079.B21_D13 c3_001_WS02625_B11 c3_001_WS02625.C21.1_B11 c1_001_WS00965.C21_B04 c1_001_WS00925.B21_D07	Contig_10730.1	no hit	emb|CAN76029.1|hypothetical protein [Vitis vinifera].	1096	1	no hit		ACTTCGTCAGTAACGGACCATGATAATGTTGTCTCTGTGTTCTCTTAC	GAGTCGAGGTCATATCGTCATGATAATGTTGTCTCTGTGTTCTCTTAG	AGATGTAAAGCTATATATTTCTGTAAGTACTCCGAGTGTTGGATGGACCGTCTGCCTATAGTGAGTC	2398	TACTCCGAGTGTTGGATGGACC	TOP	[C/G]	0	diploid	spruce	0	TAGTATGGGTTTTCCCTGCTGTCCAATGGAAATAAAATTTTCATAAATGTGGATTGAAGCGAAATCCGTCTTGCAGTTTTAAAGAACCAGACATGATAATGTTGTCTCTGTGTTCTCTTA[C/G]GAGAAATATAGATGTAAAGCTATATATTTCTGTAAGTAATATGATTCTCAGANATAGTTCCCCACGTCCAGTGATAAGCTGCTATGTAAATATTTAATTTGAAAGTTATCTGTTATTCTT	BOT
19	Contig_1189_153	1	107.333	Contig-1189-153-0_B_F_1639456	153	Contig_249.1 members c3_503_CO487061 c3_003_CO490449 c3_504_DV992350 c3_504_CO488791 c2_001_WS01017.B21.1_K19 c3_503_DV989556 c2_001_WS0044.B21_B02 c3_001_WS0033.B21_B11 c2_002_WS02734.CR_B02 c5_501_WS0336.C21_B10 c3_002_WS0326.C21_A08 c2_002_WS02731_E06 c3_001_WS02611.B21_H14 c2_002_WS02736.CR_J20 c2_002_WS02731.CR_E06 c3_001_WS02625.C21.1_L15 c3_001_WS0076.B21_D06 c2_002_WS0283_C22 c3_502_DV977…	Contig_249.1	no hit	emb|CAN64696.1|hypothetical protein [Vitis vinifera].	142	2.2	no hit		ACTTCGTCAGTAACGGACAACTAATTTAAACCAATGCCAAAAACAT	GAGTCGAGGTCATATCGTAACTAATTTAAACCAATGCCAAAAACAA	ATGTCTCATCCTAAAAAGGAAAGTCTAGCTTATGGGGCGAGAATCAGGTCTGCCTATAGTGAGTC	5009	TCTAGCTTATGGGGCGAGAATCAG	BOT	[T/A]	0	diploid	spruce	0	GTGGTCTGACTTATGTCTATCAGAAGGCTGCTGCGGAGTAATTTTTCTTTTGGATTCTGCTGCTGCAATGGAAGGCCTATTGTTCATTGGACTTTCCTTTTTAGGATGAGACATNTTTTA[A/T]TGTTTTTGGCATTGGTTTAAATTAGTTTAATATTAGGAACATCCAANTTTCCTTGATATTATCATAAATATTGGAAATTATATCAACTCTATTGAAGTTAGATTGTTTCTGTTTATTTTA	BOT
20	Contig_300_214	1	123.316	Contig-300-214-0_B_R_1639282	214	Contig_3253.1 members c3_001_WS0012.B21_I18 c3_001_WS0012.B21_J18 c3_002_CK439726 c3_002_CO472635 c3_001_WS0072.B21_H19 c3_001_WS0011.B21_I14 c3_001_WS00113.B21_L24 c1_001_WS00955_L01 c1_001_WS00955.B21_L01 c3_003_CO481013 c3_003_CO481592 c2_002_WS02710_M14 c2_002_WS02748.CR_E04 c2_002_WS02737.CR_G21	Contig_3253.1	no hit	gb|ABK24581.1|unknown [Picea sitchensis].	636	6.2	no hit		ACTTCGTCAGTAACGGACAAGGCTTATGGCGGGTAAAACTCT	GAGTCGAGGTCATATCGTAAGGCTTATGGCGGGTAAAACTCC	CGCTTATTCAATGAAACCTGGATTCAATGGGCCGGGTAACGTGTCTGCCTATAGTGAGTC	1931	GATTCAATGGGCCGGGTAACGT	BOT	[T/C]	0	diploid	spruce	0	AATTGAATACAACGCCTGACCGAGTATGAAATTCGAATGATTTGTAAAAGCTAACAGGAATTTCGAGCTGATGACTAAAGCCCAGCCTATAAGATTAAGCAGGTTTCATTGAATAAGCGG[A/G]GAGTTTTACCCGCCATAAGCCTTTCGATGTTCACCAACAGCGAGTTGGCTGTGCTAGTTATTTTACTAACTAGTGATAAGTTGGTTCGTTGCAACCCTTTGGCCGTGGCATTTTACAATG	TOP
21	Contig_2669_290	1	127.805	Contig-2669-290-0_T_R_1639280	290	Contig_610.1 members c3_001_WS0083.B21_K20 c3_001_WS00112.B21_A16 c3_001_WS0017.B21_I05 c3_502_CK435163 c3_001_WS00715.B21_F13 c3_001_WS0073.B21_I03 c3_001_WS00745.C21_C07 c3_502_CK435435 c3_001_WS02628.C21_I19 c1_001_WS00959.B21_B12 c1_001_WS0097.B21.1_A02 c3_001_WS00726.B21_I13 c1_001_WS00964.C21_G11 c3_003_CO484516 c3_001_WS00736.B21_B12 c1_001_WS00952.B21_P15 c1_001_WS00968.C21_P11 c2_001_WS0…	Contig_610.1	no hit	dbj|BAF13514.1|Os03g0802400 [Oryza sativa (japonica cultivar-group)]. >ref|NP_001051600.1|Os03g0802400 [Oryza sativa (japonica cultivar-group)].	82	9	no hit		ACTTCGTCAGTAACGGACGAATGTAGGCATGCACATGTTGAATA	GAGTCGAGGTCATATCGTGAATGTAGGCATGCACATGTTGAATG	TATTTTCCGTGTTGCATTAGTAGGTGTGATTAGCTCTACGGCAGCGTCTGCCTATAGTGAGTC	1888	GTGTGATTAGCTCTACGGCAGC	TOP	[A/G]	0	diploid	spruce	0	TATGCAAGAGTAAGATCTGGGCCATCCAGTTTGAAGTTTTTCCCCATTGTTCTATTTCTTGACTCTGCCAAACAGGATTAAGAGCAAGAAGCTATTAATGTAGGCATGCACATGTTGAAT[A/G]GTATTTTCCGTGTTGCATTAGTAGTAGACCATTTGACATTACCATCATTAATAGCTGAAATCCGTTTGTCTTATATTGTAAAGATCTATTGTATTATTGCTTGAAAACTGCAGCAAAGCC	BOT
22	Contig_3302_195	1	129.323	Contig-3302-195-0_B_F_1639380	195	Contig_1301.1 members c3_001_WS00813.B21_L17 c2_001_WS01021.B21_B24 c3_001_WS00810.B21.1_D21 c2_001_WS01025.B21.1_G03 c3_003_CK444508 c3_001_WS0032.B21_K03 c3_001_WS00747.C21_P04 c3_001_WS0264.B21_L13 c2_001_WS01035.B21_C08 c3_502_DV976273 c3_001_WS0035.B21_K20 c3_001_WS00744.C21_C20 c3_003_DV973422 c3_001_WS0051.B21_J14 c3_501_DV972724 c3_001_WS00813.B21_A05 c2_002_WS02919.CR_J14 c2_002_WS02913.…	Contig_1301.1		gb|ABK25202.1|unknown [Picea sitchensis].	462	7.7e-05	no hit		ACTTCGTCAGTAACGGACGCACAATATGAATACACTGAGCACAGGT	GAGTCGAGGTCATATCGTGCACAATATGAATACACTGAGCACAGGA	GTCGTTCATCCCTAATCAGTACACTAGGCGGCATCTCTGAGGGAGTCTGCCTATAGTGAGTC	3440	ACTAGGCGGCATCTCTGAGGGA	BOT	[T/A]	0	diploid	spruce	0	AGCCAGAGAGATCTTTAGTATTATTCAAGGCATTCCTACAAGGCCAAACTCCTCCCACCGTCATGATGTAAACAGTTCATGCAATATACAAATAAATGTACTGATTAGGGATGAACGACT[A/T]CCTGTGCTCAGTGTATTCATATTGTGCTTATATACTAGAGATTGGCCAGCTTCGAAGCTAGCAACTTTGTGTCACAATGTCTGGGTTGTGGTTTCTAAATGGTATGTAAGGAGTTTGAAG	BOT
23	Contig_2220_286	1	131.686	Contig-2220-286-0_B_R_1639386	286	Contig_6914.1 members c3_001_WS00825.B21_B13 c3_001_WS00751.C21_E12 c3_001_WS0017.B21_C06 c3_001_WS00110.B21_I03 c3_001_WS00829.B21_B10 c1_001_WS00962.C21_C19 c3_001_WS0075.B21_K07 c3_001_WS02613.B21_P15	Contig_6914.1		gb|ABK25874.1|unknown [Picea sitchensis].	269	1.2e-08	no hit		ACTTCGTCAGTAACGGACGATTTCAAAATGTCGGTGGATGCTT	GAGTCGAGGTCATATCGTGATTTCAAAATGTCGGTGGATGCTA	TGACTTTTGACTTTTTAGATCGATGACCTCAAGGAAGCGGCGATTGTCTGCCTATAGTGAGTC	3484	TGACCTCAAGGAAGCGGCGATT	BOT	[T/A]	0	diploid	spruce	0	GCAATACAGAAAACGCGTTGCCGTCATCGGCAATACAAAAAACGCGCTGGATTCCTCGATATAAAAAGTTAAGAGTCAAAAAACGCGTTGGGTTCCTCGATCTAAAAAGTCAAAAGTCAA[A/T]AGCATCCACCGACATTTTGAAATGGTTATCATGGACAGCTCAACGACAGTATGATCTGGTCATCTGAATCCTTCCCTGCTTTCCAAGGCGATGTCGCCGTCTCCATCGTCCTGTAAGGAG	TOP
24	Contig_559_400	1	133.992	Contig-559-400-0_T_F_1639149	400	Contig_1700.1 members c2_001_WS01036.B21_A23 c1_001_WS00926.B21_N03 c3_002_WS03215.C21_L15 c5_501_WS03410.C21_C13 c3_003_CO485942 c3_001_WS0083.B21_N19 c3_001_WS00814.B21_F07 c3_002_WS03226.C21_H21 c3_003_CO477848 c3_002_WS03223.C21_N21 c3_002_WS03226.C21_H04 c2_001_WS01026.B21.1_H13 c3_001_WS02613.B21_B24 c1_001_WS00912.B21_P13 c3_001_WS0052.B21_G04 c3_001_WS0015.B21_O08 c3_002_WS03216.C21_C17 c…	Contig_1700.1	no hit	gb|ABK95900.1|unknown [Populus trichocarpa].	235	0.76	no hit		ACTTCGTCAGTAACGGACGTGGCCTCGTCCATAGTGCATGA	GAGTCGAGGTCATATCGTGTGGCCTCGTCCATAGTGCATGC	AGGTAAATCCCATCCACAATTATGTTGACCGAACCGCATACGGGTCTGCCTATAGTGAGTC	56	ATGTTGACCGAACCGCATACGG	TOP	[A/C]	0	diploid	spruce	0	ACTCTATGCCAAACAGTATTTGAATGCTGAAATTTGTCTGTACAAGGCATACAAATTTTGCGATGGAAGGTGAAAGTGTCAGTCATCACAAGAACCTCCTGGCCTCGTCCATAGTGCATG[A/C]GAGGTAAATCCCATCCACAATTGGAACTCTGCTGCTTTAGCAAGAACATGCCAGCTTCATTCATGGTACATGAGAAATGACATGACCACTTACATAGTGCATATGAAATGTGGAGTATCC	TOP
25	Contig_1115_151	1	141.021	Contig-1115-151-0_T_R_1639509	151	Contig_435.1 members c3_001_WS00811.B21_E21 c3_001_WS0034.B21_H15 c3_001_WS00740.C21_L10 c3_001_WS00831.B21_I06 c3_001_WS00836.B21.1_O07 c3_001_WS0032.B21_K17 c3_001_WS00740.C21_I12 c3_001_WS0262.B21_E21 c3_001_WS02633.C21_N20 c3_001_WS00839.B21_F10 c3_001_WS0057.B21_O14 c3_001_WS0037.B21_E13 c3_501_CO473541 c3_501_CO474651 c3_501_CK436038 c3_501_CK436178 c3_001_WS00840.B21_D08 c1_001_WS00933.B21…	Contig_435.1	no hit	gb|ABK22007.1|unknown [Picea sitchensis].	85	2.1	no hit		ACTTCGTCAGTAACGGACGCTTATCATTTATAAATTATGTTCAGACAA	GAGTCGAGGTCATATCGTGCTTATCATTTATAAATTATGTTCAGACAG	ATATAAGTTTCCGTTGTATACTATTTTGAAGCCGCTCTTCTTAGTGATCTGGTCTGCCTATAGTGAGTC	5898	GAAGCCGCTCTTCTTAGTGATCTG	TOP	[A/G]	0	diploid	spruce	0	TGCAGATGTATTGTGTTATCAAATTGCCGATGTACCTTCACTTAACACCTCAAGATGAGTTTTAAGGCAATAGCCATTCTATTCTTTTGTAGCTTATCATTTATAAATTATGTTCAGACA[A/G]CATATAAGTTTCCGTTGTATACTATTTTTAAGAATTACTGATATTGTACAATAGCAGTGGTTAGAGTTTTACAAGCCATATCCTACTTTTTAGATCCTTGATGCTGTACAGTGAAGATCT	BOT
26	Contig_1450_156	2	0	Contig-1450-156-0_T_F_1639153	156	Contig_5424.1 members c3_502_CK434530 c3_001_WS0031.B21_F09 c3_001_WS0057.B21_O05 c3_001_WS00837.B21.1_O18 c3_001_WS00831.B21_P22 c3_001_WS0038.B21_K02 c3_001_WS0052.B21_B21 c3_001_WS00820.B21_N19 c3_001_WS02629.C21_N12 c3_001_WS00113.B21_J20	Contig_5424.1	no hit	ref|NP_973441.1|unknown protein [Arabidopsis thaliana].	105	0.38	no hit		ACTTCGTCAGTAACGGACCCAGATACAACAGACTCTGGCCCTA	GAGTCGAGGTCATATCGTCCAGATACAACAGACTCTGGCCCTT	TCCAAAAAAGAATAACCTCCAAGAACGGGTCGCTATGTCGTTGGTCTGCCTATAGTGAGTC	113	AGAACGGGTCGCTATGTCGTTG	TOP	[A/T]	0	diploid	spruce	0	ATTAATTCAGATAATATACAATAAATTAAAAGGNACCGTGAAAAGATCCTTTTATTTCCTAAATGGCTTAATAATGAAGAAAGAAAACTGTGTGTACCAGATACAACAGACTCTGGCCCT[A/T]GTCCAAAAAAGAATAACCTCCACAAAGCCGATATCCACAATGTCGTGTAGATAAAGAATATACCATAAATCTGAAGAAAATAGTAGCCGCCTCTTACTGGGATCACAAAAACGGATCAGA	TOP
27	Contig_3820_361	2	16.59	Contig-3820-361-0_B_R_1639360	361	Contig_19239.1 members c3_003_DV980410 c3_003_CO480422	Contig_19239.1		emb|CAA10494.1|ubiquitin-conjugating enzyme E2 [Pseudotsuga menziesii].	160	5.5e-09	AT1G45050.1 | Symbols: UBC15, ATUBC2-1 | ATUBC2-1 (Arabidopsis thaliana ubiquitin-conjugating enzyme); ubiquitin-protein ligase | chr1:17033777-17035407 FORWARD	5.6e-10	ACTTCGTCAGTAACGGACTGGAAGACGGATCTTCAAAATTTCTCT	GAGTCGAGGTCATATCGTTGGAAGACGGATCTTCAAAATTTCTCC	TGGTATATGATATTTCTTTTGAAAACCGCTCTGCATAATAGGGCTCGTCTGCCTATAGTGAGTC	2954	ACCGCTCTGCATAATAGGGCTC	BOT	[T/C]	0	diploid	spruce	0	CGGAAGTGTTGTCACTTGTATGAGCCTACCAATTACTACACATGCGATCTACAAATTTGAAAACAAGCTTGATAAACCAATTCAAACATTGCTGTTTTCAAAAGAAATATCATATACCAC[A/G]GAGAAATTTTGAAGATCCGTCTTCCATTACCGAAGTGAATATTTACACGGTGTCATCATGGAACCACCATCTGGTCTCCTTGGGTGATCTGCCATTTCTACAATTTTTTACATACTGATC	TOP
28	Contig_2576_467	2	40.176	Contig-2576-467-0_B_R_1639208	467	c3_501_DV971235 GQ0047.TB_H23	c3_501_DV971235	no hit	ref|YP_778546.1|NADH dehydrogenase subunit 1 [Jasminum nudiflorum]. >sp|Q06R75.1|NAD(P)H-quinone oxidoreductase subunit 1, chloroplast (NAD(P)H dehydrogenase subunit 1) (NDH subunit 1) (NADH-plastoquinone oxidoreductase subunit 1). >gb|ABG74684.1|NADH dehydrogenase subunit 1 [Jasminum nudiflorum].	361	0.88	no hit		ACTTCGTCAGTAACGGACTGGAATGAAGCGATTCCTACGCT	GAGTCGAGGTCATATCGTTGGAATGAAGCGATTCCTACGCG	TTTCTTCCACTCAATAGCTGGTTTAGGAAACGTCATCCACGCGGGTCTGCCTATAGTGAGTC	1030	TTAGGAAACGTCATCCACGCGG	BOT	[T/G]	0	diploid	spruce	0	AACCTCAGCCGCGCCCACACTGGGGAAGAAGGTTAAGCTCAAAATAGAAGGAAAAAAAAANNGCAAAAGAAAGCAGCAACGACTTGTCCTTGTGTCAACCAGCTATTGAGTGGAAGAAAC[A/C]GCGTAGGAATCGCTTCATTCCATGAACAAATACACATATAGATAGACAGACAAAGAAGCAGAATATATGAGACTAGGTGTTGCTCTCAGACTCTAAACTGCTTTCCAGAAAAAGTCTGGC	TOP
29	Contig_3178_288	2	48.839	Contig-3178-288-0_T_R_1639301	288	Contig_2635.1 members c3_001_WS00825.B21_L14 c3_001_WS00811.B21_L07 c3_503_CO487076 c3_001_WS00727.B21_E23 c3_001_WS0031.B21_D11 c3_001_WS00716.B21_A21 c3_001_WS0024.B21_I24 c3_002_WS03219.C21_B02 c3_001_WS0024.B21_O01 c3_002_WS03224.C21_K10 c3_002_CK439009 c5_501_WS0339.C21_L02 c2_002_WS02810.BR_C08 c2_002_WS02810_C08_FL c3_003_DV997622 c3_003_DV984937 c2_002_WS02810_C08	Contig_2635.1	no hit	gb|ABK27073.1|unknown [Picea sitchensis]. >gb|ABK21957.1|unknown [Picea sitchensis].	225	0.25	no hit		ACTTCGTCAGTAACGGACGCGATGTGATTTGACTGTAATGTTCAGTA	GAGTCGAGGTCATATCGTGCGATGTGATTTGACTGTAATGTTCAGTG	TGTACATCTCATAATTTTGGCTTTACTGTCCCTAGTGTGACGGCAGTCTGCCTATAGTGAGTC	2158	TACTGTCCCTAGTGTGACGGCA	TOP	[A/G]	0	diploid	spruce	0	AGAAAACTTGATTCATCAGGATCAACAATAGAGACAAAACAAGAGGCATCTTAATTCAAAGGAAGTGGTAAGACATGTTCGATGGTGATATTCCGATGTGATTTGACTGTAATGTTCAGT[A/G]TTGTACATCTCATAATTTTGGCTTTCTGTTTTTTTCTAAATAGGCAGAATTTTTGTCTAGGCCTTGTCTGTCCAACTATTGATGTTAACAAGAGAACTTGGGACATAATTTAACATGATC	BOT
30	Contig_267_304	2	63.261	Contig-267-304-0_T_R_1639220	304	c1_001_IS0012.B21.1_M23	c1_001_IS0012.B21.1_M23	no hit	gb|AAM10969.1|calmodulin-binding transcription activator [Brassica napus].	1035	1.2	no hit		ACTTCGTCAGTAACGGACGGCTGGGAGTACTTGCTGCACAA	GAGTCGAGGTCATATCGTGGCTGGGAGTACTTGCTGCACAG	GGCTACAGTAGATGCACCTGCGCTTCGATGGCACCCTTACGAGTCTGCCTATAGTGAGTC	1225	CGCTTCGATGGCACCCTTACGA	TOP	[A/G]	0	diploid	spruce	0	GTCTGCTGCAGTTATCTAAGTATGCTTATTGATATAAGTCTCTTAACCTTTGCATGGTATTGAGCTGTCCAGTAAGTAGGAAAGTTGATCTTCTGGTTTGCTGGGAGTACTTGCTGCACA[A/G]TGGCTACAGTAGATGCACCTGGCCGTTGGAGATCAGCCTTCACCATCTGGTGCAAAATTGTGNTACCATAGTTCCCTTTTTCGTCAGCTGTCTTGTATCAATTTCATGTTATTCCAGTCC	BOT
31	Contig_4217_258	2	75.55	Contig-4217-258-0_B_R_1639444	258	Contig_1995.1 members c3_001_WS00822.B21_E23 c3_001_WS00822.B21_A07 c3_001_WS00713.B21_E19 c3_001_WS00816.B21_O17 c3_001_WS0266.B21_B18 c1_001_WS00944.B21_O21 c2_002_WS02818.CR_K15 c3_002_CK438648 c2_002_WS02818.CR_E18 c2_002_WS02733.CR_O09 c3_001_WS0263.B21_F07 c1_001_WS00931.B21_P19 c3_003_DV994953 c2_002_WS0298.BR_C01 c3_001_WS02627.C21_H10 c2_002_WS0298_C01_FL c2_002_WS0298_C01 c2_002_WS02818…	Contig_1995.1		sp|O04016.1|Pyrroline-5-carboxylate reductase (P5CR) (P5C reductase). >gb|AAC14482.1|pyrroline-5-carboxylate reductase [Actinidia deliciosa].	278	6.6e-08	AT5G14800.1 | Symbols: AT-P5R, P5CR | P5CR (PYRROLINE-5- CARBOXYLATE (P5C) REDUCTASE); pyrroline-5-carboxylate reductase | chr5:4786193-4787621 REVERSE	5.3e-09	ACTTCGTCAGTAACGGACGTTCCAAAACATAGCTAGTTTCAGGGT	GAGTCGAGGTCATATCGTGTTCCAAAACATAGCTAGTTTCAGGGC	ATCTCATTTGTTATTAACAGCTTTTTTCACATGCTGCGGGTAAACAGCGTCTGCCTATAGTGAGTC	4136	TTCACATGCTGCGGGTAAACAGC	BOT	[T/C]	0	diploid	spruce	0	TNTGTTCTTCACTGGAATATTACAAAAATCATCTCCTTCATTTGAAAATAGAGATGATCGACTCCGGTTATTGAAATTACTTCCATTGCCTTTCAAAAGCTGTTAATAACAAATGAGATA[A/G]CCCTGAAACTAGCTATGTTTTGGAAAGCTCTTCACTTCTTTTCGTTGCAGCAATCACAGCACTCATGAGAGTAGCACGAAATCCTCCTTTTTCCAACTCATGAATTCCAGTTATGGTGGT	TOP
32	Contig_4313_652	2	93.504	Contig-4313-652-0_B_F_1639288	652	Contig_5134.1 members c2_001_WS01043.B21_C17 c2_001_WS01024.B21_C07 c3_001_WS00821.B21_N22 c1_001_WS0061.B21_H01 c3_001_WS00715.B21_O02 c3_001_WS0054.B21_F19 c2_002_WS02812.CR_F01 c3_001_WS0261.B21_C14 c2_002_WS02812_F01 c1_001_WS00946.B21_E18	Contig_5134.1		AT5G03455.1 | Symbols: ARATH;CDC25, ACR2, CDC25 | CDC25 | chr5:862591-863948 FORWARD	147	1.2e-22	AT5G03455.1 | Symbols: ARATH;CDC25, ACR2, CDC25 | CDC25 | chr5:862591-863948 FORWARD	7.3e-24	ACTTCGTCAGTAACGGACGTTCCCTCCATGTTCTGCAAGAGT	GAGTCGAGGTCATATCGTGTTCCCTCCATGTTCTGCAAGAGA	CTGGGATTTTTTCACAGAATGTAGCCTATAACGACCAGGCTCTCAGTCTGCCTATAGTGAGTC	1959	GCCTATAACGACCAGGCTCTCA	BOT	[T/A]	0	diploid	spruce	0	CCTCCGCAAATCCCCAAATGTAGCGATCATTGATGTCAGGGATGAGGAGAGAAGTCTGGATGGTCACATAGCAGGCTCCTTTCACTATGCAAGCGATACATTCTGTGAAAAAATCCCAGA[A/T]CTCTTGCAGAACATGGAGGGAAAAGACACTTTGGTTTTCCATTGTGCGTTGAGCAAGGTTCGCGGACCATCTTGTGCTCGCATGCTTGCAGAAAATTTGTCAGAAAATGTGTCTGCAGGA	BOT
33	Contig_256_362	2	94.749	Contig-256-362-0_T_F_1639266	362	Contig_11581.1 members c3_001_WS00111.B21_I01 c3_502_CO476659 c3_502_CK434502 c3_502_CO475828	Contig_11581.1		AT3G05880.1 | Symbols: RCI2A | RCI2A (RARE-COLD-INDUCIBLE 2A) | chr3:1756201-1756500 REVERSE	55	9.7e-19	AT3G05880.1 | Symbols: RCI2A | RCI2A (RARE-COLD-INDUCIBLE 2A) | chr3:1756201-1756500 REVERSE	6.1e-20	ACTTCGTCAGTAACGGACGTCCTGGTAACCACCCAAAAAAAGTA	GAGTCGAGGTCATATCGTGTCCTGGTAACCACCCAAAAAAAGTC	GCACCAAACATATCCAGAATGCATAGAAACGTGGGGATCTCCGTCTGCCTATAGTGAGTC	1777	GCATAGAAACGTGGGGATCTCC	TOP	[A/C]	0	diploid	spruce	0	TCAATTATGTTTACATATGAAGAAGAGATTTACATTGGCACCAAGGTCCAAACAAAGAATTTCTCACTTGGTGAGAACATAGATGGCATATATTATTCCTGGTAACCACCCAAAAAAAGT[A/C]AGCACCAAACATATCCAGAATTCGGCATGGCACTCGTATCTCAAAAAGACTCCCAAAGGAGGCAGAAGTATGGCCAACAAGATATCTATGAAGGTTGCAGTGGCCATGGCAAAATAAACT	TOP
34	Contig_689_278	2	95.88	Contig-689-278-0_T_F_1639221	278	Contig_586.1 members c3_001_WS0017.B21_M14 c3_001_WS00818.B21.1_G08 c3_501_CK435705 c3_001_WS00812.B21_G06 c3_501_CK437515 c3_001_WS0075.B21_J15 c1_001_WS00957.B21_A12 c3_001_WS0089.B21_H03 c3_001_WS0033.B21_K03 c3_001_WS0084.B21_I18 c3_001_WS00746.C21_P10 c3_001_WS00830.B21_C12 c3_504_DV990922 c3_504_DV991248 c3_504_DV992892 c1_001_WS00951_O17 c1_001_WS00951.B21_O17 c3_001_WS00712.B21_B15 c3_001…	Contig_586.1	no hit	ref|NP_974747.1|zinc finger (C3HC4-type RING finger) family protein [Arabidopsis thaliana].	234	3.1	no hit		ACTTCGTCAGTAACGGACGAGCAGATTCCAGCCAGTGAGAAA	GAGTCGAGGTCATATCGTGAGCAGATTCCAGCCAGTGAGAAG	AAATTTGTTCTATGAAAACAAAAAGTCACATACCGTGAGCCGCCTAGTCTGCCTATAGTGAGTC	1227	GTCACATACCGTGAGCCGCCTA	TOP	[A/G]	0	diploid	spruce	0	TATTTGTCCCTGATAATGGGTGGAGTATCCACTTGAAACGTTGGACATTTCAAATTTTATACACAGTTTATCTCCAGAAAGCTCAAGCAACAATATCTAGCAGATTCCAGCCAGTGAGAA[A/G]CAAATTTGTTCTATGAAAACAAAAATGATTTCTTTTGTATTGGCTGTACTTTGAACTTCTGGAAAAGTCACTTTTTAGAAACTCCCAACCGCTCGCAGAAGTCTTCTGCCATAAGCGGTA	TOP
35	Contig_3089_800	2	101.076	Contig-3089-800-0_T_R_1639203	800	Contig_4.1 members c3_001_WS00828.B21_J22 c3_001_WS0087.B21_P12 c3_001_WS0086.B21_O11 c3_001_WS00811.B21_B02 c3_001_WS0083.B21_E06 c2_001_WS01033.B21_M24 c2_001_WS01031.B21_P22 c1_001_WS0092.B21_B24 c3_002_CK443944 c3_002_CK443943 c3_001_WS00831.B21_B18 c1_001_WS00913.B21_P13 c1_001_WS00917.B21_I23 c3_001_WS00720.B21_J08 c5_501_WS0336.C21_B14 c3_003_DV978618 c3_003_DV985234 c3_003_DV978804 c3_502…	Contig_4.1		gb|AAF27918.1|soluble inorganic pyrophosphatase [Malus x domestica].	228	7.5e-12	AT3G53620.1 | Symbols: ATPPA4 | inorganic pyrophosphatase, putative (soluble) / pyrophosphate phospho-hydrolase, putative / PPase, putative | chr3:19892469-19894286 FORWARD	7.7e-13	ACTTCGTCAGTAACGGACGACATCGTTGAAAGCCTACGACGA	GAGTCGAGGTCATATCGTGACATCGTTGAAAGCCTACGACGG	GAAAAGTGCGACAGTGAATGCGCCACATTCGGTGGAACATACGTCTGCCTATAGTGAGTC	984	CGCCACATTCGGTGGAACATAC	TOP	[A/G]	0	diploid	spruce	0	CAAGAAAAATGAGAACAAAGAAGTTGCTGTGAATGATTTCCTTCCTGCATCTACTGCTTGTGAAGTTATCCAACACTCAATGGACTTGTATGCTACATACATCGTTGAAAGCCTACGACG[A/G]TGAAAAGTGCGACAGTGAATGAAAAGTGCAACTGCTTTTGCTCTAGAAAGCAGAAATTCAAAGATGTGCAAATAAATAGTGCTAAATTCAAGTTAGGGATTCTTCATCCTAGTACTGGTT	BOT
36	Contig_310_396	2	102.814	Contig-310-396-0_B_R_1639351	396	Contig_126.1 members c2_002_WS02917_G08 c2_002_WS02710_I11 c2_002_WS02732_B20 c2_002_WS02724_L15 c2_002_WS02746_D16 c2_002_WS02724_N09 c2_002_WS02747_K02 c2_002_WS02725_K24 c2_002_WS02713_N24 c2_002_WS02736_C24 c2_002_WS02917_I18 c2_002_WS0272_O07 c3_001_WS00739.B21_O13 c2_002_WS0274_L18 c2_002_WS02718_N07 c3_003_CO490154 c2_002_WS0272_N07 c2_002_WS02711_F07 c2_002_WS0274_L18_FL c2_002_WS0274.BR_…	Contig_126.1		emb|CAA41405.1|Type 1 chlorophyll a /b-binding protein [Pinus sylvestris].	207	2.1e-37	AT3G54890.1 | Symbols: LHCA1 | LHCA1; chlorophyll binding | chr3:20350684-20351900 REVERSE	4.5e-31	ACTTCGTCAGTAACGGACGTCTTGGATTTTCAAAGGACCCTGT	GAGTCGAGGTCATATCGTGTCTTGGATTTTCAAAGGACCCTGC	AAGTTCAAAGAATACAAAGTAAAAGAGGGTAGGCTCCATGTAAACGCTGTCTGCCTATAGTGAGTC	2892	GGGTAGGCTCCATGTAAACGCT	BOT	[T/C]	0	diploid	spruce	0	GCTAGGTTCTCCAAAGGTCCTGTTCCAGGGTTCGCTGAAGCTTGAACACAGAATCCAACGAATGCCAAGAGTGCAAGACGACCATTTTTTATCTCTTTTACTTTGTATTCTTTGAACTTG[A/G]CAGGGTCCTTTGAAAATCCAAGAGGATCAAATGCACCACCAGGATATTTTCTCTTCTCAGGGTCTGGTTCCCCGTTTCTTTGGGACTCAACAAATGCAATTGAAAGAAACTCTACAGCAA	TOP
37	Contig_368_349	2	105.646	Contig-368-349-0_B_R_1639245	349	Contig_819.1 members c3_001_WS0072.B21_G04 c3_001_WS00831.B21_K06 c3_001_WS0263.B21_C16 c3_001_WS0036.B21_E13 c3_001_WS02625_F15 c3_001_WS02625.C21.1_F15 c1_001_WS00964.C21_F01 c3_001_WS00754.C21_N10 c3_003_CK444456 c3_001_WS00712.B21_B24 c1_001_WS00917.B21_E05 c3_001_WS0012.B21_M23 c3_001_WS0031.B21_E05 c3_003_DV980869 c2_002_WS02816.CR_L02 c1_001_WS0091.B21_H09 c1_001_WS00952_B13 c1_001_WS00952…	Contig_819.1		gb|ABR15469.1|GDP-mannose pyrophosphorylase [Pinus taeda].	361	1e-08	AT2G39770.1 | Symbols: VTC1, SOZ1, EMB101, GMP1, CYT1 | CYT1 (CYTOKINESIS DEFECTIVE 1); nucleotidyltransferase | chr2:16596479-16597819 FORWARD	5.9e-08	ACTTCGTCAGTAACGGACGAAATCAGCAAGGATTGTTTGCTTT	GAGTCGAGGTCATATCGTGAAATCAGCAAGGATTGTTTGCTTG	CTGGTACATTCCTTGCATACAGCAACGGTGTTTCCTACGGCGAGGTCTGCCTATAGTGAGTC	1588	CAACGGTGTTTCCTACGGCGAG	BOT	[T/G]	0	diploid	spruce	0	AATTCTCGAGATAAACATGAGAGAGAAAAACAATCTTCTCCACTGCAACCCCATCACATAAAAGTGGCAACACTAAAGTAATCAGCCTCACCTTTGACTGTATGCAAGGAATGTACCAGG[A/C]AAGCAAACAATCCTTGCTGATTTCTGTGAACAGTCACATGACAATTTCTGGCTTGGTGATGCTCGATTTGATTTCCTTGTGGGGAAGCACTACACCCCCATTGCTATACACCTCATCACA	TOP
38	Contig_2771_109	2	120.617	Contig-2771-109-0_B_F_1639391	109	Contig_4130.1 members c3_001_WS0084.B21_N02 c2_001_WS0108.B21_B10 c3_001_WS00823.B21_A20 c3_001_WS02614.B21_C10 c2_001_WS01030.B21_B07 c3_001_WS0083.B21_P23 c3_002_CK439016 c3_003_DV988964 c3_001_WS0082.B21_J03 c3_502_DV977368 c3_003_DV993327 c3_502_DV976032	Contig_4130.1	no hit	gb|AAK91463.1|AT3g16340/MYA6_15 [Arabidopsis thaliana].	412	0.31	no hit		ACTTCGTCAGTAACGGACGGGCCACAATGTGCTATATGTGTTAT	GAGTCGAGGTCATATCGTGGGCCACAATGTGCTATATGTGTTAC	CGTGCATTACACTGCTATTAGGGGTCCGTTAAAGCAGCCATACCGTCTGCCTATAGTGAGTC	3606	GGTCCGTTAAAGCAGCCATACC	BOT	[T/C]	0	diploid	spruce	0	CTTAATAATCCATCAGTAGTCCAACGGAACTGATTAAACTTGTTAGGATTATATAGTTTGTTTTTTGGAGGGTTGGAACAGGTGTCTTACATTGCATCCTAATAGCAGTGTAATGCACGC[A/G]TAACACATATAGCACATTGTGGCCCTATTGTTCATATTGGAACAGAGCAGCATTTCTGTTATTTTATTTTATTTCATTTTGTATTTTATGTATTGATTTGTCAAATTG	BOT
39	Contig_938_179	2	126.181	Contig-938-179-0_B_R_1639242	179	Contig_2345.1 members c2_001_WS01045.B21_F05 c3_001_WS0034.B21_K09 c3_001_WS0016.B21_F18 c3_001_WS00112.B21_C21 c3_001_WS0024.B21_H12 c3_001_WS0081.B21_L05 c3_001_WS0022.B21_H22 c2_002_WS02729.CR_P15 c2_002_WS02730.CR_K23 c2_002_WS02724.CR_G10 c2_002_WS02724_G10_FL c3_003_CO480375 c3_502_DV978117 c3_002_CK441598 c1_001_WS00952_P01 c3_501_DV971341 c2_002_WS02724_G10 c2_002_WS02730_K23	Contig_2345.1	no hit	ref|NP_680370.1|unknown protein [Arabidopsis thaliana].	78	2.6	no hit		ACTTCGTCAGTAACGGACCGAAGCCGAAGTCAAGTGATGCT	GAGTCGAGGTCATATCGTCGAAGCCGAAGTCAAGTGATGCC	CATTAATCTTTTCCTCTTCATGTCTAGACGTGCGAGGGTCTGATCTGTCTGCCTATAGTGAGTC	1559	TAGACGTGCGAGGGTCTGATCT	BOT	[T/C]	0	diploid	spruce	0	TGAATTATTCAGAATACATATAAAAATTTATTGGGNATCAGTACAGAACGATCCGATCAGGATCGGATCTGAAAGACACGAGTAAGATAAGAAATGACATGAAGAGGAAAAGATTAATGG[A/G]GCATCACTTGACTTCGGCTTCGTCTTAATCTCATAACAACACCACACCAAATCCAACAAACAGAGAAAAGACGAACATTATTTTAAATGCAACAGTCAGCTAGAAGAGGTGGTGATGCTT	TOP
40	Contig_430_341	2	127.147	Contig-430-341-0_B_F_1639260	341	Contig_416.1 members c2_001_WS01037.B21_D18 c3_502_CK434780 c3_001_WS00751.C21_A14 c3_003_DV980702 c2_001_WS0043.B21_B24 c3_001_WS0051.B21_A15 c3_001_WS0262.B21_D20 c3_501_CK435692 c3_502_CK434683 c3_003_CK444356 c3_501_DV971400 c2_002_WS0271.BR_I23 c3_003_DV984156 c3_003_DV989353 c3_501_CK437220 c3_002_WS0323.B21_B06 c3_502_DV977428 c2_002_WS02749.CR_F16 c3_001_WS00747.C21_K12 c3_001_WS00838.B21…	Contig_416.1	no hit	emb|CAO44035.1|unnamed protein product [Vitis vinifera].	102	2.1	no hit		ACTTCGTCAGTAACGGACGCAAAAATAAAGAAGCGTTCGCCTT	GAGTCGAGGTCATATCGTGCAAAAATAAAGAAGCGTTCGCCTC	ATACAATGTCGAAGTGCTTATTTGGCTCATGGTAGCGGGACTATCGTCTGCCTATAGTGAGTC	1740	GGCTCATGGTAGCGGGACTATC	BOT	[T/C]	0	diploid	spruce	0	CGAACCTGTGGATGGTGTTACAGACGAGCTTGTGACTCTGCCTTATAGTAAAATTGGCTGGCTGTATTGTGATCTTAGATATGAAACTTAGTTTGCAAATAAGCACTTCGACATTGTATT[A/G]AGGCGAACGCTTCTTTATTTTTGCCTATTCTGGTGTCTTCAGAAATTTTGAGAAATTTAATCTATATATCTATTACGATTCCCTATTCCCGAGGCTTCTCGGGCTTCTTCACTGTTTTGT	BOT
41	Contig_95_233	3	0	Contig-95-233-0_T_R_1639209	233	Contig_19237.1 members c3_003_DV980281 c3_003_CO480364	Contig_19237.1	no hit	gb|ABS72021.1|putative metallophosphatase/diphosphonucleotide phosphatase 1 [Olea europaea].	98	0.62	no hit		ACTTCGTCAGTAACGGACTCCATTAGGCTGGGATTTCATTCTA	GAGTCGAGGTCATATCGTTCCATTAGGCTGGGATTTCATTCTC	AATATGATGGGACTTCACTCTACACGTTCTAGCCTAACCGCCTTGAGTCTGCCTATAGTGAGTC	1037	CGTTCTAGCCTAACCGCCTTGA	TOP	[A/C]	0	diploid	spruce	0	CATGTCATGCCTTGTGAAGCAGCTCTCCAATATGATTGCTATCTTTGTAATGTCCCTGGCAAATCCATTAGGCTGGGATTTCATTTCCCTGGCAAATCCATTAGGCTGGGATTTCATTCT[A/C]TAATATGATGGGACTTCACTCTACAATATTAGCTACTCAGTTTTATTTGTATTGTGGTAAATGAAGGGCTTACATCCTGTGAGCAAAATCCATGTCATGCATTGTGAATCAGCTCTCCAC	BOT
42	Contig_1519_160	3	9.953	Contig-1519-160-0_T_R_1639278	160	Contig_3526.1 members c3_001_WS00731.B21_M16 c3_502_CK435074 c3_001_WS0039.B21_D16 c3_001_WS0053.B21_I03 c3_001_WS0039.B21_D18 c3_001_WS00823.B21_B10 c3_501_CK436125 c3_001_WS0263.B21_G01 c3_001_WS00833.B21_B12 c3_001_WS00823.B21_H13 c3_001_WS00814.B21_O09 c1_001_WS00967.C21_A09 c3_001_WS02627.C21_N23 c3_502_CO476392	Contig_3526.1	no hit	emb|CAO71187.1|unnamed protein product [Vitis vinifera].	244	1.7	no hit		ACTTCGTCAGTAACGGACCCATTGTGCCTGGCTCATTTTATTAA	GAGTCGAGGTCATATCGTCCATTGTGCCTGGCTCATTTTATTAG	ACCAACGGATTCCATTTAAGCCAAACGCGAGCATCTATTGCGGTCTGCCTATAGTGAGTC	1882	CCAAACGCGAGCATCTATTGCG	TOP	[A/G]	0	diploid	spruce	0	TTTTTCCTAATACGAGGATCAAGTTCCACAGTCTGCTTTAGTTTAGAAACTGAGGCATGAAGAACCAACTGAACTGCAGGTTCAGCCAAAAATTACCATTGTGCCTGGCTCATTTTATTA[A/G]TACCAACGGATTCCATTTAAGGACAAATGTTTGTTTGGCTATAAATAGATGGAGTATGAACTTTTGGAGAAGTGACCAAATGTTTGATTGGGTGTAAATAAATGGATTCATCAATTTTTT	BOT
43	Contig_126_147	3	14.5	Contig-126-147-0_T_F_1639471	147	c3_001_WS0013.B21_L21	c3_001_WS0013.B21_L21		gb|AAB19041.1|type 1 light-harvesting chlorophyll a/b-binding polypeptide [Pinus palustris].	95	1.4e-10	AT1G29910.1 | Symbols: CAB3, AB180, LHCB1.2 | CAB3 (CHLOROPHYLL A/B BINDING PROTEIN 3); chlorophyll binding | chr1:10472427-10473230 REVERSE	4.1e-11	ACTTCGTCAGTAACGGACGGCCAGGCTGAACGGATGATAA	GAGTCGAGGTCATATCGTGGCCAGGCTGAACGGATGATAG	AGGGCATCATACTAATGTTGATACTGAGTCATTAGCGCGATTTCTAGTCTGCCTATAGTGAGTC	5133	ACTGAGTCATTAGCGCGATTTCTA	TOP	[A/G]	0	diploid	spruce	0	CAAATTAACAAGGNAACTGATACACCATNATTAGTNTGGAATAATANCACATGGNAGAACAAACAGAATGGNACAAGAAAAAAANCCAGGCCCGGTCTCCGCCAGGCTGAACGGATGATA[A/G]CAGGGCATCATACTAATGTTGATGGATTTTATTNTGCCGGGGACGAAGTTAGTAGCGTAGGCCCAGGCGTTGTTGTTAACCGGGTCGGCCAGGTGATCAGCGAGATTCTCGATGGGTCCT	TOP
44	Contig_2685_179	3	15.147	Contig-2685-179-0_B_R_1639387	179	Contig_17.1 members c3_003_DV978595 c2_002_WS02916_G08 c2_002_WS02817_J07 c3_002_CK441431 c2_002_WS02730_J12 c2_002_WS02914_G07 c2_002_WS02919_I02 c2_002_WS02920_M23 c2_002_WS02732_O18 c2_002_WS02918_I12 c2_002_WS02733_A16 c2_002_WS02916_K13 c2_002_WS02812_P20 c2_002_WS02750_A22 c2_002_WS0294_J13 c2_002_WS0296_D18 c2_002_WS0296_E14 c2_002_WS0298_G17 c2_002_WS02911_B08 c2_002_WS02748_E02 c2_002_WS…	Contig_17.1	no hit	gb|ABK26162.1|unknown [Picea sitchensis].	231	2	no hit		ACTTCGTCAGTAACGGACGCAAGTAAAGGTGTTGGTTATTGGAAT	GAGTCGAGGTCATATCGTGCAAGTAAAGGTGTTGGTTATTGGAAC	TTTCTATTTTGAGAAAATTTTGTTGTCACCTCCTGAGCGAAGTACAGTCTGCCTATAGTGAGTC	3495	GTCACCTCCTGAGCGAAGTACA	BOT	[T/C]	0	diploid	spruce	0	ACAAATACATTCCAAATATAAATACTACAATATACNGGGACTCTTAACAGAACCCTCGCTCTTGAAAATTAATATAAGTGTTTCAATTGGAATGAAACAAAATTTTCTCAAAATAGAAAA[A/G]TTCCAATAACCAACACCTTTACTTGCTAGAGAATGGTTCAGTACAAACTGCCTCTAATTTTGGATTTCCTGATCTTTTAAAAAACAAGCTCATGTGGCTTCATTCCTGACCTCAAACTAA	TOP
45	Contig_164_406	3	17.158	Contig-164-406-0_B_F_1639334	406	Contig_8180.1 members c3_001_WS00816.B21_M20 c3_001_WS00112.B21_K16 c3_001_WS0054.B21_E01 c3_001_WS00716.B21_A06 c3_001_WS0076.B21_D09 c3_001_WS0055.B21.1_I23 c3_001_WS00722.B21_F03	Contig_8180.1		gb|ABK24085.1|unknown [Picea sitchensis].	148	1.4e-35	no hit		ACTTCGTCAGTAACGGACGTCTTTCCACTTGCATAGCCCTTGG	GAGTCGAGGTCATATCGTGTCTTTCCACTTGCATAGCCCTTGC	TATTGTCCCCTTCACTGTTTCAGTTGCAGGGCTTTCGAGATGCGTCTGCCTATAGTGAGTC	2632	AGTTGCAGGGCTTTCGAGATGC	BOT	[G/C]	0	diploid	spruce	0	TTAAAAGGTGGGCCAGCTTGGCGTCTGACAAATTGCCTAAATCCTTCAGCTTCAAGAGGACAGCGGCGCCGGCCTCCGAGAATTCTCCTGGGGCAGCTGAAACAGTGAAGGGGACAATAA[C/G]CAAGGGCTATGCAAGTGGAAAGAAGGCAACCCAAGATGTTATAGACAGCATAGGTCAGACTGCACAGAAAACAGGGGAGAAGATCAAACCTACAGCTGGGAAAGCTAATGGAGAACTCTA	BOT
46	Contig_3427_384	3	20.512	Contig-3427-384-0_B_F_1639267	384	Contig_4585.1 members c3_001_WS00824.B21_O13 c3_001_WS00817.B21_L18 c3_001_WS0074.B21_F10 c2_001_WS0042.B21_K07 c3_504_DV990911 c3_001_WS0076.B21_C01 c3_001_WS02617.B21_I11 c3_001_WS00752.C21_N14 c1_001_WS00938.B21_O18 c3_003_DV995169 c3_504_DV991274	Contig_4585.1	no hit	gb|AAO62219.1|DNA-directed RNA polymerase beta' subunit 2 [Arthropogon villosus].	171	0.017	no hit		ACTTCGTCAGTAACGGACGGGCAGGCTGAAGTGGGTCTCT	GAGTCGAGGTCATATCGTGGGCAGGCTGAAGTGGGTCTCC	ACTCCTTTCCTGTCTGTATATTCGGTACCAGTGTTTCGACGGGCTAGTCTGCCTATAGTGAGTC	1784	GTACCAGTGTTTCGACGGGCTA	BOT	[T/C]	0	diploid	spruce	0	AGACTTACGACCGTTATGAAATACAAGGCACCACCAGCACAATCTAAGGGAAAAAGGTGCAAGGGTGCAACTGCATTTAAATTTTACTCGAAATACGAATATACAGACAGGAAAGGAGTG[A/G]GAGACCCACTTCAGCCTGCCAGCCATTGAATACAAAACCCTCAAGTCTAGCTGCTCTCCAAGTAGTGCGAACGTTTTCAATTAAAAGTTATAAAATACCAAGCTTTTGTGATGAAAAAAA	BOT
47	Contig_3490_177	3	36.902	Contig-3490-177-0_T_F_1639479	177	Contig_14484.1 members c3_003_CO479161 c3_003_CO485550 c3_003_CO479104	Contig_14484.1	no hit	ref|NP_173372.1|wall-associated kinase, putative [Arabidopsis thaliana]. >sp|Q9LN59.2|Putative wall-associated receptor kinase-like 11 precursor.	788	2.1	no hit		ACTTCGTCAGTAACGGACGTCGTTTCTTTTCAAAGTGACTTAATGAA	GAGTCGAGGTCATATCGTGTCGTTTCTTTTCAAAGTGACTTAATGAT	AAAATTTAAAATGAAGAAACTTGCCATGGTACGCCAATCTAATGGTGAGTCTGCCTATAGTGAGTC	5237	CATGGTACGCCAATCTAATGGTGA	TOP	[A/T]	0	diploid	spruce	0	TTTATCTGTCTCTGCTTTATTAGCTAGAGTTGCTGAACCCAGCAGCGTTCCTGAAACATAAACTATATANNGCTATGCCTATCTGCTTAAGTTTCGTTTCTTTTCAAAGTGACTTAATGA[A/T]GAAAATTTAAAATGAAGAAACTTGCTACTAGTAAAGTAAGTTTCTCTATGAAAGATCGGAATCCAACTCTTGTAACACGATGCTTGTTGCCTACTAGGAAACATTACGCAACATACTAAT	TOP
48	Contig_600_242	3	39.689	Contig-600-242-0_T_F_1639338	242	c3_001_WS02628.C21_G19	c3_001_WS02628.C21_G19	no hit	gb|ABK22309.1|unknown [Picea sitchensis].	272	0.96	no hit		ACTTCGTCAGTAACGGACGTGCCACCCGCAGGAGAAA	GAGTCGAGGTCATATCGTGTGCCACCCGCAGGAGAAC	TCCGACACAAATAACCCTCTGCACCGATTGGACTGATTTCCCGTCTGCCTATAGTGAGTC	2738	GCACCGATTGGACTGATTTCCC	TOP	[A/C]	0	diploid	spruce	0	ATAGTATAATAATAAAAGAATCTGCCAAATAATGCATAATCCTGCTCTACTTAGAAGCTACTGACAGACAAAAACTACTACCCGGACAATAAAATGGTGGTCCTGCCACCCGCAGGAGAA[A/C]TTCCGACACAAATAACCCTCTCTTCCCCTACCAACTAAAANTTAGAAGAGCAGCAGTGGTTGCTCATATTCTCACCATTGAAGACTAGCCAGCACCACTCCCACCAAAACTAGGAGAGTG	TOP
49	Contig_2227_205	3	47.928	Contig-2227-205-0_T_R_1639374	205	Contig_426.1 members c1_001_WS00961.C21_P06 c3_001_WS02626.C21_J12 c3_003_DV979725 c3_001_WS0014.B21_F13 c1_001_WS00951_M14 c1_001_WS00951.B21_M14 c3_501_DV972895 c3_001_WS00715.B21_F05 c3_001_WS0056.B21.1_F16 c3_001_WS00110.B21_O16 c3_003_CK444489 c2_002_WS0276.BR_C09 c3_001_WS0266.B21_I20 c3_502_DV976065 c2_002_WS02744.CR_F02 c1_001_WS00924.B21_I22 c2_002_WS0282.BR_D20 c3_002_WS03226.C21_E13 c3…	Contig_426.1	no hit	emb|CAO63864.1|unnamed protein product [Vitis vinifera].	43	3.4	no hit		ACTTCGTCAGTAACGGACGTCTGTCAAGCACAGCTATGTACTTGAAA	GAGTCGAGGTCATATCGTGTCTGTCAAGCACAGCTATGTACTTGAAT	TTAAATGTGTCCTTTACCTAGTTTGTGGTCCGGGCTTCACAATGACTGTCTGCCTATAGTGAGTC	3049	TGGTCCGGGCTTCACAATGACT	TOP	[A/T]	0	diploid	spruce	0	GATTCCTCAATATCTGTAATCCTTTTTGTTTTTAAAATATATGTGGCTGGACATGCCAATTAGCTGTTATGTCATTGAAAATGAGCTTCATCTTCTGTCAAGCACAGCTATGTACTTGAA[A/T]GTTAAATGTGTCCTTTACCTAGTTTGTTTTTTGGATTATTTTTTAAAACATTTTTATCAGGCAACAGTCAAAGTATATCAACATAGATATAGAAGTGTAGAAACAAAACGAAACATATTG	BOT
50	Contig_1308_173	3	57.779	Contig-1308-173-0_B_R_1639508	173	Contig_538.1 members c3_001_WS0036.B21_L09 c3_502_CK435214 c2_001_WS0106.B21_M22 c3_502_DV976830 c3_502_DV977274 c2_001_WS0042.B21_O15 c3_501_CK437315 c3_002_CK439178 c3_002_WS03224.C21_B22 c3_003_DV983714 c2_002_WS0285.BR_E15 c2_002_WS02743.CR_E09 c2_002_WS02710.CR_B07 c2_002_WS0297.BR_I13 c2_002_WS02818.CR_C24 c2_002_WS02918.CR_I22 c2_002_WS02914.CR_H23 c2_002_WS02918.CR_P16 c2_002_WS02810.BR_D…	Contig_538.1	no hit	gb|AAS45970.1|deficiens [Mazus reptans].	237	0.15	no hit		ACTTCGTCAGTAACGGACGGGGGAGCATAGACATTACTAAGCATGT	GAGTCGAGGTCATATCGTGGGGGAGCATAGACATTACTAAGCATGC	CCAGCTGATTTGAAACTTATATTCACTGGTCATTATTCGTGGGAGCTGGTCTGCCTATAGTGAGTC	5894	ACTGGTCATTATTCGTGGGAGCTG	BOT	[T/C]	0	diploid	spruce	0	AAATTACAAATTCAAAAAATTACAAACCAACCTGTATATTTATTATCTGGCAAAATGAATTTGAGTGTAATCTGAGACAATAAAGCTTGTAATAGGAATATAAGTTTCAAATCAGCTGGA[A/G]CATGCTTAGTAATGTCTATGCTCCCCACACGAAGGCAATATCATAATCATCACCTACCTTAATAATAACTACTATGCTTTGCCATTTAAGCTCAGTGAGCTATATAAATTAGTTCATTGC	TOP
51	Contig_3369_677	3	65.407	Contig-3369-677-0_B_F_1639162	677	Contig_1636.1 members c3_001_WS00810.B21.1_M09 c3_002_CK442159 c3_001_WS00837.B21.1_C05 c2_002_WS0298.BR_N10 c3_001_WS00842.B21_I20 c2_002_WS0285.BR_E04 c3_001_WS02628.C21_M20 c2_002_WS02736.CR_J02 c2_002_WS0292.BR_C01 c2_002_WS0282_C09 c2_002_WS0298_N10 c2_002_WS0292_C01 c2_002_WS0292_O06 c2_002_WS0298_N10_FL c2_002_WS02730_P05_FL c2_002_WS02920_G11 c2_002_WS02920_P10 c2_002_WS0292_J08 c2_002_WS…	Contig_1636.1		gb|ABN71532.1|calmodulin [Cicer arietinum].	150	6.6e-36	AT2G41110.1 | Symbols: ATCAL4 | ATCAL4 (calmodulin-related protein 4); calcium ion binding | chr2:17147457-17148270 FORWARD	4.1e-37	ACTTCGTCAGTAACGGACGTTCCGTGCCATGAGATTTAGGAAT	GAGTCGAGGTCATATCGTGTTCCGTGCCATGAGATTTAGGAAC	CAGCAAAGTCAATGGTACCATCGACGGATTGCGTGTTAATCGGGTCTGCCTATAGTGAGTC	215	CGACGGATTGCGTGTTAATCGG	BOT	[T/C]	0	diploid	spruce	0	CACTACAAAGGAGCTAGGGACAGTAATGCGTTCTTTGGGTCAAAACCCAACTGAAGCAGAGCTTCAAGATATGATAAATGAGGTTGATGCAGATGGTAATGGTACCATTGACTTTGCTGA[A/G]TTCCTAAATCTCATGGCACGGAAAGTGAAGGACACTGATTCTGAAGAAGAGCTTAAGGAAGCATTCCGGGTTTTCGACAAGGACCAAAATGGTTTCATATCTGCTGCTGAGTTACGTCAT	BOT
52	Contig_876_575	3	69.071	Contig-876-575-0_T_F_1639436	575	Contig_28.1 members c3_001_WS0013.B21_L13 c3_001_WS00110.B21_P12 c2_001_WS0043.B21_B19 c2_002_WS02745_H15_FL c3_504_CO489092 c3_504_CO489661 c3_001_WS00727.B21_O21 c2_002_WS02815.CR_K14 c3_001_WS0021.B21_L10 c3_001_WS0024.B21_O19 c3_001_WS00110.B21_O12 c3_001_WS00723.B21_H04 c3_001_WS00112.B21_H08 c3_001_WS00110.B21_E14 c3_001_WS0021.B21_G20 c2_002_WS02722_P07 c2_002_WS02722.CR_P07 c2_001_WS0107.…	Contig_28.1	no hit	ref|XP_001690909.1|ARF/SAR superfamily small monomeric GTP binding protein [Chlamydomonas reinhardtii]. >gb|EDP05355.1|ARF/SAR superfamily small monomeric GTP binding protein [Chlamydomonas reinhardtii].	186	0.49	no hit		ACTTCGTCAGTAACGGACGTTTGGATGACCTCCGAAGTTCCA	GAGTCGAGGTCATATCGTGTTTGGATGACCTCCGAAGTTCCG	CATGTTTGGAATGTCACAGATTGCGCTAGGTTAATAAGCGGATGCGTCTGCCTATAGTGAGTC	4086	GCGCTAGGTTAATAAGCGGATGC	TOP	[A/G]	0	diploid	spruce	0	GCTATATTGAAACCAGTTCTCAGAATTTTCTTTACACCAGAATTAATCCATCTGTACTATGTATATATAAAAAATATAAATCAAAAGCAGGCATCAATTTTGGATGACCTCCGAAGTTCC[A/G]TCATGTTTGGAATGTCACAGATTTAATGCCTAATCCCATGTAGCATATTAACCACAGCATGTAACATAGCAGTTAAGATTTTATCTTTTGTCAATGTTTATCTACACCATCAAGTTGTCA	TOP
53	Contig_1783_520	3	73.346	Contig-1783-520-0_B_R_1639283	520	c3_502_DV976643 GQ00611.TB_N17	c3_502_DV976643		gb|AAF75824.1|phytocyanin homolog [Pinus taeda].	203	2.7e-30	AT2G44790.1 | Symbols: UCC2 | UCC2 (UCLACYANIN 2); copper ion binding | chr2:18469257-18470307 REVERSE	6.8e-12	ACTTCGTCAGTAACGGACGAGCACCGGCCATCATTACTACATT	GAGTCGAGGTCATATCGTGAGCACCGGCCATCATTACTACATC	GTGCAGTTAGCGGTCACTGTAGATCTCAGCATCGCCTAGCAACGTCTGCCTATAGTGAGTC	1935	GATCTCAGCATCGCCTAGCAAC	BOT	[T/C]	0	diploid	spruce	0	GGGCGAGACAGGCGTGGCAGTAGTTCCAGGAGACGGCGATGGGGAACTGCCGGGGGCAGCTGCAGTGGAGACCTTGACGCTCACCTTCTGCCCTGCGGTACAGTGACCGCTAACTGCACA[A/G]ATGTAGTAATGATGGCCGGTGCTGTTAAGAGTGACCGTGGCCGGGCCTGTCTCGTATTTTTCCATGGGGCTGGACCCCGAGCACTTGTCGTAATCCGCCTTGCTCACACGATAAGCATTG	TOP
54	Contig_1514_189	3	80.127	Contig-1514-189-0_B_F_1639154	189	Contig_820.1 members c3_001_WS0085.B21_K09 c3_001_WS00716.B21_N06 c3_001_WS0038.B21_B04 c3_001_WS00826.B21_H09 c3_001_WS0039.B21_A02 c3_001_WS0039.B21_K09 c1_001_IS0011.B21.1_M06 c3_503_DV989960 c3_002_CK443545 c3_002_CK443544 c3_002_CK440194 c3_002_CK440195 c3_003_DV997168 c2_001_WS01011.B21_J15 c3_001_WS0263.B21_O23 c3_502_CO476797 c3_003_DV980308 c3_504_DV990447 c3_502_CO475620 c3_502_CO475420…	Contig_820.1	no hit	gb|AAM28663.1|NADH dehydrogenase subunit F [Linnaea borealis].	656	2.3	no hit		ACTTCGTCAGTAACGGACCCCAAAATTCCAAGAACACGAAAGT	GAGTCGAGGTCATATCGTCCCAAAATTCCAAGAACACGAAAGC	CAACAGACGATGTTATAATGAATTCGTCCATGATCGAACGGCCTAGGTCTGCCTATAGTGAGTC	119	CGTCCATGATCGAACGGCCTAG	BOT	[T/C]	0	diploid	spruce	0	TGTACTCGTTTCATTTGTGGATTCTGTTGTAGATTATTGTGCATGGCTCTGCCTCTGCCTCTACACAGTATTTATTAGGGTTTTATAGATATTTTAATTCATTATAACATCGTCTGTTGG[A/G]CTTTCGTGTTCTTGGAATTTTGGGTTCTGCTTAACTTACTAGGGTTTTGATATATATTTTAATTCACCAAGTCCTCGTCTGTTGGGCTTTCTTGGAATTTGGGTACTGGTTAATGAGATG	BOT
55	Contig_2628_539	3	80.211	Contig-2628-539-0_T_F_1639510	539	Contig_1475.1 members c3_001_WS02615.B21_N12 c3_001_WS02614.B21_B20 c3_503_DV989878 c3_001_WS02630.C21_H19 c3_001_WS0035.B21_O24 c2_001_WS0109.B21_E05 c3_001_WS0019.B21_N14 c1_001_WS00935.B21_J18 c3_001_WS0081.B21_D04 c3_001_WS02623_P21 c3_001_WS02623.C21.1_P21 c3_001_WS0017.B21_K11 c3_002_WS03222.C21_O23 c1_001_WS0061.B21_B24 c2_002_WS02712.CR_N03 c3_001_WS0085.B21_I16 c3_002_WS03210.C21_N24 c2_…	Contig_1475.1		gb|ABA97107.2|Lysosomal Cystine Transporter family protein, expressed [Oryza sativa (japonica cultivar-group)].	274	1.3e-14	AT5G40670.1 | Symbols: | PQ-loop repeat family protein / transmembrane family protein | chr5:16303196-16304819 FORWARD	1.2e-14	ACTTCGTCAGTAACGGACGCTTCCACTTTTGTCTTGGGATACAGA	GAGTCGAGGTCATATCGTGCTTCCACTTTTGTCTTGGGATACAGG	CATAATGCTGCACTATGAATAGTATGTGGCAAATCAGATACGGTACTTGTCTGCCTATAGTGAGTC	5906	TGTGGCAAATCAGATACGGTACTT	TOP	[A/G]	0	diploid	spruce	0	AGTACAAAAAATGCATTAGAACAATTAAACTTCGTGATCACTCTCCTTGAGTGGTTTGTTTAGATGCCGTTCTACATTTTCACCAGCGGTCCCATCTTCCACTTTTGTCTTGGGATACAG[A/G]ACATAATGCTGCACTATGAATAGTACATCAAAAATGACCGTTTCCAGAGAAAGAAGAAGTTTCCCTATATTGCCATAAAAGTTTTCCAGGGAATCTTGATCAATAGATTGCATGCCCATT	TOP
56	Contig_1402_447	3	83.563	Contig-1402-447-0_T_F_1639462	447	c3_001_WS0037.B21_O01	c3_001_WS0037.B21_O01	no hit	emb|CAD39395.2|OSJNBb0089K24.5 [Oryza sativa (japonica cultivar-group)].	1365	0.0035	no hit		ACTTCGTCAGTAACGGACAGCAAAAAGGCAGCCAAATAGATTA	GAGTCGAGGTCATATCGTAGCAAAAAGGCAGCCAAATAGATTC	TTCAAGAAGATTACAGAAACTGTAGCAGTGATTACTCACCGGACGATACGTCTGCCTATAGTGAGTC	5073	CAGTGATTACTCACCGGACGATAC	TOP	[A/C]	0	diploid	spruce	0	TGATTCCGGAATGGCATGGGGTTGTAGTAATCCTGTCGGGTGTCTATGTTCAGCCTTTACCTGCTGAAACTCGAGTTTTTTTTTTTTTTTTTTACAAGCAAAAAGGCAGCCAAATAGATT[A/C]ATTCAAGAAGATTACAGAAACTGTAGCATTTTAACGTTAGAAGATTTTAGTCCAAACTGTGGCATCATAAGCATACCAAATGAAAACTATTACAAAACATCTAATACAGACAGATATGGC	TOP
57	Contig_396_358	3	87.489	Contig-396-358-0_B_F_1639164	358	c5_001_WS0303.B21_G20	c5_001_WS0303.B21_G20	no hit	emb|CAD40210.2|OSJNBa0019J05.8 [Oryza sativa (japonica cultivar-group)].	469	1.7	no hit		ACTTCGTCAGTAACGGACTTACTTCCAACTACACCAGCATACTGT	GAGTCGAGGTCATATCGTTTACTTCCAACTACACCAGCATACTGA	CATAACATTGTTTGGACTGTACAAATAGACCGAGTCGATGTGGCGGTCTGCCTATAGTGAGTC	234	AATAGACCGAGTCGATGTGGCG	BOT	[T/A]	0	diploid	spruce	0	GAGAAACGAGATCCAAATGGCGCTAAGGACCTGCTCCGGTGGCCATCTCATCTGGAATTTCCTGAATCAAAACGTGATGTATACAGTGTCTATATATGTACAGTCCAAACAATGTTATGT[A/T]CAGTATGCTGGTGTAGTTGGAAGTAATATTTCCAGAGTGGTATTTGCAATAATTGCTTAGGTGTGGTTGGAAGTAATATTTCCAGAGTGGTATTTGCAAGGCTGGAAGTAATATTTCCAG	BOT
58	Contig_551_250	3	92.856	Contig-551-250-0_T_F_1639430	250	Contig_102.1 members c1_001_WS0093.B21_P19 c3_001_WS00838.B21_M23 c3_001_WS00729.B21.1_K15 c3_001_WS02630.C21_I23 c3_001_WS00110.B21_C18 c3_003_CO490487 c2_002_WS0294_C17_FL c2_002_WS0294.BR_C17 c2_002_WS0294_C17 c3_001_WS00744.C21_O08 c3_001_WS02622_I02 c3_001_WS02622.C21.1_I02 c3_001_WS0015.B21_G14 c3_001_WS0015.B21_O04 c3_001_WS02628.C21_L07 c3_503_CO486911 c3_001_WS0053.B21_H08 c3_001_WS0072.…	Contig_102.1		gb|ABK21843.1|unknown [Picea sitchensis].	63	2.4e-06	no hit		ACTTCGTCAGTAACGGACTCAAGCAAGGATAAAAAAAGAAACAGAA	GAGTCGAGGTCATATCGTTCAAGCAAGGATAAAAAAAGAAACAGAT	ACTGTTTCTCAAGTTCTCCATTATCGGTGATGACCCAATACGCATAGGTCTGCCTATAGTGAGTC	4057	CGGTGATGACCCAATACGCATAG	TOP	[A/T]	0	diploid	spruce	0	CTGAAATTAATCATATGGATGCCACTAGAAATACTAAACAACAGTTGCAGTCTGCAGACTTCCATAAGAAATTTGTCTAATTATTAGGGGGAATCAAGCAAGGATAAAAAAAGAAACAGA[A/T]GACTGTTTCTCAAGTTCTCCATTATTACAATCCTCAATGGAGTAGACAACAGTTCTATGTTTGCTGGTCATCCTCTGGTTTGGCAGTAAATTGCTCTTTAATCCAATCAAATGGCTGAAT	TOP
59	Contig_1893_259	3	95.157	Contig-1893-259-0_T_R_1639488	259	Contig_3914.1 members c2_001_WS01019.B21_D05 c2_001_WS01030.B21_D15 c2_001_WS01030.B21_O06 c3_001_WS0019.B21_D09 c3_001_WS00735.B21.1_G16 c3_001_WS0014.B21_L19 c1_001_IS0011.B21.1_G18 c3_001_WS0074.B21_O05 c3_003_CO486352 c3_003_CO486427 c3_003_CO480377 c3_003_CO482185 c3_003_CO483785	Contig_3914.1	no hit	gb|AAK50601.1|hypothetical protein [Oryza sativa].	867	1	no hit		ACTTCGTCAGTAACGGACGGAGGCATGAAGATCCGCCA	GAGTCGAGGTCATATCGTGGAGGCATGAAGATCCGCCG	CACCATGGACAGACTGGGTACAGTGGGTATATGACGCAATTCGGTCTGCCTATAGTGAGTC	5342	ACAGTGGGTATATGACGCAATTCG	TOP	[A/G]	0	diploid	spruce	0	AGAGAGGGCATTCGGACATATTTTTGTAAAGCCAGTGTTTCCAGACAGAGAGCATAGCCATGGCCCGTGGAAGTTCCCGAACGGAGAAGAAGACAAACACGGGAGGCATGAAGATCCGCC[A/G]GCACCATGGACAGACTGGGTGAGGAGCCTCTTTCGACGCCACTGAAAACTGGTTTAAATTATGAGTTTGTATGTGTGGTAGTATAGTGGACTATATTTTTCCGTTATGCTGTGTGTTATG	BOT
60	Contig_3420_415	3	104.681	Contig-3420-415-0_T_F_1639311	415	Contig_1796.1 members c3_502_CO476640 c3_502_CK435381 c3_502_CO476552 c3_001_WS02633.C21_J24 c3_502_CO475464 c3_501_CK436616 c2_001_WS0043.B21_G01 c3_001_WS0265.B21_I09 c3_504_DV990437 c3_503_DV990261 c3_001_WS00741.C21_K14 c3_001_WS00811.B21_C05 c3_001_WS02630.C21_J14 c3_001_WS00841.B21_H03 c3_003_CO479190 c3_003_CO481847 c1_001_WS00946.B21_E20 c3_502_CO475523 c1_001_WS00935.B21_G18 c3_001_WS007…	Contig_1796.1	no hit	emb|CAK29960.1|pectinesterase-like protein [Picea abies]. >emb|CAK29959.1|pectinesterase-like protein [Picea abies]. >emb|CAK29958.1|pectinesterase-like protein [Picea abies]. >emb|CAK29957.1|pectinesterase-like protein [Picea abies]. >emb|CAK29956.1|pectinesterase-like protein [Picea abies]. >emb|CAK29954.1|pectinesterase-like protein [Picea abies]. >emb|CAK29953.1|pectinesterase-like protein [P…	25	0.012	no hit		ACTTCGTCAGTAACGGACGGGCCTCTAGCCTTCCGACAGAA	GAGTCGAGGTCATATCGTGGGCCTCTAGCCTTCCGACAGAG	ATCTATGGGAAAACTCATTGTGCGTTGAGCCTCTACTACCGACAGTCTGCCTATAGTGAGTC	2249	CGTTGAGCCTCTACTACCGACA	TOP	[A/G]	0	diploid	spruce	0	GTCACACTATCGTGACAGAAGAAAAGACAGAGCAAGCACACATAGAATCTATGAGAAAACTCATGTGGGATAATTAGGCTTATTGAGGGATGCGTGGGCGGCCTCTAGCCTTCCGACAGA[A/G]AATCTATGGGAAAACTCATTGTGGGTTACAGGAAAACTTATTCAGGGACGCGTGGGCGGCCTCTAGCCTTCCCACAGAGGATAGCATTGTGAGGAATATCATACTCATCTCTGGCTGATC	TOP
61	Contig_842_216	3	112.868	Contig-842-216-0_T_F_1639482	216	Contig_481.1 members c3_001_WS0266.B21_G19 c3_002_CK443215 c2_002_WS02818_A19 c3_001_WS00716.B21_C18 c3_003_DV998093 c2_002_WS02731_C01 c3_001_WS00739.B21_I19 c3_002_DV970175 c3_504_DV991374 c3_504_DV991010 c3_002_DV970211 c3_502_DV976832 c2_002_WS0272.BR_D15 c2_002_WS02731_C01_FL c2_002_WS02731.CR_C01 c3_002_WS03210.C21_C21 c3_502_CO475903 c3_502_CO476736 c3_002_WS03216.C21_E04 c3_502_DV975980 c…	Contig_481.1	no hit	emb|CAO66398.1|unnamed protein product [Vitis vinifera].	1362	0.8	no hit		ACTTCGTCAGTAACGGACGAGGCATCCAAGAGCAGCAAA	GAGTCGAGGTCATATCGTGAGGCATCCAAGAGCAGCAAC	GTTCACTGATAAATCATACAGAACAAAACAGCGGTTCAGTTTGTCGTAGGTCTGCCTATAGTGAGTC	5285	AAACAGCGGTTCAGTTTGTCGTAG	TOP	[A/C]	0	diploid	spruce	0	ATTTGACATGATATGTCCAAAATAACCACAATACAAATCATTGAAATATTTGCTAAAACATATAGTAGCAACAAAAGCTATATGGCAACAATGCGCTTTGGAGGCATCCAAGAGCAGCAA[A/C]GGTTCACTGATAAATCATACAGAACAATAAGTATAGCAGGGTGCTTGTCTCTTAAAACTGACAGGCAACCATCAATACTTCCTTTGACATATTTAAATCAATTCCTCGAAAAGAGTCGTT	TOP
62	Contig_3383_366	3	114.747	Contig-3383-366-0_B_R_1639303	366	Contig_19236.1 members c3_003_DV980443 c3_003_CO480298	Contig_19236.1		dbj|BAD87185.1|putative 28 kDa heat- and acid-stable phosphoprotein [Oryza sativa Japonica Group]. >dbj|BAF06183.1|Os01g0752800 [Oryza sativa (japonica cultivar-group)]. >ref|NP_001044269.1|Os01g0752800 [Oryza sativa (japonica cultivar-group)].	166	1e-14	AT5G46020.1 | Symbols: | similar to cupin family protein [Arabidopsis thaliana] (TAIR:AT2G18540.1); similar to Os01g0752800 [Oryza sativa (japonica cultivar-group)] (GB:NP_001044269.1); similar to hypothetical protein [Oryza sativa (japonica cultivar-group)] (GB:AAT01307.1); contains domain SUBFAMILY NOT NAMED (PTHR22055:SF4); contains domain FAMILY NOT NAMED (PTHR22055) | chr5:18680302-18681856 …	2e-14	ACTTCGTCAGTAACGGACGCTGCAAGAGAGCAGAAAAAGGTT	GAGTCGAGGTCATATCGTGCTGCAAGAGAGCAGAAAAAGGTC	AGGCACGGAAATGAGATTTACGCGGGGATTCTAAGACCGTTGTCTGCCTATAGTGAGTC	2166	ACGCGGGGATTCTAAGACCGTT	BOT	[T/C]	0	diploid	spruce	0	CTAAAATTTGAAATGACTATGTATGAGCTAATAAGTATTAAACAGCGTGATAGTACAGCTGGTATCAGTCAAAGGTAAAGTTAATAAACTCCAAAGTGAGAAATCTCATTTCCGTGCCTC[A/G]ACCTTTTTCTGCTCTCTTGCAGCCTTCTCTTCCTCGCGCTTCTTTGCAGCATCTGCACGTTGCTGTCTGATTAGAGTTAAGCGTTCCAAATCTTTCCTGGCCTGTTCTGTTTTGCCTTGT	TOP
63	Contig_698_341	3	116.958	Contig-698-341-0_B_R_1639181	341	Contig_258.1 members c2_001_WS01015.B21_G07 c2_002_WS02741_I04 c2_002_WS02732_M12 c2_002_WS0299_B02 c2_002_WS02730_H11 c2_002_WS02733_A05 c2_002_WS02922_E06 c3_502_CO475619 c2_002_WS02753_C04 c2_002_WS02817_N04 c2_002_WS02810_K03 c2_002_WS02816_F16 c2_002_WS0296_O20 c2_002_WS0287_C11 c3_001_WS00737.B21_M03 c2_002_WS02737_N17 c2_002_WS02730_E06 c2_002_WS0277_C17 c2_002_WS02729_G04 c2_002_WS02737_N…	Contig_258.1		gb|AAQ73203.1|SAT5 [Pisum sativum].	235	1.8e-26	AT2G37110.1 | Symbols: | similar to unknown protein [Arabidopsis thaliana] (TAIR:AT2G40935.1); similar to Uncharacterized Cys-rich domain [Medicago truncatula] (GB:ABE78316.1); contains InterPro domain Protein of unknown function Cys-rich; (InterPro:IPR006461) | chr2:15599768-15600805 FORWARD	1.7e-22	ACTTCGTCAGTAACGGACGGCTCTTTGTCAGGAAGGCCGT	GAGTCGAGGTCATATCGTGGCTCTTTGTCAGGAAGGCCGC	CTTCGTCGAAGACTGCCACGGATAGGCCAACGCTCAATCGTGTCTGCCTATAGTGAGTC	656	GGATAGGCCAACGCTCAATCGT	BOT	[T/C]	0	diploid	spruce	0	CACCATGCTAAACTGCAGAGAAAATCAAACTTTGTGTTCCATCATCTGCTCTGTGGGAGGAAGCATGACCAAGACAGTTCTTCCATTGAAGCCAGGATGTGGCAGTCTTCGACGAAGTTC[A/G]CGGCCTTCCTGACAAAGAGCACATTGGTGGCAGAAAAAGTGTGTAGCAAAATCACAAATCGACTCACACTGTTCACGCTGTTCATCATCTTCCATATATCCTCTACAGCATCCACATGAC	TOP
64	Contig_459_198	3	137.891	Contig-459-198-0_B_R_1639304	198	Contig_1315.1 members c2_001_WS0104.B21_G15 c3_001_WS0055.B21.1_P16 c3_001_WS00815.B21_L13 c2_001_WS0107.B21_C08 c2_001_WS0105.B21_O17 c3_001_WS0013.B21_B10 c3_001_WS0034.B21_I04 c3_001_WS0014.B21_J01 c3_001_WS00825.B21_E18 c2_001_WS0048.B21_G18 c3_002_CK438702 c2_002_WS02739.CR_J14 c2_002_WS02729.CR_E01 c2_002_WS02748.CR_F17 c2_002_WS0276.BR_C13 c2_002_WS0286.BR_E14 c2_002_WS02751.CR_D21 c3_001_…	Contig_1315.1	no hit	gb|ABK21225.1|unknown [Picea sitchensis].	245	0.0018	no hit		ACTTCGTCAGTAACGGACGCGGTGGGCTATTATACCGCTAT	GAGTCGAGGTCATATCGTGCGGTGGGCTATTATACCGCTAC	ACTATGTCGGTGTTAAGTAGTAAAAGTGCTGCATGTACTCGGGTAAGGTCTGCCTATAGTGAGTC	2179	GTGCTGCATGTACTCGGGTAAG	BOT	[T/C]	0	diploid	spruce	0	CATATACTAAATTCAACTCGACTGTAACTCAGGTAACAGCACCACCTAACTATCTCACTGTAACAACTCCAATAAAAAAAANTTAAACACAACTTTTTACTACTTAACACCGACATAGTA[A/G]TAGCGGTATAATAGCCCACCGCCATAACTGGCTTCTGCTCTAAAAAGTCCACCATGGCCAATTTTAGAAGCCACGGTGACGATGCTCGCGGCCACCACTACCTCCCTCGGCTTCCTCGTC	TOP
65	CCR_1_337	3	141.443	CCR-1-337-0_T_F_1639284	337	Contig_18404.1 members c3_001_WS00730.B21_D10 c3_001_WS0078.B21_N05 c3_001_WS00727.B21_E04	Contig_18404.1		gb|ABC41047.1|cinnamoyl CoA reductase [Eucalyptus perriniana]. >gb|ABC41044.1|cinnamoyl CoA reductase [Eucalyptus nitens]. >gb|ABC41036.1|cinnamoyl CoA reductase [Eucalyptus globulus].	151	5.6e-12	AT1G15950.2 | Symbols: IRX4, ATCCR1, CCR1 | CCR1 (CINNAMOYL COA REDUCTASE 1) | chr1:5478849-5481943 FORWARD	1.7e-09	ACTTCGTCAGTAACGGACGGTCTGAACACCTGCGTGCATTAAC	GAGTCGAGGTCATATCGTGGTCTGAACACCTGCGTGCATTAAG	TGCCTTCATTTAGTACTGTGATTCAGTGCCGTTAGACCTACCGAAGTCTGCCTATAGTGAGTC	1938	CAGTGCCGTTAGACCTACCGAA	TOP	[C/G]	0	diploid	spruce	0	TGTCATCCAAGCACTTGTTTATAGGCGTAAATNATAGTCCCAGATCCCGCAGCTTCTGATTGGAGAACTTGTATGGCTGCTTCCTTGCATTTTTCTCGTCTGAACACCTGCGTGCATTAA[C/G]CTGCCTTCATTTAGTACTGTGATTCTTGACATATCCTAGTTTGAGCATAGGTTAGTGGGTGCATACTTGGTAGGGAGGGAACTGCGAGGGCACAGATTGGCCAACATGTGGACCAGGTCT	TOP
66	Contig_711_306	3	144.593	Contig-711-306-0_T_R_1639317	306	Contig_18481.1 members c3_001_WS0017.B21_L18 c2_001_WS01019.B21_N09 c3_001_WS00716.B21_M03	Contig_18481.1	no hit	gb|AAD29323.1|maturase K [Nuphar advena].	180	7.5	no hit		ACTTCGTCAGTAACGGACGTGAGCTCAAGGATCATCATATATGTGCA	GAGTCGAGGTCATATCGTGTGAGCTCAAGGATCATCATATATGTGCG	CGTTGATGATATCACATATATGTGGCTTTCCGGGAGAAGTATGCCCGTCTGCCTATAGTGAGTC	2312	GCTTTCCGGGAGAAGTATGCCC	TOP	[A/G]	0	diploid	spruce	0	TGCAGGGGTACTTCTAATAAAATTTCAAACTTAGGATTTGTATGGTTTCTGTTTAGAAGCCCGTTGCAGGCTTTATGGTCATGCTCACAGTACTGAGCTCAAGGATCATCATATATGTGC[A/G]GCGTTGATGATATCACATATATGTGTTAAGATCTTAACCCGCACATAGGTAGATCAATGTATTCGGATGTAATAAAGATCAATATTAATAAGGCCTTTCAATAAAATAGAATAAGACGTA	BOT
67	Contig_2101_274	3	144.647	Contig-2101-274-0_T_R_1639212	274	Contig_4564.1 members c2_002_WS02914.CR_H13 c3_003_DV978909 c3_003_DV982402 c3_003_DV982654 c3_003_DV983874 c3_002_WS03218.C21_P12 c3_001_WS00745.C21_M12 c2_002_WS02714.BR_K20 c2_002_WS0294.BR_P03 c3_001_WS00732.B21_P12 c3_003_DV984142	Contig_4564.1	no hit	emb|CAO41745.1|unnamed protein product [Vitis vinifera].	94	1.6	no hit		ACTTCGTCAGTAACGGACTGTGCAAGTCAAGGACTTTCATTTAA	GAGTCGAGGTCATATCGTTGTGCAAGTCAAGGACTTTCATTTAT	CTTCATTGGAGTTGTGGTTTAGACCAAGGGGCTCGACTTAGTCCGTCTGCCTATAGTGAGTC	1060	ACCAAGGGGCTCGACTTAGTCC	TOP	[A/T]	0	diploid	spruce	0	TGAAATGTGCTGCCGTAGATGCATCACTATTTAACTGTATTTTGTGGTTGAAGCTACCAGGATTTGAAGAATCAAGAAGCTAATGTAGATGAAAATGTGCAAGTCAAGGACTTTCATTTA[A/T]ACTTCATTGGAGTTGTGGTTTAGTAGTGGTTCAGTTATAAGTATTTTGATATTTGTTTCATCTTCTTGAAACATGGAGCTGACTAAGCAGAACAATATTTTCTTGTTACTACTTGAAAGG	BOT
68	Contig_626_223	3	148.745	Contig-626-223-0_B_F_1639187	223	Contig_1035.1 members c3_001_WS0036.B21_M09 c3_001_WS0269.B21_D18 c3_003_CK438152 c3_001_WS0266.B21_C09 c3_001_WS0037.B21_J22 c3_001_WS0266.B21_D05 c3_001_WS0054.B21_D24 c1_001_WS00913.B21_I09 c3_001_WS00819.B21_F13 c3_001_WS0032.B21_A02 c3_001_WS0016.B21_M20 c3_504_DV990463 c2_002_WS02910.BR_M14 c1_001_WS0097.B21.1_J05 c2_002_WS0287.BR_B13 c3_501_CK435768 c3_001_WS0264.B21_H20 c2_002_WS02728.CR_…	Contig_1035.1	no hit	gb|EAZ09622.1|hypothetical protein OsI_030854 [Oryza sativa (indica cultivar-group)].	507	0.4	no hit		ACTTCGTCAGTAACGGACCAAAGCAACAAAGGCCCTTGATT	GAGTCGAGGTCATATCGTCAAAGCAACAAAGGCCCTTGATC	ATTAATCAGAAAGAAAGCTGCAGCTTGACCTAACCGATCCGAACGTCTGCCTATAGTGAGTC	742	GCTTGACCTAACCGATCCGAAC	BOT	[T/C]	0	diploid	spruce	0	ATAGCTATATTAACGAGGAAAGAAATCCTCAACAATGTCATGCCAGGCTCTATAGCTAGTTCTAGTAGTACTAAGCTAGATAGGTTAATCTAGGACATGCAGCTTTCTTTCTGATTAATC[A/G]ATCAAGGGCCTTTGTTGCTTTGTATGACGATCTGCATTCTCCAATTCTCTTGCAGAAGAATATTGTTTTACATGCGCCTTTGTGCGTCTGTATGATGATTCCCTGTTAAGAGTGAATAAT	BOT
69	Contig_598_170	3	154.505	Contig-598-170-0_B_F_1639353	170	Contig_360.1 members c2_001_WS01042.B21_A17 c1_001_WS00952.B21_J07 c1_001_WS00952_J07 c3_001_WS00744.C21_B16 c3_001_WS00810.B21.1_I08 c1_001_WS00949_E08 c1_001_WS00949.B21_E08 c3_001_WS0265.B21_M03 c3_001_WS0015.B21_N06 c3_001_WS02617.B21_A02 c3_002_WS03210.C21_I14 c3_002_WS03223.C21_J20 c3_001_WS00715.B21_O03 c3_002_WS0324.B21_N12 c3_001_WS00112.B21_B19 c3_002_WS03223.C21_I09 c5_501_WS0345.C21_P…	Contig_360.1	no hit	ref|YP_778525.1|ribosomal protein S8 [Jasminum nudiflorum]. >sp|Q06R96.1|Chloroplast 30S ribosomal protein S8. >gb|ABG74662.1|ribosomal protein S8 [Jasminum nudiflorum].	134	1.1	no hit		ACTTCGTCAGTAACGGACAATACCCTTTTCAAGTCCAAACAATCT	GAGTCGAGGTCATATCGTAATACCCTTTTCAAGTCCAAACAATCG	TTTCTACAAAAGTCGAAGAATAAAGCAAGTGAGTTTATCGGTCCCCGTCTGCCTATAGTGAGTC	2901	GCAAGTGAGTTTATCGGTCCCC	BOT	[T/G]	0	diploid	spruce	0	ACCCTGTTGAGTTGAGAGAATAAGAGATATGCCCACACCCTCGAATATTCTTTTGTGAATTCTGTATGATATGTGTGCTAGATTGCGCATCGGGGTTTATTCTTCGACTTTTGTAGAAAA[A/C]GATTGTTTGGACTTGAAAAGGGTATTTAAATTCTATGGGATCTAATAGATGCAAATTTTATTACTGGATCTGTAAGTCTTAATACTGCTTACATTAAGCAGTCCTTTGTTATGATTCAGA	BOT
70	Contig_343_405	3	158.383	Contig-343-405-0_B_F_1639247	405	c1_001_WS00936.B21_P20	c1_001_WS00936.B21_P20		gb|ABZ04635.1|S-adenosyl methionine synthase protein 2 [Pinus sylvestris].	111	1.3e-16	AT4G01850.1 | Symbols: SAM-2, MAT2 | MAT2/SAM-2 (S-adenosylmethionine synthetase 2); methionine adenosyltransferase | chr4:796298-797479 REVERSE	9e-17	ACTTCGTCAGTAACGGACTTGGCAATGAAGAAAAATGCTTCT	GAGTCGAGGTCATATCGTTTGGCAATGAAGAAAAATGCTTCC	ATTTAGGCTTGAGCCTTGTCAGCTTAGGGCGGGGACTCATTCGTCTGCCTATAGTGAGTC	1595	AGCTTAGGGCGGGGACTCATTC	BOT	[T/C]	0	diploid	spruce	0	AGAGGAGGAAATGGGAGGTTCCAAAAGACCGCTGCCTATGGCCATTTTGGCAGGGACGACCCCGACTTCACCTGGGAGACTGTTAAGCCTCTCAAGTGGGACAAGGCTCAAGCCTAAATT[A/G]GAAGCATTTTTCTTCATTGCCAATAACTTCATCTGTGCTGTTTTCTTTACTAGTAGTATTAATAATGTGTTAGTAATTGTGTTGTGTTGTCACTCTAGCTTTGACCTGTAACTGTTTGGG	BOT
71	Contig_486_336	4	0	Contig-486-336-0_B_F_1639396	336	Contig_505.1 members c2_001_WS01020.B21_J07 c3_002_WS0322.B21_F15 c1_001_WS00912.B21_C15 c3_001_WS0014.B21_I17 c1_001_WS0097.B21.1_C13 c2_001_WS0047.B21_L05 c2_002_WS0298.BR_P10 c3_003_CK444826 c3_002_WS03227.C21_L02 c3_001_WS0054.B21_K11 c3_001_WS0072.B21_A09 c1_001_WS00935.B21_L06 c2_002_WS02740.CR_B06 c3_504_DV990577 c3_003_DV980221 c3_001_WS0263.B21_C18 c3_001_WS00113.B21_B17 c2_002_WS02912.C…	Contig_505.1	no hit	no hit			no hit		ACTTCGTCAGTAACGGACGAATTTAGCTCAGGCTGACCTCACCT	GAGTCGAGGTCATATCGTGAATTTAGCTCAGGCTGACCTCACCA	AGAGGTCTAGTTCACCACAACTTCTAGTAATTCGACAGTGGCGGTGGTCTGCCTATAGTGAGTC	3789	CTAGTAATTCGACAGTGGCGGTG	BOT	[T/A]	0	diploid	spruce	0	TAATTGACCTGGAGCACTTGAGCATACTACTTAGTACTGAGCCTTATGCCTTGTTGAGGGAGGATTGATATGTTCAAAATATTCTTTCTACTGCACAAGTTGTGGTGAACTAGACCTCTT[A/T]GGTGAGGTCAGCCTGAGCTAAATTGATTTCTCATTTGGCAAAAGTTTGGTTAATTGATTTGCTACTTTTATGGGGATCTGCTTTGATATTCACATCATATTACTATGCATTATGATTATT	BOT
72	Contig_1724_484	4	6.032	Contig-1724-484-0_B_R_1639372	484	Contig_578.1 members c3_003_DV978767 c3_001_WS0016.B21_O05 c3_001_WS0016.B21_F06 c3_001_WS0016.B21_I12 c3_001_WS0015.B21_A01 c3_001_WS00113.B21_O12 c3_001_WS0011.B21_G15 c3_001_WS00111.B21_C16 c5_501_WS03310.C21_J02 c5_501_WS0331.B21_B21 c2_002_WS02749_O21 c2_002_WS02749.CR_O21 c1_001_WS00911.B21_N07 c4_901_AY961940.1 c3_001_WS0039.B21_L07 c3_502_DV975548 c3_003_DV998269 c3_502_DV977477 c3_003_DV…	Contig_578.1		dbj|BAD33556.1|histone H4 [Oryza sativa Japonica Group]. >dbj|BAD27874.1|histone H4 [Oryza sativa Japonica Group]. >dbj|BAD07563.1|histone H4 [Oryza sativa Japonica Group]. >dbj|BAC57734.1|histone H4 [Oryza sativa Japonica Group]. >dbj|BAB89744.1|histone H4 [Oryza sativa Japonica Group]. >dbj|BAC56852.1|histone H4 [Silene latifolia]. >dbj|BAF27093.1|Os10g0539500 [Oryza sativa (japonica cultivar-g…	103	3.6e-28	AT1G07660.1 | Symbols: | histone H4 | chr1:2369209-2369520 FORWARD	2.3e-29	ACTTCGTCAGTAACGGACAAGGCACAGGAAGGTTTTGCGT	GAGTCGAGGTCATATCGTAAGGCACAGGAAGGTTTTGCGA	ATAACATCCAGGGCATCACCGCGAGTAACTCAGACCTTCGTGTCTGCCTATAGTGAGTC	3031	CGCGAGTAACTCAGACCTTCGT	BOT	[T/A]	0	diploid	spruce	0	CTCGAGAAAGATCTTCAACACACCTCTCGTTTCTTCATATATGAGGCCGCTGATACGCTTAACGCCTCCTCTTCTGGCAAGACGCCTGATGGCCGGCTTTGTGATGCCCTGGATGTTATC[A/T]CGCAAAACCTTCCTGTGCCTTTTCGCACCTCCTTTTCCCAGACCCTTACCTCCCTTTCCACGCCCAGACATCTTTTACTCTTCAAATCTCCGCTAGCAAAAGGTCCCGAGATCGAATCTC	TOP
73	Contig_3232_257	4	19.66	Contig-3232-257-0_T_R_1639350	257	Contig_1052.1 members c3_001_WS00816.B21_B12 c3_001_WS00812.B21_H17 c1_001_WS00949_G06 c1_001_WS00949.B21_G06 c3_001_WS0017.B21_C08 c3_001_WS0078.B21_L21 c5_501_WS0344.C21_I07 c5_501_WS0342.B21_N04 c2_001_WS0102.B21_J17 c2_002_WS02725_D15_FL c2_002_WS02714.BR_B24 c2_002_WS02714_B24 c2_002_WS02714_B24_FL c3_502_DV977440 c3_502_DV976124 c3_003_DV996482 c3_002_WS03225.C21_F22 c1_001_WS0061.B21_E21 c…	Contig_1052.1	no hit	gb|AAD00756.1|hypothetical protein 256 [Triticum monococcum].	263	0.16	no hit		ACTTCGTCAGTAACGGACGCATACTGTGGATTAGAACTCAAAACCCA	GAGTCGAGGTCATATCGTGCATACTGTGGATTAGAACTCAAAACCCG	TTGCAATTTCATGTTTTAGAATATTCGTCTTTCGGAGGCAAGCATGGTCTGCCTATAGTGAGTC	2879	TCGTCTTTCGGAGGCAAGCATG	TOP	[A/G]	0	diploid	spruce	0	CTAGTTTCTGAGCAAACTATGCCGAGAGTTATGCCTATATATATTTTTTCAACACATTTATATTCCGAAAGCATAGCCATGGAAACGTAATCTCATACTGTGGATTAGAACTCAAAACCC[A/G]TTTGCAATTTCATGTTTTAGAATATGTATGAAACTTCCGACTGCGGTTAACATAGTGTAATTTTGTTTTTAAATGGTATTTCCTCTTATGTGGCCTTCCCATAATTTGAGAGAATATCAA	BOT
74	Contig_1623_510	4	43.146	Contig-1623-510-0_T_F_1639174	510	Contig_2413.1 members c3_501_DV972019 c3_001_WS00813.B21_I03 c3_002_CK440997 c3_503_DV989888 c3_502_DV977546 c3_002_CK441314 c3_001_WS00749.C21_I17 c3_002_CK442603 c3_501_DV972307 c3_001_WS0081.B21_J08 c2_002_WS02743.CR_H05 c3_001_WS00747.C21_C23 c2_002_WS02724.CR_A02 c3_003_DV982651 c3_002_CK442602 c2_002_WS02724_A02 c2_002_WS02743_H05 c2_002_WS02724_A02_FL	Contig_2413.1	no hit	gb|ABK26740.1|unknown [Picea sitchensis].	222	5.2	no hit		ACTTCGTCAGTAACGGACGGCTTACAGCCACAGAATGCTCAAAGA	GAGTCGAGGTCATATCGTGGCTTACAGCCACAGAATGCTCAAAGC	TATTGAAAAACAGTTCCAAGGTAAGCGTTGTGCTAACGGGATCTCGTCTGCCTATAGTGAGTC	585	AGCGTTGTGCTAACGGGATCTC	TOP	[A/C]	0	diploid	spruce	0	GNTAAAAGTGTTTCTAATTGCTCAACTCTTCAATCTCAGAACTGACATACTGAAAATAACTTACCATCTCTTCAGAGTACCAAAAAAACTGTGATGCTTACAGCCACAGAATGCTCAAAG[A/C]AAAACTCATAANTATTGAAAAACAGTTCCAAGGTATGACTTCGAGGCAAAACATGCTTAAAACTAAATCAACTNCTCTCATTCATTTCCTAACAGCCTTTTTCCCCTTTGATTTTTTCTT	TOP
75	Contig_371_308	4	52.028	Contig-371-308-0_T_F_1639400	308	Contig_4689.1 members c2_001_WS0046.B21_P21 c1_001_WS00924.B21_C02 c1_001_IS0013.B21.1_D07 c3_504_CO489041 c3_001_WS0014.B21_K20 c3_001_WS0014.B21_D08 c2_002_WS0274.BR_O06 c1_001_WS00957.B21_M18 c3_001_WS00728.B21_L19 c2_002_WS0274_O06_FL c2_002_WS0274_O06	Contig_4689.1		dbj|BAF00804.1|predicted GPI-anchored protein [Arabidopsis thaliana]. >dbj|BAB09787.1|unnamed protein product [Arabidopsis thaliana]. >ref|NP_200137.1|AGP22/ATAGP22 (ARABINOGALACTAN PROTEINS 22) [Arabidopsis thaliana]. >sp|Q9FK16.1|Arabinogalactan peptide 22 precursor (AG-peptide 22). >gb|AAR92294.1|At5g53250 [Arabidopsis thaliana]. >gb|AAR24144.1|At5g53250 [Arabidopsis thaliana].	63	4e-06	AT5G53250.1 | Symbols: AGP22, ATAGP22 | AGP22/ATAGP22 (ARABINOGALACTAN PROTEINS 22) | chr5:21620941-21621233 FORWARD	2.5e-07	ACTTCGTCAGTAACGGACAGCCTTCCCTCGAACTATGCCAA	GAGTCGAGGTCATATCGTAGCCTTCCCTCGAACTATGCCAG	CATGAAGAACAAAAAGAAAATAACTGAAGGGTATCGCCTTGTATGTCGGTCTGCCTATAGTGAGTC	3826	GAAGGGTATCGCCTTGTATGTCG	TOP	[A/G]	0	diploid	spruce	0	GTGAGCAGCAATGCAACGAACATGAGAATGTAAGCAATTCCTTGATCCACTGCCATTCCGTTGCTGATGGGAGCCGGGGCAGGGGACGAGCTGTCCTGAGCCTTCCCTCGAACTATGCCA[A/G]CCATGAAGAACAAAAAGAAAATAACTGCAGACAACCGTGCTACAGCTGTACCCTCCATGTTATCCTACAAATTTGAGGCTACAATGAATGCAATGAACAACTTGAGCAGCTGTTGTTATC	TOP
76	Contig_1733_738	4	55.925	Contig-1733-738-0_T_R_1639344	738	Contig_635.1 members c3_502_CK435172 c3_001_WS0054.B21_B21 c3_002_WS0321.B21_A23 c3_002_CK439728 c3_501_DV974641 c3_502_CK434416 c3_001_WS0074.B21_H14 c3_002_CK442636 c2_002_WS0277.BR_P15 c3_001_WS00820.B21_O20 c3_003_DV998240 c3_502_DV975319 c3_502_DV977238 c3_002_WS0325.C21_K06 c3_001_WS0037.B21_J01 c2_001_WS0102.B21_F01 c2_002_WS0277_P15 c2_002_WS02918_K11 c3_001_WS00749.C21_D19 c2_002_WS0287_…	Contig_635.1		gb|ABK22777.1|unknown [Picea sitchensis].	146	1e-29	AT1G09310.1 | Symbols: | similar to unknown protein [Arabidopsis thaliana] (TAIR:AT1G56580.1); similar to Os12g0563600 [Oryza sativa (japonica cultivar-group)] (GB:NP_001067038.1); similar to hypothetical protein [Oryza sativa (japonica cultivar-group)] (GB:BAC10818.1); similar to Os11g0683600 [Oryza sativa (japonica cultivar-group)] (GB:NP_001068462.1); contains InterPro domain Protein of unknow…	6e-14	ACTTCGTCAGTAACGGACCGAAATCTGCAAGCAGAAATCCAA	GAGTCGAGGTCATATCGTCGAAATCTGCAAGCAGAAATCCAT	GAATTGCTTGCAGATATAGGTCTAGCTTCGTAGCAAGTGAGGACCGTCTGCCTATAGTGAGTC	2808	AGCTTCGTAGCAAGTGAGGACC	TOP	[A/T]	0	diploid	spruce	0	GGCTGTGTGATAGAACAAAAGAAAGAAGATGGCTCTTCAGGTTGCCAATGATCAGAGAGCAGGGGCAGAAATCTACCATGGGAGCGAAATCTGCAAGCAGAAATCCA[A/T]GGAATTGCTTGCAGATATAGGTCTTCCCACNGGGCCTGTTGCCGCTTGATGAGCTTGAAGAAACTGGTTACGTGAAGGAAACGGGCTTTGTGTGGCTGAAGCAGAAGAAGAAGACTGAGC	BOT
77	Contig_4264_363	4	75.958	Contig-4264-363-0_B_F_1639322	363	Contig_2224.1 members c3_002_CK440093 c3_003_CO484824 c3_003_CO477466 c3_003_CK438527 c3_001_WS00734.B21_E24 c1_001_WS00955_P04 c2_001_WS01049.B21_G18 c1_001_WS00920.B21_D04 c1_001_WS00934.B21_E11 c3_001_WS00812.B21_N12 c3_001_WS0082.B21_M18 c1_001_WS00955_A16 c3_001_WS00715.B21_H11 c1_001_WS00955.B21_A16 c3_001_WS0031.B21_B24 c3_001_WS00838.B21_I14 c1_001_WS00955.B21_P04 c3_002_WS0323.B21_P11 c3…	Contig_2224.1		gb|AAD10214.1|glyceraldehyde-3-phosphate dehydrogenase [Pinus sylvestris].	433	9.5e-28	AT1G79530.1 | Symbols: GAPCP-1 | GAPCP-1; glyceraldehyde-3-phosphate dehydrogenase | chr1:29921125-29923981 REVERSE	5.5e-26	ACTTCGTCAGTAACGGACGCCCCACTCATTGTCATACCAAGAAAT	GAGTCGAGGTCATATCGTGCCCCACTCATTGTCATACCAAGAAAC	AGTTTCACAAATCCAGTATTCAACTGGACCGTGAGATGGCTAACAGTCTGCCTATAGTGAGTC	2358	CTGGACCGTGAGATGGCTAACA	BOT	[T/C]	0	diploid	spruce	0	AAAGGCATCCTTGGATACACTGATGAAGATGTCGTCTCGAATGATTTCATAGGTGATGAAAGGTCGAGTATCTTTGATTCTAAGGCTGGTATAGCCTTGAATACTGGATTTGTGAAACTT[A/G]TTTCTTGGTATGACAATGAGTGGGGATACAGCAACCGAGTGGTGGACTTGATCTCACACATGGCTTTAGTTGATTCACGCAAATAGAGATGTTTGTTTTTTGGAGTATTTGATGGTTGCT	BOT
78	Contig_2079_440	4	82.462	Contig-2079-440-0_B_R_1639498	440	Contig_4826.1 members c3_001_WS00720.B21_C08 c3_001_WS02628.C21_B13 c3_001_WS00111.B21_J24 c3_001_WS0017.B21_B19 c3_001_WS00755.C21_B03 c3_002_WS03215.C21_B10 c3_002_WS03217.C21_E14 c3_001_WS0073.B21_D04 c3_003_DV998055 c3_502_DV977613 c3_003_DV986617	Contig_4826.1		gb|AAA34057.1|carbonic anhydrase.	264	3.4e-23	AT1G70410.3 | Symbols: | carbonic anhydrase, putative / carbonate dehydratase, putative | chr1:26537830-26540168 REVERSE	8.4e-23	ACTTCGTCAGTAACGGACGGCATGGAGACTTGCCATTTGAT	GAGTCGAGGTCATATCGTGGCATGGAGACTTGCCATTTGAC	AACAGTGTACTGCCTGTGAAAATCAAGCCCGTCTAATGACCTTCTGGTCTGCCTATAGTGAGTC	5790	TCAAGCCCGTCTAATGACCTTCTG	BOT	[T/C]	0	diploid	spruce	0	ATAGTGTCCACCATGTAAAGCCAAAGTACCCTTTAAAACTCCCTCTCTCACAAAAGGAAACGTCAGGAGATTCGTCAGCGACACGTTGACCGCTTCCTTTTCACAGGCAGTACACTGTTG[A/G]TCAAATGGCAAGTCTCCATGCGAGTTCTTAACGTTTGACCTTGCCTCTTTTCCGATCTTTATCCAACTTTCAATGAAAGCCGTTTGTGTGACACCGTCGTCTGGCATTGACATGAGCGCC	TOP
79	Contig_1128_394	4	92.039	Contig-1128-394-0_T_F_1639157	394	Contig_1597.1 members c3_001_WS00817.B21_N16 c3_001_WS02610.B21_L24 c3_001_WS00823.B21_E09 c3_001_WS0032.B21.1_E06 c3_001_WS02628.C21_H13 c3_001_WS00827.B21_J19 c1_001_WS00947.B21_A07 c2_001_WS0106.B21_M02 c3_002_WS03212.C21_L07 c3_001_WS0078.B21_C04 c2_002_WS02738_C14 c2_002_WS02738.CR_C14 c3_001_WS0023.B21_G21 c5_501_WS0344.C21_D05 c2_002_WS0271.BR_N01 c3_001_WS02627.C21_L17 c2_002_WS02744.CR_I…	Contig_1597.1		gb|AAQ54568.1|GTPase activating protein [Malus x domestica].	77	7.5e-12	AT1G73580.1 | Symbols: | C2 domain-containing protein | chr1:27658502-27659179 FORWARD	1.6e-10	ACTTCGTCAGTAACGGACGGCATTTCCAGCTCACCAGACTCA	GAGTCGAGGTCATATCGTGGCATTTCCAGCTCACCAGACTCG	CATTACGAAGCCTTAAGCACACGGTTGACGACTGCGACCCATGTCTGCCTATAGTGAGTC	154	ACGGTTGACGACTGCGACCCAT	TOP	[A/G]	0	diploid	spruce	0	TATAGTCTACACAAACATCCATACACAATATCATCGTTGGGCAGAATCAAATCATTCTTTTCCGTCATATCCATCAGGAGCATCAACCCATTTAAGTTGCATTTCCAGCTCACCAGACTC[A/G]ACATTACGAAGCCTTAAGCACACATCCTGAATCACGTTGCCATCAACATACTGGATGCAACTTTCTCTAGAGAGATAATTCTCCTTTGATGGCACCAATTTGCGAATTGGTGTGACAGAT	TOP
80	Contig_641_211	4	97.576	Contig-641-211-0_T_F_1639257	211	Contig_378.1 members c3_002_WS03226.C21_M24 c5_501_WS0337.C21_I09 c2_002_WS02716_L06_FL c2_002_WS02716_L06 c2_002_WS0272_D22 c2_002_WS0272.BR_D22 c2_002_WS02716_G08 c2_002_WS02716.BR_G08 c2_002_WS02716.BR_L06 c2_001_WS01021.B21_K17 c3_001_WS02622_I05 c3_001_WS02622.C21.1_I05 c3_001_WS00731.B21_C12 c3_001_WS0021.B21_E03 c3_001_WS0053.B21_F19 c1_001_WS00960.B21_L19 c3_001_WS02633.C21_G18 c1_001_WS0…	Contig_378.1		gb|ABK25735.1|unknown [Picea sitchensis].	104	2.3e-19	AT4G10300.1 | Symbols: | similar to unknown protein [Arabidopsis thaliana] (TAIR:AT3G04300.1); similar to Os04g0445200 [Oryza sativa (japonica cultivar-group)] (GB:NP_001052900.1); similar to Cupin, RmlC-type [Medicago truncatula] (GB:ABE82642.1); similar to OSIGBa0140O07.4 [Oryza sativa (indica cultivar-group)] (GB:CAH67236.1); contains InterPro domain Protein of unknown function DUF861, cupin_3…	1.6e-12	ACTTCGTCAGTAACGGACCACAATACACAGCTAGGCAAAGCTA	GAGTCGAGGTCATATCGTCACAATACACAGCTAGGCAAAGCTG	AATGCTTATCAACTGCTTCAGAGCCCAGTTAAGCTGCGCGAATGGTCTGCCTATAGTGAGTC	1689	GCCCAGTTAAGCTGCGCGAATG	TOP	[A/G]	0	diploid	spruce	0	AGAGTAGAGAAATAGTAACTTCATGACTTTAATGTGAAATGTAGGTAAATATATCTGTCAGGAACAATCCACAATAACTAAAAGACTTATATGAGACACAATACACAGCTAGGCAAAGCT[A/G]TAATGCTTATCAACTGCTTCAGAGACCTCCCAGGTGCATTTCATTCCCTTGGGGAACACAACCAAATCTCCAGGTCCGATCTCAACATAGTCATTGTAGCCATCTGGGTATACCTTCACT	TOP
81	Contig_398_256	4	103.719	Contig-398-256-0_T_R_1639146	256	Contig_287.1 members c2_002_WS02915_O03 c2_002_WS02732_M22 c2_002_WS02737_D06 c3_003_DV983298 c2_002_WS02751_E03 c2_002_WS0274_E12 c2_002_WS02724_C12 c2_002_WS02918_L12 c2_002_WS02914_N11 c2_002_WS02810_J20 c2_002_WS02746_B09 c2_002_WS02723_B16 c2_002_WS0289_I23 c2_002_WS02738_D21 c2_002_WS02740_D22 c2_002_WS02811_B21 c2_002_WS02713_O03 c2_002_WS02724_A21 c2_002_WS02811_I17 c2_002_WS02913_E02 c2_…	Contig_287.1	gb|AAV92556.1|thiazole biosynthetic enzyme [Pseudotsuga menziesii var. menziesii]. >gb|AAV92555.1|thiazole biosynthetic enzyme [Pseudotsuga menziesii var. menziesii]. >gb|AAV92551.1|thiazole biosynthetic enzyme [Pseudotsuga menziesii var. menziesii]. >gb|AAV92550.1|thiazole biosynthetic enzyme [Pseudotsuga menziesii var. menziesii]. >gb|AAV92549.1|thiazole biosynthetic enzyme [Pseudotsuga menzies…	gb|AAV92556.1|thiazole biosynthetic enzyme [Pseudotsuga menziesii var. menziesii]. >gb|AAV92555.1|thiazole biosynthetic enzyme [Pseudotsuga menziesii var. menziesii]. >gb|AAV92551.1|thiazole biosynthetic enzyme [Pseudotsuga menziesii var. menziesii]. >gb|AAV92550.1|thiazole biosynthetic enzyme [Pseudotsuga menziesii var. menziesii]. >gb|AAV92549.1|thiazole biosynthetic enzyme [Pseudotsuga menzies…	343	2.1e-23	AT5G54770.1 | Symbols: TZ, THI1 | THI1 (THIAZOLE REQUIRING) | chr5:22263860-22265117 FORWARD	4.4e-16	ACTTCGTCAGTAACGGACATGCATTGGATGGCACATTGAA	GAGTCGAGGTCATATCGTATGCATTGGATGGCACATTGAC	GTCCATCCTGAACTTGTTTTGCGCAGTCAACGACGTATTCCGAGTCTGCCTATAGTGAGTC	33	CGCAGTCAACGACGTATTCCGA	TOP	[A/C]	0	diploid	spruce	0	AAATCGATGGCTCGCCTAGAATGGGGCCAACCTTTGGAGCGATGATGGTTTCAGGGCAGAAGGCAGCACATCTGGCCCTCAAAGCCCTTGGGCAGCCCAATGCATTGGATGGCACATTGA[A/C]GGTCCATCCTGAACTTGTTTTGGCTTCAGCTGAAGATGAGATCACCACTGCATCTGCTTAGATGATCTCCTCCTCCTACTCCTTCAAGTTATATCAGAAGTACCTATCTATGTCATCTGA	BOT
82	Contig_862_117	4	116.928	Contig-862-117-0_T_F_1639470	117	Contig_641.1 members c3_001_WS00111.B21_D14 c3_001_WS00748.C21_C16 c3_001_WS02630.C21_H17 c3_502_CK434632 c3_503_CO487411 c3_001_WS0079.B21_M17 c3_502_DV978038 c3_001_WS00828.B21_H02 c3_502_DV976095 c3_001_WS0021.B21_P21 c3_501_CK436557 c3_001_WS0016.B21_O12 c3_501_CK436811 c3_001_WS0034.B21_H21 c3_001_WS00110.B21_K10 c3_001_WS0021.B21_O03 c3_001_WS0265.B21_A05 c3_001_WS0264.B21_E19 c3_001_WS0263…	Contig_641.1	no hit	emb|CAN82952.1|hypothetical protein [Vitis vinifera].	521	0.67	no hit		ACTTCGTCAGTAACGGACAGGAGAGCCCTGATAATGTACGGTAA	GAGTCGAGGTCATATCGTAGGAGAGCCCTGATAATGTACGGTAG	TATATATAACCTACTCCACCTCCAATGTTTAGCCGAGTCCACACCTTCGTCTGCCTATAGTGAGTC	5131	ATGTTTAGCCGAGTCCACACCTTC	TOP	[A/G]	0	diploid	spruce	0	GGACCAACTAAATCACAATATTAATCAGATCATATTAGAATATGAAACAATCAATAGCCCTGGACAAAAAAATGTATATTCACAATCACAAAGGAGAGCCCTGATAATGTACGGTA[A/G]TTATATATAACCTACTCCACCTCCACTGGGCATGGAAAAAACAACTGCAAAACAAATAGAAACCCTAGCAGGATGTATAGTAGAGTATCGTCAGCCACGAAACCAATTTCTGTACAAAAA	TOP
83	Contig_103_602	4	124.132	Contig-103-602-0_T_F_1639359	602	c3_001_WS00747.C21_A11	c3_001_WS00747.C21_A11		gb|AAA34057.1|carbonic anhydrase.	264	3.1e-22	AT1G70410.3 | Symbols: | carbonic anhydrase, putative / carbonate dehydratase, putative | chr1:26537830-26540168 REVERSE	1.1e-22	ACTTCGTCAGTAACGGACGCGTTTGTTTGGGGCCATCA	GAGTCGAGGTCATATCGTGCGTTTGTTTGGGGCCATCG	CTGGAAATGACATGAGCGGCAACGCTTTGAATGGGCTCTCGTCTGCCTATAGTGAGTC	2934	GCAACGCTTTGAATGGGCTCTC	TOP	[A/G]	0	diploid	spruce	0	TTCACACAGAGTAACCTGCTGGTCAAATGGCAAGTCTGCATACAATTTCTTAACCCTGAACTTTGCCTCTTGTCCGATCTTTATCCAGTCTTCAATGAAAGCCGTTTGTTTGGGGCCATC[A/G]TCTGGAAATGACATGAGCGCATTGATTCCTCCACAACAGCTATGGCCTATCACCATTATATTCTCCACCTTCAGATGCAGAACGGCATACTCTACAGCAGATCCCACCCCTGGATAACCA	TOP
84	Contig_1318_285	4	140.962	Contig-1318-285-0_T_F_1639511	285	Contig_1728.1 members c3_504_CO489142 c3_001_WS0082.B21_D04 c3_001_WS00832.B21_J01 c3_001_WS00822.B21_K12 c2_001_WS01024.B21_L24 c3_001_WS0085.B21_P06 c3_001_WS0081.B21_C04 c2_001_WS01018.B21_M10 c3_001_WS0036.B21_B22 c3_502_CK434614 c3_001_WS00838.B21_B07 c3_001_WS00827.B21_D23 c3_001_WS0039.B21_A20 c3_003_DV980845 c3_003_DV996594 c3_001_WS0086.B21_D02 c3_001_WS00842.B21_L03 c3_001_WS02625.C21.1…	Contig_1728.1	no hit	dbj|BAD29583.1|unknown protein [Oryza sativa Japonica Group]. >dbj|BAD27630.1|unknown protein [Oryza sativa Japonica Group].	100	2.1	no hit		ACTTCGTCAGTAACGGACAATCTCCTTCATCTCCAAGGAAAAA	GAGTCGAGGTCATATCGTAATCTCCTTCATCTCCAAGGAAAAG	AATCTCAGAGGACTAGATGCATTGCGCTTACTCAAGGAAACGTACTGTCTGCCTATAGTGAGTC	5930	TGCGCTTACTCAAGGAAACGTACT	TOP	[A/G]	0	diploid	spruce	0	TAATTCAGTGTTCCACAATGCCAACATACCCTGGACTTGGGTTCTCAGCTCACCTCACAGAAAAACCTAAACAGTAAACTCATATTACAGAATACAAATCTCCTTCATCTCCAAGGAAAA[A/G]CAATCTCAGAGGACTAGATGCATGGCTTTGCAGAAACACACATGCAGAAACAGCATATGTACAGGCCTGCATTGAATATAATATCTTCTTCCCAGACTATAATATTAATATCAATTTTAT	TOP
85	Contig_3425_204	4	142.917	Contig-3425-204-0_T_F_1639167	204	Contig_596.1 members c3_504_CO487750 c2_001_WS01034.B21_P14 c2_001_WS0046.B21_L05 c3_001_WS00817.B21_L11 c3_001_WS00754.C21_O22 c3_001_WS0073.B21_O06 c3_001_WS00734.B21_K21 c2_001_WS01013.B21_H04 c3_001_WS00110.B21_P21 c2_002_WS02817.CR_M16 c3_001_WS0038.B21_H02 c3_001_WS00831.B21_E13 c3_001_WS0265.B21_L06 c3_001_WS02630.C21_E13 c2_002_WS02738.CR_G08 c3_001_WS00840.B21_N17 c3_001_WS00823.B21_O21 …	Contig_596.1	no hit	pdb|1HCH_A|Chain A, Structure Of Horseradish Peroxidase C1a Compound I. >pdb|1ATJ_F|Chain F, Recombinant Horseradish Peroxidase C1a. >pdb|1ATJ_E|Chain E, Recombinant Horseradish Peroxidase C1a. >pdb|1ATJ_D|Chain D, Recombinant Horseradish Peroxidase C1a. >pdb|1ATJ_C|Chain C, Recombinant Horseradish Peroxidase C1a. >pdb|1ATJ_B|Chain B, Recombinant Horseradish Peroxidase C1a. >pdb|1ATJ_A|Chain A, R…	306	2.3	no hit		ACTTCGTCAGTAACGGACCCCAAAGTGTAATGGCAACTTTGCA	GAGTCGAGGTCATATCGTCCCAAAGTGTAATGGCAACTTTGCC	CTTTCAACTACTCAACTTTTGAAGACGGTCCACTACTCGATGCGCTGTCTGCCTATAGTGAGTC	331	ACGGTCCACTACTCGATGCGCT	TOP	[A/C]	0	diploid	spruce	0	AATGCACCAACTAGATATGATTTGCACTGTAGCTCCATAAGTACAAAGTATGTATGACCCCAGCCTTCACAAGACATACCTTGTCACCAAGTTATGCCCAAAGTGTAATGGCAACTTTGC[A/C]GCTTTCAACTACTCAACTTTTGAAGCGATTGAATGTAGTTCATAATGAAGTCAAACCCATTGTCAAACATCTACAATTATTGAAGGCAAAAGCTACAAATTTAACAATCAGGAAAACAAA	TOP
86	Contig_212_376	4	152.155	Contig-212-376-0_T_F_1639414	376	Contig_2249.1 members c3_001_WS00815.B21_B17 c3_001_WS0012.B21_G21 c3_003_CO478869 c3_001_WS02618_O04 c3_001_WS02618.C21.1_O04 c3_001_WS0015.B21_F03 c3_001_WS00113.B21_I03 c3_001_WS0036.B21_I16 c3_003_CO485725 c3_502_CK435124 c1_001_WS00954_N24 c1_001_WS00954.B21_N24 c3_001_WS00110.B21_F24 c3_502_CK435170 c3_502_CK435076 c3_001_WS02612.B21_B16 c3_002_WS03226.C21_L12 c3_501_DV974681 c3_504_DV990414	Contig_2249.1	no hit	gb|ABO28889.1|maturase K [Iris missouriensis].	96	0.79	no hit		ACTTCGTCAGTAACGGACGAAATAATCCCGCATTCTCCTCCA	GAGTCGAGGTCATATCGTGAAATAATCCCGCATTCTCCTCCC	AAAGAAATAAATAGCATCTCTTGCCGGGCAACTTAGTACGTTCTCTGGTCTGCCTATAGTGAGTC	3968	CGGGCAACTTAGTACGTTCTCTG	TOP	[A/C]	0	diploid	spruce	0	ATATCCATAGCCCACAAAATGAGTCACTCTTAATTCCAAATCCGCAAAAATAGAATGCAGAAATTACAATGGAGCATCACTGTTAGATAGCATCCTGGAAATAATCCCGCATTCTCCTCC[A/C]AAAAGAAATAAATAGCATCTCTTGCATAATCTAGCAAGAGTGTTGAAGCTTCTGCTGCTACTTTATTGAGATTATGATCCCAGGTCACCAAGCCATACACAGTCCGTAACAACTGGCTCT	TOP
87	Contig_1238_130	4	156.955	Contig-1238-130-0_T_F_1639248	130	Contig_321.1 members c3_001_WS0034.B21_M17 c2_001_WS01041.B21.1_L11 c3_001_WS0034.B21_M06 c3_502_CK435515 c3_001_WS0024.B21_M03 c3_001_WS0053.B21_A23 c1_001_IS0011.B21.1_K20 c3_001_WS0055.B21.1_N17 c3_001_WS0016.B21_D06 c3_001_WS0265.B21_N19 c3_002_WS03212.C21_D07 c3_501_DV971313 c3_504_DV990449 c5_501_WS0345.C21_E20 c3_502_DV978220 c3_502_DV976844 c3_501_DV972503 c2_002_WS0296.BR_N23 c2_001_WS01…	Contig_321.1	no hit	ref|XP_001762404.1|predicted protein [Physcomitrella patens subsp. patens]. >gb|EDQ72871.1|predicted protein [Physcomitrella patens subsp. patens].	250	2.3	no hit		ACTTCGTCAGTAACGGACTCCGCATTGAACACTCTACCAAAA	GAGTCGAGGTCATATCGTTCCGCATTGAACACTCTACCAAAC	GCATTTGCTATCGTAGTAGTTAAAATGCCGTACCAGTATGTTCCGGGTCTGCCTATAGTGAGTC	1601	ATGCCGTACCAGTATGTTCCGG	TOP	[A/C]	0	diploid	spruce	0	TTCCGCTGTTTAGCAAGCTACAGCTTTATATGATATGAATTTCCCAGTTTTGGTTTAAAAAAAACAGAAATTTTCTACATCCGTAACAAGTCACTTATCCGCATTGAACACTCTACCAAA[A/C]GGCATTTGCTATCGTAGTAGTTAAAATTTAGTATTTGTAATCCATATAATTCACTTATCCGCATTGAACACTCTACCAAAAGGCATTTGCTATAGTAGTAGTTAAAATTTACTATTTGTA	TOP
88	Contig_3065_596	4	173.929	Contig-3065-596-0_B_R_1639476	596	Contig_1634.1 members c3_001_WS0087.B21_M17 c3_001_WS0039.B21_D02 c3_001_WS0039.B21_B02 c2_002_WS02810_C02 c2_002_WS02914_C11 c2_002_WS0272_C21_FL c2_002_WS0272.BR_C21 c2_002_WS0272_C21 c2_002_WS0279_I07 c3_502_DV975493 c3_002_CK439883 c3_501_DV972732 c1_001_WS00953_A24 c1_001_WS00953.B21_A24 c2_002_WS02914.CR_C11 c2_002_WS0295.BR_M02 c2_002_WS0279.BR_I07 c3_001_WS00815.B21_F18 c3_502_CO476570 c2…	Contig_1634.1	no hit	gb|ABK25931.1|unknown [Picea sitchensis]. >gb|ABK21715.1|unknown [Picea sitchensis]. >gb|ABK21662.1|unknown [Picea sitchensis]. >gb|ABK21137.1|unknown [Picea sitchensis].	62	0.3	no hit		ACTTCGTCAGTAACGGACGTTTGGGGGATTGTTTTTCATTAATTT	GAGTCGAGGTCATATCGTGTTTGGGGGATTGTTTTTCATTAATTC	GGAATTTTTGTTTTTAGTTAACTTCGTTTAATACGGGGCCACAACTTCCGTCTGCCTATAGTGAGTC	5184	GTTTAATACGGGGCCACAACTTCC	BOT	[T/C]	0	diploid	spruce	0	ACCCTTCGAAAAAACCTATTTTGCACAGTACAAATCCATAATGATTTTCTTCTCGGTTCCAACCTCGACAAAAGTAAATGATCGTTATGAATAAGAAGTTAACTAAAAACAAAAATTCCC[A/G]AATTAATGAAAAACAATCCCCCAAAAAGATGAACTTTCAAAACCGGATGCCTTCCCTTCTACCATTGCACCTAGTCATTTACTTCTCAGAAGAGTTTGGCCCTCTCTTCTTTCCAAATGT	TOP
89	Contig_691_790	5	0	Contig-691-790-0_B_R_1639447	790	Contig_155.1 members c2_002_WS0286_K04 c3_003_CO479523 c2_002_WS02912_I04 c2_002_WS02914_I02 c2_002_WS02812_J03 c2_002_WS02919_J20 c2_002_WS0278_I13 c2_002_WS02745_N07 c2_002_WS02727_F01 c2_002_WS0295_N12 c2_002_WS02718_E17 c2_002_WS0281_P24 c2_002_WS0281.BR_P24 c2_002_WS02920_M18 c2_002_WS02914_N21 c2_002_WS02910_A02 c2_002_WS02711_D16 c2_002_WS02711.CR_D16 c2_002_WS02914_B12 c2_002_WS02918_E24 …	Contig_155.1		emb|CAB79222.1|HSP associated protein like [Arabidopsis thaliana]. >emb|CAA16552.1|HSP associated protein like [Arabidopsis thaliana].	627	7.2e-19	AT4G22670.1 | Symbols: | tetratricopeptide repeat (TPR)-containing protein | chr4:11918247-11920682 FORWARD	6e-18	ACTTCGTCAGTAACGGACGCTGCAGGTGGAATGCCCAGT	GAGTCGAGGTCATATCGTGCTGCAGGTGGAATGCCCAGC	GCTTCCCAGGTGGAATGGTGCTCTGAGACGGCAAAGATTCGTCTGCCTATAGTGAGTC	4305	GTGCTCTGAGACGGCAAAGATTC	BOT	[T/C]	0	diploid	spruce	0	TGTCATTATATCTGGATCACTGAATGCAGCCATCAGCTCTGGATCATTCAAGATTTTGCTCATATCAACATCACCAGGCATTCCACCCGGGAAGCCGCCGGGCATTCCACCTGGGAAGCC[A/G]CTGGGCATTCCACCTGCAGGCATTCCACCTGGGAAGCCACCAGGCATCCCACCTGAGCAGCCACCGGACGTTCCACATGGTTTTTTACACGTAGAGGTTTGCTCTTGTTTTTTTGCTTTT	TOP
90	Contig_177_378	5	3.484	Contig-177-378-0_T_F_1639152	378	Contig_141.1 members c2_002_WS02818.CR_D19 c3_504_CO488441 c2_002_WS02740.CR_G06 c2_002_WS0272.BR_B08 c4_901_AY961946.1 c2_002_WS02720.BR_G04 c2_002_WS02721.BR_M16 c3_001_WS0019.B21_A21 c3_001_WS0024.B21_G02 c3_001_WS0019.B21_H14 c1_001_WS00913.B21_M20 c2_002_WS02727.CR_I14 c2_002_WS02722.CR_O09 c2_002_WS02736.CR_J14 c3_003_CO490219 c2_002_WS02723.CR_I13 c2_002_WS02750.CR_A16 c2_002_WS02739.CR_E2…	Contig_141.1	no hit	ref|XP_001776335.1|predicted protein [Physcomitrella patens subsp. patens]. >gb|EDQ58834.1|predicted protein [Physcomitrella patens subsp. patens].	910	7.1	no hit		ACTTCGTCAGTAACGGACCATCCGAGGACTCAGTGACTTACAA	GAGTCGAGGTCATATCGTCATCCGAGGACTCAGTGACTTACAG	AGAATCGACTGATTTACTTATAATATTGTAGCCCTACGCGACGGTTGAGTCTGCCTATAGTGAGTC	102	TGTAGCCCTACGCGACGGTTGA	TOP	[A/G]	0	diploid	spruce	0	GACATCATGGAAGAAGGAAGAGGAATGAAAATTCTCCTCGAGCTAGCATTTAACTTCTCTGAGGCGAAGTATTTTCATGGTTTTATATTTATATTACATCCGAGGACTCAGTGACTTACA[A/G]TAGAATCGACTGATTTACTTATAATATATAGAGAAGCAACAAGAGAAGAGAGTTATGGCGTTTAATTAATTTAATTTTACATGCCGAACATAATCCTAGTGAATATCTAATGATCTTCTC	TOP
91	Contig_2207_318	5	4.27	Contig-2207-318-0_B_R_1639201	318	Contig_19942.1 members c3_003_DV983351 c3_003_CO477994	Contig_19942.1	no hit, weak similarity to	AT1G22780.1 | Symbols: RPS18A, PFL1, PFL | PFL (POINTED FIRST LEAVES); structural constituent of ribosome | chr1:8067979-8069152 FORWARD >AT1G34030.1 | Symbols: | 40S ribosomal protein S18 (RPS18B) | chr1:12370265-12371445 REVERSE >AT4G09800.1 | Symbols: RPS18C | RPS18C (S18 RIBOSOMAL PROTEIN); structural constituent of ribosome | chr4:6173815-6174960 FORWARD	153	0.0002	no hit		ACTTCGTCAGTAACGGACCTGGACAATTTTGCCTTGGCTTG	GAGTCGAGGTCATATCGTCTGGACAATTTTGCCTTGGCTTC	AGTGGTGTAGCCTCATTTTGTATGAAATGCGGCCCCTAGACTCGTGTCTGCCTATAGTGAGTC	952	GAAATGCGGCCCCTAGACTCGT	BOT	[G/C]	0	diploid	spruce	0	TATTGCTAATGCCAATAATTTGTGGTGGTTCTAAATGTATTGATATAATGNNNGACATACCTACCCAAGAAGTCAGGTATTCCAAAGCAGAAAAGAATACAAAATGAGGCTACACCACTT[C/G]AAGCCAAGGCAAAATTGTCCAGTTAGGCATGACACTTTCTCACAAAAATTAATATATACTCAACGCTTCTTTGAGACACCAACAGTTTTTCCCCTACGACCAGTTGTTTTTGTGTGCTGT	TOP
92	MYB_1_295	5	7.672	MYB-1-295-0_B_R_1639255	295	Contig_11851.1 members c3_003_DV993835 c3_001_WS00712.B21_A21 c3_001_WS0085.B21_L15 c3_003_CO480591	Contig_11851.1	no hit	gb|ABN08903.1|Helix-loop-helix DNA-binding [Medicago truncatula].	484	0.29	no hit		ACTTCGTCAGTAACGGACGGAGCTGTGCAGCTTCGAGCTTT	GAGTCGAGGTCATATCGTGGAGCTGTGCAGCTTCGAGCTTC	CGGCCTTGACACTATCAATTCTCCGGCTGATGGAACCGTAGGTCTGCCTATAGTGAGTC	1682	TCTCCGGCTGATGGAACCGTAG	BOT	[T/C]	0	diploid	spruce	0	ATCAGATTCCAGCCCCACAAAGAAGGAAATATTACAAGCTGTGACCGAAGTTTCATGTCGTTCGAATGATTCAGAGATAACCGAGGAGGCCGAAAAGAGCATTGATAGTGTCAAGGCCGT[A/G]AAGCTCGAAGCTGCACAGCTCGCAACAGGTTACGGGTTCGACCCCATGCTGTTCGACGAGAGATCATCGACAGTTTACTTGTGTGATTTGCCTGTAACTGAGAACCAGAATATGGAAAAT	TOP
93	Contig_22_315	5	16.219	Contig-22-315-0_T_F_1639499	315	Contig_159.1 members c3_001_WS0055.B21.1_M09 c2_001_WS0046.B21_N16 c2_001_WS0047.B21_J24 c3_001_WS0024.B21_A23 c3_001_WS00817.B21_D10 c3_001_WS00716.B21_K12 c3_001_WS0036.B21_P01 c3_001_WS0083.B21_E13 c3_001_WS00113.B21_G19 c3_001_WS00727.B21_B18 c3_002_CK439724 c1_001_WS00924.B21_C19 c3_001_WS0055.B21.1_E14 c3_001_WS02623.C21.1_O24 c3_001_WS02623_O24 c3_001_WS00110.B21_O13 c3_001_WS02633.C21_F09…	Contig_159.1	no hit	emb|CAO23147.1|unnamed protein product [Vitis vinifera].	61	3.4	no hit		ACTTCGTCAGTAACGGACGAATATGCTACCCACAGCAACTAAATA	GAGTCGAGGTCATATCGTGAATATGCTACCCACAGCAACTAAATG	TGCAGAGCATGAGATCTAATAAATGCGGTCGTTTTCTAACCCAGAGGTCTGCCTATAGTGAGTC	5799	ATGCGGTCGTTTTCTAACCCAGAG	TOP	[A/G]	0	diploid	spruce	0	TATTACAGTACCAAGCCACTGNTCTCCAACCATTCGCAAATAGTATGGATCATTTAAAATGCCAACATAAGCGCAGCTAACAAAAGATGATTAAGAATATGCTACCCACAGCAACTAAAT[A/G]CTGCAGAGCATGAGATCTAATAAACACAATCGTGCACATAGCCTCCTTTACCAAACAATGCAGGATAGCCTGCTAATCTAATCCTAATATACTAATAGATCATCATATTTCACTATTGCT	TOP
94	Contig_1391_333	5	29.377	Contig-1391-333-0_T_R_1639461	333	Contig_195.1 members c1_001_WS00912.B21_H04 c3_001_WS0037.B21_I17 c3_001_WS00723.B21_O20 c3_001_WS00726.B21_D16 c3_001_WS0089.B21_G07 c3_001_WS02625_F19 c3_001_WS02625.C21.1_F19 c3_001_WS0269.B21_C10 c3_001_WS0083.B21_A24 c3_001_WS0052.B21_G21 c3_001_WS0083.B21_I03 c3_001_WS00737.B21_P03 c3_001_WS02611.B21_C10 c3_001_WS02610.B21_I04 c3_003_CO477883 c2_002_WS02911.CR_M08 c3_002_WS03227.C21_O04 c3_…	Contig_195.1	no hit	gb|EAZ26688.1|hypothetical protein OsJ_010171 [Oryza sativa (japonica cultivar-group)].	213	0.49	no hit		ACTTCGTCAGTAACGGACCAAAAAACATCCAATTGGTGGCTTA	GAGTCGAGGTCATATCGTCAAAAAACATCCAATTGGTGGCTTG	TTCTGTAAGATTGTCGAGAAGTTACCCATCAAACCGTAAGTCTAGGCGTCTGCCTATAGTGAGTC	5058	ACCCATCAAACCGTAAGTCTAGGC	TOP	[A/G]	0	diploid	spruce	0	CTGATTACTTTCACATCAAGATGTAATTTGGTCCTTTGGGAAGAAGGCTTGGTTGGTAGCGTTTATAATTACATGATGGATTGCTAAGAATTCAAACAAAAAACATCCAATTGGTGGCTT[A/G]ATTCTGTAAGATTGTCGAGAAGTTGGAAATTTTAAGAGGTCCTAACAAATTTTGGGGAGGCTTGATTGATTCTTTAGACAGATTTGTTTGTATCTTGTTGGGAATCATTACTATTTATAT	BOT
95	Contig_1229_570	5	31.191	Contig-1229-570-0_T_R_1639489	570	Contig_2663.1 members c3_001_WS0036.B21_O18 c3_001_WS0081.B21_B09 c3_001_WS00111.B21_G21 c3_001_WS0034.B21_I18 c3_001_WS02610.B21_K09 c3_001_WS00733.B21.1_E11 c3_001_WS0033.B21.1_F21 c3_001_WS0081.B21_O15 c3_001_WS0033.B21_K15 c3_501_CK437688 c3_001_WS0036.B21_E14 c3_501_CO473620 c3_001_WS00745.C21_A15 c3_001_WS00743.C21_K07 c3_001_WS00834.B21.1_D22 c3_501_CO472818 c3_001_WS00729.B21.1_F10	Contig_2663.1	no hit	emb|CAN75236.1|hypothetical protein [Vitis vinifera].	2045	1.1	no hit		ACTTCGTCAGTAACGGACGGGATCGATCCTTCAGCAATTATTACTCA	GAGTCGAGGTCATATCGTGGGATCGATCCTTCAGCAATTATTACTCC	TCTGGCAGTTTGGATGGAGTGTTCCTGTGGGCGATTAACTACCGTCTGCCTATAGTGAGTC	5348	TGTTCCTGTGGGCGATTAACTACC	TOP	[A/C]	0	diploid	spruce	0	TGTTGTAATATTTCTTTAAGCTACACAGAAAACCAATAATGACCGTTCCTCTGGGAGAAAACTTCCAAAATTTTCATCGATTCTGCAGAAGATGGATCGATCCTTCAGCAATTATTACTC[A/C]TTCTGGCAGTTTGGATGGAGATGCTGCTCTATATTCAATATAGTAAGATTGCGTTAGAATGTTCCATTGCCATTCATTTTCAAGTACTTCAGAAAATGATGTATAAGAGAATGTGTGATG	BOT
96	Contig_3535_642	5	38.975	Contig-3535-642-0_T_F_1639453	642	Contig_39.1 members c3_002_DV970234 c3_501_DV970573 c2_002_WS02920_A02 c1_001_WS00950_F18 c2_002_WS02732_N21 c2_002_WS02725_J05 c2_002_WS02721_J12 c2_002_WS02725_H16 c2_002_WS02726_M19 c3_003_DV985151 c2_002_WS02914_D19 c3_003_DV984157 c3_502_DV977481 c3_502_DV977734 c3_003_DV986753 c3_003_DV987366 c3_003_DV985480 c3_003_DV995574 c2_002_WS0288_J06 c2_002_WS0287_O10 c3_001_WS02618_H07 c2_002_WS027…	Contig_39.1		gb|AAR32786.1|ascorbate peroxidase [Pinus pinaster].	249	1.7e-37	AT1G07890.3 | Symbols: MEE6, CS1, APX1 | APX1 (ASCORBATE PEROXIDASE 1, MATERNAL EFFECT EMBRYO ARREST 6); L-ascorbate peroxidase | chr1:2438002-2439432 FORWARD	8.7e-35	ACTTCGTCAGTAACGGACGCACTTAACCCCATGTGACCAAAAACA	GAGTCGAGGTCATATCGTGCACTTAACCCCATGTGACCAAAAACG	CCCTCAGATGATCAGATCCTTCATAACGATTCGTGTGACAGTTCGTCTGCCTATAGTGAGTC	4974	TCATAACGATTCGTGTGACAGTTC	TOP	[A/G]	0	diploid	spruce	0	AAGAGGGTTAGAGGTCCAGGGCCCTTCAAACCCAGATCTCTCCTTGTGGCATCTCCCCAAGGTGTGGGCACCAGACAAGGCCACAATTTCCTTATCACTTAACCCCATGTGACCAAAAAC[A/G]GCCCTCAGATGATCAGATCCTTTTGTAGCATCAGGAAGGCGACCCTCTTCTGGAGGCTCAAGCTTGTCTTCTCTACCAGGATGGAACGGAATGTCAGGTCCTCCGGTCACTTCAACAGCC	TOP
97	Contig_2715_617	5	42.979	Contig-2715-617-0_B_R_1639183	617	Contig_6142.1 members c3_001_WS00840.B21_L07 c3_001_WS0031.B21_E19 c3_001_WS0022.B21_L03 c3_003_DV980774 c3_001_WS00735.B21.1_K12 c3_001_WS00811.B21_F05 c3_001_WS00722.B21_O20 c3_001_WS0037.B21_G22 c3_001_WS00751.C21_M23	Contig_6142.1		AT2G03200.1 | Symbols: | aspartyl protease family protein | chr2:966503-967888 REVERSE	462	2.5e-07	AT2G03200.1 | Symbols: | aspartyl protease family protein | chr2:966503-967888 REVERSE	1.6e-08	ACTTCGTCAGTAACGGACAAAATGTGCTGTCGTTTACGCGT	GAGTCGAGGTCATATCGTAAAATGTGCTGTCGTTTACGCGC	CAGTTTGTGATTCCTTGTAAGTAAACCACGACCTTTTCGCCTGTAGGTCTGCCTATAGTGAGTC	682	ACCACGACCTTTTCGCCTGTAG	BOT	[T/C]	0	diploid	spruce	0	CAATTGTTGCGTTCAGCAGCAGCAGCAGGAACACAATCAATGATGAAAACAAATCATAACATACAATATAGAGGAGAAATCAAAGAGGCATCTGCTTACTTACAAGGAATCACAAACTGT[A/G]CGCGTAAACGACAGCACATTTTTCCCGTTGTCATAAAGAATATGGTAGTTCTGCTGTTGAAAATTACCAAATATGGACATCCCACTACTCGGTAGCATTGCCAGGCAGATAATGCCACTG	TOP
98	Contig_4051_321	5	46.505	Contig-4051-321-0_T_R_1639155	321	Contig_337.1 members c3_002_CK440112 c3_501_DV972448 c3_002_WS0311.B21_H03 c3_502_CO475705 c2_002_WS02811_M16 c2_002_WS02711_A24 c2_002_WS02918.CR_J02 c3_002_WS03210.C21_A09 c3_001_WS0022.B21_M16 c3_502_CO474947 c2_002_WS02811.CR_M16 c1_001_WS00953_K13 c1_001_WS00963.C21_H20 c1_001_WS00953.B21_K13 c2_002_WS0285_C03 c3_001_WS02630.C21_K10 c3_504_DV992241 c3_002_CK440735 c2_002_WS02751_A03 c3_001_W…	Contig_337.1		AT5G15600.1 | Symbols: SP1L4 | SP1L4 (SPIRAL1-LIKE4) | chr5:5078408-5078866 FORWARD	128	2e-11	AT5G15600.1 | Symbols: SP1L4 | SP1L4 (SPIRAL1-LIKE4) | chr5:5078408-5078866 FORWARD	1.2e-12	ACTTCGTCAGTAACGGACGGGGTAAATGAACGGGATGGGTA	GAGTCGAGGTCATATCGTGGGGTAAATGAACGGGATGGGTC	TTGGAACTTTCAAGATATAACTGTTCCGATGTATTACGCCGAGAAGCGTCTGCCTATAGTGAGTC	130	CCGATGTATTACGCCGAGAAGC	TOP	[A/C]	0	diploid	spruce	0	ACAGAACTGTGGAAACTTTATAACGGATCGACCATCGACCAAAGTCCATGCTGCTCCTGGTGGTGGTTCTTCTCTTGGATACCTTTTTGGTGCCCCACCGGGTAAATGAACGGGATGGGT[A/C]ATTGGAACTTTCAAGATATAACTGTTTGCTGTTTATGCCAATTTTAATTTAGATGCTTCTCGTGAATTGAAGCTTTTCTCAGGACAATCTCCTTTAACAAACATTTGGCATTCTGCCATT	BOT
99	Contig_710_285	5	52.82	Contig-710-285-0_B_F_1639274	285	c3_001_WS00746.C21_K24	c3_001_WS00746.C21_K24	no hit	gb|ABK23452.1|unknown [Picea sitchensis].	233	0.15	no hit		ACTTCGTCAGTAACGGACACCAATGACGGGGGGGACTAT	GAGTCGAGGTCATATCGTACCAATGACGGGGGGGACTAC	ACAATCATCCATCAACTGAAAGGTGAATAGGCTTGCTCGTGAGCGTCTGCCTATAGTGAGTC	1841	GTGAATAGGCTTGCTCGTGAGC	BOT	[T/C]	0	diploid	spruce	0	AGATGAGTTTGTCAAGAGTCTGAAAAGTGTCAAGGAAGCATACTCCAAAGCATGAAGTCCCAGAAGTTACGCTTGTTATATCTTCGTTACGGTCGTGCTTTCAGTTGATGGATGATTGTT[A/G]TAGTCCCCCCCGTCATTGGTTGGACAATTTTCATCATCCTGAAGAACCAAGAATTCATGTGGCAAGAAACTTTAATAAAGTCGAATATAATCCTATGAAGTAATCCTATAAAGCAATTGG	BOT
100	Contig_183_273	5	54.072	Contig-183-273-0_B_F_1639422	273	Contig_43.1 members c3_003_CO490109 c3_003_CO490181 c3_001_WS00113.B21_B08 c3_001_WS0071.B21_K08 c3_001_WS0018.B21_P16 c1_001_WS0092.B21_I19 c3_003_CO490163 c3_001_WS00732.B21_K18 c3_003_CO490212 c3_001_WS00725.B21_P09 c3_001_WS0073.B21_O16 c3_001_WS0014.B21_L02 c3_001_WS00731.B21_C21 c3_001_WS00112.B21_L13 c3_001_WS00731.B21_C01 c2_002_WS02740.CR_G10 c3_001_WS00752.C21_O19 c2_002_WS02723.CR_B01 …	Contig_43.1		emb|CAA46507.1|sedoheptulose-1,7-bisphosphatase [Triticum aestivum]. >sp|P46285.1|Sedoheptulose-1,7-bisphosphatase, chloroplast precursor (Sedoheptulose bisphosphatase) (SBPase) (SED(1,7)P2ase).	393	7.7e-26	AT3G55800.1 | Symbols: SBPASE | SBPASE (sedoheptulose-bisphosphatase); phosphoric ester hydrolase | chr3:20720619-20722400 FORWARD	3.1e-25	ACTTCGTCAGTAACGGACGGGAACCATAGGCAACCTGTGTTCTT	GAGTCGAGGTCATATCGTGGGAACCATAGGCAACCTGTGTTCTC	CATCCACGAAGCTAATAACCTTCAAGACGGCGATCATTTACTCGCGTCTGCCTATAGTGAGTC	4008	CAAGACGGCGATCATTTACTCGC	BOT	[T/C]	0	diploid	spruce	0	AGCGAAGCTGAGATTGCTTTTCGAGGTGGCCCCTCTTGGAATGCTGGTTGAGAAAGCGGGCGGGTACAGCAGCGATGGAAAACAATCAGTTCTAGACAAGGTTATTAGCTTCGTGGATGA[A/G]AGAACACAGGTTGCCTATGGTTCCAAGAATGAAATCATTAGGTTCGAAGAAACCCTCTATGGATCTTCTAGGCTTAATGTGCCTGTTGGAGCAGGAGTCAAAGCCTGATAGCCTATATAT	BOT
101	Contig_1435_455	5	56.008	Contig-1435-455-0_T_R_1639308	455	Contig_991.1 members c2_001_WS01019.B21_L18 c3_003_CO478013 c3_001_WS00742.C21_H11 c3_001_WS0037.B21_O15 c3_504_DV990419 c2_001_WS01044.B21_A11 c3_003_DV980973 c3_002_CK438951 c3_001_WS00817.B21_D08 c3_001_WS0079.B21_J04 c3_003_DV993137 c3_003_CO489959 c3_003_DV993012 c3_003_DV993155 c2_002_WS02722.CR_H23 c3_001_WS02618_A24 c3_001_WS02618.C21.1_A24 c3_003_DV979282 c3_001_WS0016.B21_I18 c2_001_WS0…	Contig_991.1	no hit	emb|CAN77101.1|hypothetical protein [Vitis vinifera].	388	0.87	no hit		ACTTCGTCAGTAACGGACGCCAATTTGATCAAAGTTGGACAGATA	GAGTCGAGGTCATATCGTGCCAATTTGATCAAAGTTGGACAGATG	CTGCTTCTACTACGATAAGTAAAACAGGTGCATACAGAACCGCGTCTCGTCTGCCTATAGTGAGTC	2208	GGTGCATACAGAACCGCGTCTC	TOP	[A/G]	0	diploid	spruce	0	TCTATGGAAATATCAAGTTCAGAAACTTGTCCTTCACCTGCTTGATCAAAGAAGTTGTAAACCAATCTTCTCTTATTGGTATTATGTGTTGAAAGCCAATTTGATCAAAGTTGGACAGAT[A/G]TCTGCTTCTACTACGATAAGTAAAACAGCTTGCAAATGTTTGCAGGATTACAGTTTTGTATCTTATGAATTAAATGTGCTTTGTTGCAATTGTGTTCTGGATGTCAATCAACATGGAGTT	BOT
102	Contig_2344_388	5	57.017	Contig-2344-388-0_B_F_1639163	388	Contig_226.1 members c3_001_WS02625_L07 c3_001_WS02625.C21.1_L07 c3_001_WS00712.B21_B21 c3_001_WS00712.B21_A01 c5_501_WS0349.C21_I11 c5_501_WS03310.C21_I12 c5_501_WS0335.C21_C04 c5_501_WS0335.C21_N12 c5_501_WS0336.C21_I08 c5_501_WS0348.C21_H17 c3_002_WS03224.C21_O11 c3_001_WS00726.B21_C17 c3_001_WS0014.B21_P06 c3_001_WS0019.B21_B04 c1_001_WS00950_H10 c1_001_WS00965.C21_N12 c3_002_WS03213.C21_K05 …	Contig_226.1		AT2G43460.1 | Symbols: | 60S ribosomal protein L38 (RPL38A) | chr2:18053362-18054369 REVERSE >AT3G59540.1 | Symbols: | 60S ribosomal protein L38 (RPL38B) | chr3:22006874-22007719 REVERSE	70	7.4e-05	AT2G43460.1 | Symbols: | 60S ribosomal protein L38 (RPL38A) | chr2:18053362-18054369 REVERSE	4.6e-06	ACTTCGTCAGTAACGGACTGCAATGCTAAAGATGGATACAAAATTT	GAGTCGAGGTCATATCGTTGCAATGCTAAAGATGGATACAAAATTG	ACTAGTTCAAAAAGACTTGAAAGAGTACAGTCTCGCGGTGCCTAAGGTCTGCCTATAGTGAGTC	233	GTACAGTCTCGCGGTGCCTAAG	BOT	[T/G]	0	diploid	spruce	0	GTCTTTGACTCTGAGAAGGCTGACAAGCTCAAGCAGTCTCTGCCACCAGGTTTGACAGTTCACGACCTGTAAGATGCAGTGGAAGTGTGAATTATTCTTTCAAGTCTTTTTGAACTAGTG[A/C]AATTTTGTATCCATCTTTAGCATTGCATATTCAGCGGGGATGGATAATCATGCCTGAGACTGGATGTAAACTTGATATAGTCAAACAATTCTGGCGTTCCAGTTTGAAGTTTCATAGAGT	BOT
103	Contig_1384_384	5	61.649	Contig-1384-384-0_B_F_1639507	384	Contig_11463.1 members c3_001_WS00811.B21_J22 c3_001_WS00715.B21_B01 c3_001_WS0037.B21_F09 c3_001_WS0016.B21_M09 c1_001_WS00939.B21_C13	Contig_11463.1		gb|AAG13499.1|putative nodulin-26 [Oryza sativa (japonica cultivar-group)].	241	7.3e-14	AT1G80760.1 | Symbols: NIP6;1, NLM7, NIP6 | NIP6;1 (NOD26-like intrinsic protein 6;1); water channel | chr1:30355532-30356907 REVERSE	5.3e-15	ACTTCGTCAGTAACGGACGTTCCCTGGTTATCCTCCCCCTTT	GAGTCGAGGTCATATCGTGTTCCCTGGTTATCCTCCCCCTTC	GACGAACTACGGTATAGCCCATCGGGATGGTCACAACATTTCGTGTCTGCCTATAGTGAGTC	5874	ATCGGGATGGTCACAACATTTCGT	BOT	[T/C]	0	diploid	spruce	0	TCCGGTTCGAACCCTGGGGCCTGCAATTGCAGCAGGCAATTATAAAGGCATATGGATTTACCTCTTAGCGCCCGTAGTCGGAGCGTTGTGTGGCGCTGCGGGCTATACCGTAGTTCGTCT[A/G]AAGGGGGAGGATAACCAGGGAAGGCCTACCAGGAGTTTCAGGAGGTGATTCGGCTCGTGATGGAGTCCTGTCTATAACAGGACAATCGACCGCTACCATTAATATAATAAACTCGTTCCT	BOT
104	WRKY_1_709	5	68.852	WRKY-1-709-0_T_F_1639199	709	Contig_5389.1 members c3_001_WS00728.B21_M22 c3_001_WS00824.B21_M02 c2_001_WS01031.B21_N12 c3_001_WS02627.C21_P19 c3_001_WS0071.B21_K22 c1_001_IS0013.B21.1_P22 c1_001_WS00941.B21.1_P19 c2_001_WS01035.B21_N17 c1_001_WS00917.B21_I06 c5_001_WS0301.B21_N24	Contig_5389.1	no hit	gb|AAG17477.1|QM protein [Oryza sativa].	214	1.4	no hit		ACTTCGTCAGTAACGGACGGTGTAGTCAAGGCGTACAGGATAGA	GAGTCGAGGTCATATCGTGGTGTAGTCAAGGCGTACAGGATAGC	AATGATTTGTCAGATACAGTATAATGTAGAGTCCCGATCCTAGTGGCTGTCTGCCTATAGTGAGTC	920	TAGAGTCCCGATCCTAGTGGCT	TOP	[A/C]	0	diploid	spruce	0	GCAATCCTTCGAAGGAACTTGTCCATGGGTTACGAAGTGATTTTCACAATTTTGATCCACACATTTAGTGTTCATATTTGATTTATTAGGACAAAGGTGTAGTCAAGGCGTACAGGATAG[A/C]AAATGATTTGTCAGATACAGTATAATGTATGGATGAGCTCTGTACCTTAAATGCAAGGCCTTCGCTGCCACAAGACTTTCTGTCCAAGGTTTTATTGAATATTGGCCATCTGACCCCACA	TOP
105	Contig_4170_604	5	84.347	Contig-4170-604-0_B_F_1639515	604	Contig_2544.1 members c3_001_WS00828.B21_C11 c3_001_WS00825.B21_L03 c3_001_WS00825.B21_L01 c3_001_WS02626.C21_J23 c3_001_WS00815.B21_C07 c3_001_WS0051.B21_E02 c3_001_WS0016.B21_F22 c3_001_WS0036.B21_A07 c3_002_WS0326.C21_L17 c3_001_WS02618_C09 c3_001_WS02618.C21.1_C09 c3_504_DV991097 c3_001_WS02612.B21_G18 c3_504_DV991480 c3_003_DV981915 c3_001_WS02630.C21_G24 c3_003_DV981459	Contig_2544.1	no hit	ref|NP_566479.2|oxidoreductase, 2OG-Fe(II) oxygenase family protein [Arabidopsis thaliana]. >gb|AAN41292.1|unknown protein [Arabidopsis thaliana].	313	2.5	no hit		ACTTCGTCAGTAACGGACGACAGAGGAGAAAAAGAGCGTTCTCT	GAGTCGAGGTCATATCGTGACAGAGGAGAAAAAGAGCGTTCTCA	CACAAACGGGGCTAAAGAGTCCAATTCACCATGTATGCGCGATAGTCTGCCTATAGTGAGTC	5985	CCAATTCACCATGTATGCGCGATA	BOT	[T/A]	0	diploid	spruce	0	GACTACTAAATCGGCTCCACTTCAATAATTCTTTCAGCAAAATAAGTGTAGGAAGCTCTGTATCAATATCGTAGTTTTTCGAGTCTGTGTCATGAACTCACTCTTTAGCCCCGTTTGTGA[A/T]GAGAACGCTCTTTTTCTCCTCTGTAAATTTCCGTTGTAATTCTGTTATGCCTGTTGCTGGAATGTAATGTGAACAAGTTCTCGTTTGTTAGATGTCCACCTATCTTCGATCATCTATGAA	BOT
106	Contig_3914_248	5	86.669	Contig-3914-248-0_B_F_1639354	248	Contig_684.1 members c3_001_WS00839.B21_A16 c3_003_CO478438 c3_001_WS00822.B21_B04 c3_001_WS00821.B21_B07 c3_001_WS02613.B21_P12 c3_001_WS00840.B21_H22 c3_001_WS0083.B21_P09 c3_001_WS00111.B21_I03 c3_001_WS02625.C21.1_L03 c3_003_CK445092 c3_001_WS0054.B21_D20 c3_001_WS0024.B21_B21 c3_003_DV979288 c3_502_CK435513 c3_001_WS0269.B21_K24 c3_001_WS02619_E04 c3_501_DV972893 c3_001_WS02619.C21.1_E04 c3_…	Contig_684.1	no hit	no hit			no hit		ACTTCGTCAGTAACGGACTTGATGTTCAAGCAATTTTTTGTAACT	GAGTCGAGGTCATATCGTTTGATGTTCAAGCAATTTTTTGTAACA	GAAATAGCATGGTATCTTAACTTGTGCTGGTGCCACTACGGAAACCGTCTGCCTATAGTGAGTC	2906	TGCTGGTGCCACTACGGAAACC	BOT	[T/A]	0	diploid	spruce	0	ACAGGTTCAATAGTTTTAATCCCTGACAATAGTTGATGCGTGAAAATGAGGGTCAACTACACATCAGTCGGTAAATGAATGTAGTTCTTGCATAACAAGTTAAGATACCATGCTATTTCT[A/T]GTTACAAAAAATTGCTTGAACATCAATTTAATACTATATACCAAGTAAATACACAGTTAAGTGGTTCCATGTCTTGTCACACTGTTAATGCTATCTGTATTTATTGAGTCATTTTCATGT	BOT
107	Contig_2429_148	5	89.178	Contig-2429-148-0_T_R_1639319	148	Contig_4529.1 members c3_001_WS00111.B21_F05 c3_001_WS0053.B21_B05 c3_003_DV987966 c3_002_WS03212.C21_H16 c3_501_DV971010 c3_003_CO479782 c3_003_DV980263 c3_503_DV989937 c3_502_DV977355 c3_502_DV976252 c3_502_DV977585	Contig_4529.1	no hit	gb|ABK21920.1|unknown [Picea sitchensis].	319	0.16	no hit		ACTTCGTCAGTAACGGACGCATTTTCACGACTTCAAAAATGACA	GAGTCGAGGTCATATCGTGCATTTTCACGACTTCAAAAATGACG	AATTTTTGACCTATTTTCTGTGGCGGTCTTACCTGGCACGCAATTGTCTGCCTATAGTGAGTC	2322	CGGTCTTACCTGGCACGCAATT	TOP	[A/G]	0	diploid	spruce	0	TTGAACCTGGAGTTGAAGTAGAGGTTACAATTGCTGATACATGAACATTCAAAAACAGAGTCCATTTCTTGTAATTTCAAAGATGTTAGTTGGTAGCATTTTCACGACTTCAAAAATGAC[A/G]GAATTTTTGACCTATTTTCTGTGGAGAATTGTATCTGGTGAAAATTTAGTTTCCCATTTAGATATTTCTTTAATTTGATTTTGGTATCTTTCAAGCCATTTTCATTGTGATGTAATACAA	BOT
108	Contig_2276_316	5	101.444	Contig-2276-316-0_B_R_1639186	316	Contig_9581.1 members c3_001_WS02611.B21_H12 c3_001_WS0072.B21_G09 c3_001_WS0019.B21_O23 c3_001_WS0016.B21_G14 c3_001_WS00113.B21_I11 c3_003_CO485835	Contig_9581.1		emb|CAA09694.1|lanatoside 15'-O-acetylesterase [Digitalis lanata].	386	2.6e-09	AT1G54790.1 | Symbols: | GDSL-motif lipase/hydrolase family protein | chr1:20444791-20447664 REVERSE	1.1e-07	ACTTCGTCAGTAACGGACGTCAACAAATTCTGGGAGGCAAATAT	GAGTCGAGGTCATATCGTGTCAACAAATTCTGGGAGGCAAATAC	TCGAGCCATCTAGTTTCTCTATCACCCACAGACGTTGGTCCGTAGGTCTGCCTATAGTGAGTC	732	ACCCACAGACGTTGGTCCGTAG	BOT	[T/C]	0	diploid	spruce	0	GCTCTGCCTGCCCCAAGTTTATTATGCCTTCACAAAAGCAATGAATAATCACGACGCCCTATGGCATCAAATGGGTTGGGTTTGGCAACGGCTAGTGATAGAGAAACTAGATGGCTCGAA[A/G]TATTTGCCTCCCAGAATTTGTTGAGTCAAAACCCTGTTGGCCTGGTCTGTTAGATGGATTCCGTCCCAGATGATATAAGAGGCGGGATCCGAACAGGAGCCCACCGTCACAGACTTTCCA	TOP
109	Contig_3574_316	5	116.533	Contig-3574-316-0_B_R_1639192	316	Contig_75.1 members c3_502_CK434666 c2_001_WS01033.B21_B16 c2_001_WS0101.B21_F19 c3_001_WS0087.B21_F19 c3_001_WS00827.B21_I01 c3_001_WS00827.B21_C21 c3_001_WS0011.B21_D03 c2_001_WS0046.B21_C04 c2_002_WS02721.BR_L20 c3_001_WS00815.B21_O07 c3_003_DV980277 c3_001_WS0021.B21_F10 c3_001_WS0058.B21_E16 c2_001_WS0043.B21_P10 c1_001_WS00912.B21_E05 c2_002_WS02718.BR_I12 c1_001_WS00933.B21_H12 c3_502_DV97…	Contig_75.1		sp|O22431.1|60S ribosomal protein L10 (Wilms tumor suppressor homolog). >gb|AAB66347.1|Wilm's tumor supressor homolog [Pinus taeda].	228	3.2e-36	AT1G26910.1 | Symbols: | 60S ribosomal protein L10 (RPL10B) | chr1:9321696-9322800 FORWARD	5.1e-32	ACTTCGTCAGTAACGGACGAGAAAATGGGGTTTCACCAAGTTT	GAGTCGAGGTCATATCGTGAGAAAATGGGGTTTCACCAAGTTC	CCAGAGCTGACTATTTGAAGTGTTAAGTGGGTACGGGCGTCACAGTCTGCCTATAGTGAGTC	813	TTAAGTGGGTACGGGCGTCACA	BOT	[T/C]	0	diploid	spruce	0	TAGGAATGCCTGCCCAGGTTTTCGGTTGGATAATGGACCTCGGCAACCAAGCAACTTGGCATTCACACCATCAGGAACAATTCTGCTTTCTGACTTCCACTTCAAATAGTCAGCTCTGGT[A/G]AACTTGGTGAAACCCCATTTTCTACTGACAATGATTTTCTGTCTCCCAGGGAACTTGAACTTGGCACGACGCAGAGCTTCTTGGGCATGATTTGAGTGATTGTCCCTGCATCGTACTGAA	TOP
110	Contig_4289_415	6	0	Contig-4289-415-0_B_R_1639452	415	Contig_1401.1 members c3_001_WS00731.B21_P05 c3_001_WS0083.B21_F03 c1_001_IS0012.B21.1_O07 c3_001_WS00728.B21_E15 c3_502_DV977530 c3_502_DV976201 c3_501_CK435815 c1_001_IS0014.B21.1_M23 c3_001_WS0013.B21_G15 c2_002_WS0297_M19 c2_002_WS02914_O14 c3_001_WS0055.B21.1_B14 c3_001_WS00110.B21_I06 c2_002_WS02913_M15 c3_001_WS00824.B21_F08 c2_002_WS0279_O21 c2_002_WS0279.BR_O21 c2_002_WS0296_M06 c3_003_D…	Contig_1401.1	no hit	gb|AAY17048.1|p-167-1_1 [Pinus resinosa].	97	0.18	no hit		ACTTCGTCAGTAACGGACTTCAGTTTGTACCTTGGTAAGAACTGTT	GAGTCGAGGTCATATCGTTTCAGTTTGTACCTTGGTAAGAACTGTC	CAAGTATTTTCTAATATTGCATACTCATTAGCAAGCGCCTCATGTATCGGGTCTGCCTATAGTGAGTC	4969	ATTAGCAAGCGCCTCATGTATCGG	BOT	[T/C]	0	diploid	spruce	0	AGTAATCAAACACACTATAGCATCCCCTACAGAACCAAAAAGACAAACTGGTTTTATGATACAGTAATTAATACTCAATACCCCAGGGGTCCAGAGTATGCAATATTAGAAAATACTTGT[A/G]ACAGTTCTTACCAAGGTACAAACTGAACAAGTGTGTACCTTGTAATTATATTACACAGTGGCCGCATGATACTCAGTAATCCAGCGATCCAACAGATGTAATTGCAGAACTTAAATTACG	TOP
111	Contig_647_450	6	5.655	Contig-647-450-0_T_F_1639147	450	c3_504_DV991049 GQ0258.B7_K04	c3_504_DV991049	gb|ABU94149.1|phenylalanine ammonia-lyase [Pinus pinaster].	gb|ABU94149.1|phenylalanine ammonia-lyase [Pinus pinaster].	97	1.4e-19	AT2G37040.1 | Symbols: PAL1 | PAL1 (PHE AMMONIA LYASE 1); phenylalanine ammonia-lyase | chr2:15564681-15567316 REVERSE	1.1e-11	ACTTCGTCAGTAACGGACGGGGTTCTCACGAATTCATAGAGAGGA	GAGTCGAGGTCATATCGTGGGGTTCTCACGAATTCATAGAGAGGG	AAGACCTGCATTCCTGGATCAAGGGTACGTCCGCGTCATCCGTCTGCCTATAGTGAGTC	51	CAAGGGTACGTCCGCGTCATCC	TOP	[A/G]	0	diploid	spruce	0	TATGATCTTGTCCTCACTAATGGCGTCGTAAACCAATTCAATAACTTCACCAGGGGAAGTGGTCCGAGTTCCAGACAGAAGCTTAGTACCGAGCTGGGTTCTCACGAATTCATAGAGAGG[A/G]TAAGACCTGCATTCCTGGATNCCTGTTGGGCAGAGGGCTGATCCCTTTATCATAACTCTCTCTGGCCAGATTAACTTGCAATTCAAGCTGTGTTTTCAGCTCGGCTTCGAACAGAGTGAT	TOP
112	Contig_3980_104	6	24.362	Contig-3980-104-0_B_R_1639198	104	Contig_344.1 members c3_003_CO486710 c3_001_WS00838.B21_E07 c3_001_WS0033.B21_K24 c3_001_WS0052.B21_K10 c3_001_WS0055.B21.1_I05 c3_001_WS00825.B21_E19 c3_001_WS0052.B21_C04 c3_001_WS0056.B21.1_G11 c1_001_IS0012.B21.1_J22 c1_001_IS0011.B21.1_H20 c1_001_WS00926.B21_E06 c3_001_WS0056.B21.1_P23 c3_001_WS0036.B21_M22 c3_001_WS0058.B21_L01 c3_502_CK434537 c1_001_IS0012.B21.1_J05 c1_001_WS00919.B21_J18 …	Contig_344.1	no hit	gb|EAZ39676.1|hypothetical protein OsJ_023159 [Oryza sativa (japonica cultivar-group)]. >gb|EAZ03728.1|hypothetical protein OsI_024960 [Oryza sativa (indica cultivar-group)].	110	0.3	no hit		ACTTCGTCAGTAACGGACTGCAATCTATTCAACCTTATGGCAG	GAGTCGAGGTCATATCGTTGCAATCTATTCAACCTTATGGCAC	TAAATAAAGATTTTCTACATTTCTGCTAAGCATCGTGCCCTTTCGCAGGTCTGCCTATAGTGAGTC	915	TAAGCATCGTGCCCTTTCGCAG	BOT	[G/C]	0	diploid	spruce	0	GCAAATACGGAAATTGTATTCAGATGCAGAGCTCTATTGTAACATGAACAAGAAATGGCATGAAGCTGGACATATGGCAGAAATGTAGAAAATCTTTATTTAT[C/G]TGCCATAAGGTTGAATAGATTGCATAGCATAAAATATTCGTCAAGCCTGGAAGTAAAATTGTGCAAAATCTAGCTAAGGGCACAGGCAACAAAAACCCTACAAAATTCACCAAAGATTTC	TOP
113	Contig_219_152	6	25.742	Contig-219-152-0_T_R_1639343	152	c3_001_WS00743.C21_D13	c3_001_WS00743.C21_D13		emb|CAC35976.1|putative metallothionein-like protein [Pinus pinaster].	33	8.2e-06	no hit		ACTTCGTCAGTAACGGACGCCAATTGGTGTCTGATAAGTCCACTATAA	GAGTCGAGGTCATATCGTGCCAATTGGTGTCTGATAAGTCCACTATAT	AATGTTTCATCAAACCCAATGGACATGGGCTGCTCCGTAAACTGTCTGCCTATAGTGAGTC	2807	GACATGGGCTGCTCCGTAAACT	TOP	[A/T]	0	diploid	spruce	0	GACTGCAAGTGCGGGCCAAACTGCCAGTGCGGTACTTGCAGCTGCCACAAGTGATTCAGTATAGTCTCTTCTATTTAATAGTAGTAGTCCCTCCAATTGGTGTCTGATAAGTCCACTATA[A/T]CAATGTTTCATCAAACCCAATGGATGGTTGTGCGGTACCATAACCTGGACTCCTAAATAAAGACTTCAGTTTAGATAGACTTGGGATTTTCAGTATGTCTTCTATTGTTCATGGTTTGTT	BOT
114	AP2_1_267	6	25.914	AP2-1-267-0_T_F_1639403	267	Contig_1791.1 members c3_001_WS00751.C21_E11 c2_001_WS0104.B21_N02 c2_001_WS01044.B21_L20 c2_001_WS01013.B21_L24 c1_001_WS0061.B21_I06 c2_001_WS0044.B21_P15 c3_003_CK444454 c1_001_IS0011.B21.1_D14 c1_001_WS0091.B21_K21 c3_001_WS00111.B21_M12 c3_001_WS0073.B21_F22 c3_002_WS03219.C21_N10 c2_001_WS0108.B21_I24 c2_002_WS02818.CR_N05 c2_001_WS0104.B21_J19 c1_001_WS00926.B21_F06 c2_002_WS02810.BR_O07 c…	Contig_1791.1		gb|ABK21906.1|unknown [Picea sitchensis].	211	6.6e-36	no hit		ACTTCGTCAGTAACGGACGGGCAACGATCGAGCTTCCAA	GAGTCGAGGTCATATCGTGGGCAACGATCGAGCTTCCAG	GTTATGGCGGTGGAGAATCTTTCGCACGAGGTGATATGCGTGGTCTGCCTATAGTGAGTC	3896	TTTCGCACGAGGTGATATGCGTG	TOP	[A/G]	0	diploid	spruce	0	AGCGACAAGAATGGCCGCCGCGATCGGCCTTCTGTTCCAAGCAAGAGCCCGGTGTAATTTCGAACATTTATGCTCCTTCTCCCGCTCTTCCTTCCGTTGCCGGCAACGATCGAGCTTCCA[A/G]TTGCGTTATGGCGGTGGAGAATCGGGCGGCCTCCGCCAAAAAACAGAAGCTTCTGTTCGGCATTCATCTCTTTGAATCATCTCGTAATTTACAGCAGCAGGAGGATGCAGTGATCTGTAG	TOP
115	Contig_2468_592	6	26.35	Contig-2468-592-0_B_R_1639233	592	Contig_44.1 members c3_501_CK435559 c3_001_WS0072.B21_P22 c3_001_WS0084.B21_E08 c3_001_WS00715.B21_E17 c1_001_IS0013.B21.1_P08 c3_001_WS0052.B21_P02 c1_001_WS00939.B21_P16 c3_001_WS0072.B21_J02 c3_002_WS03223.C21_M18 c3_001_WS00110.B21_L23 c3_001_WS0017.B21_N12 c3_003_CK444929 c3_501_DV971450 c3_003_CO478107 c3_001_WS0031.B21_A16 c3_003_DV980857 c3_001_WS0074.B21_L09 c3_501_CO473322 c1_001_IS0014…	Contig_44.1		dbj|BAE71294.1|putative mitochondrial dicarboxylate carrier protein [Trifolium pratense].	324	6.7e-27	AT2G22500.1 | Symbols: | mitochondrial substrate carrier family protein | chr2:9570611-9571552 REVERSE	3.5e-25	ACTTCGTCAGTAACGGACGGTGGCTTCGAATCCCGTGGAT	GAGTCGAGGTCATATCGTGGTGGCTTCGAATCCCGTGGAC	TTATCAAGACCCGGATTATGAGTCGGTAGATCACGTTCAGCACGTCTGCCTATAGTGAGTC	1333	GTCGGTAGATCACGTTCAGCAC	BOT	[T/C]	0	diploid	spruce	0	TTGTAAAGAGCCATAGGGCCTTCCGCCTTGATGGTCTTCATAGCACAATCCAGGGCTCCAGAATAAGGCGCCGGCTGTCCTGGNTTTAGGATTCATATTCATAATCCGGGTCTTGATAAC[A/G]TCCACGGGATTCGAAGCCACGGCAGCCACAAACCCCGCACTGAAGCTAGCGGTGACATGCGTGCCCAGGCCGTCCTTCATAATGTCGCGGGAGATGATGGTCTCCTTGATCTGATCGTAG	TOP
116	Contig_3883_365	6	32.999	Contig-3883-365-0_B_R_1639215	365	Contig_16.1 members c3_001_WS0079.B21_C10 c3_001_WS00715.B21_J20 c3_001_WS0032.B21_N11 c3_001_WS00732.B21_E16 c3_001_WS00817.B21_I09 c3_001_WS00831.B21_F03 c2_001_WS01015.B21_B22 c1_001_WS00927.B21_F07 c2_001_WS0108.B21_K18 c1_001_WS00921.B21_P20 c3_504_CO488686 c3_504_DV992449 c3_504_DV992814 c3_504_DV990758 c3_001_WS0019.B21_J12 c3_001_WS00818.B21.1_J15 c3_001_WS0018.B21_H12 c3_003_DV980809 c3_…	Contig_16.1	no hit	ref|XP_001767295.1|predicted protein [Physcomitrella patens subsp. patens]. >gb|EDQ67976.1|predicted protein [Physcomitrella patens subsp. patens].	186	3.9	no hit		ACTTCGTCAGTAACGGACGTGTTTGTCCTTGTGTATTTCACACGT	GAGTCGAGGTCATATCGTGTGTTTGTCCTTGTGTATTTCACACGC	AATTGGATATGTTTTGTTAGATAGTCTCCCATTGTGGCGTCGATGAAGGTCTGCCTATAGTGAGTC	1079	TCCCATTGTGGCGTCGATGAAG	BOT	[T/C]	0	diploid	spruce	0	GAGTAATCATGAAGTTCTGGATAGTAATAGTGAAAGAACAAATAATTGGACTTACTTGCACCAAAACCCCTGACACCTGACTCATAAAGTAATGACTATCTAACAAAACATATCCAATTC[A/G]CGTGTGAAATACACAAGGACAAACAAACAATAAACTTGGCAGAAATGGCCTGGAAAGCTACATAAACCACACTATAGTTCCCAAACTATAGCTCATACACAGATGCATCTACAACAGCAC	TOP
117	Contig_3331_351	6	45.897	Contig-3331-351-0_B_R_1639217	351	Contig_1232.1 members c2_002_WS02817_N08 c2_002_WS0292_B01 c2_002_WS02742_L17 c3_003_DV993648 c2_002_WS02717_N07 c1_001_WS00947.B21_J07 c3_001_WS00833.B21_F02 c3_001_WS0089.B21_O22 c3_002_WS03222.C21_F14 c3_001_WS00811.B21_J01 c3_002_CK438757 c1_001_WS0091.B21_H23 c2_002_WS0292_B01_FL c2_002_WS0292.BR_B01 c3_001_WS00822.B21_B22 c2_001_WS01037.B21_N04 c1_001_WS00910.B21_O04 c3_001_WS00817.B21_O03 …	Contig_1232.1	no hit	gb|ABF59382.1|unknown protein [Arabidopsis thaliana].	226	0.85	no hit		ACTTCGTCAGTAACGGACTCTTTACGTGCAGTCATATAAGTGGT	GAGTCGAGGTCATATCGTTCTTTACGTGCAGTCATATAAGTGGC	GTAATGCATTATGATATTTTGGCTACTTCGGGCGAACATGACAGCGTCTGCCTATAGTGAGTC	1145	TACTTCGGGCGAACATGACAGC	BOT	[T/C]	0	diploid	spruce	0	CTGTACAACACGATTTACAAAAACTAAATGCAGGGTCAATTGAGACATCATTTAACAAATATTAACAGCAACTAATGGAACCCTTTAGTTTAAATAGCCAAAATATCATAATGCATTACT[A/G]CCACTTATATGACTGCACGTAAAGATAGCATCCTGCGAAGGAGCCACAGATACTTCGCATTTATAGTATTTGCCTGCAACTTTCCACTAATTTCCCAACAGTTAGGGAGACAGAACAGCA	TOP
118	Contig_423_170	6	49.1	Contig-423-170-0_B_R_1639259	170	Contig_298.1 members c3_501_DV971205 c3_003_DV986370 c2_002_WS0286_G24 c3_501_CK436186 c3_003_DV978777 c3_501_DV971783 c3_003_DV994401 c3_001_WS00838.B21_C18 c2_002_WS02751_E02 c3_501_CO473009 c3_002_CK440563 c3_501_CO473474 c3_002_CK443699 c3_502_CK434413 c3_501_CK436026 c3_003_DV981014 c3_003_CK445128 c3_501_CK435654 c3_002_CK443701 c2_002_WS0286_G24_FL c2_002_WS0286.BR_G24 c3_001_WS0072.B21_O0…	Contig_298.1	no hit	dbj|BAF50558.1|carboxytransferase beta subunit [Lobularia maritima]. >ref|YP_001123734.1|carboxytransferase beta subunit [Lobularia maritima].	487	0.56	no hit		ACTTCGTCAGTAACGGACGGATCATCGCAGCCAGATGATTGT	GAGTCGAGGTCATATCGTGGATCATCGCAGCCAGATGATTGC	ACATTTATATTTTGTTTGATAGGGAGGCATTTCGTGTACCTACCACCGTCTGCCTATAGTGAGTC	1711	GGCATTTCGTGTACCTACCACC	BOT	[T/C]	0	diploid	spruce	0	TTATTGCAGTGCTAAAGACTTGTCTTTTAGCACACCGAAGAGGAAGAAGTGACTGCACAGGAAACATTTCCTGCTTTATGTAAGGATTCTCACTTCCCTATCAAACAAAATATAAATGTA[A/G]CAATCATCTGGCTGCGATGATCGAGTCCATCATACTAATTTAATTGAAAATAAAAACCACCTGATACCTCGCTAGTACATTTCGCTATTACAAAGTATTACACATGAATATCGTTCATGG	TOP
119	Contig_2603_265	6	54.066	Contig-2603-265-0_B_F_1639169	265	Contig_506.1 members c3_502_CO475707 c3_502_CO476519 c2_001_WS01048.B21_A03 c3_001_WS00112.B21_C24 c3_001_WS0032.B21_N15 c3_001_WS00720.B21_O18 c3_001_WS02625_F11 c3_001_WS02625.C21.1_F11 c3_001_WS0015.B21_I19 c3_001_WS0057.B21_K10 c3_001_WS0058.B21_H09 c1_001_WS00937.B21_L10 c3_002_CK442121 c3_001_WS00736.B21_L03 c3_001_WS0024.B21_P03 c3_002_WS0323.B21_E22 c2_002_WS02916.CR_M07 c3_002_CK439443 c…	Contig_506.1	no hit	emb|CAO70757.1|unnamed protein product [Vitis vinifera].	46	1.3	no hit		ACTTCGTCAGTAACGGACGCAATCAGCATTCCCTACCGACAT	GAGTCGAGGTCATATCGTGCAATCAGCATTCCCTACCGACAA	CAAATTTCCGTAAAATGCAAGGGTTGAATCGGTGTTCACGACGGTCTGCCTATAGTGAGTC	430	GGTTGAATCGGTGTTCACGACG	BOT	[T/A]	0	diploid	spruce	0	TTTATTAACCATGTTATCATCCGTATCTCATGTGTGTCCATTGCATGATAGATGAGAATCTGAAGGCTTATTCCTGCTCGACTTTATTGAAACTTGTACTTGCATTTTACGGAAATTTGA[A/T]TGTCGGTAGGGAATGCTGATTGGAGCTTTCTTATTTTTGCTGCGTTTACCTTCTATGAATTCTCAACATAGTTAATTATGATTACGTAAAAAATAATTGGGTTGCCGCTTTCTCAATCTT	BOT
120	Contig_3720_449	6	56.188	Contig-3720-449-0_B_R_1639148	449	Contig_2207.1 members c3_001_WS00820.B21_C13 c3_001_WS00819.B21_G23 c2_001_WS01029.B21_H11 c3_001_WS00831.B21_L08 c1_001_WS00920.B21_H01 c2_001_WS01027.B21_F20 c3_002_WS0323.B21_M04 c3_001_WS0083.B21_N12 c3_001_WS0076.B21_F11 c3_002_WS03210.C21_O12 c2_001_WS0105.B21_N12 c2_001_WS01044.B21_C17 c3_002_WS03211.C21_M14 c3_001_WS00820.B21_I15 c3_001_WS00746.C21_M01 c3_001_WS00720.B21_K07 c3_002_WS0321…	Contig_2207.1	no hit	ref|XP_001755461.1|predicted protein [Physcomitrella patens subsp. patens]. >gb|EDQ79941.1|predicted protein [Physcomitrella patens subsp. patens].	163	6.5	no hit		ACTTCGTCAGTAACGGACGCTCGGGTTCGTCCTTGCAGATT	GAGTCGAGGTCATATCGTGCTCGGGTTCGTCCTTGCAGATG	TCTATGAAGTCCAGAGCCTGTGTGATAACGGTCGCTACACGGGTCTGCCTATAGTGAGTC	54	TGTGATAACGGTCGCTACACGG	BOT	[T/G]	0	diploid	spruce	0	TCAGTTGTAACAGCTCNNTGCGAGTTTGCTAGCAATCAAACTCTTCCCAGATAACAATGATTTTGCTATAGGCTTAAGGATCTAAACCTGCATCCTTTCCAGGCTCTGGACTTCATAGAT[A/C]ATCTGCAAGGACGAACCCGAGGCGTGAAACCAGAAATTGGGTTCTTATTTCACTTCAAAGGAGAGTGCTAACATGAATGACAGTCATTCATTTGCTTGAAAGATACAAGGGAACTCTCAT	TOP
121	C2C2_173	6	69.073	C2C2-173-0_B_R_1639190	173	Contig_10809.1 members c1_001_WS00947.B21_D01 c1_001_WS00967.C21_N19 c3_001_WS00112.B21_A06 c3_001_WS00716.B21_F16 c3_001_WS00743.C21_I01	Contig_10809.1	no hit	gb|AAZ38889.1|ATP synthase subunit 6-2 [Capsicum annuum].	431	0.67	no hit		ACTTCGTCAGTAACGGACGCCGTGCCTGGAAGAAATGGAT	GAGTCGAGGTCATATCGTGCCGTGCCTGGAAGAAATGGAC	CTACGATTTCCGATAGCTTCCGTAAGGTGGCGTGACGACTAAGTCTGCCTATAGTGAGTC	756	CGTAAGGTGGCGTGACGACTAA	BOT	[T/C]	0	diploid	spruce	0	TTGAGAATTTTCGGTGCTGATCGCTTTTATTTTCAGACCAGGATCCATTAAATTCGAAAACCCTGTGCCAGAAACACCATTGACAGTTAAAGAATTGACGAAGCTATCGGAAATCGTAGC[A/G]TCCATTTCTTCCAGGCACGGAACCTTCATGTCGATCCCCGCTACGCCGGTCACCGACGAAACGCTGGTCGATTCATCGTTGAAGCTGAAAATTCTCGTCTCGTTGACGGGCTCTTCGAAA	TOP
122	Contig_422_252	6	76.376	Contig-422-252-0_B_F_1639271	252	c3_502_DV975260 GQ0065.TB_B18	c3_502_DV975260	no hit	dbj|BAB01217.1|Ta11 non-LTR retroelement protein-like [Arabidopsis thaliana]. >ref|NP_189111.1|zinc finger protein, putative [Arabidopsis thaliana]. >gb|AAY78756.1|putative zinc finger protein [Arabidopsis thaliana].	487	0.45	no hit		ACTTCGTCAGTAACGGACAACAGACATACCCCAAGTCCTTAGGT	GAGTCGAGGTCATATCGTAACAGACATACCCCAAGTCCTTAGGC	TTCAAGACTAAGCTTGGAATCTTCTCGGACAGGAGCACGAGTCGTCTGCCTATAGTGAGTC	1825	TTCTCGGACAGGAGCACGAGTC	BOT	[T/C]	0	diploid	spruce	0	GTTGCTTTAGAAAAGGTTTGTAATATTGTTAAGATGAATTGATGGACCTTATATATCAATGAAACTTGACCTATATCAATACTATGAATCAAGTGAACGATTCCAAGCTTAGTCTTGAAA[A/G]CCTAAGGACTTGGGGTATGTCTGTTTTTATGTGCTGGCTTTTTGCTATTTGTCAAAGTCACAACCATGGCCTATTCATAGTATATACAAGGATGATAGCTATGAACTTGACAGTGAAGGG	BOT
123	Contig_950_149	6	81.996	Contig-950-149-0_T_R_1639395	149	Contig_197.1 members c3_001_WS00724.B21_E01 c3_003_CO477836 c2_001_WS01024.B21_P16 c1_001_WS00912.B21_P01 c3_001_WS0266.B21_B04 c3_001_WS00729.B21.1_I14 c2_001_WS0042.B21_H16 c2_001_WS0045.B21_F03 c3_001_WS0261.B21_O07 c1_001_WS00945.B21_D19 c3_001_WS02621_K20 c3_002_WS0328.C21_H08 c3_001_WS02621.C21.1_K20 c3_001_WS02619.C21.1_C21 c2_001_WS0102.B21_P10 c2_001_WS0044.B21_D18 c3_001_WS0035.B21_I22 …	Contig_197.1	no hit	gb|ABA82128.1|SOD [Poncirus trifoliata var. monstrosa].	142	2.8	no hit		ACTTCGTCAGTAACGGACTTTTATGGTGCCTTGTATCCCAAC	GAGTCGAGGTCATATCGTTTTTATGGTGCCTTGTATCCCAAG	TTCCGTTCTCTAGAAAACTTTTGAGTCTAAGTTCCGGTTCGACGTGGTCTGCCTATAGTGAGTC	3780	AGTCTAAGTTCCGGTTCGACGTG	TOP	[C/G]	0	diploid	spruce	0	CAAGACCAAGCTTAAGCCCAAGCCTGCTAAATTTAGACACGGAGTTGCCCAGTAATATGCATATATCCTGTAATTTAATGTCTCCATGGCTTTGAAATTTTATGGTGCCTTGTATCCCAA[C/G]CTTCCGTTCTCTAGAAAACTTTTGTACGGCTTGTTTAGTCTGAGATTTGGCTTTCCTGTGATGTATTATTATATGTGATGAATTTCTTCACCAGTTCATTCACAGTTTGTGCATATCATT	BOT
124	Contig_4096_434	6	87.891	Contig-4096-434-0_T_R_1639328	434	Contig_223.1 members c3_501_CK437430 c3_501_CK435593 c3_501_CK434256 c3_501_CK437696 c3_001_WS00826.B21_I08 c3_001_WS00831.B21_L18 c3_001_WS00823.B21_I12 c3_001_WS00834.B21.1_O17 c3_001_WS00749.C21_P14 c3_001_WS00823.B21_M14 c3_003_CK444236 c1_001_WS0063.B21_J04 c3_001_WS0015.B21_C02 c3_001_WS02613.B21_M19 c3_501_CK437036 c3_501_CK436573 c3_001_WS0011.B21_N08 c3_501_CO474742 c3_501_CO473823 c1_00…	Contig_223.1		emb|CAK18782.1|caffeoyl CoA O-methyltransferase [Picea abies].	259	5.2e-36	AT4G34050.1 | Symbols: | caffeoyl-CoA 3-O-methyltransferase, putative | chr4:16310849-16311978 FORWARD	4.3e-35	ACTTCGTCAGTAACGGACACGCTCCGCTGAGGAAATACGTA	GAGTCGAGGTCATATCGTACGCTCCGCTGAGGAAATACGTG	GATATTACAGAGATTTCGTGCTGACCCTCGTTTGTGGGCTACACAGTCTGCCTATAGTGAGTC	2406	ACCCTCGTTTGTGGGCTACACA	TOP	[A/G]	0	diploid	spruce	0	TTTGAACTACCACAAGCGGCTGATCGATCTGGTGAAGGTCGGCGGAGTGATTGCATACGACAACACTCTCTGGAACGGCTCGGTGGTGGCTCCGCCCGACGCTCCGCTGAGGAAATACGT[A/G]AGATATTACAGAGATTTCGTGCTGGAGCTGAACAAGGCTCTCGCTGCCGATCCCCGCATCGAGATCAGCCAAATCCCAGTCGGCGATGGCGTTACCCTCTGCAGGCGCGTCTATTGAACT	BOT
125	CCoAOMT_1_320	6	89.401	CCoAOMT-1-320-0_B_R_1639406	320	Contig_309.1 members c3_503_DV990280 c3_501_DV973089 c3_501_DV972915 c3_001_WS0014.B21_F09 c3_503_DV990038 c2_001_WS0041.B21_M02 c3_001_WS00831.B21_E06 c3_002_WS0324.B21_I07 c3_502_DV977447 c3_001_WS0032.B21.1_E18 c3_001_WS0022.B21_L10 c3_502_DV976129 c3_001_WS00833.B21_C14 c3_501_DV972437 c3_501_DV974561 c3_501_DV971812 c3_003_CK444312 c1_001_WS0062.B21_B14 c3_503_DV990093 c3_503_DV990094 c3_504…	Contig_309.1	no hit, weak similarity to	emb|CAK18782.1|caffeoyl CoA O-methyltransferase [Picea abies].	259	0.00057	no hit		ACTTCGTCAGTAACGGACTGGCTTCAATCTCATATCTTATAGCGT	GAGTCGAGGTCATATCGTTGGCTTCAATCTCATATCTTATAGCGC	CTCCCTATAATCAGAGAGCCTTTAGCTTCTGACGGTCCATTGCAGGTCTGCCTATAGTGAGTC	3908	TAGCTTCTGACGGTCCATTGCAG	BOT	[T/C]	0	diploid	spruce	0	ATTGAGATCAGCCAAATCCCAGTCGGCGATGGCGTCACTCTTTGCAGGCGTAACTATTGAAATCAATCCTAGTTCCTGCTCGTCTATTGCAAGCATAAAGGCTCTCTGATTATAGGGAGA[A/G]CGCTATAAGATATGAGATTGAAGCCATTTGTTTTGTTTGTTGTATTGTCAATAAAGTAGTAGAGCATATGCAAAGTTTGTATAACAGTATTGAATATGTCTTTTGCCATTTTGACTTGGG	TOP
126	Contig_1661_129	6	95.249	Contig-1661-129-0_B_F_1639276	129	Contig_122.1 members c2_001_WS01035.B21_M01 c1_001_WS0062.B21_E11 c3_502_DV977442 c1_001_WS00957.B21_E19 c3_504_CO487852 c1_001_WS00968.C21_D20 c1_001_IS0011.B21.1_L01 c3_502_CO475499 c3_502_DV975388 c1_001_WS0064.B21_P19 c1_001_WS0063.B21_B10 c1_001_WS00964.C21_K14 c1_001_WS0097.B21.1_N20 c1_001_WS00914.B21_B05 c2_002_WS02753.CR_N15 c2_002_WS02753_N15 c2_002_WS02753_N15_FL c3_003_CO481854 c3_502…	Contig_122.1	no hit	gb|ABN08562.1|Ovarian tumour, otubain, related [Medicago truncatula].	103	3.4	no hit		ACTTCGTCAGTAACGGACGTCATAAAGCTGTGACAACACCGACT	GAGTCGAGGTCATATCGTGTCATAAAGCTGTGACAACACCGACA	TACTTTAACACCGAACTGCTAAAGCGTCGAACTACATAGGGCTGAGTCTGCCTATAGTGAGTC	1862	GCGTCGAACTACATAGGGCTGA	BOT	[T/A]	0	diploid	spruce	0	TTATATTTTATTTTTGTTATAGTAAATGACTATATAATTATGTTGTACGATTTCTGGGATGAAATTTATGATCCCTATCCCGAACTGATTCAGGTGTTTAGCAGTTCGGTGTTAAAGTAT[A/T]GTCGGTGTTGTCACAGCTTTATGAATGTAACTTTGTTTTAGTAAAAATAAAAATATAGCTTGCTGGANAAGCTTATTTCTCTTTAATTATTATCTGATTTTATTGTACTGTAAAATAACT	BOT
127	Contig_3158_202	6	98.291	Contig-3158-202-0_B_R_1639513	202	Contig_7324.1 members c2_002_WS0288_O23 c2_002_WS0288_O23_FL c2_002_WS0288.BR_O23 c3_001_WS00823.B21_O15 c3_001_WS00816.B21_I09 c3_001_WS00817.B21_B13 c3_001_WS00811.B21_H19	Contig_7324.1		gb|ABK22039.1|unknown [Picea sitchensis].	333	5.8e-21	no hit		ACTTCGTCAGTAACGGACGGGAAATTTGAACCTGCTCATCATGAT	GAGTCGAGGTCATATCGTGGGAAATTTGAACCTGCTCATCATGAC	AACGGTCGAAAAAACGATCTCTGTCATGGAGGTTCCGCATAATGTCTGCCTATAGTGAGTC	5958	TCTGTCATGGAGGTTCCGCATAAT	BOT	[T/C]	0	diploid	spruce	0	CAAGAATGTCTATGTATAACACTTATAACAGTTTTTCTATGTCCGCCACCAATGTTTTTTTCTACTTCGCCTCTGATCCACTCAGTTTATGAGCTTCAACGATCGTTTTTTCGACCGTTG[A/G]TCATGATGAGCAGGTTCAAATTTCCAAGAAGAAGAAGCATCCAATACACGCAATTCTTTGAACTTGCCCGGTACCTTATTATTCAAAATAACTGTGCCGTTGTTAATACTCTTGATCCTG	TOP
128	Contig_1634_563	6	106.702	Contig-1634-563-0_B_F_1639195	563	Contig_12881.1 members c3_001_WS02613.B21_J14 c3_001_WS0033.B21_E20 c3_001_WS00821.B21_C19 c5_501_WS0345.C21_A01	Contig_12881.1		gb|ABK24888.1|unknown [Picea sitchensis].	94	3.4e-09	no hit		ACTTCGTCAGTAACGGACGGCGCTAGAGACGACAGAATGCT	GAGTCGAGGTCATATCGTGGCGCTAGAGACGACAGAATGCC	GGGACGATTAAACCTAAGGGGGCCAATGTTCGTAGTGACCCAGTCTGCCTATAGTGAGTC	895	GGCCAATGTTCGTAGTGACCCA	BOT	[T/C]	0	diploid	spruce	0	GAGCAGTAAGATCAGATTAGAGAGCAGTAACGCCAGAAATGCTTCTACTTCATTCATATTTCAACCAGGTGTCACTAATGGTAGCAGTAATTTTCATCACCCTTAGGTTTAATCGTCCCT[A/G]GCATTCTGTCGTCTCTAGCGCCTTTCTGGGCATTGTCCCGATCCTCCATATTTCTATTGATTTGTTCTTGGATATCGGGAGGTCTCTTTAGGCACGTGGCTTGCTTTTCTTCTCTACAGG	BOT
129	Contig_84_114	7	0	Contig-84-114-0_T_F_1639505	114	Contig_509.1 members c2_002_WS02750_L22 c2_002_WS02732_N04 c2_002_WS02816_K05 c2_002_WS02739_M18 c2_002_WS02725_B14 c2_002_WS02725_I17 c2_002_WS0278_G18 c2_002_WS02915_A22 c2_002_WS0277_E17 c2_002_WS02723_D14 c2_002_WS0273_P02 c2_002_WS0293_B19 c2_002_WS02721_M09 c3_002_CK440451 c3_001_WS00112.B21_P16 c2_002_WS02725_B14_FL c2_002_WS0277.BR_E17 c2_002_WS02725.CR_B14 c1_001_WS00933.B21_H10 c2_002_W…	Contig_509.1	no hit	emb|CAO22992.1|unnamed protein product [Vitis vinifera].	113	1.6	no hit		ACTTCGTCAGTAACGGACGCCAAATCCATGTAAACATAACCATCCA	GAGTCGAGGTCATATCGTGCCAAATCCATGTAAACATAACCATCCT	GGAATACAAAATGGTCTTTGTACTCCGAGGACCTTACTTTAGCAGAAGTCTGCCTATAGTGAGTC	5854	TCCGAGGACCTTACTTTAGCAGAA	TOP	[A/T]	0	diploid	spruce	0	AGAAATCTTCTTTTCATAACCTGAAAACAAATTACATATCATGCCAGACTGTAGGAAGCTATTATCCTCTATTACTAACCAGTAAATCCAAATCCATGTAAACATAACCATCC[A/T]GGGAATACAAAATGGTCTTTGTACAGATAACGCTTCGCAGAACAACTGAGAAAACTAACATAACATATAGTACGACAGCAGCAACTTGACTTCATACAGACAGAAATGTAGCAACTTGAC	TOP
130	Contig_1063_299	7	15.555	Contig-1063-299-0_T_F_1639455	299	Contig_270.1 members c3_003_CK444633 c3_002_CK439388 c3_501_CK437841 c2_001_WS0102.B21_J04 c3_501_DV974766 c3_003_DV973636 c3_501_DV971470 c3_001_WS00755.C21_O08 c3_001_WS0085.B21_M11 c3_501_CK437706 c3_001_WS0031.B21_C05 c2_001_WS0044.B21_L14 c3_001_WS0057.B21_G12 c3_001_WS00828.B21_K07 c3_001_WS0024.B21_I10 c2_001_WS01017.B21.1_F10 c3_001_WS0269.B21_J04 c1_001_WS00924.B21_F09 c3_001_WS02616.B21…	Contig_270.1		dbj|BAF95863.1|H+-pyrophosphatase [Vitis hybrid cultivar].	161	1.5e-22	AT1G15690.1 | Symbols: ATAVP3, AVP-3, AVP1 | AVP1 (vacuolar-type H+-pumping pyrophosphatase 1); ATPase | chr1:5399110-5402180 FORWARD	3.9e-22	ACTTCGTCAGTAACGGACGGTGGGTTGCGAAAAAAGGTGCA	GAGTCGAGGTCATATCGTGGTGGGTTGCGAAAAAAGGTGCG	ACACCAATGACTCAACAGCCGTTGCACCATACATCGAAGTGAGAGTCTGCCTATAGTGAGTC	5003	GTTGCACCATACATCGAAGTGAGA	TOP	[A/G]	0	diploid	spruce	0	AGGCTCTGCTGTCATACTCAAAGAGAAAAATGATGCCGACTAGTACAGCTTGAGAAGGATTTCTGCTACTAGATTCTAAAGTTTAAACAGCAAACCACCGTGGGTTGCGAAAAAAGGTGC[A/G]AACACCAATGACTCAACAGCCATAAGCTTTATCAAAATGTTCAGAGATGGTCCAGAGGTGTCCTTCAGTGGGTCTCCAATGGTGTCACCGATGACAGCAGCCTTGTGGGGATCAGACCCT	TOP
131	Contig_2542_373	7	17.61	Contig-2542-373-0_B_F_1639460	373	Contig_1133.1 members c3_001_WS00716.B21_B05 c3_001_WS0013.B21_I06 c2_001_WS0108.B21_H11 c3_003_DV974293 c3_501_CO474269 c3_501_CO472897 c2_002_WS02749.CR_J18 c2_002_WS02720.BR_O15 c2_002_WS02712_A20 c2_002_WS02751_A02 c2_002_WS02751.CR_A02 c2_002_WS02749_J18 c3_001_WS02629.C21_C07 c3_001_WS0021.B21_I23 c3_001_WS0022.B21_N09 c2_002_WS02735_D18 c2_002_WS02714_F14 c2_002_WS02714.BR_F14 c2_002_WS027…	Contig_1133.1		AT5G14320.1 | Symbols: | 30S ribosomal protein S13, chloroplast (CS13) | chr5:4617842-4618775 REVERSE	170	1.2e-27	AT5G14320.1 | Symbols: | 30S ribosomal protein S13, chloroplast (CS13) | chr5:4617842-4618775 REVERSE	7.7e-29	ACTTCGTCAGTAACGGACGAAACCTGCAACATGGCGCCTT	GAGTCGAGGTCATATCGTGAAACCTGCAACATGGCGCCTG	CTCTGTAGCACTGGATTTCTATCGAGTCGAATATACCATCGTAACGCGTCTGCCTATAGTGAGTC	5057	GAGTCGAATATACCATCGTAACGC	BOT	[T/G]	0	diploid	spruce	0	CAACGAGAGTGAATTGACGAGAGTTCGAGATGAGGTCTCTAAATACATGATTGAAGGAGATCTGAGACGGTTTAACAACCTTGCTATCAGGAGATTGATAGAAATCCAGTGCTACAGAGG[A/C]AGGCGCCATGTTGCAGGTTTGCCTTGCAGAGGACAACGCACTAAAAACAATTGTCGGACATTAAAAGGGAAGAGGGTTTCAATAGCAGGAAAGAAGAAGGCTCCTAAATAAGTCTTAACT	BOT
132	Contig_1694_396	7	26.197	Contig-1694-396-0_B_R_1639229	396	c5_501_WS03410.C21_B18	c5_501_WS03410.C21_B18		gb|AAP33013.1|HSP19 class I [Citrus x paradisi].	56	7e-09	AT3G46230.1 | Symbols: | ATHSP17.4 (Arabidopsis thaliana heat shock protein 17.4) | chr3:16995248-16995718 REVERSE	1.3e-08	ACTTCGTCAGTAACGGACTCTCTGGTTAATTGAAGGGAAAAATTT	GAGTCGAGGTCATATCGTTCTCTGGTTAATTGAAGGGAAAAATTC	GTATAAGGCGGCCGTGTATATAATACCCTACAGTTGCGGACGAGGTCTGCCTATAGTGAGTC	1312	ATACCCTACAGTTGCGGACGAG	BOT	[T/C]	0	diploid	spruce	0	ACCCTTACATAGGAACTACGATTTCTTTGTAACAGGGATTTACAGCAATACTACTATGATTTTAAAAACCAAACCCTTTAAACCCCAAAAAGGAACCTATATACACGGCCGCCTTATACA[A/G]AATTTTTCCCTTCAATTAACCAGAGATTTCAATGGCTCTAACCTCAGGCTTAGGCTGAGACTGCTTAGGGACCGTGACAGTTAGCACTCCGTTTTCCATTGTAGCCTTCACCTCTTCCAC	TOP
133	Contig_907_679	7	29.527	Contig-907-679-0_T_F_1639520	679	Contig_892.1 members c2_002_WS02733.CR_I16 c3_001_WS0024.B21_C14 c3_001_WS0022.B21_A16 c2_002_WS02753.CR_E12 c2_002_WS02749.CR_C05 c2_002_WS02712_L20_FL c2_002_WS02746.CR_F01 c2_002_WS02712.CR_L20 c2_002_WS02712_L20 c2_002_WS02741.CR_O03 c2_002_WS02739_H21 c2_002_WS02739.CR_H21 c2_002_WS0278.BR_O14 c2_002_WS02738.CR_I21 c2_002_WS02753_E12 c2_002_WS02752.CR_C19 c2_002_WS02729.CR_C22 c2_002_WS02729…	Contig_892.1		gb|ABK26937.1|unknown [Picea sitchensis]. >gb|ABK25692.1|unknown [Picea sitchensis]. >gb|ABK25627.1|unknown [Picea sitchensis]. >gb|ABK25623.1|unknown [Picea sitchensis]. >gb|ABK25620.1|unknown [Picea sitchensis]. >gb|ABK25360.1|unknown [Picea sitchensis]. >gb|ABK25281.1|unknown [Picea sitchensis]. >gb|ABK21829.1|unknown [Picea sitchensis]. >gb|ABK21354.1|unknown [Picea sitchensis]. >gb|ABK20924.…	133	6.4e-38	no hit		ACTTCGTCAGTAACGGACGCCAGTCCTGAGAGGCCTTGAAA	GAGTCGAGGTCATATCGTGCCAGTCCTGAGAGGCCTTGAAG	GCTTATTAACCATGAAAACCTGTATTAGTGCCAAAATGCCCGTGAGGTCTGCCTATAGTGAGTC	6062	TATTAGTGCCAAAATGCCCGTGAG	TOP	[A/G]	0	diploid	spruce	0	AACTGCTGCTGCCGCAGCCGTAAACATCATTCTCCTCCTCTGCATGCGTTCCTGATCATCTTCTTTCTTCTTCATCGTTACATTTTCATCATGGACTGCCCAGTCCTGAGAGGCCTTGAA[A/G]GGCTTATTAACCATGAAAACCTGACCGACCTGAGCGCCTCCTCGAACAGACTTGCAGGGTACTTTGTTGTAGCCTGCAGCCAAGCTCGAGGCGGAGGATATGTTGCAGGGTGCGCATAAA	TOP
134	Contig_727_633	7	43.932	Contig-727-633-0_B_F_1639375	633	Contig_1790.1 members c3_001_WS00833.B21_B22 c2_001_WS01037.B21_J05 c3_001_WS0023.B21_J09 c3_001_WS00728.B21_P18 c3_001_WS00839.B21_I23 c3_001_WS00112.B21_N09 c3_001_WS00831.B21_J22 c3_001_WS0018.B21_E19 c3_001_WS00713.B21_N12 c3_001_WS0011.B21_P20 c3_001_WS0078.B21_F19 c3_001_WS00826.B21_J06 c3_001_WS0078.B21_E09 c2_002_WS02718.BR_L01 c3_001_WS00739.B21_G07 c3_003_DV980328 c3_001_WS00728.B21_F19…	Contig_1790.1		gb|ABK22048.1|unknown [Picea sitchensis].	214	3e-31	AT5G12470.1 | Symbols: | similar to unknown protein [Arabidopsis thaliana] (TAIR:AT2G40400.2); similar to Trimeric LpxA-like [Medicago truncatula] (GB:ABE84885.1); similar to Os01g0957200 [Oryza sativa (japonica cultivar-group)] (GB:NP_001045446.1); similar to Os05g0388600 [Oryza sativa (japonica cultivar-group)] (GB:NP_001055430.1) | chr5:4044953-4047293 REVERSE	7.3e-24	ACTTCGTCAGTAACGGACGATTTCCTGTTCGTGCAGCAAAGG	GAGTCGAGGTCATATCGTGATTTCCTGTTCGTGCAGCAAAGC	TAAAATGCTTAGCATCAATTTCTATTGCTCCACTCCTCGACGAGAGTCTGCCTATAGTGAGTC	3057	ATTGCTCCACTCCTCGACGAGA	BOT	[G/C]	0	diploid	spruce	0	CCTATGGAGTGTACATGGCAGTTTCTAGCAATCTAAGGTACCAAATATTGGCGGGTGTTATTGAGCAGCGAATTTTGGAGCCATGGCTCCATAACAAGAAATTGATGCTAAGCATTTTAT[C/G]CTTTGCTGCACGAACAGGAAATACATTTGTGGGGTCATTGTTGTGGGTAGACTATGCTCGTTGGACTGGAGTACAGAAGATAAAGGAGTAGTAACTGTGTTGAAACTTGAAATGTAGGTA	BOT
135	Contig_2988_278	7	50.039	Contig-2988-278-0_B_R_1639321	278	Contig_4161.1 members c3_001_WS00838.B21_E18 c3_001_WS00831.B21_P07 c3_001_WS00814.B21_G11 c3_001_WS0053.B21_O09 c1_001_IS0011.B21.1_N09 c3_001_WS0058.B21_P20 c3_001_WS0089.B21_E13 c3_001_WS0058.B21_J15 c3_001_WS0051.B21_M05 c3_001_WS0057.B21_E23 c3_001_WS0037.B21_D09 c1_001_WS00948.B21_E20	Contig_4161.1	no hit	gb|AAA80307.1|orf154.	107	3.4	no hit		ACTTCGTCAGTAACGGACCGAGAGAATTCGATGCAGTTAAGGTCT	GAGTCGAGGTCATATCGTCGAGAGAATTCGATGCAGTTAAGGTCA	CTGTGCTGCTATTGATTTCAATATTGGGAACTCACCCGGTCACAGTCTGCCTATAGTGAGTC	2342	ATTGGGAACTCACCCGGTCACA	BOT	[T/A]	0	diploid	spruce	0	TATGCAACCTCTATGCCTATATTTTGAAATGCCTTGACTAACTTCACTTCATTATGAAATAGGCGAGATGGCTGAGCAGATCGTTCAGTCTGCGATGATTGAAATCAATAGCAGCACAGA[A/T]GACCTTAACTGCATCGAATTCTCTCGCTTCATCATCATCTAAACAGACGATCGCGATCGTTTATAATAGTATAACCATATGAGTTTCCTACAGAAAACCCCAGATCATCCACGGATATAT	TOP
136	Contig_386_123	7	54.2	Contig-386-123-0_T_R_1639244	123	Contig_1029.1 members c3_001_WS0019.B21_L21 c2_002_WS0277.BR_C05 c2_002_WS0277_C05 c2_002_WS02723_H07 c2_002_WS02732_N24 c2_002_WS02732.CR_N24 c3_001_WS00110.B21_D14 c3_003_CO480157 c3_002_CK439259 c3_001_WS0083.B21_N05 c2_002_WS02744.CR_M03 c2_002_WS02719.BR_E02 c2_002_WS02734.CR_A14 c2_002_WS02748_K21 c2_002_WS02719_E02 c2_002_WS02741_C03 c2_002_WS02741.CR_C03 c3_001_WS00112.B21_G04 c3_001_WS00…	Contig_1029.1	no hit	ref|XP_001697418.1|predicted protein [Chlamydomonas reinhardtii]. >gb|EDP00080.1|predicted protein [Chlamydomonas reinhardtii].	220	5.2	no hit		ACTTCGTCAGTAACGGACGCAAGTAAAAAATGCAGTGTGACTTGGA	GAGTCGAGGTCATATCGTGCAAGTAAAAAATGCAGTGTGACTTGGG	TTTCTGACAGAATGTTTATATTCTAAGCAATCTCCGTCAGGAAAGCGTGTCTGCCTATAGTGAGTC	1587	GCAATCTCCGTCAGGAAAGCGT	TOP	[A/G]	0	diploid	spruce	0	TATTATTATTAACTAATGTGTTTATAGACAATCCAGTTTGAAACAAGTCCAATATTCCAAGGCTCTGGCAATTGACAGCCTTTCCTGTACAATTCAAGTAAAAAATGCAGTGTGACTTGG[A/G]ATTTCTGACAGAATGTTTATATTCTAAAGCTCTTAGACATCACTGCATTAAGTTTGATAATGTAAATGTTGAACTGGTTCAAGCCAAGCCTCCTTTTTCTTTATAATTTAATTTTCTTTT	BOT
137	C3H_2_432	7	59.789	C3H-2-432-0_T_R_1639314	432	Contig_262.1 members c3_001_WS00812.B21_I20 c3_001_WS0263.B21_K14 c1_001_WS00950.B21_K23 c1_001_WS00950_K23 c3_001_WS02614.B21_C07 c3_001_WS00813.B21_A01 c3_001_WS00821.B21_P01 c3_001_WS0023.B21_G14 c2_001_WS0105.B21_E19 c2_001_WS01021.B21_D20 c1_001_WS00938.B21_F09 c2_001_WS01011.B21_B10 c3_001_WS0037.B21_M21 c3_001_WS0039.B21_P08 c3_001_WS0039.B21_N08 c3_001_WS0033.B21_E15 c3_001_WS0079.B21_F03…	Contig_262.1		gb|AAV36239.1|coumarate 3-hydroxylase [Pinus taeda]. >gb|AAV36237.1|coumarate 3-hydroxylase [Pinus taeda]. >gb|AAV36235.1|coumarate 3-hydroxylase [Pinus taeda]. >gb|AAV36233.1|coumarate 3-hydroxylase [Pinus taeda]. >gb|AAV36231.1|coumarate 3-hydroxylase [Pinus taeda]. >gb|AAV36229.1|coumarate 3-hydroxylase [Pinus taeda]. >gb|AAV36227.1|coumarate 3-hydroxylase [Pinus taeda]. >gb|AAV36225.1|coumara…	330	5e-22	AT2G40890.1 | Symbols: CYP98A3, REF8 | CYP98A3 (cytochrome P450, family 98, subfamily A, polypeptide 3); p-coumarate 3-hydroxylase | chr2:17065369-17067610 REVERSE	2.9e-15	ACTTCGTCAGTAACGGACGGCAGGCCATTGCTATTCCTCGA	GAGTCGAGGTCATATCGTGGCAGGCCATTGCTATTCCTCGG	TGCCTGCTCATCTCTACAAGAATGGATGTCAGCGGATCACGCGTCTGCCTATAGTGAGTC	2297	AATGGATGTCAGCGGATCACGC	TOP	[A/G]	0	diploid	spruce	0	CCTTCATCATTTCGAATGGGCACCTCCTGAGGGAATGAAGGCAGAAGACATAGATCTCACAGAGAATCCAGGGCTTGTTACTTTCATGGCCAAGCCTGTGCAGGCCATTGCTATTCCTCG[A/G]TTGCCTGCTCATCTCTACAAGCGACAACCACTCAATTGATCTGATAGTGAGCTTGAGTTTTGTATTGATACAAAACAAAATAACGTGCAGTTTTCCCTTTTCCATAGTCAACATGCAGCT	BOT
138	Contig_963_667	7	62.415	Contig-963-667-0_T_F_1639425	667	Contig_18830.1 members c1_001_WS00948.B21_N13 c3_501_CK436812	Contig_18830.1	no hit	gb|AAV36239.1|coumarate 3-hydroxylase [Pinus taeda]. >gb|AAV36237.1|coumarate 3-hydroxylase [Pinus taeda]. >gb|AAV36235.1|coumarate 3-hydroxylase [Pinus taeda]. >gb|AAV36233.1|coumarate 3-hydroxylase [Pinus taeda]. >gb|AAV36231.1|coumarate 3-hydroxylase [Pinus taeda]. >gb|AAV36229.1|coumarate 3-hydroxylase [Pinus taeda]. >gb|AAV36227.1|coumarate 3-hydroxylase [Pinus taeda]. >gb|AAV36225.1|coumara…	330	0.98	no hit		ACTTCGTCAGTAACGGACGGAGCTTCAGAGAAAGAAAGCTGCATA	GAGTCGAGGTCATATCGTGGAGCTTCAGAGAAAGAAAGCTGCATG	TGACTATGGAAAAGGGAAAACTTCTGCTACGAGGTCAATGGTTCGGTCTGCCTATAGTGAGTC	4022	TCTGCTACGAGGTCAATGGTTCG	TOP	[A/G]	0	diploid	spruce	0	CTAAATTGCACAAGTGACANTCGCTTACAGAGAAATACTCAAATTGAGGAATGGGTAGTTGTTCTAAAATATACAGTTATTGCTTGCTAGAAGTTGAGCTTCAGAGAAAGAAAGCTGCAT[A/G]TTGACTATGGAAAAGGGAAAACTGCACGTTATTTTNGTTTTGTATCAATACAAAACTCAAGCTCACTATCAGATCAATTGAGTGGTTGTCGCTTGTAGAGATGAGCAGGCAATCGAGGAA	TOP
139	Contig_2416_125	7	62.787	Contig-2416-125-0_T_F_1639306	125	Contig_153.1 members c2_002_WS02749_C23 c2_002_WS02916_D11 c2_002_WS02744_H15 c2_002_WS02732_J18 c2_002_WS02716_E08 c2_002_WS02710_K09 c2_002_WS02914.CR_C15 c2_002_WS0276_A10 c3_502_CO475293 c2_002_WS02741_O16 c3_001_WS02624_K17 c2_002_WS02717_E23 c2_002_WS0277_D09 c2_002_WS0274_H04 c3_001_WS0073.B21_N22 c3_001_WS02623_P06 c2_002_WS0283_P19 c2_002_WS0273_L03 c2_001_WS01034.B21_I18 c2_002_WS02728_…	Contig_153.1	no hit	gb|ABK96280.1|unknown [Populus trichocarpa x Populus deltoides].	194	7	no hit		ACTTCGTCAGTAACGGACGTCAAGCTATTGGCTTTAGCACATCTAA	GAGTCGAGGTCATATCGTGTCAAGCTATTGGCTTTAGCACATCTAG	AAAGCACAATCGCAAGTTATTACCGCGCAACACTGGTGCTAATGTCTGCCTATAGTGAGTC	2204	ACCGCGCAACACTGGTGCTAAT	TOP	[A/G]	0	diploid	spruce	0	AGGAAATGAGGTATTACAATTATAATTAGGTTTCTGAAACTCGAATTTGTTACCAAAACCTACTTAACCCCTCCAAACATATACATATAAAGCCTCAAGCTATTGGCTTTAGCACATCTA[A/G]TATAAAANCCCAAATTTTNCAAAGCACAATCGCAAGTTATTGCAAAGAAAAAACAGGACACTGAAGCATTTTGTGGCACTCGAAAGAAGCCATCTTTTCGGTAACAATAAACCCTAATCA	TOP
140	Contig_812_196	7	67.154	Contig-812-196-0_B_R_1639307	196	Contig_4812.1 members c3_002_CK440945 c3_001_WS00726.B21_D06 c3_001_WS00729.B21.1_M15 c3_002_CK440946 c3_001_WS0019.B21_L20 c3_001_WS0011.B21_E24 c3_002_WS03213.C21_F11 c3_003_DV995130 c3_001_WS00748.C21_L14 c3_001_WS00715.B21_F03 c3_001_WS00712.B21_K14	Contig_4812.1	no hit	emb|CAL51946.1|unnamed protein product [Ostreococcus tauri].	354	6.3	no hit		ACTTCGTCAGTAACGGACGTCATGATGCTTGACCTTCCTCTCTT	GAGTCGAGGTCATATCGTGTCATGATGCTTGACCTTCCTCTCTC	TTTGAGCATGTACAACAGAAGAGGAACCGTTCAGGGTTGATGCCGTCTGCCTATAGTGAGTC	2205	GGAACCGTTCAGGGTTGATGCC	BOT	[T/C]	0	diploid	spruce	0	CTTTGGCATACTTGCAGCTCCAAATCGGTGTACCTTAGAGCCGGAGCATTAACATTTGATACATAATTTACAAACAGCAAATTGAGAAGGCCTATACTCTTCTGTTGTACATGCTCAAAA[A/G]AGAGAGGAAGGTCAAGCATCATGAACCTGCCCTGCCCTCTCTTCTCTGATCACCACCAACAATGACGGAGAAGAATTAAAAAANCACGTGCGAATATATTATTTACGGTTGCAGGCTGTT	TOP
141	Contig_1353_361	7	70.278	Contig-1353-361-0_T_R_1639145	361	Contig_6187.1 members c3_001_WS0036.B21_E24 c3_001_WS00813.B21_D22 c3_001_WS0053.B21_I16 c3_001_WS0085.B21_E07 c3_002_WS03215.C21_K02 c2_001_WS01040.B21.1_K01 c1_001_WS00929.B21_N12 c1_001_WS00960.B21_M04 c3_001_WS00735.B21.1_J12	Contig_6187.1	no hit	dbj|BAD15643.1|hypothetical protein [Oryza sativa Japonica Group]. >dbj|BAF10049.1|Os02g0751300 [Oryza sativa (japonica cultivar-group)]. >ref|NP_001048135.1|Os02g0751300 [Oryza sativa (japonica cultivar-group)].	147	0.61	no hit		ACTTCGTCAGTAACGGACGCGGTATTCTTTCGACAAGGTTTTTTTCTC	GAGTCGAGGTCATATCGTGCGGTATTCTTTCGACAAGGTTTTTTTCTG	CTGTCTAATACTTGTAGGGATACAGAGGATGACGACCGAATACCGTTGGTCTGCCTATAGTGAGTC	23	GGATGACGACCGAATACCGTTG	TOP	[C/G]	0	diploid	spruce	0	ACCTCCGCCACCGCCACAACCACTGCTCGCGACCGCCTCGATCAAGATTTAGCCCACTCAGGTCTAGGTACTCGCTTCTGACATGAGGCCTTCGGTATTCTTTCGACAAGGTTTTTTTCT[C/G]TCTGTCTAATACTTGTAGGGATACAGAGTAATAGTTCATATTTGGTCATTGTAGCCTGCGATTACTGATTCCTCGAAAGGAGTTTTGCAGATCGATTAACATAAAAAACCTTTTGGGTTT	BOT
142	Contig_2002_209	7	73.169	Contig-2002-209-0_T_F_1639246	209	Contig_3516.1 members c3_001_WS0013.B21_F03 c3_001_WS0079.B21_F09 c3_001_WS0072.B21_B08 c2_001_WS01010.B21_E12 c1_001_WS0092.B21_M24 c3_001_WS0018.B21_K22 c3_001_WS0079.B21_J13 c3_002_WS03214.C21_B17 c3_001_WS00738.B21_D05 c3_001_WS0023.B21_M13 c3_002_WS03212.C21_G22 c2_001_WS01035.B21_D22 c2_001_WS01019.B21_D15 c2_002_WS0279.BR_A23	Contig_3516.1	no hit	dbj|BAD26070.1|HGWP repeat containing protein-like [Oryza sativa Japonica Group].	560	0.25	no hit		ACTTCGTCAGTAACGGACGGGTGTGTTTTCGGTAAACTGTTAACCTA	GAGTCGAGGTCATATCGTGGGTGTGTTTTCGGTAAACTGTTAACCTG	ACATGGAAATGGAAACGAATATACTTCAGCATCCGAATCAGGTCCGTCTGCCTATAGTGAGTC	1590	CTTCAGCATCCGAATCAGGTCC	TOP	[A/G]	0	diploid	spruce	0	ATATATTTCATTCTACTCTTCAACAGTAAGAACTTTGTAGAGCTTGAGATATGTAAACAACTGAACCATCCCAGCCTATAAAATTCTAGAGCTGGTGTGTTTTCGGTAAACTGTTAACCT[A/G]AACATGGAAATGGAAACGAATATAGAGACCGAGAAAATACCAGATCCAATCTAAGCTCTTACCAATAGTGCATGAGTAAGGCAGCAACAAAGAGAAAACTTTTCATTAAACTTCATGCTA	TOP
143	Contig_404_418	7	74.56	Contig-404-418-0_T_F_1639417	418	Contig_134.1 members c3_001_WS0018.B21_J03 c3_001_WS0017.B21_O17 c3_001_WS00110.B21_D07 c3_001_WS0012.B21_D20 c3_001_WS00113.B21_J16 c3_001_WS00113.B21_A22 c3_001_WS0017.B21_D18 c3_001_WS0074.B21_O08 c3_001_WS00111.B21_M03 c3_001_WS00751.C21_L24 c3_001_WS00740.C21_D22 c3_001_WS0015.B21_H17 c3_001_WS00734.B21_A10 c3_001_WS00112.B21_K14 c3_001_WS0073.B21_K10 c3_001_WS00755.C21_F02 c3_001_WS00740.C2…	Contig_134.1	no hit	emb|CAE45144.1|maturase K [Calceolaria penlandii subsp. penlandii].	278	0.61	no hit		ACTTCGTCAGTAACGGACACAGGAAGATAAACGGTCATGGAAA	GAGTCGAGGTCATATCGTACAGGAAGATAAACGGTCATGGAAC	AGAAACTGTGCAGAGTGGATCCTGACATATTGCGCTTGGATGCGGTCTGCCTATAGTGAGTC	3980	CTGACATATTGCGCTTGGATGCG	TOP	[A/C]	0	diploid	spruce	0	ATATAACNTGAGAGAAAAACAACTACTATTGTGAAGATGGAATGAAGAGAAAACAACAATCCTCATAAACTCGTAAGTCCTGAAGAAAAAACTAAAACAGGAAGATAAACGGTCATGGAA[A/C]GAGAAACTGTGCAGAGTGGATCTCATTCATGTTTTCACTTGAACACAATTTCCTTAGAAAATAAAATATAGTGCTATGTTAAGCTCATGAGAGATGCATACAGGCTTGAGACTCAGGAAA	TOP
144	Contig_1236_243	7	75.883	Contig-1236-243-0_T_R_1639239	243	Contig_168.1 members c2_002_WS0298.BR_L02 c3_003_DV987742 c3_501_DV974750 c3_504_DV992179 c3_001_WS0057.B21_L21 c3_001_WS02627.C21_N17 c3_001_WS0038.B21_G13 c2_001_WS01038.B21_D02 c3_502_DV977984 c3_001_WS0034.B21_K24 c3_001_WS00735.B21.1_H04 c2_002_WS0293.BR_M15 c3_001_WS00733.B21_N11 c3_501_DV971524 c2_002_WS02810.BR_H22 c2_002_WS0279.BR_N16 c2_002_WS02817.CR_N02 c3_003_DV982786 c3_503_DV989648…	Contig_168.1	no hit	ref|XP_001772308.1|predicted protein [Physcomitrella patens subsp. patens]. >gb|EDQ62779.1|predicted protein [Physcomitrella patens subsp. patens].	144	1.7	no hit		ACTTCGTCAGTAACGGACGTCTGGGGTTTGTCTCAAGCCTTA	GAGTCGAGGTCATATCGTGTCTGGGGTTTGTCTCAAGCCTTG	TATCACAAATGCTGTTTGTGGGACGTTGCACGGTGGAGCCATAGTCTGCCTATAGTGAGTC	1439	GACGTTGCACGGTGGAGCCATA	TOP	[A/G]	0	diploid	spruce	0	ATTATGAGTGCCTGTTCTGGACCAAATGCATTGGATAGCTGAAGGTGATCTAGTGCTCTTGTTAGTGGAAAATGGGTTTGCTAGTGTTACGGTCAGACTCTGGGGTTTGTCTCAAGCCTT[A/G]CTATCACAAATGCTGTTTGTGGGTTGGATCTAGCCAGCTTATTCATTGCTTCTTTATTGGTATAGACCTCAATATGCCTTAGGAATATTGTACCCAATAATGCAGCAAAGTGTTCTGGAA	BOT
145	4CL_2_799new	7	78.631	4CL-2-799new-0_B_R_1639339	799	Contig_58.1 members c2_001_WS01039.B21_G06 c3_001_WS0037.B21_K10 c3_502_CK434571 c3_001_WS0039.B21_N16 c1_001_WS00955_J02 c1_001_WS00955.B21_J02 c3_001_WS0037.B21_O18 c3_502_CK434649 c3_501_DV972589 c3_501_DV971094 c3_001_WS0014.B21_O06 c3_001_WS00743.C21_D05 c3_002_CK442742 c3_001_WS02624_A08 c3_001_WS02630.C21_G21 c3_001_WS02624.C21.1_A08 c3_001_WS00836.B21.1_I12 c3_002_CK442744 c3_504_DV990688…	Contig_58.1		gb|AAF73997.2|4-coumarate:CoA ligase [Picea smithiana].	373	3.5e-37	AT3G21240.1 | Symbols: AT4CL2, 4CL2 | 4CL2 (4-coumarate:CoA ligase 2); 4-coumarate-CoA ligase | chr3:7454503-7457320 REVERSE	2.2e-28	ACTTCGTCAGTAACGGACTGAACCTAGCCTTCGCAAAGGAT	GAGTCGAGGTCATATCGTTGAACCTAGCCTTCGCAAAGGAG	CTTTCCCCGTCAAATCTGCTCCACGGACACATTGGCTGACGTCTGCCTATAGTGAGTC	2753	CTCCACGGACACATTGGCTGAC	BOT	[T/G]	0	diploid	spruce	0	GCGGATGCAGATTTCGCCGGCTTGATTGTGCGGGAGAGACTGGCCGGTTTCTGTGTCGAGGATCTTTATTTGAGCGTTCCGGACGACTGTTCCGCAGGAGCCAGATTTGACGGGGAAAGC[A/C]TCCTTTGCGAAGGCTAGGTTCATCGCCAGCACCGGGCCTGCTTCTGTCATGCCGTAGCCCTGCCCGAAAATGGCCTTGGGGAAACGCTCTCTGAGGGCGTCTTCGAGCTCCTTCCCGAGA	TOP
146	Contig_941_250	7	91.487	Contig-941-250-0_T_F_1639514	250	Contig_206.1 members c2_002_WS0288.BR_M22 c2_002_WS0288_M22_FL c2_002_WS0288_M22 c2_001_WS0046.B21_B17 c3_001_WS00816.B21_G18 c3_502_CO475754 c3_001_WS02629.C21_M20 c3_001_WS00820.B21_A07 c1_001_WS00962.C21_N19 c2_002_WS02919.CR_K02 c2_001_WS01038.B21_I18 c3_001_WS02610.B21_M22 c3_001_WS00753.C21_C14 c5_501_WS0349.C21_F12 c3_504_DV990776 c5_501_WS0336.C21_C24 c5_501_WS0341.B21_M18 c5_501_WS0331.B…	Contig_206.1		gb|ABK24366.1|unknown [Picea sitchensis]. >gb|ABK23165.1|unknown [Picea sitchensis].	102	5.6e-07	no hit		ACTTCGTCAGTAACGGACCAAAACTAAGGAATATCCCAAAAAAAA	GAGTCGAGGTCATATCGTCAAAACTAAGGAATATCCCAAAAAAAT	TGGATGTTTCTCACAGATTAACAACCGTCGTCTTGTAGCATTCCATGGTCTGCCTATAGTGAGTC	5968	ACCGTCGTCTTGTAGCATTCCATG	TOP	[A/T]	0	diploid	spruce	0	TGAAAATGAAACTGCTAATAGTATATAATGATTCGACCATTGAGAATCTTAACATCAAATGGCCTACTGCAATATTTGCCAATGAACAATACAACAAAACTAAGGAATATCCCAAAAAAA[A/T]TTGGATGTTTCTCACAGATTAACATATCCCTCTATTAAGCCAGGTTAGCTTTGAACTGGTGCCTGCCGAGCATGTCCAAAATAATTGGTAACTAATCCCATTACAGCAAACGTCATAGCC	TOP
147	Contig_3647_131	7	105.477	Contig-3647-131-0_T_F_1639320	131	Contig_1643.1 members c3_001_WS00819.B21_D07 c1_001_WS00916.B21.1_P06 c3_001_WS0079.B21_P13 c3_001_WS00713.B21_N09 c3_001_WS00816.B21_F08 c3_001_WS02630.C21_B11 c3_001_WS0072.B21_N08 c3_001_WS02624_A09 c3_001_WS0265.B21_J06 c3_502_CO475283 c3_002_WS0322.B21_F02 c3_002_WS03227.C21_H07 c3_002_WS0324.B21_N21 c3_002_WS03214.C21_M20 c3_001_WS02624.C21.1_A09 c3_001_WS02612.B21_C12 c3_502_CO476453 c3_00…	Contig_1643.1	no hit	gb|AAB87582.1|hypothetical protein [Arabidopsis thaliana].	550	0.95	no hit		ACTTCGTCAGTAACGGACAGCACAGTGCACTAAATTTCCTTGTAC	GAGTCGAGGTCATATCGTAGCACAGTGCACTAAATTTCCTTGTAG	GAACTGGAAGCATCAATTACATGTAGTCTTTGGTCACGCGGGAAGTCTGCCTATAGTGAGTC	2328	GTAGTCTTTGGTCACGCGGGAA	TOP	[C/G]	0	diploid	spruce	0	ATTTTAACTGAATCCCTTAATGAAAGAAAGGATATTAAGGAGTAGGAAGACTTGGCAAAGAATGGAATTTGAGAAAAGCTTCCNTTGGAAAGAAAGCACAGTGCACTAAATTTCCTTGTA[C/G]AGAACTGGAAGCATCAATTACATCTTCAATTAAGCTTTGATCCGACCTAGTGTGGCCAAAAAATGCACAATTTTCCAAAACATAAATATCATAGTATGGAAGAATACTTTAAGTATGTAA	TOP
148	Contig_3097_1287	8	0	Contig-3097-1287-0_B_R_1639486	1287	Contig_291.1 members c2_002_WS02741_B12 c3_003_CO482888 c3_003_DV984889 c2_002_WS02741.CR_B12 c3_001_WS00738.B21_M21 c3_003_DV986763 c2_002_WS02720_L19 c1_001_WS00930.B21_C02 c3_001_WS00830.B21_C09 c3_001_WS0013.B21_P20 c3_001_WS00738.B21_B06 c3_001_WS00738.B21_E10 c3_001_WS0268.B21_K02 c3_001_WS0053.B21_P02 c3_001_WS00112.B21_M06 c3_001_WS02613.B21_O11 c2_002_WS02733.CR_K09 c1_001_WS0063.B21_N15…	Contig_291.1	no hit	dbj|BAD21754.1|hypothetical protein [Oryza sativa Japonica Group].	96	1.6	no hit		ACTTCGTCAGTAACGGACGGCTCTTTGCAGTATGATCGAGCTAGT	GAGTCGAGGTCATATCGTGGCTCTTTGCAGTATGATCGAGCTAGC	TCATTATATGTCAAAGAAGTTAATAAATCTACTCAAGCGAATTTGGATGGTGTCTGCCTATAGTGAGTC	5310	TCTACTCAAGCGAATTTGGATGGT	BOT	[T/C]	0	diploid	spruce	0	CAGCATGCCCAGATGCCAAAGCATTGCTGAAAACACCAGCCTCCTTCAAACCTTGCTCGAGTTTTTTTTTTTTTTTTTTAGGAAACAGAGATTTTATTAACTTCTTTGACATATAATGAC[A/G]CTAGCTCGATCATACTGCAAAGAGCAGGTATACAATCATGTTACAGTCTTTTGCAGGCAAGACCCAAACATTTGTCGCAAAGAGCAGGTATACAATCATGTTACAGTCTTTTGCAGGCAA	TOP
149	Contig_89_211	8	2.537	Contig-89-211-0_T_F_1639309	211	Contig_904.1 members c3_001_WS00723.B21_A10 c3_001_WS00818.B21.1_M23 c3_001_WS02615.B21_B24 c3_001_WS0015.B21_N18 c3_001_WS0035.B21_M15 c3_001_WS02624_B20 c3_001_WS02624.C21.1_B20 c3_002_WS03227.C21_E14 c3_002_WS0323.B21_L06 c2_001_WS0048.B21_E14 c3_001_WS00817.B21_F05 c3_003_CO478018 c3_001_WS0017.B21_I14 c3_001_WS02611.B21_K18 c3_003_DV982565 c3_003_DV980913 c3_001_WS0266.B21_E08 c3_002_CK44395…	Contig_904.1	no hit	gb|EAY92836.1|hypothetical protein OsI_014069 [Oryza sativa (indica cultivar-group)].	668	0.29	no hit		ACTTCGTCAGTAACGGACTCAAAAAACATGGTACAAGGGTACAA	GAGTCGAGGTCATATCGTTCAAAAAACATGGTACAAGGGTACAG	GGTAGGCAGCATTACAGTTACTTGCGTAGGGACTATCAGGGAACGTCTGCCTATAGTGAGTC	2216	TGCGTAGGGACTATCAGGGAAC	TOP	[A/G]	0	diploid	spruce	0	TTATATAAANATTTGAGGATACTTGCAGAAAATGCAAGGCCTGTGAAAATTGCAATTTTGAAAAAACCTTTATACCATGTCTGACAAGAAAGAAGTCAAAAAACATGGTACAAGGGTACA[A/G]AGGTAGGCAGCATTACAGTTACTTCCATTAAATGGTCCCATGAAGAAAATCTAAAGGCTTATTTACATAAGTAAATATAAAAGGAGCCCAATAGGGATATCCAAAATAGTCCAGCCAGGC	TOP
150	Contig_295_288	8	11.974	Contig-295-288-0_B_R_1639368	288	Contig_1685.1 members c3_001_WS00111.B21_B04 c3_001_WS0014.B21_G10 c2_002_WS02726_I04 c2_002_WS02712.CR_F09 c2_002_WS02712_F09 c2_002_WS02714_I21 c2_002_WS02714_I21_FL c2_002_WS02714.BR_I21 c3_001_WS0011.B21_G06 c3_001_WS0013.B21_N11 c2_002_WS02739_F13 c2_002_WS02739_J18 c2_002_WS02739.CR_F13 c2_002_WS02750_J15 c2_002_WS02716_E14 c2_002_WS02739_J17 c2_002_WS02720.BR_A08 c2_002_WS02750.CR_J15 c3_0…	Contig_1685.1		gb|ABV03161.1|germin-like protein [Chimonanthus praecox].	214	6.2e-17	AT5G20630.1 | Symbols: GLP3A, GLP3B, GLP3 | GLP3 (GERMIN-LIKE PROTEIN 3); manganese ion binding / metal ion binding / nutrient reservoir | chr5:6975317-6975952 REVERSE	9.2e-17	ACTTCGTCAGTAACGGACGTCTTTGCCAGCAATCTTCCTTCTT	GAGTCGAGGTCATATCGTGTCTTTGCCAGCAATCTTCCTTCTC	TGTCATCGAGAAGACTACGTTCCGCGTGGAATACTGCTTGACGGGTCTGCCTATAGTGAGTC	3011	CGCGTGGAATACTGCTTGACGG	BOT	[T/C]	0	diploid	spruce	0	CAGTTGAAGCTAGAAGGAACAAAACTTGAAACAGATTTATATCCTAGCCGCTGCCTCCTAAGAAAGCCTTGAGGCGCTTCACCTCAGAGTCGGAAAGGAACGTAGTCTTCTCGATGACAA[A/G]AGAAGGAAGATTGCTGGCAAAGAGAGAAAGGGGAACAATTTGCAATCCAGGAAGAGGGCTGCTGAAGGAAGCGAATGCAATGGCATTATATTTCCCCACATTGATTTGGTAATGAAGTAA	TOP
151	Contig_1167_147	8	28.17	Contig-1167-147-0_T_R_1639228	147	Contig_5079.1 members c3_501_CO474607 c3_001_WS00810.B21.1_A21 c3_001_WS0039.B21_D24 c3_001_WS0033.B21_M03 c3_003_CK445125 c3_003_CK444401 c3_001_WS0038.B21_J08 c3_003_CO480155 c2_002_WS02742.CR_E07 c3_003_CO479648	Contig_5079.1	no hit	gb|EAZ40637.1|hypothetical protein OsJ_024120 [Oryza sativa (japonica cultivar-group)].	314	1.5	no hit		ACTTCGTCAGTAACGGACGCAAGACGATGCGGTATCTGCA	GAGTCGAGGTCATATCGTGCAAGACGATGCGGTATCTGCT	GCATTACCTGCCCTCTTAAAAGTTCGCAGAAAGACCGACTCCTGTCTGCCTATAGTGAGTC	1311	GTTCGCAGAAAGACCGACTCCT	TOP	[A/T]	0	diploid	spruce	0	CAATGCCACCATGTAATGTTTTTAGCCAGACTCTTCATTATTTCATTATAATTGGAAACCAAGCAGTCTGTTGGCATCGCAATAATGGTAGCTTCAGTGGCAAGACGATGCGGTATCTGC[A/T]GGCATTACCTGCCCTCTTAAAACAAATGGAGGTTTGGAAAGTCGAGATGGTCGGCTGTAATTGAGGAATGGAAATTGCCTCTGAATATGTATTTCAAATTTCTATTCAATATTCGAAGAT	BOT
152	Contig_2563_426	8	39.09	Contig-2563-426-0_T_R_1639151	426	Contig_11395.1 members c3_001_WS0073.B21_B09 c3_001_WS00712.B21_M03 c3_001_WS00716.B21_F02 c3_001_WS0031.B21_L04 c3_001_WS00746.C21_B23	Contig_11395.1	no hit	emb|CAO67065.1|unnamed protein product [Vitis vinifera].	88	1	no hit		ACTTCGTCAGTAACGGACGGCCAACATTCAAGAAGTGGATGCA	GAGTCGAGGTCATATCGTGGCCAACATTCAAGAAGTGGATGCG	CTATAATTCATTTTACCCTTCTGAGCCTGATACGCGAGCCTAGACGTGTCTGCCTATAGTGAGTC	101	CCTGATACGCGAGCCTAGACGT	TOP	[A/G]	0	diploid	spruce	0	CTGGATTTGGATCCTAGGTATTTTCGCCGACATAAAGGTCTAGTTTTGTCCAGACTGTAACATACCTCTTGGGGTTATTAAAGGCAAGGCTTCAAATGCCAACATTCAAGAAGTGGATGC[A/G]CCTATAATTCATTTTACCCTTCTGAGGAAAAATTTCATGTCTAATCGCCAGAAAAAGAAGGCAAATAGGGGATGTTGTAGCAAGCGAGTTTTAGAAGCCCTTAGTTAAGACAATTTACCA	BOT
153	Contig_322_186	8	42.472	Contig-322-186-0_B_R_1639156	186	Contig_210.1 members c3_001_WS00812.B21_L04 c3_001_WS0073.B21_I18 c3_001_WS0037.B21_A09 c3_002_WS03220.C21_H07 c3_001_WS0011.B21_N13 c3_001_WS00734.B21_F17 c3_003_DV980771 c3_002_WS0326.C21_K24 c3_502_CO475585 c3_502_CO476412 c2_002_WS02914.CR_M14 c3_002_CK443375 c3_002_WS03212.C21_M11 c3_002_WS0313.B21_P12 c3_001_WS0023.B21_P05 c3_002_CK440615 c3_001_WS0051.B21_E24 c3_003_DV987707 c3_003_DV98100…	Contig_210.1	no hit	ref|NP_178979.1|unknown protein [Arabidopsis thaliana]. >gb|AAT69180.1|hypothetical protein At2g13550 [Arabidopsis thaliana]. >gb|AAD22678.1|unknown protein [Arabidopsis thaliana]. >gb|AAO86827.1|hypothetical protein [Arabidopsis thaliana].	181	4.7	no hit		ACTTCGTCAGTAACGGACGTTTGTTCAAGAATTTTATTTGATGAACAT	GAGTCGAGGTCATATCGTGTTTGTTCAAGAATTTTATTTGATGAACAC	TTAGATCACTGGTTTTAGCATATCTTCTGATCGCGGCGAGAGCTAAGTCTGCCTATAGTGAGTC	153	TTCTGATCGCGGCGAGAGCTAA	BOT	[T/C]	0	diploid	spruce	0	TGAATAACACATTGGTGAGCAGACAAATAAAGAAAGGTATCTTTCCTCATCATAATAGCAAAGGCCGGCCTAGGTTCAATCAGCCTACAAATGCTGATATGCTAAAACCAGTGATCTAAA[A/G]TGTTCATCAAATAAAATTCTTGAACAAAACTTCATTAAACAAAGAAATACTCAGAACTTTAGACCCACAAAGGCCAAATCTGAGGGACAATAAATCTTTGTAATGAGAGTAAACCAACTC	TOP
154	Contig_1782_345	8	50.001	Contig-1782-345-0_B_R_1639189	345	Contig_877.1 members c3_003_DV981729 c3_001_WS00111.B21_A16 c3_001_WS00813.B21_I10 c3_001_WS0031.B21_A23 c3_001_WS0087.B21_N03 c3_001_WS0039.B21_F17 c3_001_WS0081.B21_F11 c3_001_WS02621_K07 c3_001_WS02621.C21.1_K07 c3_001_WS02610.B21_L20 c1_001_WS00932.B21_C14 c1_001_WS00921.B21_K16 c3_001_WS00833.B21_J09 c3_001_WS0052.B21_H02 c3_003_CO483026 c3_002_CK440041 c3_002_CK440869 c3_504_DV990611 c3_003…	Contig_877.1		gb|ABK23879.1|unknown [Picea sitchensis].	115	1.5e-22	AT5G19875.1 | Symbols: | similar to oxidoreductase/ transition metal ion binding [Arabidopsis thaliana] (TAIR:AT2G31940.1); similar to conserved hypothetical protein [Medicago truncatula] (GB:ABE77569.1) | chr5:6718414-6718785 FORWARD	2.4e-09	ACTTCGTCAGTAACGGACTGATTTCTTATCAATCCAGCTTCCAT	GAGTCGAGGTCATATCGTTGATTTCTTATCAATCCAGCTTCCAC	ACTCCTGGTTCCCTATGTTTACAGTCCACAATCGCTAAGCCTCGGTCTGCCTATAGTGAGTC	753	AGTCCACAATCGCTAAGCCTCG	BOT	[T/C]	0	diploid	spruce	0	TACAGTATGAACAGACGGAAGCGAACGGTCAAAAAGCAAGCAAAACGCCTTTCATCCTTCACAGAAAAAGGGTAAGGAGCATAAACACTAGCCTCGGGTAAACATAGGGAACCAGGAGTC[A/G]TGGAAGCTGGATTGATAAGAAATCATGACCATGAGCACCAGTACCAGCAAGCCCACGCCCCAGGGCGAGCCACCCGCCCTATGGATGGCGTTGGGCTCCGAGCGAGGCAAGGGCAACGTT	TOP
155	Contig_4017_465	8	62.58	Contig-4017-465-0_T_F_1639237	465	Contig_123.1 members c3_001_WS00752.C21_N13 c3_502_DV976250 c1_001_WS0062.B21_G02 c3_504_CO489009 c3_504_CO488324 c3_504_CO489551 c3_504_CO489476 c3_504_CO489066 c2_002_WS0299.BR_I15 c3_504_CO489666 c1_001_WS0064.B21_C04 c1_001_WS00946.B21_B12 c3_003_CO482327 c1_001_WS0061.B21_B18 c3_503_CO487050 c1_001_WS0062.B21_M05 c1_001_IS0012.B21.1_O06 c3_003_CO477054 c2_002_WS0277_N08 c2_002_WS02730_M14 c3…	Contig_123.1		AT1G60810.1 | Symbols: ACLA-2 | ACLA-2 (ATP-citrate lyase A-2) | chr1:22392356-22394658 REVERSE	424	5.1e-19	AT1G60810.1 | Symbols: ACLA-2 | ACLA-2 (ATP-citrate lyase A-2) | chr1:22392356-22394658 REVERSE	3.2e-20	ACTTCGTCAGTAACGGACCTTGCTTGCAGATGCCAGTCATA	GAGTCGAGGTCATATCGTCTTGCTTGCAGATGCCAGTCATG	TAGCTTCCGGTCCATAAACGCACTGCGCCAACCTTAGTGGGGTCTGCCTATAGTGAGTC	1382	GCACTGCGCCAACCTTAGTGGG	TOP	[A/G]	0	diploid	spruce	0	AATAGACAGAAACAACGTAACCATCCTCAAACAAGCCAGCAAACTACAAGATGCAATTTCCTTGAGAAATTATGCAGCAGCTGTTATATTTTGTATAGCTTGCTTGCAGATGCCAGTCAT[A/G]CTAGCTTCCGGTCCATAAACCTGGAATGGGACCCCAATCTCCTCACCAAGGGCACGCATCTTTGCAAGACCATTCTGATAATTTGGACCACCTCTTCTCACATATACTTGCATCCGTGAT	TOP
156	Contig_196_227	8	75.099	Contig-196-227-0_B_R_1639504	227	Contig_7.1 members c3_001_WS00741.C21_F17 c3_001_WS00112.B21_H18 c3_001_WS00748.C21_L15 c3_001_WS00730.B21_J24 c3_001_WS00728.B21_E12 c3_001_WS00727.B21_C23 c3_001_WS0079.B21_I15 c1_001_WS00968.C21_P08 c3_001_WS0011.B21_K07 c1_001_WS00922.B21_B09 c3_001_WS0013.B21_M22 c3_001_WS0015.B21_J09 c3_001_WS00112.B21_E14 c3_001_WS0019.B21_C03 c2_002_WS02721.BR_F05 c3_003_DV993071 c2_002_WS02752.CR_E14 c2_…	Contig_7.1	no hit	dbj|BAD94928.1|glyceraldehyde 3-phosphate dehydrogenase A [Arabidopsis thaliana].	73	0.0023	no hit		ACTTCGTCAGTAACGGACGACATAATGGTTGTTTTTGTTTTCCCTT	GAGTCGAGGTCATATCGTGACATAATGGTTGTTTTTGTTTTCCCTC	TCATTTGCTATAAAATGAGCCAAGTCTTATCACTTCACGGGATCAAGTCTGCCTATAGTGAGTC	5846	AGTCTTATCACTTCACGGGATCAA	BOT	[T/C]	0	diploid	spruce	0	TAGCAAATAAACCAAAAAATTGTAATATAATTTGAAAAACTGCTTAGAATGTTGTCATGAAATAAACAACATAATACATTACATAGATTAGACTAAGTGGCTCATTTTATAGCAAATGAT[A/G]AGGGAAAACAAAAACAACCATTATGTAGCAACTTAGGAGGAGCAAGGACAAAATTAATTGTCTAAGACTTCCAATTGTTGGCAACGATGTCAGCCAAATCAACAACCCTCTGTGAATAAC	TOP
157	Contig_3364_250	8	78.389	Contig-3364-250-0_B_F_1639458	250	Contig_244.1 members c3_003_CO482394 c3_003_CO483338 c3_001_WS00812.B21_E17 c2_001_WS0106.B21_H07 c3_001_WS0036.B21_M19 c3_501_CO474256 c3_501_CO472879 c3_001_WS00723.B21_L05 c3_003_DV984440 c3_502_CO476618 c3_502_CO476307 c3_003_DV997441 c3_001_WS0071.B21_G13 c3_001_WS00823.B21_F12 c3_001_WS00745.C21_J18 c2_002_WS02720_C11 c3_002_WS03212.C21_M16 c3_002_WS03226.C21_I16 c3_502_DV976979 c3_502_DV97…	Contig_244.1		gb|ABK23740.1|unknown [Picea sitchensis].	100	1.7e-37	no hit		ACTTCGTCAGTAACGGACCCTTCAACGGAACAGACACCATAGAT	GAGTCGAGGTCATATCGTCCTTCAACGGAACAGACACCATAGAA	TAAAACTATCCATGCCAAAAGCCTCTATATCGGGGAATGTAGCACGTCTGCCTATAGTGAGTC	5035	CCTCTATATCGGGGAATGTAGCAC	BOT	[T/A]	0	diploid	spruce	0	CCTTGGCTTGACAGAGGAGGATGCAAAAAATTCCCCCTTCGTGCAGCGCCATGGAAAAAGGTGAAGTTTATCAAGCAAACCATGCTAGATCTCAATGGCTTTTGGCATGGATAGTTTTAT[A/T]TCTATGGTGTCTGTTCCGTTGAAGGTGAATTCAGATCCTTGGATTTGTTCATTTATCTGGTTCTCTTCAATGGATCAAATAAAATTCTGATTAAGATTCTTACTAGGTCATTGTAAACTT	BOT
158	Contig_1588_244	8	87.463	Contig-1588-244-0_B_R_1639433	244	Contig_9506.1 members c2_001_WS0107.B21_D07 c3_001_WS0057.B21_K20 c2_002_WS0294.BR_P12 c2_002_WS0294_P12_FL c2_002_WS02818.CR_F18 c2_002_WS0294_P12	Contig_9506.1	no hit	dbj|BAC20790.1|putative zinc finger POZ domain protein [Oryza sativa Japonica Group]. >dbj|BAF22409.1|Os07g0655300 [Oryza sativa (japonica cultivar-group)]. >ref|NP_001060495.1|Os07g0655300 [Oryza sativa (japonica cultivar-group)].	434	0.71	no hit		ACTTCGTCAGTAACGGACTTTGGTGTGAACTTGATGTAAGGACT	GAGTCGAGGTCATATCGTTTTGGTGTGAACTTGATGTAAGGACC	TAGCGGCAGTTGATCTAAGATCTCATTGACATGCGCCTTCATCGGTCTGCCTATAGTGAGTC	4071	CTCATTGACATGCGCCTTCATCG	BOT	[T/C]	0	diploid	spruce	0	TACAAAATAGCAATACAATATTTTCAAATTATAAGATATATGTATAAAATCATGGAGAACATAGCGTGTTCTCGAATCTCATCGCTATATTCTAAGCAATCTTAGATCAACTGCCGCTAT[A/G]GTCCTTACATCAAGTTCACACCAAACTTTTACTTCACATATTAGGGGTTGTGGCCTCAAGGAATATTTATTTTGATAAAAGAGATGAGAGCCCGCAACCACAACAATCCAAATCCAAGCC	TOP
159	Contig_2454_1179	8	95.937	Contig-2454-1179-0_T_R_1639286	1179	Contig_477.1 members c3_001_WS00713.B21_D22 c3_001_WS0014.B21_A21 c3_001_WS00811.B21_L10 c1_001_WS00931.B21_A11 c3_501_CO473469 c3_001_WS00743.C21_K20 c3_001_WS0071.B21_J02 c3_001_WS00112.B21_O03 c1_001_WS0097.B21.1_K13 c3_001_WS0018.B21_A04 c2_002_WS02714.BR_K01 c2_001_WS01049.B21_F08 c3_504_CO487721 c1_001_WS00950_D24 c1_001_WS00950.B21_D24 c3_001_WS0012.B21_E21 c2_002_WS02811.CR_J01 c2_002_WS0…	Contig_477.1		gb|AAA34024.1|ATP synthase delta subunit precursor.	257	3.7e-06	no hit		ACTTCGTCAGTAACGGACCAGGGCTAGCCCAGTCTACGAAC	GAGTCGAGGTCATATCGTCAGGGCTAGCCCAGTCTACGAAG	TTGTGAATAATGACATTGATAAGCGCATCCGTCCACAAGTTAGGTGGTCTGCCTATAGTGAGTC	1954	GCATCCGTCCACAAGTTAGGTG	TOP	[C/G]	0	diploid	spruce	0	CAATCCCTTGGCTTCTAAGGTTCCTCTAGTGGGTAGTGGCCACAGAGCCCATGTTGTAATGGCAGACACCACTGCAGGATCATATGCTGAAGCCCTTGCAGGGCTAGCCCAGTCTACGAA[C/G]TCACTAGATANTTGTGAATAATGACATTGATAAGCTCTCTCGTTTTATAGCTTACAAAGAGTTTTACAGCTTCCTCGCTAACCCGATAATCAAGGAAGAGAAGAAGAAGAGCATTATCAA	BOT
160	Contig_2298_522	8	97.446	Contig-2298-522-0_T_F_1639378	522	Contig_2837.1 members c3_001_WS00819.B21_D05 c3_003_DV980509 c2_001_WS01027.B21_E01 c3_003_DV970512 c3_001_WS0086.B21_E20 c3_001_WS00810.B21.1_J04 c3_501_DV970566 c2_001_WS01038.B21_I15 c3_001_WS0078.B21_O17 c1_001_WS00927.B21_D21 c3_001_WS0079.B21_D18 c1_001_WS00958.B21_C18 c3_003_DV986418 c3_003_DV997938 c3_501_DV970584 c3_003_DV985103	Contig_2837.1	no hit, weak similarity to	gb|ABK23148.1|unknown [Picea sitchensis].	87	0.0002	no hit		ACTTCGTCAGTAACGGACGCAAAAGGCATTTCACAGATTGCATA	GAGTCGAGGTCATATCGTGCAAAAGGCATTTCACAGATTGCATC	GTTCATTGCCACTGCCTTTAGTCCCTGGAACCAACGACCTGTGTCTGCCTATAGTGAGTC	3262	GTCCCTGGAACCAACGACCTGT	TOP	[A/C]	0	diploid	spruce	0	GTCCATGCAATCTCCACCGGGAATTATACTTTTCAGGAGTTTAACAGTTCTTTTAATCTTTCCTTTCCTCGAGTTCTTGGCTGATCCTGAATGTCCCAAAAGGCATTTCACAGATTGCAT[A/C]TGTTCATTGCCACTGCCTTTAGAGCTATATTCTCCGTGGATACCATGACAACTATAGCCACAGAGGAGGCTCTCGTTATAGTGATCATCATAGATGTCAGCAGAAAATTTGAGTTGGTTA	TOP
161	Contig_1418_258	8	104.119	Contig-1418-258-0_B_R_1639296	258	Contig_3370.1 members c3_504_CO488788 c2_001_WS01040.B21_I10 c3_001_WS0033.B21_E14 c3_001_WS00729.B21.1_L20 c3_001_WS00821.B21_N17 c3_001_WS02629.C21_A21 c3_001_WS0037.B21_G17 c3_001_WS02627.C21_K10 c2_001_WS01014.B21_C04 c3_001_WS0021.B21_D17 c2_001_WS01040.B21_C09 c3_002_WS03225.C21_M20 c3_002_WS03213.C21_H06 c2_001_WS01033.B21_O24	Contig_3370.1	no hit	gb|ABK24840.1|unknown [Picea sitchensis].	333	0.03	no hit		ACTTCGTCAGTAACGGACGCGAGATCTTTGTCTATGTGAAGATTTTATT	GAGTCGAGGTCATATCGTGCGAGATCTTTGTCTATGTGAAGATTTTATC	TTTAATGTGAGTGTTGAAACATATTCGTAACCCGGATGGCTCTCAACGTCTGCCTATAGTGAGTC	2062	CGTAACCCGGATGGCTCTCAAC	BOT	[T/C]	0	diploid	spruce	0	AGTAATTCTCAAAAATCATCATGTTTACTCTAGAGTTCAACAATAAAAATAACAATAATAACTATTTCCTCTGAAAAATATATACAGTGACTAAAATATGTTTCAACACTCACATTAAAA[A/G]ATAAAATCTTCACATAGACAAAGATCTCGATGAACTCTTGCTGCAGAAAAAATCTAAGACAGTCAAGCTATGGAGCCAACCGTTCAATCTTCCATTTTTGCTTTCCATTAATCTCAGTTC	TOP
162	Contig_1099_518	8	107.872	Contig-1099-518-0_B_F_1639416	518	Contig_3530.1 members c3_001_WS0051.B21_L16 c2_001_WS0047.B21_M09 c3_001_WS0031.B21_L20 c3_001_WS0072.B21_L04 c3_001_WS0089.B21_C15 c3_001_WS0035.B21_G17 c3_001_WS0086.B21_M16 c3_001_WS00751.C21_D08 c2_002_WS02741.CR_E18 c3_001_WS00831.B21_J17 c2_001_WS01019.B21_O04 c2_001_WS01030.B21_J23 c2_002_WS02741_E18 c2_002_WS02741_E18_FL	Contig_3530.1		dbj|BAD19444.1|MADS box interactor-like [Oryza sativa Japonica Group].	265	1.1e-26	AT5G49710.1 | Symbols: | similar to unknown protein [Arabidopsis thaliana] (TAIR:AT4G24590.1); similar to unknown protein [Primula vulgaris] (GB:ABB82569.1) | chr5:20212787-20214414 FORWARD	3.3e-28	ACTTCGTCAGTAACGGACGCTTGCGAAGCTTCCCTTTCTTTTT	GAGTCGAGGTCATATCGTGCTTGCGAAGCTTCCCTTTCTTTTG	GTTGTAGAAAACGTTTTGCTCACATCGGAGTTAAGAACGGGGTACGTCTGCCTATAGTGAGTC	3979	CATCGGAGTTAAGAACGGGGTAC	BOT	[T/G]	0	diploid	spruce	0	GAAGATATTGTGGATGGGATTGCCTGCTTCATGGCCACATACCTTTCAACATTGAAGCAGACTAAGGAACTAACACCAAAGCAACTTCAGAAAGCTTTGAGCAAAACGTTTTCTACAACC[A/C]AAAAGAAAGGGAAGCTTCGCAAGATGTGGGATAGCAGCAAAGTTATATATAATGTGGTTTCATGGGGTGCTACTGCAGTTGGGATCTACCAAAATCCTGCTTTGATTAGAGCAGCTTCTG	BOT
163	Contig_389_154	9a	0	Contig-389-154-0_B_R_1639182	154	Contig_6081.1 members c3_001_WS00751.C21_K21 c3_001_WS00737.B21_B17 c3_001_WS00723.B21_F01 c3_001_WS0012.B21_F09 c3_001_WS0024.B21_P12 c3_001_WS0079.B21_O08 c3_001_WS00112.B21_L14 c3_001_WS00737.B21_I12 c3_001_WS00742.C21_A21	Contig_6081.1		gb|ABK21760.1|unknown [Picea sitchensis].	69	1.7e-05	no hit		ACTTCGTCAGTAACGGACGGCTCTGTAACTTATCCCTGGCTTGAT	GAGTCGAGGTCATATCGTGGCTCTGTAACTTATCCCTGGCTTGAG	TGTTAAATGCTCTTCTCTATTTAATTAGCCGGTGCTGTCGCCAATTACGTCTGCCTATAGTGAGTC	674	AGCCGGTGCTGTCGCCAATTAC	BOT	[T/G]	0	diploid	spruce	0	TATACCAAATACATACGATTCTCTCAGACAGAGAATTCAAAATGATGAAACAGCAGTAAAATCATGATAACCTAGGGGTGATTTAAGAGAGAGAATTAAATAGAGAAGAGCATTTAACAA[A/C]TCAAGCCAGGGATAAGTTACAGAGCGCTGGGAGACCTCGTCGGTCAGTCGGTATAAATATGTACTCCGATGACGACAGTGAAGAGCGCAAAGAGCCCGAAGAATATAAGGGTGTGCATCA	TOP
164	Contig_137_251	9a	16.249	Contig-137-251-0_B_R_1639429	251	Contig_3019.1 members c3_001_WS0011.B21_M20 c3_001_WS0021.B21_A19 c3_001_WS00111.B21_E21 c3_001_WS00112.B21_J05 c3_001_WS00750.C21_L13 c3_001_WS00113.B21_N03 c3_001_WS00111.B21_J06 c2_002_WS02711.CR_O11 c2_002_WS02715.BR_I01 c2_002_WS0279.BR_B22 c3_001_WS00724.B21_H24 c3_001_WS00113.B21_M14 c2_002_WS0279_B22_FL c2_002_WS02711_O11 c2_002_WS0279_B22	Contig_3019.1		dbj|BAD94678.1|Photosystem II chlorophyll-binding protein PsbS [Arabidopsis thaliana].	66	5e-06	AT1G44575.1 | Symbols: PSBS, NPQ4 | NPQ4 (NONPHOTOCHEMICAL QUENCHING) | chr1:16874208-16875634 FORWARD	8.1e-07	ACTTCGTCAGTAACGGACGCGATCAAAGATAATGTTGCAAGGATTT	GAGTCGAGGTCATATCGTGCGATCAAAGATAATGTTGCAAGGATTC	AATATTTTTTTAGATTTTCTTTTGCTGGGACAGAACGTAAATCCTCCGGTCTGCCTATAGTGAGTC	4046	TGGGACAGAACGTAAATCCTCCG	BOT	[T/C]	0	diploid	spruce	0	CTTTATCTTCATTTTCGCAGTATGTACAGTTATTGGTTTTAAAGATAAGAAAATTCATTGTGTGGTATGGATCGTCCTACCAGACATCTTTACAGCAAAAGAAAATCTAAAAAAATATTA[A/G]AATCCTTGCAACATTATCTTTGATCGATCTTCTTATTCTTCTTCTTNNNCGTCCGTGACAAATTTACCGTTGCCGGGATTCAATGCAGCAAACAAGAAGAATGCAACGTTGAACAACACC	TOP
165	Contig_138_232	9a	36.227	Contig-138-232-0_B_F_1639526	232	Contig_657.1 members c3_001_WS02620_C18 c2_002_WS0295_E02 c3_003_DV997110 c3_003_DV984453 c1_001_WS00946.B21_M13 c3_001_WS00825.B21_M14 c3_001_WS00812.B21_C06 c2_001_WS01032.B21_H01 c3_003_CO490608 c3_001_WS02629.C21_B06 c3_001_WS0054.B21_H15 c1_001_WS00934.B21_D11 c3_003_DV984988 c3_001_WS00820.B21_K06 c3_001_WS00812.B21_G24 c1_001_WS00944.B21_O01 c1_001_WS00926.B21_D08 c3_001_WS00824.B21_L14 c3…	Contig_657.1	no hit	gb|EAY79963.1|hypothetical protein OsI_033922 [Oryza sativa (indica cultivar-group)].	106	2.1	no hit		ACTTCGTCAGTAACGGACGGCCACAGCTAATGCCCGGTG	GAGTCGAGGTCATATCGTGGCCACAGCTAATGCCCGGTC	TATGGAATGATAAGCAGAATCAGATAGTCCGAAGGAATGCTGACAGGGTCTGCCTATAGTGAGTC	6131	ATAGTCCGAAGGAATGCTGACAGG	BOT	[G/C]	0	diploid	spruce	0	GTCCTTAAATTCATCCTTGATCAGGCTAGTCTGTATTGAATCCTCATTATCGCCCTTGGCTCGTGAAACCCTTTGTTTTCATTATGCTCATGGTTACTGATTCTGCTTATCATTCCATAT[C/G]ACCGGGCATTAGCTGTGGCATATGTGTCTAGATCTGGATCGTTGAGCTCACTCATGAAGAAGAATAACATGTATGCAGAACTTCTCGCCAATGAGCTGTTTGAATGGAATTAAAGGGACT	BOT
166	Contig_3078_224	9b	0	Contig-3078-224-0_T_R_1639234	224	Contig_396.1 members c3_002_CK440577 c2_002_WS02812.CR_O11 c2_001_WS01021.B21_I16 c2_002_WS02812_O11 c2_002_WS0291_G09 c2_002_WS0291.BR_G09 c3_002_WS0329.C21_H10 c3_003_DV996819 c3_003_DV982087 c3_001_WS02624_K19 c3_502_DV976073 c3_502_DV976522 c3_001_WS02613.B21_H06 c3_001_WS02631.C21_N14 c1_001_WS00910.B21_E20 c3_001_WS02619_H07 c3_001_WS02619.C21.1_H07 c2_002_WS02726_P16 c3_002_WS0323.B21_J22 …	Contig_396.1	no hit	emb|CAH67980.1|OSIGBa0142I02-OSIGBa0101B20.23 [Oryza sativa (indica cultivar-group)]. >emb|CAE04141.3|OSJNBa0009P12.28 [Oryza sativa (japonica cultivar-group)]. >emb|CAE05472.3|OSJNBa0006A01.8 [Oryza sativa (japonica cultivar-group)]. >gb|EAZ31832.1|hypothetical protein OsJ_015315 [Oryza sativa (japonica cultivar-group)].	547	1.9	no hit		ACTTCGTCAGTAACGGACCTTAGTCAAATATTGCAAAACTGGGTC	GAGTCGAGGTCATATCGTCTTAGTCAAATATTGCAAAACTGGGTG	AATACTGGTTGCCAATAAAAAAGCGATTCATAGACCCGTTTCCGGTCTGCCTATAGTGAGTC	1335	GCGATTCATAGACCCGTTTCCG	TOP	[C/G]	0	diploid	spruce	0	TGATATGGTTCAAGTTGATCTTGCCATGTGCATTATTGTGCACTATGTAGATTGGCAGTACAGTGAAGCAAAGAATTATTGGAATGTGATGGAACTTAGTCAAATATTGCAAAACTGGGT[C/G]GAATACTGGTTGCCAATAAAAAAGACGTTTAAGATTATTATCTGAAACAGTCTATTATATGATGTCATTCTTCCCCCCTGCATTTCAAAAGTAGCCAAAAGTCAAGCTGGTCTTTATAAC	BOT
167	Contig_995_512	9b	2.011	Contig-995-512-0_T_R_1639438	512	Contig_880.1 members c3_001_WS0079.B21_A09 c3_001_WS00740.C21_D11 c3_001_WS00731.B21_K18 c3_001_WS00732.B21_H16 c3_001_WS0072.B21_I14 c3_001_WS0078.B21_I06 c3_001_WS0023.B21_H02 c3_001_WS0023.B21_F24 c3_001_WS00750.C21_F02 c3_001_WS00752.C21_K21 c3_001_WS00715.B21_D02 c3_001_WS0015.B21_I13 c3_001_WS00743.C21_B19 c3_001_WS0024.B21_P10 c3_002_CK439109 c3_001_WS0022.B21_F20 c3_001_WS0023.B21_N01 c3_…	Contig_880.1	no hit, weak similarity to	gb|ABK26117.1|unknown [Picea sitchensis]. >gb|ABK24042.1|unknown [Picea sitchensis].	197	0.00037	no hit		ACTTCGTCAGTAACGGACGTGAGCGACAAATATTTGCATAGGAGAC	GAGTCGAGGTCATATCGTGTGAGCGACAAATATTTGCATAGGAGAG	TATCCATTCATGAGTTTTTTAATCAGTCACGCATCACCTATTCCGAGGTCTGCCTATAGTGAGTC	4099	AGTCACGCATCACCTATTCCGAG	TOP	[C/G]	0	diploid	spruce	0	GCTCGTCTTCTGCGGCAAGTCCCCGCCTCCTGGATTCACCTGCCCATCTTCGTCCTAAGCCAGGTGGCCATCGCTCTCAACGTCTTGTTTGATCTGAGCGACAAATATTTGCATAGGAGA[C/G]CTATCCATTCATGAGTTTTTTAATCATCCATTTGAATTAGAACCGGGCTGTATTTGTACTGCTTCTGGCTTACTACTCGTAATGCCTGCGCAGTCATGTTTGTCAGTACAAAATATATTT	BOT
168	Contig_1680_513	9b	3.127	Contig-1680-513-0_T_F_1639512	513	Contig_11698.1 members c3_502_DV977019 c3_003_DV985890 c3_002_CK444072 c3_502_DV976889	Contig_11698.1		ref|NP_001104888.1|ubiquitin conjugating enzyme [Zea mays]. >gb|AAB88617.1|ubiquitin conjugating enzyme [Zea mays].	148	1.5e-32	AT5G53300.1 | Symbols: UBC10 | UBC10 (ubiquitin-conjugating enzyme 10); ubiquitin-protein ligase | chr5:21650028-21651215 REVERSE	3.2e-33	ACTTCGTCAGTAACGGACGAATCTCAGGCACAAGTGGATCATCA	GAGTCGAGGTCATATCGTGAATCTCAGGCACAAGTGGATCATCG	ATCAGTCAACAAGGAGCAGATATTCTAAGGACTCAAATCGCGGTTGTCTGCCTATAGTGAGTC	5933	ATTCTAAGGACTCAAATCGCGGTT	TOP	[A/G]	0	diploid	spruce	0	ATGTTTCTTCTAACATGTCTAACCCATTGCATACTTTTGGGTCCAGTTTCTTGCAGTTGACTCGTACTTGGGCTTGTCATTCTTGTACATGTGAGCAATCTCAGGCACAAGTGGATCATC[A/G]GGGNTTTGGATCAGTCAACAAGGAGCAGATTGACAGTAAAACCTTGGATATTGTCAATGCAGGACTCCACTGTTCTTTCAGGATGTCAAGGCAGATGCTTCCATTGCTGTTTATATTTGG	TOP
169	Contig_1052_531	9b	17.951	Contig-1052-531-0_T_R_1639516	531	Contig_2046.1 members c3_001_WS00838.B21_K01 c2_001_WS01010.B21_C21 c3_001_WS0071.B21_F10 c3_001_WS0262.B21_N04 c3_001_WS0031.B21_G07 c3_001_WS00813.B21_O13 c3_001_WS0083.B21_A15 c3_001_WS00723.B21_C24 c3_001_WS02611.B21_I20 c3_001_WS00755.C21_O05 c3_001_WS0265.B21_P21 c3_001_WS0072.B21_C10 c3_502_DV975684 c3_502_DV975206 c3_003_DV979646 c5_501_WS0333.C21_M07 c3_001_WS0079.B21_D16 c3_002_WS03222.…	Contig_2046.1	no hit	gb|ABK25535.1|unknown [Picea sitchensis].	53	1.3	no hit		ACTTCGTCAGTAACGGACGCTGTTGTGAAGCCTGCAGCTA	GAGTCGAGGTCATATCGTGCTGTTGTGAAGCCTGCAGCTG	GGCATTGCATTTTCAGATGTAAGTTTCGCAGGTTCACAAACATCGTCTGCCTATAGTGAGTC	6004	AAGTTTCGCAGGTTCACAAACATC	TOP	[A/G]	0	diploid	spruce	0	TTAGGGTTACTTCCTATCTTGAATAATTATCACGCAGACTATAATGGCGAAGGCCGCAGGGTCTGGGGATTCGCGATCGAATCCTGAAGGCCCACTTTGGCTGTTGTGAAGCCTGCAGCT[A/G]TGGCATTGCATTTTCAGATGTTCTGTAACCAATTTTTTTGTCAGGGTGAACGAGGGTTTCTACTGGATTTGTATTCATAGCCAGCTACTGTTGCTGTTGTTTATGTATTTTCATCGTTTT	BOT
170	Contig_1786_170	9b	28.608	Contig-1786-170-0_T_R_1639500	170	Contig_894.1 members c3_001_WS00721.B21_O19 c3_502_DV978266 c3_003_DV997520 c3_502_DV976331 c2_001_WS0046.B21_O23 c3_502_CK434334 c2_002_WS02743_D19_FL c3_503_DV990222 c2_002_WS02743.CR_D19 c2_002_WS02743_D19 c2_002_WS02917_J12_FL c2_002_WS0298.BR_O17 c2_002_WS02912.CR_F22 c2_002_WS02917.CR_J12 c2_002_WS0298_O17 c2_002_WS02912_F22 c2_002_WS02911_P01 c3_001_WS0054.B21_B09 c3_001_WS00727.B21_G20 c2…	Contig_894.1	no hit, weak similarity to	gb|ABK25287.1|unknown [Picea sitchensis].	111	0.00032	no hit		ACTTCGTCAGTAACGGACTAAGCCTGATTTGGCAATCCTAAAA	GAGTCGAGGTCATATCGTTAAGCCTGATTTGGCAATCCTAAAC	GACATTTAGCATGGAATATACAGAATTGACCATCATGGGAGCGTTGATGTCTGCCTATAGTGAGTC	5800	ATTGACCATCATGGGAGCGTTGAT	TOP	[A/C]	0	diploid	spruce	0	CCCTTGCTATAGGGACTTGAAGAATGCCAAGGGCAAACCCAAATGCCCTTAAATGAACTGTGTCGTACTGTTTAGNTGGCATAAATATGAGCTAAATAAGCCTGATTTGGCAATCCTAAA[A/C]AGACATTTAGCATGGAATATACAGAAATATGTATGCTTAGTATATTAAAAGTTGCGATTTGCATTTTAATCGTGCTGGTTATCATGTATTTGTCCCGACTTCTGGCCTCATGTTATAGAC	BOT
171	Contig_1039_304	9b	32.356	Contig-1039-304-0_T_R_1639388	304	Contig_2614.1 members c3_001_WS0024.B21_D07 c1_001_WS00960.B21_G12 c2_001_WS01025.B21.1_N04 c1_001_WS00919.B21_I23 c3_001_WS0031.B21_L07 c3_001_WS00112.B21_C03 c3_501_DV973006 c3_001_WS0089.B21_I05 c3_001_WS00751.C21_K10 c3_001_WS00751.C21_E02 c5_501_WS03310.C21_E21 c3_502_DV978289 c3_002_WS0323.B21_F20 c3_002_WS0328.C21_F21 c3_003_DV996372 c3_501_DV974524 c3_502_DV976912	Contig_2614.1		gb|AAF82217.1|Strong similarity to a mitochondrial carrier protein from Ribes nigrum gb|AJ007580. It contains a mitochondrial carrier protein domain PF|00153. ESTs gb|T46775, gb|R90539, gb|AW029646 and gb|AA605443 come from this gene. [Arabidopsis thaliana].	781	2.2e-05	AT1G07020.1 | Symbols: | similar to hypothetical protein [Oryza sativa (japonica cultivar-group)] (GB:BAD45080.1) | chr1:2155318-2155883 REVERSE	7.3e-08	ACTTCGTCAGTAACGGACGCTGATTGGGCCGACACGTTA	GAGTCGAGGTCATATCGTGCTGATTGGGCCGACACGTTG	CGGAAAATCAATGGGTTGATATCAGGCTCCCAGTTGTCAGCGACGTCTGCCTATAGTGAGTC	3498	CAGGCTCCCAGTTGTCAGCGAC	TOP	[A/G]	0	diploid	spruce	0	GAACACGGCAGACCTGGAGAGGAGAAGAGCCCCTTTAAACCCAGAAAGGCGCGCTGCTATCATCAACGCCATGAGGGGTATTACTTTAGAGGGTTTTAGGCCTGATTGGGCCGACACGTT[A/G]CCGGAAAATCAATGGGTTGATATCCTCAGGAGGCCTCGAGAGTCTCCGAGTCAAAGATAGTTCATAGTTCCAAAAGGAACCAGGAAATTTCAAATCTGAGCTTTCAGAAACAGATTCTTC	BOT
172	Contig_1410_248	9b	34.999	Contig-1410-248-0_T_F_1639392	248	Contig_452.1 members c2_001_WS01035.B21_N19 c2_001_WS0101.B21_O16 c2_001_WS01017.B21.1_J03 c3_001_WS0037.B21_H07 c3_003_DV980732 c3_001_WS00735.B21.1_I15 c3_001_WS0075.B21_L06 c3_001_WS00729.B21.1_I09 c3_002_WS03226.C21_G05 c2_001_WS0048.B21_D11 c2_001_WS0102.B21_M19 c2_001_WS01019.B21_D02 c2_001_WS0041.B21_P18 c3_001_WS00751.C21_B19 c3_001_WS00814.B21_E09 c3_001_WS0017.B21_M16 c3_003_CK438516 c1…	Contig_452.1	no hit	dbj|BAC16371.1|aspartic proteinase 5 [Glycine max].	175	0.0063	no hit		ACTTCGTCAGTAACGGACGCAGTTTAATGCAATGCAATAAGAATTA	GAGTCGAGGTCATATCGTGCAGTTTAATGCAATGCAATAAGAATTC	ATTTGGTGACTTGTATCAGAACCGACCGAACTCCTCCATTTGGCTGTCTGCCTATAGTGAGTC	3625	GACCGAACTCCTCCATTTGGCT	TOP	[A/C]	0	diploid	spruce	0	GAATCATACAAACAGCTATCGAATGTAAAATACATAGTTTAAAATCATAGGCACGATTTCTTACTATACTATACATTTGCGCATGCAAGATCAGCAGTTTAATGCAATGCAATAAGAATT[A/C]AATTTGGTGACTTGTATCAGAACCATGAAGTTTTATAAAGGTGTTTGAATTCAAAGATTCAAGCTGCTTCTGTAAAGCCCACTCTCATGTTACCAAAATCAAACACGGTATGGTAGACAC	TOP
173	Contig_3274_933	9b	49.013	Contig-3274-933-0_B_R_1639424	933	Contig_1067.1 members c3_001_WS0012.B21_P22 c3_001_WS0264.B21_A22 c3_001_WS02626.C21_D10 c3_001_WS00715.B21_E03 c3_001_WS0055.B21.1_I16 c3_504_DV991264 c3_504_DV990907 c3_003_CK437894 c3_003_CO472697 c3_003_CK444382 c3_003_CK444307 c3_003_CK438107 c3_002_CK443627 c3_501_DV974465 c2_002_WS02922.CR_G06 c3_001_WS0034.B21_F15 c3_003_CO485495 c3_003_CO484620 c3_504_DV991754 c3_504_DV991909 c3_501_CK43…	Contig_1067.1		gb|AAM62707.1|blue copper protein, putative [Arabidopsis thaliana].	172	2.4e-22	AT3G27200.1 | Symbols: | plastocyanin-like domain-containing protein | chr3:10044975-10045577 REVERSE	3.2e-23	ACTTCGTCAGTAACGGACGGCATGCAACATTGGGAATCCT	GAGTCGAGGTCATATCGTGGCATGCAACATTGGGAATCCG	TGAATAGTTTGAGTGGAGGAAGCGGTTTCGAGATTAGAATCGCGGGTCTGCCTATAGTGAGTC	4020	CGGTTTCGAGATTAGAATCGCGG	BOT	[T/G]	0	diploid	spruce	0	TACAACTTTGACTTTCACCTTCATGCCTCCAGAGCAATGCCCTGGTGTTCCACAAGCAAAATACCTAGTCCCTGCCTTATTCAGCTTCACAACATTGCTTCCTCCACTCAAACTATTCAC[A/C]GGATTCCCAATGTTGCATGCGTTGTAATCTTTCTCACTTGCAAGCTCCACCACACTGTGCAACCCCGTTGTGTACTTGAAAGAGAGCGTGTCTCCAACTTTGAAGGTTTTGCCAGATTCC	TOP
174	Contig_2580_335	9b	50.279	Contig-2580-335-0_T_R_1639340	335	Contig_365.1 members c3_002_CK442871 c3_001_WS0082.B21_E22 c3_001_WS0052.B21_J07 c3_502_CO476250 c3_502_CK435131 c3_001_WS00113.B21_C05 c3_001_WS00748.C21_K16 c3_001_WS0081.B21_E15 c3_501_CO473701 c3_501_CO474024 c3_002_CK443083 c3_001_WS0057.B21_A18 c3_001_WS0071.B21_A12 c2_001_WS01016.B21_K07 c3_001_WS02619.C21.1_F20 c3_001_WS02619_F20 c5_501_WS0337.C21_F23 c2_002_WS02921.CR_A08 c5_501_WS0331.B…	Contig_365.1		gb|ABK27007.1|unknown [Picea sitchensis]. >gb|ABK25906.1|unknown [Picea sitchensis].	99	2.5e-13	AT3G09860.1 | Symbols: | unknown protein | chr3:3026145-3027005 FORWARD	4.6e-06	ACTTCGTCAGTAACGGACTGAGTTTTGGTTGAGGCTTGGAGA	GAGTCGAGGTCATATCGTTGAGTTTTGGTTGAGGCTTGGAGG	CACTTGTGAAGCATAAGGGCACAAGTTCGCCAGGTCAGTGGAGTCTGCCTATAGTGAGTC	2776	ACAAGTTCGCCAGGTCAGTGGA	TOP	[A/G]	0	diploid	spruce	0	CCTCAAGAAGAAACAGCCTTATGAACCCAAGTTTAACAAGCTCTTGAACAAGCCTCAGCGGGAATCTTTTTACCACAGCTGGCCTGTCTTCTTCCCGTGAGTTTTGGTTGAGGCTTGGAG[A/G]TCACTTGTGAAGCATAAGGGCAAATCACTAGCTCTGAAGTATTTGTTGTTTGGTTTCCCAANNNNTGTTAATAAAACATCCTCTTCAGGTTTCTTGAAACTTTTATTGTCTTCACATATT	BOT
175	Contig_1619_612	9b	55.358	Contig-1619-612-0_B_R_1639394	612	Contig_693.1 members c3_503_DV990124 c3_501_CK436217 c3_001_WS02629.C21_P08 c3_001_WS0051.B21_E05 c2_002_WS0294_N15 c3_502_DV978027 c2_002_WS0294.BR_N15 c3_501_DV971136 c3_502_DV976869 c3_501_DV971032 c2_002_WS02814_F15_FL c2_002_WS02814_F15 c2_002_WS02920_C06 c2_002_WS02814.CR_F15 c3_001_WS02630.C21_K14 c2_002_WS02920.CR_C06 c3_001_WS02617.B21_F08 c3_502_DV978006 c3_502_DV978044 c2_002_WS0292_C1…	Contig_693.1		gb|ABK21134.1|unknown [Picea sitchensis].	140	1.8e-19	no hit		ACTTCGTCAGTAACGGACCAGCCATGCTGATCCATTGCT	GAGTCGAGGTCATATCGTCAGCCATGCTGATCCATTGCG	CAGATCGTCAGCAATACAAAGTCATATAACGCGGGTGTCCATACGGTCTGCCTATAGTGAGTC	3734	CATATAACGCGGGTGTCCATACG	BOT	[T/G]	0	diploid	spruce	0	CTCTGCTGAAGATAATGGAGCATCAGAGGCCAAAATGTAGCTCCATGCCCTTGGGGTTTGTCAAAAAATCCCATTGCTCATGTGATTCATCCACTTTGTATTGCTGACGATCTGCCAAAC[A/C]GCAATGGATCAGCATGGCTGCTGCAATCACAGACAGCAATACAGCTGAACGAGTACTGTTCTCCATGATCTCCTTCTGTTTCTTTCTCTTTCCCCACAAAATATCAGCAATGGATACCT	TOP
176	Contig_92_262	9b	58.045	Contig-92-262-0_B_R_1639258	262	Contig_3541.1 members c3_001_WS00740.C21_K07 c3_001_WS00110.B21_O20 c3_002_WS0325.C21_A23 c3_001_WS00111.B21_M17 c3_001_WS00837.B21.1_A03 c3_002_WS03219.C21_E12 c3_002_CK439579 c3_001_WS00113.B21_J17 c3_001_WS0015.B21_H04 c3_002_WS03212.C21_N13 c3_002_WS03226.C21_N04 c2_002_WS02730.CR_I06 c2_002_WS02730_I06_FL c2_002_WS02730_I06	Contig_3541.1		gb|AAV92324.1|flavanone 3-hydroxylase 1 [Pseudotsuga menziesii var. menziesii]. >gb|AAV92323.1|flavanone 3-hydroxylase 1 [Pseudotsuga menziesii var. menziesii]. >gb|AAV92322.1|flavanone 3-hydroxylase 1 [Pseudotsuga menziesii var. menziesii]. >gb|AAV92321.1|flavanone 3-hydroxylase 1 [Pseudotsuga menziesii var. menziesii]. >gb|AAV92320.1|flavanone 3-hydroxylase 1 [Pseudotsuga menziesii var. menzies…	89	5.2e-20	AT3G51240.1 | Symbols: TT6, F3H, F3'H | F3H (TRANSPARENT TESTA 6); naringenin 3-dioxygenase | chr3:19036388-19037637 FORWARD	3.9e-11	ACTTCGTCAGTAACGGACGGAGACATCGAGCTCGCCCGT	GAGTCGAGGTCATATCGTGGAGACATCGAGCTCGCCCGC	AGAAGAAGATGGCCAAAGTTGCAACGATCCTACAGTATCCGCGTCTGCCTATAGTGAGTC	1693	GCAACGATCCTACAGTATCCGC	BOT	[T/C]	0	diploid	spruce	0	CACAGACGCATCCGGACAGACATAAAAATCTACAGCGATATATGTTTCTTTAGTGGATCTTCAAATCATTGGAAGATCTCACGACTTTTCCTGCTCAGCAACTTTGGCCATCTTCTTCTG[A/G]CGGGCGAGCTCGATGTCTCGGCTCATCTTTCTGGAGTACATCTGAGCGAAAGTGATGGGCTCTTCCATGAAGCACTTCTCGCCTTCCGCCTCCTTCACAACTCCATCCAACGGGTAAACG	TOP
177	Contig_725_198	9b	59.963	Contig-725-198-0_B_F_1639517	198	Contig_1789.1 members c3_003_CO489993 c3_003_CO489869 c3_002_WS0324.B21_O14 c3_002_CK439305 c3_001_WS0023.B21_C04 c3_001_WS0018.B21_E09 c3_002_CK440539 c3_002_CK440540 c3_001_WS0015.B21_I05 c3_001_WS0019.B21_C05 c3_001_WS0012.B21_E12 c3_001_WS00748.C21_O23 c3_001_WS00723.B21_I16 c3_001_WS00751.C21_D09 c5_501_WS0337.C21_C14 c2_002_WS02730.CR_D05 c2_002_WS02718.BR_C09 c2_002_WS02714.BR_E04 c2_002_W…	Contig_1789.1	no hit	ref|XP_001765642.1|predicted protein [Physcomitrella patens subsp. patens]. >gb|EDQ69481.1|predicted protein [Physcomitrella patens subsp. patens].	245	4.8	no hit		ACTTCGTCAGTAACGGACGAAAAATGGGATGCCATACCACAG	GAGTCGAGGTCATATCGTGAAAAATGGGATGCCATACCACAC	GAATGCCACTATGAACCTGAACCTCGGAATTAGTTTGAACCTCCGGTCTGCCTATAGTGAGTC	6016	CCTCGGAATTAGTTTGAACCTCCG	BOT	[G/C]	0	diploid	spruce	0	CGGCATGAAAGGTAAAGTGACCGTCGATTGATTCCAGTTTTCATCAATAACACCACTGTTTCCGCCCTTCCGACAGCGACGACCACATTCTTGTAATTTTCAGGTTCATAGTGGCATTCT[C/G]TGTGGTATGGCATCCCATTTTTAGTGTATTGCTATTCAATTTCGTTTTAATCTGTAGCTTATATTCTATCAGGAGCATGAAAATCTGAAGAGGAAATGCCAAATCTTATACGTTCGCTGT	BOT
178	Contig_769_268	9b	61.113	Contig-769-268-0_T_R_1639495	268	Contig_3709.1 members c3_001_WS0035.B21_E23 c3_502_CK435185 c3_001_WS0055.B21.1_K10 c3_001_WS00111.B21_F15 c3_001_WS0021.B21_M13 c3_001_WS0269.B21_D04 c1_001_WS00936.B21_L10 c3_001_WS0034.B21_K21 c3_503_DV989838 c3_001_WS0268.B21_C07 c3_001_WS0056.B21.1_C06 c3_001_WS02629.C21_J19 c3_001_WS02615.B21_I22	Contig_3709.1		gb|ABK25708.1|unknown [Picea sitchensis]. >gb|ABK23731.1|unknown [Picea sitchensis].	126	9.9e-10	no hit		ACTTCGTCAGTAACGGACGTCTAGGATTTTGGCCTTTTACCTCATA	GAGTCGAGGTCATATCGTGTCTAGGATTTTGGCCTTTTACCTCATC	ATAAGGGTTCTATTGAGTATGGTGTGTCACGCGATACCTCTTAGAGAAGTCTGCCTATAGTGAGTC	5413	TGTCACGCGATACCTCTTAGAGAA	TOP	[A/C]	0	diploid	spruce	0	GTTTTAGACGCCGGGAGGAAGGTCCTCGCCCTGGCCAGGGTCCTCGCCCAGGTGTAACCAATCCACCTGCTGGGCCTCGATAAAGGAATTGCACTCTAGGATTTTGGCCTTTTACCTCAT[A/C]TATAAGGGTTCTATTGAGTATGGTGGCTGGCAAGAAGGCGTTGCATTACTTTTTATGTTTTNGACATCATGCACTTTTATTTTTAGTAAATTAAATTTTGTAAGAGCCTCATTTTGTTCA	BOT
179	Contig_17_331	9b	64.393	Contig-17-331-0_B_F_1639519	331	Contig_825.1 members c3_002_WS03228.C21_C11 c3_504_DV992298 c3_001_WS00111.B21_M10 c3_001_WS0019.B21_D19 c2_001_WS01030.B21_E18 c3_001_WS00733.B21_P12 c1_001_WS00934.B21_L01 c3_001_WS0074.B21_B07 c1_001_WS00919.B21_B10 c3_001_WS0038.B21_M10 c3_501_CK437300 c3_504_DV992551 c3_001_WS00110.B21_K09 c2_001_WS01032.B21_B17 c3_001_WS0014.B21_F05 c1_001_WS00935.B21_B10 c3_001_WS00721.B21_N01 c3_003_CO477…	Contig_825.1		gb|ABK24551.1|unknown [Picea sitchensis].	402	1.1e-12	no hit		ACTTCGTCAGTAACGGACCCACACTTCAGTCATAAGGAACGAAT	GAGTCGAGGTCATATCGTCCACACTTCAGTCATAAGGAACGAAA	AACGCTGACGTTCTAGACAGACATCGCTAATAGAGTGAATCCCACGTCTGCCTATAGTGAGTC	6030	CATCGCTAATAGAGTGAATCCCAC	BOT	[T/A]	0	diploid	spruce	0	AACGCAAGTCCAAAACTTCTCCAAGGACTGTCAACTCTGCTTATGGTAATGGTGGAACGAATGCTGGGCATGGCTTTAAACAGTCACATGATGATAATTCTGTCTAGAACGTCAGCGTTA[A/T]TTCGTTCCTTATGACTGAAGTGTGGCTGAGCTGCATCATCCTTTTTGAAGGAAGACTACATAATATACATTGCTGCTATCAGAGGCTTTAGTGTACCAGTGACAGTATCATCAATTGGGA	BOT
180	Contig_99_149	9b	67.978	Contig-99-149-0_B_R_1639185	149	Contig_357.1 members c2_001_WS01039.B21_P05 c3_504_CO488880 c2_001_WS01017.B21.1_C07 c2_001_WS0105.B21_H07 c3_001_WS02612.B21_K16 c2_001_WS01033.B21_H07 c3_001_WS0079.B21_J10 c3_001_WS00812.B21_D14 c5_501_WS0338.C21_G19 c5_501_WS0331.B21_I08 c5_501_WS03310.C21_D18 c5_501_WS03310.C21_E02 c5_501_WS0334.C21_F04 c5_501_WS0334.C21_K16 c5_501_WS0337.C21_C10 c5_501_WS0337.C21_E11 c5_501_WS0338.C21_B20 c…	Contig_357.1		gb|ABK22815.1|unknown [Picea sitchensis]. >gb|ABK22296.1|unknown [Picea sitchensis].	123	5e-15	AT2G04900.1 | Symbols: | similar to Protein of unknown function DUF423 [Medicago truncatula] (GB:ABE77948.1); contains InterPro domain Protein of unknown function DUF423; (InterPro:IPR006696) | chr2:1722497-1723603 FORWARD	6e-13	ACTTCGTCAGTAACGGACCATGGGCAAGCCTCTTGTTCTAAAT	GAGTCGAGGTCATATCGTCATGGGCAAGCCTCTTGTTCTAAAC	ACTTTTACCATTTCTTGTGTATCTATCACACGCAGTCGGCTGTCTTGTCTGCCTATAGTGAGTC	720	ATCACACGCAGTCGGCTGTCTT	BOT	[T/C]	0	diploid	spruce	0	CAACTTAATTTCATTATTTTGAAAATGATAATAAACTTCAATATCACACAAACTTGCATGACCTCAAATTTATTCAATTCGTGGCTAAGTTGAATAGATACACAAGAAATGGTAAAAGTA[A/G]TTTAGAACAAGAGGCTTGCCCATGCACCAATGAAAGCAAACCCACCAAATGGTGCCATGGATGAATACTTTCGATCTTCAAGCAATGCCACTGTGTAGCACGTTCCTGAGAATGCTATTA	TOP
181	Contig_1291_240	9b	69.046	Contig-1291-240-0_B_R_1639421	240	c3_001_WS0265.B21_K05	c3_001_WS0265.B21_K05		AT1G71950.1 | Symbols: | identical protein binding / subtilase | chr1:27084115-27085235 REVERSE	137	7.2e-07	AT1G71950.1 | Symbols: | identical protein binding / subtilase | chr1:27084115-27085235 REVERSE	4.5e-08	ACTTCGTCAGTAACGGACGTGCCACATGAATTACACTACAGGAT	GAGTCGAGGTCATATCGTGTGCCACATGAATTACACTACAGGAC	CTGTCTGTGCCTTCTGAAACTATTGAGCATTGTCAACGCCGTTTCCGTCTGCCTATAGTGAGTC	4004	TGAGCATTGTCAACGCCGTTTCC	BOT	[T/C]	0	diploid	spruce	0	CAATTCCAATGATTGTAATTGGAACTTCAGAGGAAGCAACATATTTACATACTGCAAAAAATCAGCATTCTAGATTTATTTAAAATTTTTATGCATATAGTTTCAGAAGGCACAGACAGC[A/G]TCCTGTAGTGTAATTCATGTGGCAGAAAGCCCTGGCCTTTTATGTAGTTGGTAAGTCTCACTTGGAACAATCTGAAGAACACCAGGTTGCTTTGAAAGAGAATCCACTTGCTCTGGAGTG	TOP
182	Contig_664_212	9b	72.701	Contig-664-212-0_T_F_1639160	212	Contig_3477.1 members c3_001_WS0087.B21_P22 c3_001_WS00733.B21.1_L16 c1_001_WS00962.C21_H03 c2_001_WS01017.B21.1_C21 c3_001_WS0017.B21_E17 c3_001_WS00813.B21_C02 c3_001_WS0015.B21_G04 c3_001_WS00839.B21_E01 c3_001_WS00732.B21_L22 c3_001_WS00750.C21_J08 c1_001_WS00929.B21_F16 c3_003_CO481319 c3_002_WS0327.C21_J11 c3_003_CO484747	Contig_3477.1	no hit	dbj|BAA99466.1|orf100e [Beta vulgaris subsp. vulgaris]. >ref|NP_064073.1|orf100e [Beta vulgaris subsp. vulgaris].	100	3.4	no hit		ACTTCGTCAGTAACGGACGAGCCAAACCACTGTTCAAAACAAA	GAGTCGAGGTCATATCGTGAGCCAAACCACTGTTCAAAACAAG	ATTTCATACTTTTAAAATACAGTTTAGCATGAGCGGGTTCGTACCAGTCGTCTGCCTATAGTGAGTC	186	CATGAGCGGGTTCGTACCAGTC	TOP	[A/G]	0	diploid	spruce	0	GGGAGTGTCAGGAACACCCCTGAAAACAAAGAAAAACTAACAAAGTAAAAGTGATAGAAATGCCAAAAAATGGGAGAGAAGAGCTTTCTCTAAGTATAGCCAAACCACTGTTCAAAACAA[A/G]GATTTCATACTTTTAAAATACAGTTTAGTCTGGCTTTTGTTTGACTTCTGCATCTAGTAGTCATAGGAGAAGCAACAACAGTGATCCGAATTATCACTGGGTCTTGTATATATCCACCAC	TOP
183	Contig_334_284	9b	81.073	Contig-334-284-0_B_F_1639423	284	Contig_290.1 members c3_001_WS0011.B21_F08 c3_504_DV992911 c3_504_DV991128 c2_002_WS02750.CR_L03 c2_002_WS02727_I03 c3_001_WS00741.C21_L12 c3_001_WS0015.B21_A17 c3_001_WS0018.B21_H15 c3_001_WS0016.B21_D22 c3_001_WS0072.B21_N04 c3_001_WS0011.B21_E22 c2_002_WS0277.BR_F07 c2_002_WS02727.CR_I03 c1_001_WS0099.B21.1_O04 c3_001_WS0075.B21_M15 c1_001_WS0064.B21_F22 c3_001_WS0024.B21_I18 c2_002_WS02753.CR…	Contig_290.1	no hit	gb|ABK25778.1|unknown [Picea sitchensis]. >gb|ABK24236.1|unknown [Picea sitchensis].	251	1.1	no hit		ACTTCGTCAGTAACGGACTTCTGTATGCACAAGAATTTGGAAACT	GAGTCGAGGTCATATCGTTTCTGTATGCACAAGAATTTGGAAACC	GTTGTGACAGAGAACTTCCCATATCTGCAATCCACGATGGACATCCGTCTGCCTATAGTGAGTC	4012	TCTGCAATCCACGATGGACATCC	BOT	[T/C]	0	diploid	spruce	0	TGGCACAACACCATTATTCAAACCTTCCAAGGAAAGTGAGACTTCCACTACTGTGTGTCTTTGAATGTAATATTTGGGCTTTTGTGTATTTAAACTTATGGGAAGTTCTCTGTCACAACT[A/G]GTTTCCAAATTCTTGTGCATACAGAATGGCTAAATGGGTGAAGAAGGTACTTGCAGTGCTTATGCATATATGGATATGATGGATCATGCTACATATATATATGTTGTGTTGTTTATGATT	BOT
184	Contig_3130_332	9b	104.831	Contig-3130-332-0_T_F_1639238	332	Contig_2461.1 members c3_003_DV996563 c3_003_CO478480 c1_001_WS00930.B21_N02 c1_001_WS00947.B21_B07 c3_001_WS02615.B21_L01 c5_501_WS0336.C21_E19 c3_001_WS00811.B21_B20 c3_001_WS00748.C21_E07 c3_001_WS00820.B21_N06 c3_001_WS00824.B21_D01 c3_001_WS00825.B21_P04 c3_001_WS0266.B21_D06 c5_501_WS0336.C21_L13 c5_501_WS0337.C21_I15 c5_501_WS0338.C21_J12 c5_501_WS0337.C21_C02 c3_003_DV974083	Contig_2461.1	no hit	AT1G70190.1 | Symbols: | ribosomal protein L12 family protein | chr1:26434279-26434905 FORWARD	209	0.01	no hit		ACTTCGTCAGTAACGGACGGCAAAACTCGCTTCTGAACCAA	GAGTCGAGGTCATATCGTGGCAAAACTCGCTTCTGAACCAG	ACAGAAGGGACCAATTCCTCGACTGTCCGAGGTTGTAATCCGTCTGCCTATAGTGAGTC	1407	CGACTGTCCGAGGTTGTAATCC	TOP	[A/G]	0	diploid	spruce	0	GCTCTGAAGGAAACATGTTCTTATAAGTATACCATTCAGAAATGACCCAAGAATAAAATGGCAATGGGCACAATTTAAATTTGAGCTTAATCAAACGAGGCAAAACTCGCTTCTGAACCA[A/G]AACAGAAGGGACCAATTCCTGTCAGCCTGGGCAAATTGCAAAGAAAAATTCTACTCCATGACAACTTTAGCACCCAAATCCTTCAATTTTTCAATAATCTTGTCACCCTCTTCTTTCGTA	TOP
185	Contig_2552_637	10a	0	Contig-2552-637-0_B_F_1639243	637	Contig_1096.1 members c3_002_WS03214.C21_K24 c3_002_WS0327.C21_D07 c3_502_DV975526 c3_001_WS00824.B21_L10 c3_001_WS02613.B21_I02 c3_002_WS03214.C21_P13 c3_003_CO490300 c3_001_WS00826.B21_A09 c3_001_WS00753.C21_I10 c3_001_WS00716.B21_J23 c3_504_DV990614 c3_001_WS00727.B21_K17 c1_001_WS00953_L14 c1_001_WS00953.B21_L14 c2_001_WS01049.B21_D16 c3_001_WS0015.B21_C04 c2_001_WS01035.B21_B18 c2_001_WS0103…	Contig_1096.1	no hit	emb|CAN83644.1|hypothetical protein [Vitis vinifera].	198	0.71	no hit		ACTTCGTCAGTAACGGACACCTGTGTAAGGGACAAACTCTGCT	GAGTCGAGGTCATATCGTACCTGTGTAAGGGACAAACTCTGCC	ATTTGGCAGAACTTGCAGTAGAAGCCGAGTATTGGGGTAGTCCGTCTGCCTATAGTGAGTC	1563	AAGCCGAGTATTGGGGTAGTCC	BOT	[T/C]	0	diploid	spruce	0	GAAGTTCGGCATGCGAAGTGGCAGCTGTGATTCACAAGATGCACAGTCTCTGCATAGCAGTCTGTATCAGTCCATTGATAATGTTGCCACCCTAAATCCTACTGCAAGTTCTGCCAAATT[A/G]GCAGAGTTTGTCCCTTACACAGGTTTCCCTTCACTTCATAATAATGAGGAAAGATGTATGGTTGAGACAGATACAGAATGCCAGGGTGTGAGTCCCCGAAGCTCAAACTATTCTGTAGAA	BOT
186	Contig_4249_191	10a	9.923	Contig-4249-191-0_T_R_1639144	191	Contig_1861.1 members c3_001_WS0263.B21_O16 c3_504_DV991638 c3_001_WS00842.B21_P12 c3_001_WS00837.B21.1_N20 c3_002_CK440808 c1_001_WS00935.B21_B12 c3_001_WS0051.B21_H14 c3_001_WS00838.B21_F06 c2_001_WS0045.B21_N06 c3_002_CK440435 c3_002_CK440809 c3_002_CK440433 c2_001_WS0047.B21_I20 c3_002_CK438607 c3_502_CO475347 c1_001_WS00923.B21_E22 c3_504_DV991536 c1_001_WS00936.B21_M17 c3_502_CO476004 c3_50…	Contig_1861.1	no hit	ref|XP_001781666.1|predicted protein [Physcomitrella patens subsp. patens]. >gb|EDQ53479.1|predicted protein [Physcomitrella patens subsp. patens].	51	1.3	no hit		ACTTCGTCAGTAACGGACGAGAAGAGATTTTGCCATTTGGGCTA	GAGTCGAGGTCATATCGTGAGAAGAGATTTTGCCATTTGGGCTG	CAAGAGTGGCATTTTGAAGTTTGCGTTGCGACTACCGATACGTGTCTGCCTATAGTGAGTC	10	TGCGTTGCGACTACCGATACGT	TOP	[A/G]	0	diploid	spruce	0	GCGCAGGCATTGGCGTAGAACAAAACTTGGCCTGTGAGGCAGGAACAATATATGTTATTTGAGTTTTTATTTGGAAGGGATGTATCTGGGTACTGTAGAAGAGATTTTGCCATTTGGGCT[A/G]TCAAGAGTGGCATTTTGAAGTTTTGATGCAATTTTTTTTGCGTGGATTACATATTTTCATTGGATTATATAAATCTCAGGAGAAGATTGTGATTCCCCATTAATTTGTTATTGTTTGTTG	BOT
187	Contig_179_266	10a	22.402	Contig-179-266-0_B_F_1639214	266	Contig_746.1 members c3_001_WS0037.B21_A13 c3_003_DV974047 c3_001_WS00842.B21_D06 c3_001_WS0022.B21_G01 c2_001_WS0047.B21_L20 c3_001_WS00823.B21_D20 c1_001_WS00967.C21_D13 c3_001_WS00825.B21_N12 c2_001_WS0045.B21_L11 c3_001_WS0052.B21_G03 c3_001_WS00112.B21_F23 c2_002_WS0298.BR_B10 c2_001_WS0101.B21_L19 c2_001_WS0104.B21_O15 c3_001_WS0022.B21_M23 c1_001_WS00965.C21_K02 c2_002_WS02722.CR_A18 c3_50…	Contig_746.1		emb|CAA41455.1|CuZn superoxide dismutase [Pinus sylvestris]. >sp|P24707.1|Superoxide dismutase [Cu-Zn], chloroplast.	141	1.9e-15	AT2G28190.1 | Symbols: CZSOD2, CSD2 | CSD2 (COPPER/ZINC SUPEROXIDE DISMUTASE 2); copper, zinc superoxide dismutase | chr2:12021625-12023380 FORWARD	1e-15	ACTTCGTCAGTAACGGACTTCCAAGTTTGACTGGACCTTAAT	GAGTCGAGGTCATATCGTTTCCAAGTTTGACTGGACCTTAAC	GGGAGTGAGTCCAACCACCGTGTAGAAACGAACCTGGTGCGTCTGCCTATAGTGAGTC	1078	CGTGTAGAAACGAACCTGGTGC	BOT	[T/C]	0	diploid	spruce	0	GTAGGGCACTTGTTGTCCACGAGTTAGAGGATGACCTCGGGAAAGGTGGGCATGAACTTAGTCTGACTACCGGCAATGCTGGGGGCAGGTTGGCTTGTGGTGTGGTTGGACTCACTCCCA[A/G]TTAAGGTCCAGTCAAACTTGGAATAATCTTCAAAGGTCATGGACATTGTATGACACAGTCACTACGATTGTTATTCGAAATAATNCTNATATGTNTGTCNTGTATCCTTGCAAGATTGTT	BOT
188	Contig_3879_276	10a	33.707	Contig-3879-276-0_T_R_1639269	276	Contig_2107.1 members c3_001_WS0073.B21_K23 c2_002_WS02745_L23 c2_002_WS02710_A03 c2_002_WS02714_L09 c3_002_WS0329.C21_B14 c2_002_WS02740_F23 c3_001_WS02630.C21_O03 c3_001_WS0038.B21_O23 c2_002_WS02745.CR_L23 c3_001_WS00713.B21_N03 c3_001_WS0075.B21_M20 c1_001_WS00910.B21_O03 c2_002_WS02710.CR_A03 c2_002_WS02714.BR_L09 c2_002_WS02740.CR_F23 c3_001_WS00818.B21.1_I20 c2_002_WS02714.BR_G06 c2_002_WS…	Contig_2107.1		dbj|BAF30069.1|Os12g0566100 [Oryza sativa (japonica cultivar-group)]. >ref|NP_001067050.1|Os12g0566100 [Oryza sativa (japonica cultivar-group)].	136	1e-14	AT3G17300.1 | Symbols: | similar to expressed protein [Oryza sativa (japonica cultivar-group)] (GB:ABA98984.1); similar to Os12g0566100 [Oryza sativa (japonica cultivar-group)] (GB:NP_001067050.1); contains InterPro domain Complex 1 LYR protein; (InterPro:IPR008011) | chr3:5907622-5908701 FORWARD	8.7e-12	ACTTCGTCAGTAACGGACGGGCGGGACGCAAATTTTCTACTA	GAGTCGAGGTCATATCGTGGGCGGGACGCAAATTTTCTACTT	TTTTATTTTACAATACCATGGCTAGTTGTCCATACAAGCCGGAGACGTCTGCCTATAGTGAGTC	1808	GTTGTCCATACAAGCCGGAGAC	TOP	[A/T]	0	diploid	spruce	0	AAAAATATGCATGAGACAGATCCAGAAAAGATACAAAAGATGAAAGATGATGCTGCAAGAGGCCTTGTAAATCACATGCTTTATGAATCGGAAAAAATGGCGGGACGCAAATTTTCTACT[A/T]CCTAGAGGAATTNGGGTATTTTTATTTTACAATACCATGGCTATCACATTGTAGGTGACATGCATTCAAATTGTTGCATTGTTTTGTAAAACAGAATTGCAAGTTCAACTTTCTACCAGA	BOT
189	Contig_2657_288	10a	43.392	Contig-2657-288-0_B_R_1639454	288	Contig_962.1 members c3_002_WS0329.C21_E17 c3_003_CO478240 c3_001_WS00741.C21_M12 c3_001_WS00832.B21_L09 c3_001_WS0083.B21_M11 c3_001_WS00840.B21_P17 c1_001_WS0061.B21_D11 c3_001_WS00831.B21_F13 c3_001_WS0056.B21.1_I02 c3_001_WS00111.B21_E24 c3_002_WS03218.C21_B18 c2_001_WS01041.B21.1_K13 c3_001_WS0018.B21_N11 c3_002_WS03220.C21_L08 c1_001_WS00949_I11 c3_003_DV978368 c3_001_WS0023.B21_H15 c3_001_…	Contig_962.1	no hit	emb|CAC83511.1|maturase [Frasera tubulosa].	126	4.7	no hit		ACTTCGTCAGTAACGGACTTGGGTTAATATTTTGTTCACCAGTCT	GAGTCGAGGTCATATCGTTTGGGTTAATATTTTGTTCACCAGTCG	GGGATGTTAGTACTCTTAGCAAGACACGGTAACATTAACGGGGTATGGGTCTGCCTATAGTGAGTC	4997	CACGGTAACATTAACGGGGTATGG	BOT	[T/G]	0	diploid	spruce	0	TATAGACTTATTAAGGGCGAATTACCAGAATTATTTTAGAATCAGCGCATCCATCATTCAATAATTTCTAGTCTCAGAAAATGATGGAAAGTCAGTCTTGCTAAGAGTACTAACATCCCA[A/C]GACTGGTGAACAAAATATTAACCCAATTGCTGAGAAATTTCAACCTTTGAAATCTCTGAAAACCATGTTTCTTATCGAGCAGATATCATTTACCATCTAATGTCTATTTTGGGTCTGGCT	TOP
190	Contig_2456_515	10a	44.898	Contig-2456-515-0_B_R_1639171	515	Contig_116.1 members c3_501_CK437290 c3_002_CK442800 c3_003_CO477754 c3_003_DV984561 c2_002_WS02716_E16_FL c2_002_WS02716.BR_E16 c2_002_WS02716_E16 c3_001_WS0051.B21_K08 c3_002_CK438822 c3_502_CK434798 c3_003_DV988843 c3_003_DV985431 c3_501_CK437842 c3_003_DV979184 c3_001_WS0036.B21_I19 c3_002_CK440970 c3_003_DV979635 c3_001_WS00721.B21_F15 c3_003_DV996843 c3_003_DV988724 c3_003_DV988933 c2_002_W…	Contig_116.1		gb|AAF31705.1|heat-shock protein 80 [Euphorbia esula].	320	1.1e-35	AT5G56030.1 | Symbols: ERD8, HSP81-2 | HSP81-2 (EARLY-RESPONSIVE TO DEHYDRATION 8); ATP binding | chr5:22704149-22706659 FORWARD	3.2e-35	ACTTCGTCAGTAACGGACAAGGCCCAGGCTTTGAGAGATAGT	GAGTCGAGGTCATATCGTAAGGCCCAGGCTTTGAGAGATAGC	GCATGTCAAGCTACATGTCGAGAGTCAACGATTTGCCCGGACGTCTGCCTATAGTGAGTC	480	AGAGTCAACGATTTGCCCGGAC	BOT	[T/C]	0	diploid	spruce	0	TAAATCCTTGACGGACTTATCATTCTTGTCTACCTCTGCCCTCTTTCTAAGCTCATCCATGATAGGATTCTCGGGATTTATTTCCATAGTCTTCTTGCTCGACATGTAGCTTGACATGCT[A/G]CTATCTCTCAAAGCCTGGGCCTTCATGATTCTTTCCATGTTAGCAGTCCATCCATATTCCCCAGTAACCAAACAACAGGGAGAATCCACAACACGGTCAGAGACGACAACTTTCTCCACC	TOP
191	Contig_292_143	10a	46.637	Contig-292-143-0_T_F_1639506	143	Contig_1799.1 members c3_003_DV982849 c1_001_WS00911.B21_E01 c3_504_CO487730 c3_001_WS02624_O05 c2_002_WS02744.CR_M12 c3_001_WS0262.B21_A04 c3_003_CO483086 c1_001_WS00933.B21_P04 c3_001_WS0263.B21_G13 c5_901_AF051240 c3_001_WS00821.B21_M07 c3_001_WS0011.B21_E20 c3_001_WS02617.B21_B14 c3_001_WS00728.B21_I02 c3_003_DV993748 c3_003_CO483291 c3_502_CK435429 c1_001_WS00933.B21_E21 c3_501_CO473364 c3_5…	Contig_1799.1	no hit	no hit			no hit		ACTTCGTCAGTAACGGACCCAATTGCTTGGAATAATCCAACACA	GAGTCGAGGTCATATCGTCCAATTGCTTGGAATAATCCAACACG	TACAATTGTTTAGAAGCAAAACCCTTCCGTACTGTTACAATGTGCGCGTCTGCCTATAGTGAGTC	5858	CTTCCGTACTGTTACAATGTGCGC	TOP	[A/G]	0	diploid	spruce	0	AGTAGCACAGGCTGTCTATTATTGATGCCAAAATACTGTTAATTGAAATCAACATCTTTCTTTGGTACTAGAAGAAATTAACAATAAAAACTAAGCCAATTGCTTGGAATAATCCAACAC[A/G]GTACAATTGTTTAGAAGCAAAACCATTTCAATCATCACATGTTTGACAGGATTTTGTACAATTTCTAAAGTTACAAAAGCAGATTGAAAGATTCCAGTCACTAAACAACTTGAACTTAGT	TOP
192	Contig_1616_102	10b	0	Contig-1616-102-0_T_R_1639210	102	Contig_18230.1 members c3_001_WS00833.B21_D09 c3_001_WS00742.C21_B07 c3_001_WS0263.B21_E15	Contig_18230.1	no hit	dbj|BAE99795.1|hypothetical protein [Arabidopsis thaliana].	522	0.55	no hit		ACTTCGTCAGTAACGGACAACCAGTTTTTTGGTTGCTTGACTTA	GAGTCGAGGTCATATCGTAACCAGTTTTTTGGTTGCTTGACTTG	TTTCTTGCAGACATCAGATATGAAAGCTCGGTTTTCCGTGGACCGTCTGCCTATAGTGAGTC	1042	AAAGCTCGGTTTTCCGTGGACC	TOP	[A/G]	0	diploid	spruce	0	TTGGATGTCAATTACGTAGTTGTAGTACCAACAAGTATTTTTAGTTTTTTCACAACCTTCACAGATATGTGAAAATGTGGATGATGTCCAGTGCAAACCAGTTTTTTGGTTGCTTGACTT[A/G]TTTTCTTGCAGACATCAGATATGCTTCTCTTATTTTCTTCCAAGCATCAATTCTGCTTTTCCAGTGGCTGTCTTTAATATAATCTGTTATTATGAGTTTCT	BOT
193	Contig_1703_137	10b	8.372	Contig-1703-137-0_B_F_1639316	137	Contig_600.1 members c2_001_WS01027.B21_C01 c3_001_WS0014.B21_I23 c3_001_WS0054.B21_J03 c3_002_CK442739 c3_002_CK442741 c3_001_WS00713.B21_N08 c3_003_DV996198 c3_003_DV982719 c3_001_WS00814.B21_K14 c3_501_CK437882 c1_001_WS0061.B21_K18 c2_002_WS0289.BR_D03 c3_001_WS0071.B21_O20 c2_002_WS0271.BR_B07 c2_002_WS02714.BR_O10 c2_002_WS0297.BR_G01 c3_002_CK444053 c3_003_DV982351 c2_002_WS0294.BR_K13 c2_…	Contig_600.1	no hit	dbj|BAE99701.1|hypothetical protein [Arabidopsis thaliana]. >ref|NP_974276.3|reticulon family protein [Arabidopsis thaliana].	193	0.022	no hit		ACTTCGTCAGTAACGGACGTTTCCCAACAAAGCTTCTAATAACAAT	GAGTCGAGGTCATATCGTGTTTCCCAACAAAGCTTCTAATAACAAC	ACAGTATACTAAGCTAACAAATTTAAAATCTCCGGCGTGCAAAGATGTCGTCTGCCTATAGTGAGTC	2308	ATCTCCGGCGTGCAAAGATGTC	BOT	[T/C]	0	diploid	spruce	0	CATTGAAGAGGCCAGGAAACGTCATGCAGCTGCAACTGCTGCAGCATAAGTTTTGTTCATCGGAAAACCTCATGGTTTTGATAGTCATAATTTTTAAATTTGTTAGCTTAGTATACTGTC[A/G]TTGTTATTAGAAGCTTTGTTGGGAAAACTTAGAGCTACTGTTGATTTATGTCTAAACGAAATTCATCGAAGTAGAAACCATCGAAATCATGTTGGTTCAAATCAAANCATTATTATTAGA	BOT
194	Contig_1333_324	10b	9.58	Contig-1333-324-0_B_F_1639383	324	Contig_47.1 members c3_001_WS00836.B21.1_K14 c1_001_WS00968.C21_K16 c3_002_WS03217.C21_E20 c3_002_WS03219.C21_A20 c3_002_WS03225.C21_K14 c3_001_WS0036.B21_B24 c2_001_WS0107.B21_P11 c3_001_WS00751.C21_F06 c3_001_WS02628.C21_N10 c3_001_WS00737.B21_H23 c3_002_CK443539 c3_002_CK443540 c3_001_WS00840.B21_P12 c3_002_WS0327.C21_A15 c3_002_WS03221.C21_H23 c1_001_WS00933.B21_B16 c3_502_CK435101 c3_001_WS0…	Contig_47.1	no hit	emb|CAA41115.1|enolase [Solanum lycopersicum]. >sp|P26300.1|Enolase (2-phosphoglycerate dehydratase) (2-phospho-D-glycerate hydro-lyase).	444	0.0081	no hit		ACTTCGTCAGTAACGGACTTTATCCACTAGTGCCATTTTAAGGT	GAGTCGAGGTCATATCGTTTTATCCACTAGTGCCATTTTAAGGC	CTCTCTTGACATCCTAAACATCATACGTTTCCAGTGCCATCAGCGGTCTGCCTATAGTGAGTC	3468	TACGTTTCCAGTGCCATCAGCG	BOT	[T/C]	0	diploid	spruce	0	GGAACTGGGGTCGGCAGCAGTCTATGCGGGTGCAAGTTTCCGCCAGCCTGTAGAGCCGTACTAAAGAAAAATATTTGGGCATCTTCGAGAATGTTTTGATGTTTAGGATGTCAAGAGAGT[A/G]CCTTAAAATGGCACTAGTGGATAAATAAAATTTTAGATGTTTTTACTCGATTTTGCTTGGAGAGAGCCTTCTAATGGCCAGCTTACGGATAAATAATATTCTGCATGTTTCCCTCGGTTT	BOT
195	Contig_1578_311	10b	21.864	Contig-1578-311-0_B_R_1639293	311	Contig_1721.1 members c3_001_WS00817.B21_I06 c3_001_WS0039.B21_P15 c1_001_WS0097.B21.1_J14 c1_001_WS00932.B21_C11 c1_001_WS0063.B21_H08 c3_002_CK441929 c3_002_CK441930 c3_001_WS0262.B21_P05 c1_001_IS0013.B21.1_E17 c1_001_WS00963.C21_L19 c3_001_WS00755.C21_D24 c1_001_WS0062.B21_O04 c3_003_CO480726 c3_001_WS00723.B21_I17 c3_001_WS02621.C21.1_G24 c3_001_WS0084.B21_P06 c1_001_WS00925.B21_L18 c3_003_C…	Contig_1721.1	no hit	no hit			no hit		ACTTCGTCAGTAACGGACTGACACTCCTGGTCGGAGGGG	GAGTCGAGGTCATATCGTTGACACTCCTGGTCGGAGGGC	TTTCCTTTCTGCATATTAAGTCTAACACTCAGGGACCGATGCTTTCGTCTGCCTATAGTGAGTC	2043	ACACTCAGGGACCGATGCTTTC	BOT	[G/C]	0	diploid	spruce	0	CAATTATCAAGTATGATTCACATGGTTATGTGCCTACCAACAATAACGATAACTCAAAATTCACTTCCAAGATAAGTTGAACAACTACGTTGCAGTAGACTTAATATGCAGAAAGGAAAT[C/G]CCCTCCGACCAGGAGTGTCANNGAAAAAATGAGTAGATTATTTTCATCTCTTTTGCATCTTCATCCAGAAGAAACAAAGGCACTAAAGTACCTTGGTTAAATCCCATGACGAACTGCAAT	TOP
196	C4H_2_301	10b	35.204	C4H-2-301-0_T_F_1639431	301	Contig_18866.1 members c2_001_WS0106.B21_C11 c3_002_CK439823	Contig_18866.1	no hit	ref|NP_001030967.1|unknown protein [Arabidopsis thaliana].	73	1.3	no hit		ACTTCGTCAGTAACGGACCATATTGGGGCACACAATCTGACA	GAGTCGAGGTCATATCGTCATATTGGGGCACACAATCTGACG	ACTTCAAAACTACTGACACCAAATGAAGACGGATTCCCTTGTCGTGGTCTGCCTATAGTGAGTC	4061	TGAAGACGGATTCCCTTGTCGTG	TOP	[A/G]	0	diploid	spruce	0	ACTGAGAAAACACAATATTTAAAGCCCAATTGCTGTACTTTACAATCTCTGATGACAACAAATTTTCCAAAATTCATACCAAATTTTCTTTACAGTGCATATTGGGGCACACAATCTGAC[A/G]GACTTCAAAACTACTGACACCAAAACAAACCACTTGGAGATGAATACAATGGAAATCCACACTTCATTTGGCTGCAACTGTATATAAAGTGTTTATTGCTTCCAACTCCTCTAGACTTGG	TOP
197	Contig_2592_233	10b	70.246	Contig-2592-233-0_T_R_1639254	233	Contig_1769.1 members c3_001_WS00748.C21_D23 c2_002_WS0277.BR_N17 c2_002_WS02737.CR_D21 c3_503_DV990072 c3_003_DV979390 c3_003_DV988350 c3_502_DV975003 c3_003_DV983226 c3_502_DV974992 c2_002_WS02743.CR_I14 c2_001_WS01028.B21_F15 c2_002_WS0286.BR_D02 c3_003_CO477462 c3_003_DV985568 c2_002_WS02740.CR_I06 c3_001_WS0269.B21_D16 c2_002_WS02914.CR_J21 c1_001_IS0013.B21.1_M19 c3_501_DV972062 c3_003_DV98…	Contig_1769.1		dbj|BAD46688.1|pentameric polyubiquitin-like [Oryza sativa Japonica Group]. >dbj|BAD46297.1|pentameric polyubiquitin-like [Oryza sativa Japonica Group].	187	5e-16	AT5G37640.1 | Symbols: UBQ9 | UBQ9 (ubiquitin 9) | chr5:14970012-14970980 REVERSE	1.1e-15	ACTTCGTCAGTAACGGACGCCGTCTTCGTGGTGGTGAATTTTA	GAGTCGAGGTCATATCGTGCCGTCTTCGTGGTGGTGAATTTTG	ATGTTCAAGATATGTCGTATCTTTTGTGCCGCAACTGATAAGCGTTGGTCTGCCTATAGTGAGTC	1671	GTGCCGCAACTGATAAGCGTTG	TOP	[A/G]	0	diploid	spruce	0	ACCAGCAGAGGCTGATTTTTGCTGGTAAGCAGCTGGAAGATGGACGTACTCTGGCTGATTATAACATCCAGAAGGAGTCTACTCTGCACCTGGTTCTCCGTCTTCGTGGTGGTGAATTTT[A/G]AATGTTCAAGATATGTCGTATCTTTTGCAATTGCCTAGCAGGTTACGAATAAAAGGTGTTTATGTATGTAATTGTTTGTGTTTATTGTATTGTATGGACTCTGTTATGATATGTGCGTAT	BOT
198	Contig_280_142	10b	73.972	Contig-280-142-0_T_R_1639503	142	Contig_283.1 members c3_001_WS00823.B21_G09 c3_001_WS0075.B21_P03 c3_504_DV992258 c3_001_WS0051.B21_N03 c3_001_WS0011.B21_O09 c3_001_WS0057.B21_J12 c3_001_WS00734.B21_I21 c3_003_DV988725 c3_001_WS0075.B21_J08 c3_001_WS0024.B21_C10 c3_003_DV997602 c3_001_WS00111.B21_M24 c2_002_WS02914_E17 c2_002_WS02714_A13 c2_002_WS02748.CR_F15 c2_002_WS02714.BR_A13 c2_002_WS02714_A13_FL c2_002_WS02748_F15 c1_001…	Contig_283.1	no hit	ref|XP_001696051.1|hypothetical protein CHLREDRAFT_150211 [Chlamydomonas reinhardtii]. >gb|EDP01000.1|predicted protein [Chlamydomonas reinhardtii].	187	1.8	no hit		ACTTCGTCAGTAACGGACTGCAGTGATCACACTTTAGTTATACTGCA	GAGTCGAGGTCATATCGTTGCAGTGATCACACTTTAGTTATACTGCG	GATCTAGATTCCTGTTTATCTGTTTTTGGGAGTCCACGAAATTCCTGAGGTCTGCCTATAGTGAGTC	5829	TTGGGAGTCCACGAAATTCCTGAG	TOP	[A/G]	0	diploid	spruce	0	GGTGTAGGATTTTGTTCGNTTCTAGATACTGGAAATCAGCTTTCCATTTTGAAAGATTTCATCTAGCATTGTTGATTTGATTAAGTTGGATATGCAGTGATCACACTTTAGTTATACTGC[A/G]CGATCTAGATTCCTGTTTATCTGTTTCATGCAAGCTTAATTTTTATTTTATAACAATACTAATCATGTTGGGCTTTTCACAAGGATCATGTTGATCTTATATGATTTAGATTAGAAAGTC	BOT
199	Contig_1649_381	10b	77.676	Contig-1649-381-0_T_R_1639298	381	Contig_1392.1 members c2_001_WS01049.B21_G13 c1_001_WS00926.B21_D04 c3_003_DV995717 c1_001_WS00937.B21_G01 c3_001_WS0053.B21_P13 c3_001_WS0057.B21_A13 c3_001_WS00816.B21_I23 c2_001_WS01028.B21_B20 c2_001_WS01026.B21.1_L07 c3_001_WS0071.B21_D07 c3_002_WS03216.C21_D24 c3_001_WS0083.B21_A18 c3_001_WS0265.B21_E20 c3_001_WS00816.B21_H13 c3_503_DV990131 c3_001_WS00840.B21_M17 c3_002_CK439225 c2_001_WS0…	Contig_1392.1		emb|CAA94388.1|seryl-tRNA Synthetase [Arabidopsis thaliana]. >ref|NP_198099.1|seryl-tRNA synthetase / serine--tRNA ligase [Arabidopsis thaliana]. >sp|Q39230.1|Seryl-tRNA synthetase (Seryl-tRNA(Ser/Sec) synthetase) (Serine--tRNA ligase) (SerRS). >gb|AAK93731.1|putative seryl-tRNA synthetase [Arabidopsis thaliana]. >gb|AAK28648.1|putative seryl-tRNA synthetase [Arabidopsis thaliana].	451	6.1e-16	AT5G27470.1 | Symbols: | seryl-tRNA synthetase / serine--tRNA ligase | chr5:9695090-9697157 FORWARD	3.9e-17	ACTTCGTCAGTAACGGACGGTGGTATAGAGATTCCAAAGGTCCTACA	GAGTCGAGGTCATATCGTGGTGGTATAGAGATTCCAAAGGTCCTACG	CCATTTATGCTAGACATTGATTTGCAGCCGGTTGAGTATCCTAACGTCTGCCTATAGTGAGTC	2091	GCAGCCGGTTGAGTATCCTAAC	TOP	[A/G]	0	diploid	spruce	0	AGCAAGTCAAACAGTATGTTCATCTATTGAATTCAACTCTCAGCGCAACAGAAAGGACTATATGCTGTATCTTAGAGAATAACCAGAAGGAAGGTGGTATAGAGATTCCAAAGGTCCTAC[A/G]GCCATTTATGCTAGACATTGATTTCTTGCCTTTTCAAAATGGTTCTTTGAAAGAATCAAAAGCTAAGAAAACAAAGCCTAAGGTGGTTCTGGCAGAAGACAAGGCCTCAGTTACTGATAG	BOT
200	Contig_2289_255	10b	78.479	Contig-2289-255-0_B_R_1639377	255	Contig_107.1 members c2_001_WS01027.B21_J06 c3_003_CO482731 c3_003_CO482531 c3_003_CK444822 c3_001_WS0078.B21_G13 c3_003_DV979134 c2_001_WS0041.B21_D12 c3_001_WS02610.B21_M14 c2_001_WS0043.B21_C16 c3_003_CK438097 c1_001_WS00940.B21_I14 c3_001_WS02626.C21_H08 c3_001_WS00738.B21_G03 c3_001_WS02622_K24 c3_001_WS02622.C21.1_K24 c3_001_WS00110.B21_L03 c3_502_CO475248 c1_001_WS00941.B21.1_N13 c3_003_CK…	Contig_107.1		gb|ABK25335.1|unknown [Picea sitchensis].	236	1e-09	no hit		ACTTCGTCAGTAACGGACGATTGCAGATCTGGATCGTCTGTCT	GAGTCGAGGTCATATCGTGATTGCAGATCTGGATCGTCTGTCC	GTAGGGTGGACAAATCAGTGATCGGAGATGGGCCTGTCAAGCGTCTGCCTATAGTGAGTC	3160	ATCGGAGATGGGCCTGTCAAGC	BOT	[T/C]	0	diploid	spruce	0	CTGAAATATACCTAATGACCTCACATCTCTGGCGTATTCACAGCCGCAGCCAGATTTTTTAATATTTCTGCACAATACATTAATCAAAACTTATTCTAGCACTGATTTGTCCACCCTACT[A/G]GACAGACGATCCAGATCTGCAATAAATTTACAGGATACCCGCTAAGACGCTTTCATTTTCGACCTTAAATGTTGTACCGCAAATCTCCTCTTCCATGGCCGGAACGGCTGTCACTTTGTT	TOP
201	Contig_4183_247	10b	80.088	Contig-4183-247-0_T_R_1639324	247	Contig_934.1 members c3_001_WS00831.B21_M12 c3_001_WS00825.B21_N10 c3_001_WS00837.B21.1_G07 c3_001_WS0082.B21_A15 c3_001_WS00726.B21_D07 c2_002_WS02916.CR_E10 c3_001_WS0078.B21_D09 c3_502_CO475309 c3_502_CO476477 c3_001_WS0037.B21_I23 c3_003_CO478023 c3_001_WS0012.B21_L02 c3_001_WS0018.B21_B17 c2_002_WS02712_I12_FL c3_002_WS0328.C21_K05 c2_002_WS0294_L04 c2_002_WS0294.BR_L04 c2_002_WS02916_E10 c2…	Contig_934.1	no hit	emb|CAN78533.1|hypothetical protein [Vitis vinifera].	592	2.3	no hit		ACTTCGTCAGTAACGGACTGTTTACATGCAGTCCAGGATACAAA	GAGTCGAGGTCATATCGTTGTTTACATGCAGTCCAGGATACAAC	TCAATTTCATCCTATTTTGAATTTGTACCGGGCATTACTCACTCCAGTCTGCCTATAGTGAGTC	2361	GTACCGGGCATTACTCACTCCA	TOP	[A/C]	0	diploid	spruce	0	GTGGTTATTCTTTTAGGCCAAATTGGTATCTTTTGTCTAATTTTCGATGATATTTTATGTCTATGAAATAATCAGTCAAACTGAGATCCACTGTGTGTTTACATGCAGTCCAGGATACAA[A/C]ATCAATTTCATCCTATTTTGAATTTGTTAATTTCTGGACTGAAATGCTGTTTAATATTTGTATATCGGTCTGAATAGGGCTATTGGAGGAGACCAATTTAAATGATTAGTGTCAAATAGA	BOT
202	Contig_342_375	10b	86.151	Contig-342-375-0_T_R_1639196	375	Contig_230.1 members c3_502_DV975276 c3_502_DV977197 c3_001_WS00832.B21_K17 c3_001_WS0051.B21_B16 c3_001_WS00810.B21.1_O04 c3_002_CK439355 c3_001_WS0034.B21_D11 c1_001_IS0013.B21.1_G15 c3_001_WS0011.B21_J06 c3_502_DV977888 c3_003_DV997356 c3_003_CO478271 c3_001_WS02625_D13 c3_001_WS02625.C21.1_D13 c3_001_WS00727.B21_P15 c3_502_DV977270 c3_001_WS00813.B21_B04 c1_001_WS00949.B21_A21 c1_001_WS0093.B…	Contig_230.1		sp|O65084.1|Proteasome subunit beta type-3 (20S proteasome alpha subunit C) (20S proteasome subunit beta-3). >gb|ABK23292.1|unknown [Picea sitchensis]. >gb|AAC32146.1|probable proteasome subunit [Picea mariana].	204	4.5e-14	AT1G77440.1 | Symbols: PBC2 | PBC2 (20S proteasome beta subunit C 2); peptidase | chr1:29101228-29102999 FORWARD	1.2e-12	ACTTCGTCAGTAACGGACACGCATGGACTGAGCCATTTTTA	GAGTCGAGGTCATATCGTACGCATGGACTGAGCCATTTTTC	TGCAAGAGAAATTACATGTCATACGTTGCTCGGTAAGGGGACTACGTCTGCCTATAGTGAGTC	901	CGTTGCTCGGTAAGGGGACTAC	TOP	[A/C]	0	diploid	spruce	0	GCTTTATTGTCATCCATCGATCGTGACTGTTTGAGTGGCTGGGGAGGCCATGTTTATGTCGTGTCACCAAATCAAGTGATTGAGCGCACATTGAAGGGACGCATGGACTGAGCCATTTTT[A/C]TTGCAAGAGAAATTACATGTCATAGCAGTGTTATTGGTGTCTATTAAATGAACAGAATTGTACTTTAGTACATAGTGGAGTTAAGAGTCGTTCAAACCATTAATACATTTGATGTCATTG	BOT
203	Contig_3670_305	10b	93.347	Contig-3670-305-0_B_R_1639485	305	Contig_1043.1 members c3_001_WS00819.B21_I13 c3_001_WS00820.B21_D13 c3_001_WS0073.B21_I21 c3_001_WS00721.B21_C19 c1_001_WS00957.B21_K17 c3_001_WS00750.C21_D08 c2_001_WS0102.B21_I13 c3_501_CK437041 c3_501_CK436578 c3_001_WS00814.B21_H20 c3_502_CK435015 c3_001_WS02623_A01 c3_001_WS02623.C21.1_A01 c1_001_WS00965.C21_D24 c3_501_CO473977 c3_003_DV974220 c3_501_CO474507 c3_001_WS0038.B21_L21 c3_501_CO4…	Contig_1043.1	no hit	emb|CAA56128.1|unnamed protein product [Cicer arietinum].	182	0.051	no hit		ACTTCGTCAGTAACGGACCATGTTGGTCTAACTGTGAATGCTATTAGT	GAGTCGAGGTCATATCGTCATGTTGGTCTAACTGTGAATGCTATTAGC	TTTTTTCATTTCATATCATGCTAGTGGTCCAAGTGTAGCAACGATGAGGTCTGCCTATAGTGAGTC	5297	TGGTCCAAGTGTAGCAACGATGAG	BOT	[T/C]	0	diploid	spruce	0	GAAACCATAACTCAATGTTCATAACACAANTTTGGAGATAAATTACTGATCTAAGGAACTAATAGCTAAACCCTTCCATCTCCACTCAATGACTCCTAGCATGATATGAAATGAAAAAAT[A/G]CTAATAGCATTCACAGTTAGACCAACATGTTTGCACCATAAACTTTCAACTGCATGAATTGCCCCAATTATTTAGAATGCTCTGTACCCTTCGGCAGTTGATAAATAGGGCGTGATCTAT	TOP
204	Contig_73_431	10b	95.795	Contig-73-431-0_B_F_1639159	431	Contig_1316.1 members c3_002_CK441672 c3_002_CK441671 c3_003_DV995348 c3_001_WS00722.B21_H03 c3_001_WS00753.C21_P03 c3_001_WS00726.B21_M08 c3_001_WS0016.B21_A08 c3_001_WS0016.B21_K01 c3_002_CK439314 c3_001_WS00111.B21_A09 c3_001_WS00741.C21_M10 c3_001_WS0022.B21_C22 c3_002_CK440978 c3_002_CK440977 c3_001_WS0022.B21_D09 c3_001_WS00733.B21.1_K24 c3_002_WS03228.C21_I04 c2_002_WS02737_K14 c2_002_WS02…	Contig_1316.1		gb|AAT66913.1|dehydration-induced protein RD22-like protein 2 [Gossypium arboreum].	376	8.2e-22	AT5G25610.1 | Symbols: RD22 | RD22 (RESPONSIVE TO DESSICATION 22) | chr5:8914501-8916687 REVERSE	2.8e-20	ACTTCGTCAGTAACGGACGTTCGCCCTTCAGAGACACCAG	GAGTCGAGGTCATATCGTGTTCGCCCTTCAGAGACACCAC	GAGGTGCTTGTGTGCTCAGTCCCACTTACGTCGCATGGGACTGTCTGCCTATAGTGAGTC	178	CCCACTTACGTCGCATGGGACT	BOT	[G/C]	0	diploid	spruce	0	TATACAATCACTGGGTTTCCTTTCCAAAGCAAATCTGGTTCCAAGTCGGTGGCTTGTCACAAGCAGGCATATGCATATGCTGTGTACTACTGCCATGAAACTGAGCACACAAGCACCTCA[C/G]TGGTGTCTCTGAAGGGCGAAGATGGCAGTCGTGGAGAGGGAGTTGCAGTGTGTCACACAGACACGAGCGGGTGGAATCCTCAACACTTGGCCTTCAAGGTGCTTAATGTCAAGCCCGGTG	BOT
205	Contig_52_235	10b	104.214	Contig-52-235-0_T_R_1639358	235	Contig_9408.1 members c3_001_WS00820.B21_G06 c3_001_WS0023.B21_N03 c3_001_WS0031.B21_F13 c3_001_WS00735.B21.1_H24 c3_001_WS00736.B21_A10 c3_001_WS00729.B21.1_M07	Contig_9408.1		gb|ABK25533.1|unknown [Picea sitchensis].	81	1.7e-05	no hit		ACTTCGTCAGTAACGGACCCCAATTCTCCCATGACTGAACTATTA	GAGTCGAGGTCATATCGTCCCAATTCTCCCATGACTGAACTATTT	CTGTCTGCTTTCAAAATTATTATTCAGCACTTGTCAGCCTAGCGTTGTCTGCCTATAGTGAGTC	2932	CAGCACTTGTCAGCCTAGCGTT	TOP	[A/T]	0	diploid	spruce	0	AAGAGGAACGAGCTGATGTTGTGGAAGATGAGGTTCCTGTCTATGATTCCTTGAAGAATAACCATAATGCCCCTATGCATATGACTGAAGGACGCCCAATTCTCCCATGACTGAACTATT[A/T]ACTGTCTGCTTTCAAAATTATTATTAGCAGTATCTATCTATATGCTACATATCTCATATAAATGCAGGTTGGACATAAAACATATATATTCATAAAATATATATGTGTGTGTTTTGCTTG	BOT
206	Contig_68_595	11	0	Contig-68-595-0_B_R_1639428	595	Contig_101.1 members c3_003_CO484698 c3_003_DV997425 c3_003_CO484510 c3_001_WS00744.C21_F21 c2_002_WS02737_H11 c2_002_WS02718_P19 c2_002_WS02738_B13 c2_002_WS02753_O22 c2_002_WS0279_J23 c2_002_WS02715_G17 c1_001_WS00952_E17 c1_001_WS00952.B21_E17 c1_001_WS00919.B21_M15 c2_002_WS02729_K13 c2_002_WS02718_E07 c2_002_WS02728_B14 c1_001_WS00966.C21_E14 c3_504_DV990488 c1_001_WS00926.B21_B14 c3_001_WS0…	Contig_101.1		emb|CAA45775.1|subunit XI of photosystem I reaction center [Spinacia oleracea]. >sp|Q41385.1|Photosystem I reaction center subunit XI, chloroplast precursor (PSI-L) (PSI subunit V).	216	1.5e-31	AT4G12800.1 | Symbols: PSAL | PSAL (photosystem I subunit L) | chr4:7521466-7522490 FORWARD	1.9e-32	ACTTCGTCAGTAACGGACGCGGTCTGGTGATCATATTGTCGGTT	GAGTCGAGGTCATATCGTGCGGTCTGGTGATCATATTGTCGGTC	GCCTGACCATGTATGGAATAGAACATTCCTACCGTTGCCCGTAGGTCTGCCTATAGTGAGTC	4044	AACATTCCTACCGTTGCCCGTAG	BOT	[T/C]	0	diploid	spruce	0	AGCCCAACCGTCGGCAGTCTGGAGCTTATCACCCTCCTTCTTTCGCCCCGTCAAGGTAAGCGACGGGGCGAGAGGAGCCTCCCCGGGCTTGAAGGAAGCTATTCCATACATGGTCAGGCA[A/G]ACCGACAATATGATCACCAGACCGGCAGCCGCCAGCGACCCGGCTGCTCCTGCGTACTCGGTGTTTCTCAACGGCCCGGCCTTCACGAAGGGCCCGACGAGAAAGAAACCGTGGGCTAAT	TOP
207	Contig_613_552	11	2.097	Contig-613-552-0_B_R_1639451	552	c3_002_CK441155 GQ0026d.TB_B05	c3_002_CK441155	no hit	gb|ABK25365.1|unknown [Picea sitchensis]. >gb|ABK25329.1|unknown [Picea sitchensis]. >gb|ABK25325.1|unknown [Picea sitchensis]. >gb|ABK25275.1|unknown [Picea sitchensis]. >gb|ABK24951.1|unknown [Picea sitchensis]. >gb|ABK21276.1|unknown [Picea sitchensis]. >gb|ABK20914.1|unknown [Picea sitchensis].	68	0.0017	no hit		ACTTCGTCAGTAACGGACGGAAGCCCTTCTGGGCTAGTGACG	GAGTCGAGGTCATATCGTGGAAGCCCTTCTGGGCTAGTGACC	GGGAATTCAGAAGTCGTATTTCTCAAAGCGGTATTTTACGTGACGGGTCTGCCTATAGTGAGTC	4951	TCAAAGCGGTATTTTACGTGACGG	BOT	[G/C]	0	diploid	spruce	0	TCCTTATTCTTCCCTGNACTTGGNCAGTTCGGGCAGCAGCCCTCTCTCTGTCACGGTCTCTTTGACTTCCACGAGTCATTGTGTAAAAACAGAGCTTGAAATACGACTTCTGAATTCCCT[C/G]GTCACTAGCCCAGAAGGGCTTCAACGGCTGCCCGCAAAGACAGAGCTCTCTTGGGACCCTCGTGCCGAATTCGGCACGAGGATCACAAAGATGAAAGAGTTGGGGTATTCTACTGTGGCG	TOP
208	Contig_1522_299	11	3.539	Contig-1522-299-0_T_F_1639323	299	c3_001_WS0033.B21_K11	c3_001_WS0033.B21_K11		dbj|BAC79796.1|hypothetical protein [Oryza sativa Japonica Group]. >dbj|BAF21057.1|Os07g0204400 [Oryza sativa (japonica cultivar-group)]. >ref|NP_001059143.1|Os07g0204400 [Oryza sativa (japonica cultivar-group)].	64	1e-07	no hit		ACTTCGTCAGTAACGGACGGGCCGGCCATTGGCCTGA	GAGTCGAGGTCATATCGTGGGCCGGCCATTGGCCTGC	GATCAACAACAATAGACCATAAGACTGAGACTTATGACAACGCGGCGTCTGCCTATAGTGAGTC	2360	CTGAGACTTATGACAACGCGGC	TOP	[A/C]	0	diploid	spruce	0	GGCCAATAACATCACACGTCCCATGGATGAGTAAATCTATATTTCTATTTTGTATTTGCAGTACCAACAGGGTGGCTTGAATTATTGTATTAATCACAGAACTGGCCGGCCATTGGCCTG[A/C]AGATCAACAACAATAGACCATAAGACATGCACATCTTCATCCTGGCAGGATCTCACGTCCTCATATAGAATGTAAATCCCACGACCTGTATAAACAAAACCAAAAAAAATCCAAATTCAT	TOP
209	Contig_3770_332	11	9.237	Contig-3770-332-0_T_R_1639490	332	Contig_251.1 members c3_001_WS00820.B21_O18 c2_001_WS01035.B21_E01 c3_002_WS0324.B21_I01 c2_001_WS01042.B21_K18 c3_501_CK436023 c3_001_WS0081.B21_M23 c3_502_CK434979 c5_501_WS0342.B21_N16 c3_001_WS02620.C21.1_M17 c3_001_WS02620_M17 c3_001_WS00752.C21_E09 c3_001_WS00746.C21_D01 c3_001_WS00726.B21_A06 c3_002_WS03222.C21_A22 c3_001_WS0269.B21_K12 c1_001_WS00928.B21_K04 c3_001_WS0036.B21_L07 c3_001_W…	Contig_251.1		ref|XP_001772694.1|predicted protein [Physcomitrella patens subsp. patens]. >gb|EDQ62558.1|predicted protein [Physcomitrella patens subsp. patens].	77	1.4e-08	AT3G29170.1 | Symbols: | similar to unknown protein [Arabidopsis thaliana] (TAIR:AT2G19350.1); similar to expressed protein [Oryza sativa (japonica cultivar-group)] (GB:ABA91365.1); contains InterPro domain Protein of unknown function DUF872, eukaryotic; (InterPro:IPR008590) | chr3:11137477-11138779 REVERSE	3.9e-09	ACTTCGTCAGTAACGGACTGGTTAAATGTTTATCAGGAGTTTCTTTCA	GAGTCGAGGTCATATCGTTGGTTAAATGTTTATCAGGAGTTTCTTTCG	GAGATATAGTTTTTTCTTATCCTCTTTAGGATTGCGCCAGTCTTACATGAGTCTGCCTATAGTGAGTC	5350	TAGGATTGCGCCAGTCTTACATGA	TOP	[A/G]	0	diploid	spruce	0	TCTTCCAGGGTTTTATGAGACCAGGATAGCATACTATTCATGGAGAGGTTCTAAAGGCTATACATTTTCCCGCATACCTGATTACTAAGCATGGTTAAATGTTTATCAGGAGTTTCTTTC[A/G]AGAGATATAGTTTTTTCTTATCCTCTTATCCATGCAGTAGAATTGTAACTACTTCTCACTTTTGTAACTTTGAGCTAAGTTATTTTCAACAGTAAAAGAAAGCAAGCTACCTATAAGATT	BOT
210	Contig_1761_256	11	17.088	Contig-1761-256-0_T_F_1639449	256	c3_502_DV976120 GQ00610.TB.1_C16	c3_502_DV976120		gb|AAD51109.1|ubiquitin-conjugating enzyme UBC2 [Mesembryanthemum crystallinum].	148	4.7e-35	AT5G41700.2 | Symbols: UBC8, ATUBC8 | UBC8 (UBIQUITIN CONJUGATING ENZYME 8); ubiquitin-protein ligase | chr5:16693300-16694451 FORWARD	2.9e-36	ACTTCGTCAGTAACGGACCCAAAGGATCATCTGGATTCGGA	GAGTCGAGGTCATATCGTCCAAAGGATCATCTGGATTCGGG	CAGTGAGCAATGAGCATATCGTTGTAACGTCGGAAGCTACCTTGGTCTGCCTATAGTGAGTC	4931	GTTGTAACGTCGGAAGCTACCTTG	TOP	[A/G]	0	diploid	spruce	0	GCTATTAATTTAGGCCATTGCATATTTTTGGGTCCAATTGCGTGCAGTAGCCTCATACTTCCCCTTGTCATTCTTGTACATATGTGCAATTTCAGGAACCAAAGGATCATCTGGATTCGG[A/G]TCAGTGAGCAATGAGCATATCGACAGCAATACCTTTGAAATAGTTAATGCAGGACTCCATTGCTCTTTGAGAATGTCCAGACAAATGTTCCCATTGCTATTGATATTTGGATGGAATACT	TOP
211	Contig_2574_252	11	27.405	Contig-2574-252-0_B_R_1639272	252	Contig_5143.1 members c2_001_WS01043.B21_C06 c2_001_WS0104.B21_C22 c3_001_WS0081.B21_B21 c3_001_WS0081.B21_A01 c2_001_WS01039.B21_A15 c2_001_WS01024.B21_M04 c3_001_WS00744.C21_H06 c3_001_WS0083.B21_I22 c3_001_WS00821.B21_P10 c3_003_CO477953	Contig_5143.1		gb|ABK23493.1|unknown [Picea sitchensis].	148	1.7e-05	no hit		ACTTCGTCAGTAACGGACGAAATTTTCCGAAGGAAAAAACGTTTT	GAGTCGAGGTCATATCGTGAAATTTTCCGAAGGAAAAAACGTTTG	TTATTTTTCCGAAAGAAATGATTTCCTAGAGGATTAGTCGAGCGCGTCTGCCTATAGTGAGTC	1826	TCCTAGAGGATTAGTCGAGCGC	BOT	[T/G]	0	diploid	spruce	0	TCCTGAAAATTAACAGGCTTCAGTTCCACTAATTAAAATAATCACAATTCGTCGAAAAACTATTGTCTTGCAAAAGTAAGAAACAAGAGTAAGTAAAATCATTTCTTTCGGAAAAATAAG[A/C]AAACGTTTTTTCCTTCGGAAAATTTGTGGGTCTGGCTGGTATTAGACATAGGCTGCTTCTATTCATGGTTGGGAGCTTTGAACAAAAGATGCCATGCCAATGATAGAGTGCAGAACATCA	TOP
212	HCT_1_422	11	29.069	HCT-1-422-0_B_F_1639310	422	Contig_6700.1 members c2_001_WS01025.B21.1_G05 c2_001_WS01036.B21_G21 c1_001_WS00913.B21_L11 c3_501_DV971449 c3_003_CK445126 c3_003_DV993961 c1_001_WS00925.B21_A21 c3_501_DV971775	Contig_6700.1		gb|ABO52899.1|hydroxycinnamoyl-CoA:shikimate hydroxycinnamoyltransferase [Pinus radiata].	433	3.2e-36	AT5G48930.1 | Symbols: HCT | transferase family protein | chr5:19853880-19855318 REVERSE	5.1e-32	ACTTCGTCAGTAACGGACCAGGGGACATTGTTTCAAAGCCT	GAGTCGAGGTCATATCGTCAGGGGACATTGTTTCAAAGCCC	CATATTATGCTGCGAGTGTAATCGACTGGTCCATAGCCAACCGCTGTCTGCCTATAGTGAGTC	2232	GACTGGTCCATAGCCAACCGCT	BOT	[T/C]	0	diploid	spruce	0	AGCACCTCTAACTAGAGCAGTTAAATCAGGCTGCAATTCCAAATAGTCTAAAGCAGAGCGCAAGTATTCATCATCCATCCGGCCCAAAGCTTCATGGATTACACTCGCAGCATAATATGT[A/G]GGCTTTGAAACAATGTCCCCTGCAACGGCCATGGGAGTAGTCGTAAAAATAACGTTTCCAAAATAACCAGGGGGTAGGGATGGTCTGAGCCGGCTACGACCATCTGTAGCAATATACAAT	BOT
213	Contig_4337_621	11	35.492	Contig-4337-621-0_T_F_1639385	621	Contig_495.1 members c3_001_WS0015.B21_B17 c3_001_WS00837.B21.1_E02 c3_001_WS02616.B21_P02 c3_001_WS0052.B21_D15 c3_001_WS02621_H22 c3_001_WS02622.C21.1_L02 c3_001_WS02621.C21.1_H22 c3_001_WS02622_L02 c3_001_WS0261.B21_K02 c3_001_WS00732.B21_B16 c3_001_WS02611.B21_P01 c3_001_WS02633.C21_K01 c3_001_WS02628.C21_M10 c2_001_WS0048.B21_L09 c3_001_WS0023.B21_E14 c3_002_CK444065 c3_001_WS00749.C21_N07 c…	Contig_495.1		gb|AAF34799.1|40S ribosomal protein S16 [Euphorbia esula].	144	1.5e-36	AT2G09990.1 | Symbols: | 40S ribosomal protein S16 (RPS16A) | chr2:3788525-3788965 FORWARD	1.5e-34	ACTTCGTCAGTAACGGACAGAATGGGTTCGAATGCCTTGTAA	GAGTCGAGGTCATATCGTAGAATGGGTTCGAATGCCTTGTAG	GGAGAATCTCAGGTTCAATTAGGGTACAGCCTGCTCCGTTTGAAGTCTGCCTATAGTGAGTC	3481	GGTACAGCCTGCTCCGTTTGAA	TOP	[A/G]	0	diploid	spruce	0	AATGCTCTGCCGAATGGCGTAGATCTGCGAAGTGTGTCCTCCTCCTTTCACTCTGATTCTCATATCGACGCCAGCGAAGCGGTGGCGTCCCAATAGAAGAATGGGTTCGAATGCCTTGTA[A/G]CGGAGAATCTCAGGTTCAATTAGCTCAATGGGGCAGCCATTGATCTTGATCAAACCTCGGCCCCGCTTGCAGTATGTTACAGCTACGGCCGTCTTCTTCCGACCGAAGCACTGAACGGAA	TOP
214	Zn_1_3_221	11	35.604	Zn-1-3-221-0_T_F_1639356	221	Contig_2820.1 members c2_001_WS0109.B21_B07 c2_001_WS01025.B21.1_K14 c3_001_WS0011.B21_F17 c2_001_WS01044.B21_A07 c2_001_WS01030.B21_L10 c1_001_WS00916.B21.1_E06 c2_001_WS0044.B21_I06 c3_002_WS03219.C21_D19 c1_001_WS00951.B21_B16 c3_002_WS03220.C21_J13 c1_001_WS00967.C21_L22 c2_001_WS01032.B21_A10 c3_504_CO488142 c3_504_CO489269 c3_504_CO489798 c1_001_WS00951_B16	Contig_2820.1		dbj|BAA21920.1|ZPT2-11 [Petunia x hybrida].	282	6.7e-05	AT2G45120.1 | Symbols: | zinc finger (C2H2 type) family protein | chr2:18610755-18611699 FORWARD	8.7e-06	ACTTCGTCAGTAACGGACAGCAGCAGCACCTTTCAGCTATTAA	GAGTCGAGGTCATATCGTAGCAGCAGCACCTTTCAGCTATTAG	AGTACCCAAGAGTTGGATCTGGCTAAGTGTTAGGTTGGACGCCGTCTGCCTATAGTGAGTC	2915	GCTAAGTGTTAGGTTGGACGCC	TOP	[A/G]	0	diploid	spruce	0	ATTTTACATCTGGGCAAGCTTTGGGCGGTCACAAGAGGACTCACTCCACTCCCCCTGCTACTAGTACAAACACCTCTACAAGCCTTTCCAACATCGAGCAGCAGCACCTTTCAGCTATTA[A/G]AAGTACCCAAGAGTTGGATCTGAACATGCCTGCTGAAGATGAAAATGACTGCATTCAAGTGCAGCAYAGTYCTGCAGTTTCTGTCAATTTAGGTGGGGACTTCTTGGATTCTACTAATTG	TOP
215	Contig_165_133	11	36.607	Contig-165-133-0_T_F_1639213	133	Contig_20.1 members c3_001_WS00112.B21_M02 c3_001_WS00111.B21_N01 c3_001_WS0019.B21_P15 c3_002_CK439304 c2_002_WS02720.BR_H08 c3_001_WS00112.B21_D16 c3_001_WS00113.B21_P12 c3_001_WS0022.B21_L08 c2_002_WS02720.BR_B17 c3_002_CK440652 c3_003_DV980675 c3_001_WS0013.B21_M17 c2_002_WS02721.BR_D10 c3_001_WS00740.C21_I10 c3_001_WS0018.B21_O18 c3_003_DV993158 c2_002_WS02747.CR_P02 c1_001_WS00964.C21_E04 c…	Contig_20.1	no hit	gb|ACB11497.1|KU80-like protein [Pinus sylvestris].	224	4.1	no hit		ACTTCGTCAGTAACGGACGCAATAGAGAACCCATGCCCTTCCA	GAGTCGAGGTCATATCGTGCAATAGAGAACCCATGCCCTTCCC	TTGTTCACTTATGTAATTCACAAGTGACCGAATGACCAGCGGCTTTGGTCTGCCTATAGTGAGTC	1063	GACCGAATGACCAGCGGCTTTG	TOP	[A/C]	0	diploid	spruce	0	CACTTATCCACAAATCTATTTATTAAAAACAGAATTCAAGCTGAAAATACACAACTGNAACTTGTGTTNTTGATTANTGGAGTTAAAATTACAATTTCAATAGAGAACCCATGCCCTTCC[A/C]TTTGTTCACTTATGTAATTCACAAGTCCATATTATAGCGACCTTACAAAAACAGCATGAAACGCCTAACTATAGCAAGCTCAAATAGAACAAAATTATTCTTTTCACCCATACTAGACTA	TOP
216	Contig_576_426	11	37.143	Contig-576-426-0_T_F_1639231	426	c5_501_WS0342.B21_B17	c5_501_WS0342.B21_B17		gb|AAX92691.1|eukaryotic translation initiation factor 5A 2 [Picea abies].	159	3.6e-26	AT1G13950.1 | Symbols: EIF-5A | EIF-5A (eukaryotic translation initiation factor 5A-1); translation initiation factor | chr1:4773628-4774665 FORWARD	1.3e-22	ACTTCGTCAGTAACGGACGTTGATCTGGGCCAGCAGCTGA	GAGTCGAGGTCATATCGTGTTGATCTGGGCCAGCAGCTGG	CATCAGTAGGCAGCTTGAGATGTAACTTGGCTCCGACCTAACGGTCTGCCTATAGTGAGTC	1326	GTAACTTGGCTCCGACCTAACG	TOP	[A/G]	0	diploid	spruce	0	CATTATTTCGGACCAATATCTTTCAGGGAGCAAATCTGTTCCTCTCCCATTGCAGACNATAACAGTTACAACGAGGTCTTTCCCCTCATCAAATCCAGCCTTGATCTGGGCCAGCAGCTG[A/G]TCATCAGTAGGCAGCTTGAGATCATCCTTGGTCTGTCCAGATTCAGTCAGCAGGCTAACAAAACCATCCTCAGAAATATCAATTAGCTGATAATCAGTACGAGTAACATGAGGGACATCG	TOP
217	Contig_3620_322	11	40.96	Contig-3620-322-0_T_F_1639193	322	Contig_9895.1 members c2_002_WS02919_A24 c2_002_WS0278_P15 c2_002_WS0278_P15_FL c2_002_WS0278.BR_P15 c2_001_WS0107.B21_D22	Contig_9895.1		gb|ABK25391.1|unknown [Picea sitchensis].	575	6.2e-15	no hit		ACTTCGTCAGTAACGGACGCATCAACGTGGTGGGCAATACTCA	GAGTCGAGGTCATATCGTGCATCAACGTGGTGGGCAATACTCG	GCCTATTAGGTGGTGACATGTATCGTTTGGAGGCGGTCAACCGTCTGCCTATAGTGAGTC	814	TATCGTTTGGAGGCGGTCAACC	TOP	[A/G]	0	diploid	spruce	0	CACCAGAAAATCCATTTAACAGAGGCCCAGCTAAATGACTTGTACTAGAAGAAAAGCTTCAAATCCATAAATTTACTAACGTTATTGCTCCCCTTATCATCAACGTGGTGGGCAATACTC[A/G]TGCCTATTAGGTGGTGACATGGTTGGCATTTGAANTCCCTGTAAAGGAATAATGAGCATATGCACCACCCAAATCAGCAGGCTGCATGGACTGCTGCATGTATTCCTGACAGCCATAACT	TOP
218	Contig_556_520	11	41.091	Contig-556-520-0_T_R_1639302	520	c5_501_WS0333.C21_L23	c5_501_WS0333.C21_L23		dbj|BAA84794.1|histone H3 [Oryza sativa Japonica Group]. >dbj|BAF18607.1|Os06g0130900 [Oryza sativa (japonica cultivar-group)]. >dbj|BAF12190.1|Os03g0390600 [Oryza sativa (japonica cultivar-group)]. >dbj|BAE47073.1|replacement histone H3 [Lolium multiflorum]. >dbj|BAA31218.1|histone H3 [Nicotiana tabacum]. >emb|CAN81972.1|hypothetical protein [Vitis vinifera]. >emb|CAN80736.1|hypothetical protein…	136	2.2e-35	AT4G40030.1 | Symbols: | histone H3.2 | chr4:18555834-18556411 REVERSE	1.4e-36	ACTTCGTCAGTAACGGACGTGCCCTTTCAAAGGCTTGTGAGA	GAGTCGAGGTCATATCGTGTGCCCTTTCAAAGGCTTGTGAGG	AAATTGCACAGGACTTCAAGAAGCCATCTGATTGCGGGCTCAAGTCTGCCTATAGTGAGTC	2163	AGCCATCTGATTGCGGGCTCAA	TOP	[A/G]	0	diploid	spruce	0	GGAGGTGTCAAGAAGCCTCATAGATACCGCCCCGGAACGGTNTGCTCTTCGAGAAATTCGAAAGTATCAGAAGAGTACTGAGTTGCTAATTCGAAAGCTGCCCTTTCAAAGGCTTGTGAG[A/G]GAAATTGCACAGGACTTCAAGACGGATCTGCGATTCCAAAGTCATGCAGTGTTAGCCCTTCAGGAGGCTGCAGAGGCCTATCTTGTGGGCCTATTTGAAGATACAAACTTGTGTGCCATC	BOT
219	Contig_230_792	11	41.984	Contig-230-792-0_B_R_1639475	792	Contig_13736.1 members c3_001_WS00751.C21_L04 c3_001_WS02621_G17 c3_001_WS02621.C21.1_G17 c3_001_WS00820.B21_O15	Contig_13736.1		gb|ABK23716.1|unknown [Picea sitchensis].	76	3.1e-22	AT4G28290.1 | Symbols: | unknown protein | chr4:14012038-14012470 REVERSE	8.2e-09	ACTTCGTCAGTAACGGACCGAATGATGACGTGGCTGTTTCT	GAGTCGAGGTCATATCGTCGAATGATGACGTGGCTGTTTCG	AGAAGTCGAATTCTAAGAGCGTCTGAATAGTCGCAATTTGGTCTGAGTCTGCCTATAGTGAGTC	5177	CTGAATAGTCGCAATTTGGTCTGA	BOT	[T/G]	0	diploid	spruce	0	AGTAGATCCCGTGTTCGATCCCTATCCTTATCTGTGAGCAGTCACCAGAGTTTCAATAAATCGAAGCCCGTCGAACCTCGGTGCGAACGCCTCCTCGACGCTCTTAGAATTCGACTTCTG[A/C]GAAACAGCCACGTCATCATTCGTCGATTTGGCCGCAGGAGAGGATGCCGTGACTCGGATCTCGTGGTCGCTGAAAGCAGTGAACGCTGCAGACGCGGCCGCTGTAGCTGAATATCAGGTG	TOP
220	Contig_2500_415	11	42.6	Contig-2500-415-0_B_R_1639265	415	Contig_4303.1 members c3_001_WS00715.B21_P07 c3_001_WS00817.B21_I03 c2_001_WS01032.B21_H11 c3_001_WS0019.B21_F02 c3_001_WS00814.B21_F10 c1_001_WS00949.B21_K01 c2_002_WS0289.BR_P03 c3_003_DV987917 c1_001_WS0099.B21.1_A17 c3_001_WS02621.C21.1_A23 c3_001_WS02621_A23 c2_002_WS0289_P03	Contig_4303.1	no hit	dbj|BAE98704.1|hypothetical protein [Arabidopsis thaliana].	56	0.33	no hit		ACTTCGTCAGTAACGGACAATGTTATGGCACACGGAAGGCT	GAGTCGAGGTCATATCGTAATGTTATGGCACACGGAAGGCC	CAACTCATCTTTGGGTTGTAATATTAGCGCCGGAAGCCTGTCATGTCTGCCTATAGTGAGTC	1776	ATTAGCGCCGGAAGCCTGTCAT	BOT	[T/C]	0	diploid	spruce	0	CTTCCTAAAAGGAAGGGCACAAACCAAACTAAATTCATTACAGTAAAGTACACTAATTTTCTTGGGTAATTCTCATTACCACCAAGAAAATAACTAAATTACAACCCAAAGATGAGTTGC[A/G]GCCTTCCGTGTGCCATAACATTCCTGCAGCAAACATGTTCCCAAGTTTCTTAAACCTCCCAAATTATGGAGTCGATTCTAATTCATCGGCACTCATATCACTGCTCGCCAACTGCATCCT	TOP
221	Contig_719_249	11	43.491	Contig-719-249-0_T_F_1639381	249	Contig_1226.1 members c3_001_WS0085.B21_B15 c3_003_DV985963 c3_502_DV977230 c2_002_WS02738.CR_D05 c3_502_DV975875 c3_503_DV990103 c3_003_DV981571 c2_002_WS02817.CR_H20 c3_003_CK444912 c3_501_DV972644 c3_001_WS02628.C21_J13 c3_003_DV980600 c3_501_CK436591 c1_001_WS00920.B21_P04 c3_501_CK437692 c3_001_WS0035.B21_K15 c2_001_WS0041.B21_L16 c3_501_CO473087 c3_001_WS00827.B21_A22 c3_003_DV986399 c3_501…	Contig_1226.1	no hit	dbj|BAD19636.1|unknown protein [Oryza sativa Japonica Group]. >dbj|BAF08704.1|Os02g0461200 [Oryza sativa (japonica cultivar-group)]. >ref|NP_001046790.1|Os02g0461200 [Oryza sativa (japonica cultivar-group)].	592	1.8	no hit		ACTTCGTCAGTAACGGACGCTCAGGAAATTGGAACGAACAATAAC	GAGTCGAGGTCATATCGTGCTCAGGAAATTGGAACGAACAATAAG	TTTACAAAGAAATGTCTACTTTAACAAACGTGGATGTCTGCCCCTATCGTCTGCCTATAGTGAGTC	3453	AACGTGGATGTCTGCCCCTATC	TOP	[C/G]	0	diploid	spruce	0	GAAGGCCAATGCACAGCAATAGAAGTATGATTTACTAAAAAGAAAAAANCCAACAAGAACAGATATCACCAAAACCCTCCTCAGTCATCTACTGGCTCAGGAAATTGGAACGAACAATAA[C/G]CTTTACAAAGAAATGTCTACTTTAACAAACAGAAACAGATACACAGATTGCAATGGGTGATGGCATAGTATTATTATAATTACATGTTAATGGCTTCTTCTTCCTCCTCTTCATAATCAG	TOP
222	Contig_199_167	11	44.884	Contig-199-167-0_T_R_1639349	167	Contig_1209.1 members c3_001_WS0012.B21_M20 c3_001_WS00745.C21_M16 c1_001_WS0097.B21.1_P19 c3_001_WS0017.B21_D03 c3_001_WS00716.B21_K09 c3_001_WS00112.B21_L10 c3_001_WS0019.B21_N05 c3_001_WS0078.B21_H16 c3_001_WS00737.B21_D10 c2_002_WS0277.BR_M17 c2_002_WS02728.CR_E04 c2_002_WS02751.CR_I22 c2_002_WS02728.CR_L11 c2_002_WS02717.BR_C18 c2_002_WS0273.BR_G07 c2_002_WS0273.BR_N24 c2_002_WS02717_C18 c2_…	Contig_1209.1	no hit	ref|YP_636282.1|photosystem II protein K [Eucalyptus globulus subsp. globulus]. >sp|Q49L15.1|Photosystem II reaction center protein K precursor (PSII-K). >gb|AAX21012.1|photosystem II protein K [Eucalyptus globulus subsp. globulus].	61	0.33	no hit		ACTTCGTCAGTAACGGACTGCCCATTTAATGTTATTTTTAAGCAA	GAGTCGAGGTCATATCGTTGCCCATTTAATGTTATTTTTAAGCAG	CATGAACTAAGTCAAACCACTGAGATTTCGTCGGTGGAAGCCAGAGTCTGCCTATAGTGAGTC	2862	GATTTCGTCGGTGGAAGCCAGA	TOP	[A/G]	0	diploid	spruce	0	GCACAGGAAGGAAAGGCGTAAAAGTCCATCCAGGATTAGGCAATTGTAGTTGCTCAGGATTGATTCACTATTTTTCAAAACTAAAAAATATGAATGCCCATTTAATGTTATTTTTAAGCA[A/G]ACATGAACTAAGTCAAACCACTGAAATCTGTACTGTCACTGATTTCTTATATTTGTACTATGCAGTATATGTGTCCTTGGACATGGATATATTTGATGTCCATTACAAGTCTGTATTTTA	BOT
223	Contig_4019_364	11	45.989	Contig-4019-364-0_T_R_1639466	364	Contig_19868.1 members c3_501_DV971551 c3_003_DV979839	Contig_19868.1	no hit	emb|CAG25851.1|hypothetical protein [Arabidopsis thaliana]. >ref|NP_974128.1|zinc finger (C2H2 type) family protein [Arabidopsis thaliana]. >gb|AAS79540.1|At1g72050 [Arabidopsis thaliana]. >gb|AAO73339.1|transcription factor IIIA [Arabidopsis thaliana].	412	0.24	no hit		ACTTCGTCAGTAACGGACGTCATTTTCCCCTGTGATGCCAA	GAGTCGAGGTCATATCGTGTCATTTTCCCCTGTGATGCCAG	TTTAAATGCTGATGCATGTTCCATGTATGACGGCTCCTTATGTGGGTCTGCCTATAGTGAGTC	5104	CATGTATGACGGCTCCTTATGTGG	TOP	[A/G]	0	diploid	spruce	0	TAAGCCCGTTTTCCATGATTGTCCAAGAAAACTGTGCCAAAGAGGGGCATTGATGATTTTAGAAAATACTACAAATGCAATCAGATGGCTCAGATTCTTTCATTTTCCCCTGTGATGCCA[A/G]TTTTAAATGCTGATGCATGTTCATACCCAATGATCTGCTAGCAGAGCAGATTTCTTCATAGCACGTGAATTTGGGATAAAATTAATGATCTCTATATATGTCTCTAAGGTGAAGTGGGAA	BOT
224	Contig_4216_318	11	46.026	Contig-4216-318-0_B_R_1639281	318	Contig_87.1 members c3_501_CK437587 c2_002_WS02918_C09 c3_002_WS03212.C21_A16 c3_504_CO488541 c2_002_WS02815_B02 c2_002_WS02922_F19 c3_003_DV980036 c2_002_WS02810_N10 c2_002_WS0298.BR_F18 c2_002_WS0298_F18 c2_002_WS02742.CR_B03 c2_002_WS02815_H05 c2_002_WS02815.CR_H05 c2_002_WS02922.CR_F19 c2_002_WS02918.CR_C09 c2_002_WS02742_B03 c3_003_DV983539 c3_003_DV986312 c2_002_WS02748_C04 c2_002_WS02815_B…	Contig_87.1	no hit	ref|XP_001763895.1|predicted protein [Physcomitrella patens subsp. patens]. >gb|EDQ71299.1|predicted protein [Physcomitrella patens subsp. patens].	695	2.5	no hit		ACTTCGTCAGTAACGGACGTGAAAACCCTGTTGGATCCAGACT	GAGTCGAGGTCATATCGTGTGAAAACCCTGTTGGATCCAGACA	CATTGGATTCCATCACAGTCGGGCTAACTGTGCTCGGAAGTTGTCTGCCTATAGTGAGTC	1893	GGGCTAACTGTGCTCGGAAGTT	BOT	[T/A]	0	diploid	spruce	0	GCCACATATGCAAGGCAAAGCTTTGGTCTGAAATCTCAACCTTCTGATCTTGGGAAAATAAAGATACCAGAGTTATCCATGTGGGTGTTATTTTTTGCAGACTGTGATGGAATCCAATGT[A/T]GTCTGGATCCAACAGGGTTTTCAGTAACATATGCCATTTGGTAGTAATTTGTTGTTGCAGCAAAATAAGAGAATTAAAGCCACATAAGGATCAACAAATGATAAATGGCAGTTATTCCTT	TOP
225	Contig_1225_215	11	48.979	Contig-1225-215-0_T_F_1639341	215	Contig_6190.1 members c3_001_WS0034.B21_A16 c3_001_WS0035.B21_K05 c3_001_WS0013.B21_M21 c3_502_CK435284 c3_001_WS00826.B21_I09 c1_001_WS0064.B21_N08 c3_502_DV975977 c3_502_CO475751 c3_502_CO476562	Contig_6190.1	no hit	gb|ABK95267.1|unknown [Populus trichocarpa].	122	5.6	no hit		ACTTCGTCAGTAACGGACGACATACTCAAATACAATACAGTTCAAAAA	GAGTCGAGGTCATATCGTGACATACTCAAATACAATACAGTTCAAAAC	AGAATATTGAAAATCAGAAAAAACTCCGGCTTTGAGGCAACTCGACTGTCTGCCTATAGTGAGTC	2789	CCGGCTTTGAGGCAACTCGACT	TOP	[A/C]	0	diploid	spruce	0	TACAAAATCTTAATCACAAAATACAAGGCAACCTACATATGCAGTCTTTATCCAGAAAATGCTCTAACAATATGACTGAACTGTGGAAACCTACATACTCAAATACAATACAGTTCAAAA[A/C]AAGAATATTGAAAATCAGAAAAAACTAAGTATATTAAAGACGATAATTGGACAAGCAGATCTGATAGCTGCAAGAAAATAAGTCCTGCAACCAAAAACCTGGTTTGCACTGGACATCATC	TOP
226	Contig_2124_258	11	56.921	Contig-2124-258-0_T_F_1639226	258	Contig_3586.1 members c2_002_WS0293_G03 c2_002_WS0298_D16_FL c3_002_WS03215.C21_M22 c3_001_WS0079.B21_B19 c3_001_WS00752.C21_G10 c3_001_WS00746.C21_P14 c3_001_WS0076.B21_K02 c2_002_WS0298.BR_D16 c2_001_WS01032.B21_E16 c2_001_WS0042.B21_O21 c2_002_WS02914_O12 c2_002_WS02914.CR_O12 c2_002_WS0298_D16	Contig_3586.1	no hit	dbj|BAE99818.1|hypothetical protein [Arabidopsis thaliana]. >sp|Q9CA02.1|F-box protein At3g49510. >gb|AAG52186.1|unknown protein; 74683-75849 [Arabidopsis thaliana]. >gb|AAQ22620.1|At3g49510 [Arabidopsis thaliana].	388	0.54	no hit		ACTTCGTCAGTAACGGACAAGTTCGGGCCAGAGAAACCCTA	GAGTCGAGGTCATATCGTAAGTTCGGGCCAGAGAAACCCTC	CTTTGTCTAAGCCCAAAGTTTATGCACCTGAAGCGAACTGTCTGGTCTGCCTATAGTGAGTC	1276	TGCACCTGAAGCGAACTGTCTG	TOP	[A/C]	0	diploid	spruce	0	TTTAATGGTTGCTGTTACAATTAAACATACACCAAACACAGATAATTAAGGTTGTTCCAGTCACTAATTTAGGTTTAGGTTTTAATTTTGATTCACAGAAGTTCGGGCCAGAGAAACCCT[A/C]CCCGCTTTGTCTAAGCCCAAAGTTTAATGTATCCATCCATCCATAAAATGAAAGAAAACCCAGTTCGACATATGAAATAGAATACAATTAATGTTATCTACCTAATATCGGTACTTGGTG	TOP
227	Contig_1273_281	11	57.661	Contig-1273-281-0_T_R_1639402	281	Contig_766.1 members c3_001_WS02614.B21_C20 c3_003_DV983875 c1_001_WS00947.B21_L21 c3_003_DV979363 c3_001_WS0266.B21_E13 c3_003_DV979196 c1_001_WS0064.B21_F12 c1_001_WS00960.B21_O05 c1_001_WS00921.B21_C09 c1_001_WS0062.B21_J04 c3_001_WS0051.B21_J21 c3_001_WS0034.B21_M15 c1_001_WS00959.B21_E06 c1_001_WS00922.B21_G09 c3_003_DV980829 c1_001_WS0063.B21_O19 c3_003_DV984887 c1_001_WS00965.C21_B12 c5_50…	Contig_766.1	no hit	gb|EAY88130.1|hypothetical protein OsI_009363 [Oryza sativa (indica cultivar-group)].	228	4.2	no hit		ACTTCGTCAGTAACGGACGTGTAGTGGTCTAGGCTTTATGCGTTTC	GAGTCGAGGTCATATCGTGTGTAGTGGTCTAGGCTTTATGCGTTTG	GCTATGTAAGAGATTGTAGTGGTCTGATAGACAACCACGTCGCATCTGGTCTGCCTATAGTGAGTC	3858	GATAGACAACCACGTCGCATCTG	TOP	[C/G]	0	diploid	spruce	0	AGCGCCAGACCTCCAATCCTCAACCCTTAACTGCCACTTCTGATAGTATTATGCTGATACCACGGCGTGCAAGCGTTTGAGCTCTGTAAGAGTTTGTAGTGGTCTAGGCTTTATGCGTTT[C/G]AGCTATGTAAGAGATTGTAGTGGTCTAAGCTTTATGTAGGCGTATCTTCAAGGAAGAGCACAGAGCTTCTCAGTATTTTTATTTTTGTTGCCTATATTATTATTNAGGGGCATGGAGTTT	BOT
228	Contig_28_365	11	60.464	Contig-28-365-0_T_R_1639435	365	Contig_125.1 members c3_002_CK442445 c3_003_CK438498 c2_002_WS02919_E24 c2_002_WS02810_K12 c2_002_WS02736_D05 c2_002_WS02814_A01 c3_501_DV972878 c2_002_WS02710_G23 c3_502_DV976964 c2_002_WS02749_C17 c3_001_WS02619_F16 c2_002_WS02720_P04 c1_001_WS00952_O05 c2_002_WS02711_F05 c2_002_WS02718_K08 c3_003_CO490591 c2_002_WS02814_A01_FL c2_002_WS02814.CR_A01 c3_003_CK438377 c1_001_WS00952.B21_O05 c3_502…	Contig_125.1		AT1G56450.1 | Symbols: PBG1 | PBG1 (20S proteasome beta subunit G1); peptidase | chr1:21145635-21147851 FORWARD	247	9.6e-12	AT1G56450.1 | Symbols: PBG1 | PBG1 (20S proteasome beta subunit G1); peptidase | chr1:21145635-21147851 FORWARD	6e-13	ACTTCGTCAGTAACGGACGCAGCGACAGGAGCTGTAGGTTCA	GAGTCGAGGTCATATCGTGCAGCGACAGGAGCTGTAGGTTCG	GGTAACGAGAAACAGTGGTCATGATATTAGCGAAGGTTGCTCCGGGTCTGCCTATAGTGAGTC	4075	GATATTAGCGAAGGTTGCTCCGG	TOP	[A/G]	0	diploid	spruce	0	TAACAAACTACAGATAGCAAAGATCACAGAAGAAGGAGCCACAATTTCTGAACCATATGCTATAAAAACACATTGGGAACTTGAGGCATTCAAGAACCCAGCGACAGGAGCTGTAGGTTC[A/G]TGGTAACGAGAAACAGTGGTCATGCAGTTGTCTCAATTACTGAGACTAATTGAAGATATCAATATACTTCTAATATGAATGGCCAGGCTGAAAATGGATTTCTTACTCATTTTTTTAGTA	BOT
229	Contig_1383_396	11	64.014	Contig-1383-396-0_T_R_1639235	396	c3_001_WS00842.B21_G10	c3_001_WS00842.B21_G10		gb|ABK22549.1|unknown [Picea sitchensis].	44	1.5e-13	no hit		ACTTCGTCAGTAACGGACCTTCAATAATTTGAGCAATCCCTTCC	GAGTCGAGGTCATATCGTCTTCAATAATTTGAGCAATCCCTTCG	CCATTCAATAAAATTTCTTCTGTACTCAGATACCGAGACTTGGGCCGTCTGCCTATAGTGAGTC	1340	CTCAGATACCGAGACTTGGGCC	TOP	[C/G]	0	diploid	spruce	0	CAGATGCGATGTGGAGGTCTGAATGTGAGTTTTGTAGGTTAAATTATATCAGATTATCATGGTATTGTAAGGTAGTCACTCTGTTTCAGGTTTTACTTCAATAATTTGAGCAATCCCTTC[C/G]CCCATTCAATAAAATTTCTTCTGTATGTATGGTGTTTTTTCTTAGTGTTTCTGTCAGGCTCTGGACTGGAATATGAATATGAATTCATCAGTCGGAGCTTTAACAGCCCCACCTTACCGA	BOT
230	Contig_3389_814	11	69.587	Contig-3389-814-0_B_R_1639346	814	Contig_76.1 members c3_501_DV972123 c3_001_WS0039.B21_F14 c3_001_WS0039.B21_L23 c3_001_WS00837.B21.1_H13 c3_001_WS00735.B21.1_L04 c3_001_WS00811.B21_C01 c3_001_WS00832.B21_G05 c3_001_WS00823.B21_O23 c3_001_WS0038.B21_J06 c3_001_WS0034.B21_J23 c3_002_CK442144 c3_001_WS00828.B21_B10 c3_002_CK442145 c3_001_WS0075.B21_O06 c3_001_WS00742.C21_G21 c2_001_WS01035.B21_I09 c3_001_WS00841.B21_M17 c3_001_WS0…	Contig_76.1		gb|AAA75101.1|LP6.	216	9.8e-19	no hit		ACTTCGTCAGTAACGGACGGGTTCCATTTCTTCAAATAAATGAAT	GAGTCGAGGTCATATCGTGGGTTCCATTTCTTCAAATAAATGAAG	TAAATTTATGGTATTTTTTCTCAGAGAACGTCCAGGGTCCTATGCTAGTCTGCCTATAGTGAGTC	2831	GAACGTCCAGGGTCCTATGCTA	BOT	[T/G]	0	diploid	spruce	0	ATTTCTGATCAGAAAACAGGCACCAACAAGGAAATAAAGCTTTCATTGTAGACAGATTACGATCCAGGAGAAATATAGGAAATACCAGGAGAAATCTGAGAAAAAATACCATAAATTTAT[A/C]TTCATTTATTTGAAGAAATGGAACCCTAGCTAAGTGGACGCGGAAGAAGGATTTAGAACTTTTTGGTCGGAGCAGTCGAGATTGTCGCCAGCATTGTCTCGACCGACGTCCAACTGGTCA	TOP
231	Contig_2443_206	11	71.923	Contig-2443-206-0_T_R_1639329	206	Contig_2641.1 members c2_001_WS0046.B21_N07 c3_001_WS00713.B21_F05 c2_002_WS0297_C02 c2_002_WS0297.BR_C02 c3_001_WS0086.B21_K09 c3_001_WS0036.B21_A02 c2_001_WS01036.B21_M20 c1_001_WS00956_J16 c1_001_WS00956.B21_J16 c3_001_WS0021.B21_M21 c3_001_WS0079.B21_B20 c3_001_WS0053.B21_I09 c2_001_WS01010.B21_G22 c3_002_WS03227.C21_O03 c3_001_WS0071.B21_A09 c3_001_WS00736.B21_E10 c3_001_WS00839.B21_P24	Contig_2641.1	no hit	gb|ACA10040.1|maturase K [Malaxis histionantha].	273	0.35	no hit		ACTTCGTCAGTAACGGACTTGCAGTGTTGCAACCTATGCAA	GAGTCGAGGTCATATCGTTTGCAGTGTTGCAACCTATGCAC	TTCACATAAAGATGTCTTTCATCAGAAGCCGTTGATCCACAGGTTGGTCTGCCTATAGTGAGTC	2420	GAAGCCGTTGATCCACAGGTTG	TOP	[A/C]	0	diploid	spruce	0	TAGGGAAACCATGTTAATACAGGCCTTTTTTCTCCTTCACCAAGGAGAAAATAATCTGAGGTCTAGACTCTAGTGTAAAATGCACGTGAGAATACTGGTTGCAGTGTTGCAACCTATGCA[A/C]GTTCACATAAAGATGTCTTTCATCATAAGATTTGTAAATTATTTCATTCTCAAGGGAACGCTCGTCAGGATGATACCGAATGTAAAAGTATTTAATATGCAANAGTTGTATTGTATATCT	BOT
232	Contig_2443_400	11	73.834	Contig-2443-400-0_B_R_1639290	400	Contig_2641.1 members c2_001_WS0046.B21_N07 c3_001_WS00713.B21_F05 c2_002_WS0297_C02 c2_002_WS0297.BR_C02 c3_001_WS0086.B21_K09 c3_001_WS0036.B21_A02 c2_001_WS01036.B21_M20 c1_001_WS00956_J16 c1_001_WS00956.B21_J16 c3_001_WS0021.B21_M21 c3_001_WS0079.B21_B20 c3_001_WS0053.B21_I09 c2_001_WS01010.B21_G22 c3_002_WS03227.C21_O03 c3_001_WS0071.B21_A09 c3_001_WS00736.B21_E10 c3_001_WS00839.B21_P24	Contig_2641.1	no hit	emb|CAO68744.1|unnamed protein product [Vitis vinifera].	55	2.7	no hit		ACTTCGTCAGTAACGGACGTCTGTGCACTCATTTCATTTCCTTTTT	GAGTCGAGGTCATATCGTGTCTGTGCACTCATTTCATTTCCTTTTG	ATCTTTTTGAGTTGTAACTTCTATAATAGCTGTTCGGGAGGACAAACGGTCTGCCTATAGTGAGTC	1989	TAGCTGTTCGGGAGGACAAACG	BOT	[T/G]	0	diploid	spruce	0	CTCCTTGGTGAAGGAGAAAAAAGGCCTGTATTAACATGGTTTCCCTAATTTATGACTTATACAGAAGTCTGGCAGCAGACAATGTTGTAAATATTATAGAAGTTACAACTCAAAAAGATA[A/C]AAAAGGAAATGAAATGAGTGCACAGAATAATCATGCTAGGCAGAGACATACTACACCTCTATACAGCATATCTGCTCTGGCTTAGGCAACAAAATCAATGCATTAGTTGAGTTGCAAAGC	TOP
233	Contig_302_221	12a	0	Contig-302-221-0_T_F_1639253	221	Contig_1086.1 members c3_003_DV997391 c3_503_CO486935 c3_001_WS00725.B21_N16 c3_001_WS02625_G23 c3_001_WS02625.C21.1_G23 c3_001_WS00838.B21_P03 c3_001_WS0015.B21_G16 c3_001_WS0011.B21_K06 c1_001_WS0062.B21_C05 c3_002_WS0326.C21_I03 c3_001_WS0038.B21_M17 c3_003_CO482597 c1_001_WS0064.B21_H08 c3_001_WS00832.B21_M17 c3_504_CO488719 c3_504_CO488457 c3_001_WS00110.B21_I14 c3_504_CO489791 c3_003_CO4827…	Contig_1086.1	no hit	gb|EAY77364.1|hypothetical protein OsI_005211 [Oryza sativa (indica cultivar-group)].	95	3.4	no hit		ACTTCGTCAGTAACGGACCAACATGATGTCTGAGTCCGACAGA	GAGTCGAGGTCATATCGTCAACATGATGTCTGAGTCCGACAGC	TTATTACTAGTACATTCAATCATGAGAGTGTAGGCCAGCTAAACGTCGTGTCTGCCTATAGTGAGTC	1661	GTGTAGGCCAGCTAAACGTCGT	TOP	[A/C]	0	diploid	spruce	0	CCTTCAACTTTACTGTAAGAGTTTTGGATTGCATGGTCTCTCTAATGCATAAGTTCACATATATAGAGAACGTGATATTATTACACTTCTCATCAACAACATGATGTCTGAGTCCGACAG[A/C]TTTATTACTAGTACATTCAATCATGAGATTTCAGAACATGATGGAACCTCTGACAAAACAATAGACAGAAACCCTGTCGTGCTCAAAAAGGAAACAGGACATACAACACAATGCTGAGCC	TOP
234	Contig_1419_549	12a	22.441	Contig-1419-549-0_T_F_1639207	549	Contig_1055.1 members c3_001_WS0034.B21_M13 c3_001_WS0037.B21_F21 c3_001_WS0036.B21_O14 c3_001_WS0085.B21_P04 c3_001_WS00830.B21_D16 c3_001_WS00748.C21_F16 c3_001_WS00742.C21_F11 c3_001_WS0037.B21_G18 c3_001_WS0011.B21_B14 c3_001_WS0033.B21_O08 c3_001_WS0074.B21_C13 c3_001_WS0017.B21_O02 c3_003_CK445056 c3_001_WS00743.C21_J09 c3_001_WS0016.B21_J12 c3_001_WS0016.B21_N17 c3_001_WS0089.B21_H24 c3_00…	Contig_1055.1	no hit	ref|XP_001421467.1|predicted protein [Ostreococcus lucimarinus CCE9901]. >ref|XP_001421433.1|predicted protein [Ostreococcus lucimarinus CCE9901]. >gb|ABO99760.1|predicted protein [Ostreococcus lucimarinus CCE9901]. >gb|ABO99726.1|predicted protein [Ostreococcus lucimarinus CCE9901].	327	0.91	no hit		ACTTCGTCAGTAACGGACGCGCTCTCGATCCCGATCTGA	GAGTCGAGGTCATATCGTGCGCTCTCGATCCCGATCTGC	GACCTCCATTGCTACGAAAACAGTCGTAGGACGCTGTGCCTAGGTCTGCCTATAGTGAGTC	1006	AGTCGTAGGACGCTGTGCCTAG	TOP	[A/C]	0	diploid	spruce	0	GGACTCGGAGATGGACTGACCTCTTTGTGGGCAGCTGCTGCTTCGCCTGCGAGTAATATAATTATCGCCAAGACCGCCATCATCATTGCGCGCATATCTGCCGCTCTCGATCCCGATCTG[A/C]AGACCTCCATTGCTACGAAAACCCACTGCAAACTACACCTCAGATCCGATCGGGTAATTCGAATTCGGAATGCGCCGAAAAGAGACGGGTAGAAAGGGGGGGCCCGGGTACCCAATTCGC	TOP
235	Contig_152_216	12a	28.493	Contig-152-216-0_T_R_1639250	216	Contig_2662.1 members c3_001_WS0014.B21_A20 c3_001_WS00112.B21_M05 c3_001_WS0021.B21_D15 c3_001_WS0018.B21_I02 c3_001_WS0012.B21_I06 c3_001_WS0012.B21_M11 c1_001_WS00917.B21_N24 c2_002_WS02813.CR_A22 c2_002_WS02752.CR_J16 c2_002_WS02739.CR_D17 c2_002_WS02751.CR_I15 c2_002_WS02710.CR_F24 c2_002_WS02746.CR_C11 c2_002_WS02748.CR_I20 c2_002_WS02751.CR_E11 c2_002_WS02724.CR_C17 c2_002_WS02728.CR_P06	Contig_2662.1		gb|ABK20917.1|unknown [Picea sitchensis].	52	6.9e-18	no hit		ACTTCGTCAGTAACGGACGGGAGTTTTTGGAATGTATTTGACAAAAAA	GAGTCGAGGTCATATCGTGGGAGTTTTTGGAATGTATTTGACAAAAAT	CGAGTTTGGTGTTTTAGCTAAGCTTCGTAAGTGAGGCCGGTTCAGTCTGCCTATAGTGAGTC	1634	CTTCGTAAGTGAGGCCGGTTCA	TOP	[A/T]	0	diploid	spruce	0	GCTTAGCCCTCCTAGCTCTTGGCTATGCAATAACAACACCACCCCCCGTCCCATTGGCCCTTCCCCTTTTAGTTGTACATGCCTATTTTCTTGGAGTTTTTGGAATGTATTTGACAAAAA[A/T]TCGAGTTTGGTGTTTTAGCTAAGGTTTTATATCTATCAGTAAAATATGTTATTTTTAATTTGATAATTTCAATTTTTTTTTGTTCTTTACTTTTATTGATAAGATAGAGTTAGGAAGGAG	BOT
236	Contig_348_165	12b	0	Contig-348-165-0_T_R_1639494	165	c2_002_WS0283_J06_FL full-length	c2_002_WS0283_J06_FL	no hit	ref|YP_817472.1|RNA polymerase beta' subunit [Coffea arabica]. >sp|A0A325.1|DNA-directed RNA polymerase subunit beta'' (PEP) (Plastid-encoded RNA polymerase subunit beta'') (RNA polymerase subunit beta''). >gb|ABJ89669.1|RNA polymerase beta' subunit [Coffea arabica].	1391	6.6	no hit		ACTTCGTCAGTAACGGACTTCTATGGATTTGGCTTTATAGGAGAGA	GAGTCGAGGTCATATCGTTTCTATGGATTTGGCTTTATAGGAGAGG	TATTAGAATAGGAGGCGATTTGTTGAATTTACGCATTGTGACTGGACGTCTGCCTATAGTGAGTC	5397	TGAATTTACGCATTGTGACTGGAC	TOP	[A/G]	0	diploid	spruce	0	AAATCTTCAATACCAGGAGATCTGGGACTCAACTCAAACGCTTTTCAGCCATCTTGGAGTCGCCACACTTGTATCTGTTAATAGTTATATCTATTCTATGGATTTGGCTTTATAGGAGAG[A/G]GTATTAGAATAGGAGGCGATTTGTTCAGTGTCAGAAAAAACATTTTCNACAATTTTTTTGTTCAAATTATGTAAAATGTTTTGTTCATATATATAAATATATAGATGTTTTCGTATTGTA	BOT
237	Contig_1341_226	12b	14.406	Contig-1341-226-0_T_R_1639399	226	Contig_2881.1 members c3_001_WS00828.B21_E22 c3_001_WS00817.B21_O14 c3_003_CK444635 c3_001_WS00732.B21_H21 c3_001_WS00815.B21_G12 c3_003_DV997259 c3_001_WS00812.B21_F24 c1_001_WS00921.B21_B02 c3_001_WS00731.B21_N06 c3_504_CO487755 c3_001_WS0036.B21_D17 c3_001_WS0036.B21_M17 c3_003_CO480638 c3_001_WS00817.B21_C15 c3_001_WS0265.B21_N09 c3_003_CO483689	Contig_2881.1	no hit	gb|EAY86424.1|hypothetical protein OsI_007657 [Oryza sativa (indica cultivar-group)].	161	3.7	no hit		ACTTCGTCAGTAACGGACGCTTGAATTCTGACAGTTGGCCTA	GAGTCGAGGTCATATCGTGCTTGAATTCTGACAGTTGGCCTC	GTTCTTGCGTGGTTCATCTATAATTGTGCGGTACACCCTACTCGGTCTGCCTATAGTGAGTC	3814	AATTGTGCGGTACACCCTACTCG	TOP	[A/C]	0	diploid	spruce	0	TTGGTGTACCTGTGTAGTGTCCACCGGCCATTTGCATGTTATACTGAATTCTTCCATAGGCAGGTTTCAATTTGGGAAACAAGGCAGCAAAATTCAAGCTTGAATTCTGACAGTTGGCCT[A/C]TGTTCTTGCGTGGTTCATCTATTGTTTAGAATTTATAAGGATTTCATCTGTTCTTGGTCATAACTATTTCAGGAGGCTCGGGTTAGTGAATGTCTCCTACATTNCCAGCTAGTGGGACAG	BOT
238	Contig_2118_393	12b	28.208	Contig-2118-393-0_B_F_1639335	393	Contig_1056.1 members c3_003_DV993511 c3_003_CO482074 c3_001_WS00736.B21_K05 c3_001_WS00743.C21_E02 c3_001_WS00816.B21_C05 c3_001_WS00817.B21_O23 c1_001_WS00921.B21_F18 c3_001_WS00112.B21_D20 c1_001_WS00961.C21_O23 c1_001_WS00923.B21_B09 c2_002_WS02752.CR_H15 c3_001_WS02622_A06 c3_001_WS02622.C21.1_A06 c3_001_WS00723.B21_O07 c3_001_WS0076.B21_E24 c2_001_WS01010.B21_B17 c3_002_WS0326.C21_K20 c3_00…	Contig_1056.1	no hit	dbj|BAA57997.1|unnamed protein product [Chlorella vulgaris]. >pir|T07349|hypothetical protein 63 - Chlorella vulgaris chloroplast. >ref|NP_045921.1|hypothetical protein ChvulCp163 [Chlorella vulgaris].	63	3.4	no hit		ACTTCGTCAGTAACGGACGTCTGCTCTCTCCTTGAAGAACCAT	GAGTCGAGGTCATATCGTGTCTGCTCTCTCCTTGAAGAACCAC	AACCAGGAACCTGTTTATTGATAGGATCTCTCATGGACGCAGTTGGTCTGCCTATAGTGAGTC	2651	GGATCTCTCATGGACGCAGTTG	BOT	[T/C]	0	diploid	spruce	0	TGATAAATCAATGATATTAAATACCCCTTCTCTGGGCTTTCTGATCAGGAAATTCTAGTTCTTGTTTTTCTTGATCTTGAAGTTCTATTTTTTCCATATCAATAAACAGGTTCCTGGTTC[A/G]TGGTTCTTCAAGGAGAGAGCAGAGCAGCTCACAATGATTTGGGCAATGAGAATGAAATGATTTATATAATATTGTCGAATATCTATGGCAGATGAAGGCGTGATTTGAAGCTTCTTGTTG	BOT
239	Contig_679_239	12b	38.543	Contig-679-239-0_B_F_1639469	239	Contig_6465.1 members c5_501_WS0337.C21_I21 c5_501_WS0347.C21_F05 c5_501_WS03410.C21_N03 c5_501_WS0347.C21_D20 c5_501_WS0331.B21_M05 c5_001_WS0302.B21_B23 c3_003_DV973773 c3_003_DV978340	Contig_6465.1	no hit	dbj|BAD15970.1|hypothetical protein [Oryza sativa Japonica Group].	95	2.7	no hit		ACTTCGTCAGTAACGGACTCTCTCCACCATGGGAGTTAACAAT	GAGTCGAGGTCATATCGTTCTCTCCACCATGGGAGTTAACAAG	TTACACTGACAGAAAACTGATATAAATCGATATTTGCGAGGCACTGTATGGTCTGCCTATAGTGAGTC	5127	TCGATATTTGCGAGGCACTGTATG	BOT	[T/G]	0	diploid	spruce	0	TTGAGCCTTTTGGATGAATATCCATGCAAGGCCAGTTTTAGGCTCTAGATTTTGCAGTGATTAGTAGAATTAAATTGCTCTCCAGATTGAAACTTTATATCAGTTTTCTGTCAGTGTAAT[A/C]TTGTTAACTCCCATGGTGGAGAGATATACCTGTACCAGTCTTTGGCAATTTCTTTTGAAATTGATATATCTGTATCAGGCTTTGGCGATTCTCTGTCAATGAANNCCAGTCAATGGGTTT	BOT
240	Contig_605_491	12c	0	Contig-605-491-0_T_R_1639373	491	c3_001_WS00113.B21_L10	c3_001_WS00113.B21_L10		dbj|BAF80477.1|PSI reaction center subunit II [Citrus sinensis]. >dbj|BAF80470.1|PSI reaction center subunit II [Citrus sinensis].	207	2.6e-39	AT1G03130.1 | Symbols: PSAD-2 | PSAD-2 (photosystem I subunit D-2) | chr1:753528-754142 REVERSE	6.3e-39	ACTTCGTCAGTAACGGACCCTGGCTCTGGGGACGAGA	GAGTCGAGGTCATATCGTCCTGGCTCTGGGGACGAGG	TTCGCTCCAAATACAAGATAAAAGCAGGAGAGCTAGTTCCGTCGGTCTGCCTATAGTGAGTC	3038	AGCAGGAGAGCTAGTTCCGTCG	TOP	[A/G]	0	diploid	spruce	0	GTGGGAATCTCCAAAGGAACAGATCTTCGAGATGCCGACGGGTGGGGCGGCGATCATGAGGGAGGGCCCGAACCTCTTGAAGCTGGCGAGGAAGGAGCAGTGCCTGGCTCTGGGGACGAG[A/G]CTTCGCTCCAAATACAAGATAAAATACCAGTTCTACCGCGTTTTTCCAAACGGAGAAGTTCAGTACCTGCACCCTAAGGACGGCGTCTACCCGGAGAAGGTGAACCCCGGTCGCAAAGGC	BOT
241	Contig_421_186	12c	6.242	Contig-421-186-0_B_F_1639205	186	Contig_1401.1 members c3_001_WS00731.B21_P05 c3_001_WS0083.B21_F03 c1_001_IS0012.B21.1_O07 c3_001_WS00728.B21_E15 c3_502_DV977530 c3_502_DV976201 c3_501_CK435815 c1_001_IS0014.B21.1_M23 c3_001_WS0013.B21_G15 c2_002_WS0297_M19 c2_002_WS02914_O14 c3_001_WS0055.B21.1_B14 c3_001_WS00110.B21_I06 c2_002_WS02913_M15 c3_001_WS00824.B21_F08 c2_002_WS0279_O21 c2_002_WS0279.BR_O21 c2_002_WS0296_M06 c3_003_D…	Contig_1401.1		AT4G05050.1 | Symbols: UBQ11 | UBQ11 (UBIQUITIN 11); protein binding | chr4:2588269-2588958 REVERSE >AT4G02890.2 | Symbols: UBQ14 | UBQ14 (ubiquitin 14); protein binding | chr4:1278747-1279664 REVERSE >AT4G05050.2 | Symbols: UBQ11 | UBQ11 (UBIQUITIN 11); protein binding | chr4:2588269-2588958 REVERSE	230	2.8e-12	AT4G05050.1 | Symbols: UBQ11 | UBQ11 (UBIQUITIN 11); protein binding | chr4:2588269-2588958 REVERSE	1.8e-13	ACTTCGTCAGTAACGGACGCCTCTTCATGAGAATATCGGCGAT	GAGTCGAGGTCATATCGTGCCTCTTCATGAGAATATCGGCGAC	GTGCTCGAAATTTTCAAAAGCCTTGCGTCCGAGAGTAAGGGCGTCTGCCTATAGTGAGTC	1000	CCTTGCGTCCGAGAGTAAGGGC	BOT	[T/C]	0	diploid	spruce	0	CATATTTGCTGGCAAGCAGCTGGAGGATGGGCGAACTCTCGCCGATTACAACATCCAGAAGGAGTCTACACTTCACCTCGTCTTGCGTCTGCGTGGTGGCTTTTGAAAATTTCGAGCACA[A/G]TCGCCGATATTCTCATGAAGAGGGTCTAAATTCGCATTTCACCGATTTCTTAGCTTAGCTAGCAGTTAGATGTCGCGTCATATATGTTTTGGGTGTTTTTTTACTTTGTAAATTTCTTGC	BOT
242	Contig_3403_509	12c	9.278	Contig-3403-509-0_B_F_1639365	509	Contig_687.1 members c1_001_WS00930.B21_F01 c2_001_WS01030.B21_O19 c3_001_WS00754.C21_L02 c3_001_WS00812.B21_L02 c3_001_WS00821.B21_E10 c2_001_WS01039.B21_D09 c1_001_IS0011.B21.1_O02 c3_001_WS00817.B21_G21 c3_003_CO485864 c3_002_WS0324.B21_D17 c1_001_WS0093.B21_O12 c1_001_IS0012.B21.1_N09 c2_001_WS0105.B21_A18 c1_001_WS00940.B21_D12 c3_001_WS0071.B21_J14 c1_001_WS00968.C21_G19 c3_002_WS0326.C21_O…	Contig_687.1	no hit	no hit			no hit		ACTTCGTCAGTAACGGACGCCTGTGAGTGACTGGACAGGTCAGT	GAGTCGAGGTCATATCGTGCCTGTGAGTGACTGGACAGGTCAGG	GCTTTGATACCGTGTATTGTTTGGGAGCATGGACTCTATACGGCGTCTGCCTATAGTGAGTC	2994	GGGAGCATGGACTCTATACGGC	BOT	[T/G]	0	diploid	spruce	0	GTCTAATCCAATTATCCTCCCCAAGTTCGGAAAAAATATTAGTTCAAGCCTCTTGCCACTTTTATCTTCATTAACAGCAGTAGTNNAGCCTAGTTTGAAACAATACACGGTATCAAAGCT[A/C]CTGACCTGTCCAGTCACTCACAGGGTACACGTCCTAAGTTGTCATTGGGGTTGTGGATGCCTCGTNNNNATTATCATGGCAGATTTTTGTTAATGTTTGACGACGTTCGTTTGTTCTTCA	BOT
243	Contig_4229_373	12c	17.963	Contig-4229-373-0_B_R_1639371	373	Contig_25945.1 members c3_001_WS0057.B21_H22 c2_001_WS01035.B21_A18	Contig_25945.1		gb|AAX92706.1|metallothionein-like protein class II [Picea abies].	82	1.4e-24	AT3G09390.1 | Symbols: ATMT-K, ATMT-1, MT2, MT2A | MT2A (METALLOTHIONEIN 2A) | chr3:2889743-2890194 REVERSE	3.7e-13	ACTTCGTCAGTAACGGACCAAGGGATGCCACAGTATCCCT	GAGTCGAGGTCATATCGTCAAGGGATGCCACAGTATCCCC	ACCTTTCTTTCGGTGAGAAGAATTCCAGGGGAGCTACGAGCGTGTCTGCCTATAGTGAGTC	3030	ATTCCAGGGGAGCTACGAGCGT	BOT	[T/C]	0	diploid	spruce	0	AGCATCACAGCCACAGCCATTCTCTCCGGCTACGGTAACAGAATCGTCGAAATAACCATTGTCAGAAGCCGTGGCCGCAAAAAGCGGTGCCTCCACCGTCTTCTCACCGAAAGAAAGGTC[A/G]GGGATACTGTGGCATCCCTTGCAGCCAGAGCCGCACTTGCAGCTATCGCCGCACCCGCAATTTCCTCCACAGCACGACATTTTTCAGCGCAGAGAGAATCGAACTCCTCACGAGCAAACT	TOP
244	Contig_3370_370	12c	22.629	Contig-3370-370-0_T_R_1639410	370	Contig_84.1 members c3_001_WS00810.B21.1_M23 c2_001_WS01031.B21_P11 c3_001_WS0075.B21_A06 c3_001_WS00735.B21.1_F15 c3_001_WS0018.B21_D08 c3_001_WS00750.C21_N12 c3_002_CK439959 c1_001_WS00962.C21_M03 c3_501_CK435555 c3_001_WS00838.B21_J19 c3_003_CK444497 c3_001_WS00713.B21_J08 c3_001_WS02623_B09 c3_001_WS02623.C21.1_B09 c3_001_WS00833.B21_N18 c3_001_WS0013.B21_H21 c3_501_CK435993 c3_001_WS0037.B21…	Contig_84.1		emb|CAP69837.1|cyclophilin [Ricinus communis].	133	9.9e-10	AT2G29960.1 | Symbols: ATCYP5, CYP5 | CYP5 (cyclophilin 5); peptidyl-prolyl cis-trans isomerase | chr2:12776260-12777605 REVERSE	7.9e-11	ACTTCGTCAGTAACGGACTGGGGAGCTTTCTACGGATTAGTTC	GAGTCGAGGTCATATCGTTGGGGAGCTTTCTACGGATTAGTTG	ACTCTTCTAGTTGAGATCTCCATCATGCTGGGCTACCGTAACGATACGTCTGCCTATAGTGAGTC	3934	ATGCTGGGCTACCGTAACGATAC	TOP	[C/G]	0	diploid	spruce	0	TGGAAAAGTTATTTCTGGAATGGATGTTGTTTATAAAGTAGAAGCAGAAGGAAAACAGAGTGGTCAACCAAAAAGAAAAGTAAAGATTGCAGACAGTGGGGAGCTTTCTACGGATTAGTT[C/G]AACTCTTCTAGTTGAGATCTCCATCAATCAATGGATACAAAGATTGAGTTTGACTTTGGCAAATCGACAGACTCATGCATTTCTTTCCCAAATTTAATGAGCCAATATGTTTGTATCGTC	BOT
245	Contig_1234_457	12c	32.473	Contig-1234-457-0_B_R_1639457	457	c3_501_DV970776 GQ0045.TB_O04	c3_501_DV970776	no hit	emb|CAA31913.1|alpha-amylase 2/8 [Triticum aestivum].	52	0.65	no hit		ACTTCGTCAGTAACGGACGGATGGAGGTAATTGGAGGTCAGAATT	GAGTCGAGGTCATATCGTGGATGGAGGTAATTGGAGGTCAGAATG	ATATCAAGGGATTGGTGATATGTTATCGTCAACCTTATTGCGCTCAGGTCTGCCTATAGTGAGTC	5021	TATCGTCAACCTTATTGCGCTCAG	BOT	[T/G]	0	diploid	spruce	0	TATACTGCTGCTTGTTATTAAAAGTAGCAATGCTCGATGAAAAAAGCAAGAGAACCACCTATCCATTCAGAGCAGGTCATTACTCCCAGTGAATATACATATCACCAATCCCTTGATATC[A/C]ATTCTGACCTCCAATTACCTCCATCGTATGAAAGTAATTTTTTTATATAGAATATATCAATACTGAACTTAGGAGTAGATAGCAGCATAGTTGATTATTCTCCATCCTCTAATGGCTCTT	TOP
246	Contig_1811_219	12c	36.809	Contig-1811-219-0_T_F_1639473	219	Contig_23044.1 members c3_001_WS0263.B21_C04 c3_501_DV974549	Contig_23044.1	no hit	emb|CAN79518.1|hypothetical protein [Vitis vinifera].	532	0.89	no hit		ACTTCGTCAGTAACGGACCGAGCACCCAAATCCAACATTAAA	GAGTCGAGGTCATATCGTCGAGCACCCAAATCCAACATTAAG	CATACAACCTACCCTAATCCCCTCGAATGGTCGATGGCTTCTATAGTCTGCCTATAGTGAGTC	5157	CTCGAATGGTCGATGGCTTCTATA	TOP	[A/G]	0	diploid	spruce	0	ATGTAACCATTACTCACATGGAAGGCACACAATACAAGCATACAATACATATTTCCAAAATTTAAAAAACAACTGGCAGTGGTGTTCTTCTAAAGGACGAGCACCCAAATCCAACATTAA[A/G]ACATACAACCTACCCTAATCCCCAATATGTCCAGAAAACTAGCAGAGAAATCAAATTCGCAATGAAAATTAGGCATGAAAGGGATTCAGACCATATTATTGGCCATTTTATTGGAATCCT	TOP
247	Contig_3545_658	12c	41.919	Contig-3545-658-0_B_R_1639150	658	Contig_1894.1 members c3_001_WS00734.B21_D17 c3_001_WS00815.B21_H12 c3_001_WS00826.B21_P11 c3_001_WS00716.B21_H09 c3_001_WS00754.C21_L23 c3_001_WS00810.B21.1_B23 c3_001_WS02631.C21_B02 c3_001_WS0072.B21_D20 c3_001_WS02632.C21_D11 c3_001_WS0261.B21_N07 c3_001_WS0072.B21_L01 c3_001_WS00727.B21_A17 c3_001_WS00817.B21_N23 c3_001_WS0082.B21_H19 c3_003_DV980467 c3_003_CO480520 c3_001_WS00817.B21_G14 c2…	Contig_1894.1	no hit	dbj|BAF25186.1|Os09g0439100 [Oryza sativa (japonica cultivar-group)]. >ref|NP_001063272.1|Os09g0439100 [Oryza sativa (japonica cultivar-group)].	94	3.4	no hit		ACTTCGTCAGTAACGGACGTCAGATGATAACATTGCTTACCAGAAT	GAGTCGAGGTCATATCGTGTCAGATGATAACATTGCTTACCAGAAG	TTATTGGTTTTTCAATCTTTAGGGGTAAATCTCGACCGTTCGTCCGTCTGCCTATAGTGAGTC	67	GGTAAATCTCGACCGTTCGTCC	BOT	[T/G]	0	diploid	spruce	0	AAAATTTAGGCTTTTGAACTGCCTAATGTTTTTATTAGTTATCTATAAATGTAAGTCATCATTACTGGAGACGACTTTGCAAGTCATCAATAATCCCCTAAAGATTGAAAAACCAATAAG[A/C]TTCTGGTAAGCAATGTTATCATCTGAGAAGCGATATTACATATAAAAAGAAGACGATAGATAAAACTTTGGAAACATTCACATTGAAGAATGAAAATAATAGATCTAATTGCTTGTATAA	TOP
248	Contig_839_121	12c	50.983	Contig-839-121-0_T_R_1639439	121	Contig_921.1 members c3_001_WS00753.C21_O22 c3_002_CK440971 c3_002_CK440972 c3_001_WS00815.B21_L11 c3_502_CK434800 c3_001_WS00747.C21_D20 c3_001_WS0015.B21_B10 c3_001_WS0073.B21_C05 c3_002_CK440443 c3_001_WS00748.C21_A22 c3_001_WS00836.B21.1_C18 c3_001_WS00741.C21_F01 c3_001_WS00750.C21_O10 c2_001_WS0105.B21_P05 c3_001_WS00740.C21_F03 c3_001_WS02614.B21_B18 c2_001_WS01038.B21_N22 c3_001_WS0024.B2…	Contig_921.1	no hit	emb|CAD33257.1|alternative oxidase [Crocus sativus].	156	0.016	no hit		ACTTCGTCAGTAACGGACAACACCATTGTAATGCTTGACTTATTCTC	GAGTCGAGGTCATATCGTAACACCATTGTAATGCTTGACTTATTCTG	ATTATTCTGGATCTATTCAAATTTTGAACCTATCTTCACGAGCGACACGTCTGCCTATAGTGAGTC	4107	GAACCTATCTTCACGAGCGACAC	TOP	[C/G]	0	diploid	spruce	0	GTCTGTAAGTCAATAAAGAGATAGTCTACTTAATGGCTCTGTTGATTTGATAATTGTTTCTATTCTTNCCAGGATTGTTTTTATAAATATTAAACACCATTGTAATGCTTGACTTATTCT[C/G]CATTATTCTGGATCTATTCAAATTTTAAAGGCCCATATNTTTTCCTACAAAAAAAAAAAAAAAAAACTCGAGGGGGGGCCCGGTACCCAATTCGCCCTATAGTGAGTCGTATACGCGCGT	BOT
249	Contig_2553_558	12c	51.382	Contig-2553-558-0_T_R_1639367	558	Contig_689.1 members c3_003_CO481866 c3_002_CK441094 c3_001_WS00751.C21_G10 c2_002_WS02726_G06 c3_001_WS0056.B21.1_D23 c3_001_WS0073.B21_M05 c2_002_WS02726.CR_G06 c3_002_CK442244 c3_002_CK442242 c3_003_CO478453 c3_001_WS00825.B21_E20 c3_002_WS03222.C21_M20 c3_001_WS0023.B21_I18 c3_001_WS00716.B21_L03 c3_002_CK443119 c1_001_WS0092.B21_B18 c3_003_CO484192 c3_002_CK443118 c3_001_WS0021.B21_J18 c3_00…	Contig_689.1		gb|AAY17262.1|TSC13 protein [Nicotiana benthamiana].	310	7.6e-35	AT3G55360.1 | Symbols: ECR, CER10, ATTSC13, TSC13 | ATTSC13/CER10/ECR/TSC13 (ENOYL-COA REDUCTASE); 3-oxo-5-alpha-steroid 4-dehydrogenase/ fatty acid elongase/ trans-2-enoyl-CoA reductase (NADPH) | chr3:20532163-20533833 REVERSE	4.3e-35	ACTTCGTCAGTAACGGACGCAATCATCCCCTGTATACCCCTGTA	GAGTCGAGGTCATATCGTGCAATCATCCCCTGTATACCCCTGTG	GTGAGAAACAAATAAAGATTGGGGTCGGTACTCTGAACAGGGGTTGTCTGCCTATAGTGAGTC	2999	GTCGGTACTCTGAACAGGGGTT	TOP	[A/G]	0	diploid	spruce	0	TGTTCACAGGTTCAGCCATGCAACTTCGCCACTTTCTAATGTGTTTAGAAACTGCTGTTACTACTGGACCTTTGGTGCAGTCATAGCTTATTTTGTCAATCATCCCCTGTATACCCCTGT[A/G]AGTGAGAAACAAATAAAGATTGGGTTTGGGCTGGGGATTGTATGTCAGGTAGCAAACTTTTACTGCCATATTTTGTTGAGGAATCTTAGGATCCCTGGAGGTAAAGGAGGATATCAAATT	BOT
250	WS0021_L13_301	13	0	WS0021-L13-301-0_T_F_1639522	301	Contig_204.1 members c3_003_CO486426 c2_001_WS01040.B21_A05 c2_001_WS0045.B21_E22 c3_002_WS03224.C21_O15 c3_001_WS0016.B21_I08 c2_001_WS01048.B21_C24 c3_001_WS0012.B21_A14 c3_001_WS00728.B21_G19 c3_001_WS0073.B21_H03 c1_001_WS00919.B21_G20 c3_001_WS00812.B21_P11 c3_001_WS0079.B21_H11 c2_002_WS02921.CR_I15 c2_002_WS0296.BR_I12 c3_003_CO483858 c3_001_WS00713.B21_N22 c2_001_WS01027.B21_P08 c3_001_WS…	Contig_204.1		gb|ABA18653.1|glutamate decarboxylase [Pinus pinaster].	509	2.8e-27	AT1G65960.1 | Symbols: GAD2 | GAD2 (GLUTAMATE DECARBOXYLASE 2); calmodulin binding | chr1:24559531-24560916 FORWARD	1.1e-16	ACTTCGTCAGTAACGGACAGCGCGTCAAGTTCATGCAACA	GAGTCGAGGTCATATCGTAGCGCGTCAAGTTCATGCAACG	CTTCTCTATGTCGCGAACCTTTCCGCCAAGTTAGCAGAAATCCGTCTGCCTATAGTGAGTC	6110	TTTCCGCCAAGTTAGCAGAAATCC	TOP	[A/G]	0	diploid	spruce	0	TTCAMTTTCGTGGAATCTATATCTATGTCTTTCACTTCTTTCAGCTCAGGATGGCTTTCTACCAGAGAGGCCGTCACTTCCGTCACTAACTTTGAAGGAAGCGCGTCAAGTTCATGCAAC[A/G]CCTTCTCTATGTCGCGAACCAGTCGTTCTGCGAGACTCCKGTTGAAATCTTCGCGAACCACCACGCGCAGAAGGGTGACTTGCTGTGCGTCGGGAGCCATGGTGTACGCGGGCACKATCC	TOP
251	Contig_2062_390	13	1.815	Contig-2062-390-0_T_F_1639218	390	Contig_204.1 members c3_003_CO486426 c2_001_WS01040.B21_A05 c2_001_WS0045.B21_E22 c3_002_WS03224.C21_O15 c3_001_WS0016.B21_I08 c2_001_WS01048.B21_C24 c3_001_WS0012.B21_A14 c3_001_WS00728.B21_G19 c3_001_WS0073.B21_H03 c1_001_WS00919.B21_G20 c3_001_WS00812.B21_P11 c3_001_WS0079.B21_H11 c2_002_WS02921.CR_I15 c2_002_WS0296.BR_I12 c3_003_CO483858 c3_001_WS00713.B21_N22 c2_001_WS01027.B21_P08 c3_001_WS…	Contig_204.1		gb|ABA18653.1|glutamate decarboxylase [Pinus pinaster].	509	3.9e-23	no hit		ACTTCGTCAGTAACGGACGCGTTGAACACATGACACGAGTTCAA	GAGTCGAGGTCATATCGTGCGTTGAACACATGACACGAGTTCAG	TTCGTGGAATCTATATCTATGTCTTGACCTGTACTCTCGCGCAATTCGTCTGCCTATAGTGAGTC	1151	GACCTGTACTCTCGCGCAATTC	TOP	[A/G]	0	diploid	spruce	0	GTTTTAGCCATTTCAATGGCTCTTAGCAAACACGATTGGCCTTCTGCGCGACAAATTTCTTCCATGCCTTTACGGCTTTTTGTGAGTTAAGGATTTCGTTGAACACATGACACGAGTTCA[A/G]TTTCGTGGAATCTATATCTATGTCTTTCACTTCTTTCAGCTCAGGATGGCTTTCTACCAGAGAGGCCGTCACTTCCGTCACTAACTTTGAAGGAAGCGCGTCAAGTTCATGCAACGCCTT	TOP
252	Contig_1305_426	13	3.386	Contig-1305-426-0_T_R_1639442	426	Contig_997.1 members c3_001_WS00820.B21_L14 c2_001_WS01025.B21.1_C10 c3_001_WS0035.B21_I18 c1_001_WS00952_N12 c1_001_WS00952.B21_N12 c1_001_WS0062.B21_F14 c3_001_WS0072.B21_D08 c3_001_WS0039.B21_N09 c3_001_WS0057.B21_H08 c3_001_WS0264.B21_I16 c1_001_WS00913.B21_C21 c1_001_IS0012.B21.1_B05 c3_502_CK434561 c3_001_WS0071.B21_H05 c1_001_WS00965.C21_C24 c3_502_DV978263 c3_002_WS0327.C21_D19 c3_501_DV9…	Contig_997.1	no hit	gb|AAX45178.1|CYCLOIDEA-like [Dipsacus pilosus].	67	7.1	no hit		ACTTCGTCAGTAACGGACATTTAACACGGCACCATAGCCGA	GAGTCGAGGTCATATCGTATTTAACACGGCACCATAGCCGG	ATTCGGATTAGAATAACTGATCAATGTATCCAACGAGGCCCAGTTTGGTCTGCCTATAGTGAGTC	4125	TGTATCCAACGAGGCCCAGTTTG	TOP	[A/G]	0	diploid	spruce	0	ATGTAGTTCAGTTTGTATGAGAATTTGGATATGGTTGGCCTTTTGTGAAGTGAAGTCTCTGGATTTATTGTTGACTTATAAATGTTTTCATTGTTTAAATTTAACACGGCACCATAGCCG[A/G]CATTCGGATTAGAATAACTGATCAATATAGGGCCACCTTATTTCATTTTCAAAAAAAAGCCTAATTAGCCCACATGAGTTTTCTCATAGATTCTATGTGTGCTTGCTCTGTCTTTTCTTC	BOT
