# Supplementary material for: Defense mechanisms against herbivory in Picea: sequence evolution and expression regulation of gene family members in the phenylpropanoid pathway
Source: BMC Genomics. 2011 Dec 16;12:608. doi: 10.1186/1471-2164-12-608 (PMC3288119; doi:10.1186/1471-2164-12-608)
Supplement: Additional file 3 — Genotype data for individuals of the QTL mapping population with resolved sibship (see Material and Methods). SNPs that are part of the framework linkage map are displayed regarding their assignment to linkage groups (LG) and their positions on LGs in map distances (centiMorgan, cM). [file 1471-2164-12-608-S3.XLS]

## Sheet: additional file 3
SNP		Contig_3620_322	Contig_199_167	Contig_719_249	Contig_4216_318	Contig_1225_215	Contig_334_284	Contig_138_232	Contig_1273_281	Contig_99_149	Contig_1383_396	Contig_1291_240	Contig_17_331	Contig_3389_814	Contig_92_262	Contig_769_268	Contig_137_251	Contig_3274_933	Contig_3130_332	Contig_1619_612	Contig_725_198	Contig_2580_335	Contig_2443_206	Contig_2443_400	Contig_1856_152	Contig_389_154	Contig_28_365	Contig_664_212	Contig_1039_304	Contig_1410_248	Contig_1786_170	Contig_4019_364	Contig_230_792	Contig_556_520	Contig_2500_415	Contig_1052_531	Contig_165_133	Contig_4337_621	Contig_576_426	Zn_1_3_221	Contig_2124_258	HCT_1_422	Contig_2574_252	Contig_1680_513	Contig_995_512	Contig_3078_224	Contig_1761_256	Contig_3770_332	Contig_1522_299
LG		1	1	1	1	1	1	1	1	1	1	1	1	1	1	1	1	1	1	1	1	1	1	1	1	1	1	1	1	1	1	1	1	1	1	1	1	1	1	1	1	1	1	1	1	1	1	1	1
cM		0	2.654	4.085	6.462	8.338	12.037	14.496	17.358	21.241	22.784	23.803	28.244	28.28	30.613	31.37	33.333	35.352	37.145	41.137	41.343	43.912	44.501	46.412	47.498	51.513	51.907	52.348	60.432	61.65	64.168	66.34	70.541	70.891	71.246	75.113	75.219	76.345	76.923	78.403	82.112	84.861	86.969	89.974	91.152	93.111	97.205	104.79	110.37
	id
	22A01	-	BB	AB	AA	AA	AA	AB	AB	AA	AB	BB	AA	BB	BB	BB	BB	AA	AA	AA	AA	-	AA	BB	-	BB	BB	BB	AA	AA	AB	AA	AB	BB	AA	AB	BB	AA	BB	AA	AA	AB	AA	-	BB	AA	BB	AA	BB
	22A02	-	BB	AB	AB	AB	AB	AA	BB	AA	AB	BB	AA	BB	BB	BB	BB	AA	AA	AB	AA	-	AA	BB	-	BB	BB	BB	AA	AA	AB	AA	AB	BB	AA	AA	BB	AA	BB	AA	AA	AB	AA	-	BB	AB	BB	AA	BB
	22A03	-	BB	AB	AB	AB	AA	AB	BB	AA	BB	BB	AA	BB	BB	BB	BB	AA	AA	AA	AA	-	AA	BB	-	BB	AB	BB	AA	AA	AA	-	AB	BB	AB	AB	BB	AA	AB	AB	AA	AB	AA	-	BB	AA	BB	AA	BB
	22A04	-	AB	BB	AB	AB	AA	BB	BB	AA	AB	BB	AA	BB	BB	BB	BB	AB	AA	AB	AA	-	AB	AB	-	BB	AB	BB	AA	AA	BB	AA	AA	BB	AB	AA	BB	AA	AB	AB	AA	AB	AA	-	BB	AA	BB	AA	BB
	22A05	-	AB	BB	AB	AB	AB	AB	BB	AA	AB	BB	AA	BB	BB	BB	BB	AA	AA	AB	AA	-	AB	AB	-	AB	AB	BB	AA	AA	AB	AA	AA	BB	AA	AA	BB	AA	BB	AA	AA	AB	AA	-	BB	AA	BB	AA	BB
	22A06	-	AB	BB	AB	AB	AA	AB	BB	AA	AB	BB	AA	BB	BB	BB	BB	AA	AA	AA	AA	-	AB	AB	-	BB	BB	BB	AA	AA	AA	AA	AA	BB	AA	AB	BB	AA	BB	AA	AA	AB	AA	-	BB	AB	BB	AA	BB
	22A08	-	AB	BB	AA	AA	AA	BB	AB	AA	AB	BB	AA	BB	BB	BB	BB	AA	AA	AA	AA	-	AB	AB	-	BB	BB	BB	AA	AA	AA	AA	AA	BB	AB	AB	BB	AA	AB	AB	AA	AB	AA	-	BB	AB	BB	AA	BB
	22A09	-	BB	AB	AB	AB	AB	BB	BB	AA	BB	BB	AA	BB	BB	BB	BB	AB	AA	BB	AA	-	AB	AB	-	AB	BB	BB	AA	AA	BB	AA	AA	BB	AA	AA	BB	AA	AB	AA	AA	AB	AA	-	BB	AB	BB	AA	BB
	22A11	-	BB	AB	AA	AA	AB	AB	AB	AA	BB	BB	AA	BB	BB	BB	BB	AB	AA	BB	AA	-	AB	AB	-	BB	BB	BB	AA	AA	AB	AA	AA	BB	AA	AB	BB	AA	BB	AA	AA	AB	AA	-	BB	AB	BB	AA	BB
	22A12	-	BB	AB	AA	AA	AB	BB	AB	AA	BB	BB	AA	BB	BB	BB	BB	AB	AA	AB	AA	-	AA	BB	-	BB	AB	BB	AA	AA	AB	AA	AB	BB	AA	AB	BB	AA	BB	AA	AA	AB	AA	-	BB	AA	BB	AA	BB
	22A13	-	BB	AB	AA	AA	AB	BB	AB	AA	BB	BB	AA	BB	BB	BB	BB	AB	AA	AB	AA	-	AA	BB	-	BB	AB	BB	AA	AA	AB	AA	AB	BB	AA	AB	BB	AA	BB	AA	AA	AB	AA	-	BB	AA	BB	AA	BB
	22A14	-	AB	BB	AB	AB	AB	BB	BB	AA	BB	BB	-	BB	BB	BB	BB	AA	AA	AB	AA	-	AB	AB	-	AB	AB	BB	AA	AA	AA	AA	AA	BB	AA	AA	BB	AA	BB	AA	AA	AB	AA	-	BB	AB	BB	AA	BB
	22A15	-	AB	BB	AB	AB	AA	AB	BB	AA	BB	BB	AA	BB	BB	BB	BB	AB	AA	AB	AA	-	AA	BB	-	BB	BB	BB	AA	AA	BB	AA	AB	BB	AA	AA	BB	AA	BB	AA	AA	AB	AA	-	BB	AA	BB	AA	BB
	22A16	-	BB	AB	AA	AA	AB	AA	AB	AA	BB	BB	AA	BB	BB	BB	BB	AB	AA	AB	AA	-	AA	BB	-	BB	BB	BB	AA	AA	AA	AA	AB	BB	AA	AB	BB	AA	BB	AA	AA	AB	AA	-	BB	AB	BB	AA	BB
	22A17	-	BB	AB	AA	AA	AB	AA	AB	AA	BB	BB	AA	BB	BB	BB	BB	AA	AA	AB	AA	-	AB	AB	-	AB	AB	BB	AA	AA	AB	AA	AA	BB	AA	AA	BB	AA	BB	AA	AA	AB	AA	-	BB	AB	BB	AA	BB
	22A18	-	AB	BB	AB	AB	AB	AB	BB	AA	AB	BB	AA	BB	BB	BB	BB	AB	AA	AB	AA	-	AA	BB	-	BB	AB	BB	AA	AA	BB	AA	AB	BB	AB	AA	BB	AA	AB	AB	AA	AB	AA	-	BB	AA	BB	AA	BB
	22A19	-	BB	AB	AA	AA	AA	AA	AB	AA	BB	BB	AA	BB	BB	BB	BB	AB	AA	BB	AA	-	AA	BB	-	BB	BB	BB	AA	AA	AB	AA	AA	BB	AA	AA	BB	AA	BB	AA	AA	AB	AA	-	BB	AB	BB	AA	BB
	22A20	-	AB	BB	AB	AB	AA	BB	BB	AA	AB	BB	AA	BB	BB	BB	BB	AA	AA	AB	AA	-	AB	AB	-	AB	BB	BB	AA	AA	AB	AA	AA	BB	AA	AA	BB	AA	BB	AA	AA	AB	AA	-	BB	AA	BB	AA	BB
	22A21	-	AB	BB	AA	AA	AA	AB	AB	AA	BB	BB	AA	BB	BB	BB	BB	AB	AA	AB	AA	-	AA	BB	-	BB	AB	BB	AA	AA	AB	AA	AB	BB	AA	AB	BB	AA	BB	AA	AA	AB	AA	-	BB	AA	BB	AA	BB
	22A22	-	BB	AB	AA	AA	AB	AA	AB	AA	BB	BB	AA	BB	BB	BB	BB	AA	AA	AB	AA	-	AB	AB	-	AB	AB	BB	AA	AA	BB	AA	AA	BB	AB	AB	BB	AA	AB	AB	AA	AB	AA	-	BB	AB	BB	AA	BB
	22A23	-	AB	BB	AA	AA	AB	AB	AB	AA	AB	BB	AA	BB	BB	-	BB	AA	AA	AB	AA	-	AA	BB	-	BB	BB	BB	AA	AA	AB	AA	AB	BB	AB	AB	BB	AA	AB	AB	AA	AB	AA	-	BB	AA	BB	AA	BB
	22A24	-	BB	AB	AA	AA	AA	AB	AB	AA	BB	BB	AA	BB	BB	BB	BB	AB	AA	AB	AA	-	AA	BB	-	AB	AB	BB	AA	AA	AA	AA	AA	-	AA	AB	BB	AA	BB	AA	AA	AB	AA	-	BB	AB	BB	AA	BB
	22A25	-	AB	BB	AA	AA	AB	AB	AB	AA	AB	BB	AA	BB	BB	BB	BB	AB	AA	BB	AA	-	AA	BB	-	BB	BB	BB	AA	AA	BB	AA	AB	BB	AB	AB	BB	AA	AB	AB	AA	AB	AA	-	BB	AB	BB	AA	BB
	22B01	-	BB	AB	AA	AA	AB	AB	AB	AA	AB	BB	AA	BB	BB	BB	BB	AA	AA	AB	AA	-	AA	BB	-	AB	BB	BB	AA	AA	AB	AA	AA	BB	AA	AB	BB	AA	BB	AA	AA	AB	AA	-	BB	AA	BB	AA	BB
	22B02	-	AB	BB	AB	AB	AB	AA	BB	AA	BB	BB	AA	BB	BB	BB	BB	AA	AA	AB	AA	-	AB	AB	-	AB	AB	BB	AA	AA	AB	AA	AB	BB	AB	AA	BB	AA	AB	AB	AA	AB	AA	-	BB	AB	BB	AA	BB
	22B03	-	BB	AB	AB	AB	AA	AB	BB	AA	BB	BB	AA	BB	BB	BB	BB	AB	AA	AB	AA	-	AB	AB	-	BB	AB	BB	AA	AA	AB	AA	AB	BB	AB	AB	BB	AA	BB	AB	AA	AB	AA	-	BB	AA	BB	AA	BB
	22B04	-	AB	BB	AA	AA	AA	AB	AB	AA	BB	BB	AA	BB	BB	BB	BB	AB	AA	AB	AA	-	AB	AB	-	BB	AB	BB	AA	AA	AB	AA	AA	BB	AB	AA	BB	AA	AB	AB	AA	AB	AA	-	BB	AA	BB	AA	BB
	22B05	-	BB	AB	AB	AB	AB	AB	BB	AA	BB	BB	AA	BB	BB	BB	BB	AB	AA	BB	AA	-	AB	AB	-	BB	BB	BB	AA	AA	BB	AA	AA	BB	AA	AA	BB	AA	BB	AA	AA	AB	AA	-	BB	AA	BB	AA	BB
	22B07	-	BB	AB	AB	AB	AA	AB	AB	AA	BB	BB	AA	BB	BB	BB	BB	AA	AA	AA	AA	-	AA	BB	-	BB	AB	BB	AA	AA	AA	AA	AB	BB	AB	AB	BB	AA	AB	AB	-	AB	AA	-	BB	AA	BB	AA	BB
	22B08	-	AB	BB	AA	AA	AA	AB	AB	AA	AB	BB	AA	BB	BB	BB	BB	AB	AA	BB	AA	-	AA	BB	-	BB	BB	BB	AA	AA	BB	AA	AA	BB	AB	AA	BB	AA	AB	AB	AA	AB	AA	-	BB	AA	BB	AA	BB
	22B09	-	AB	BB	AB	AB	AA	AA	BB	AA	AB	BB	AA	BB	BB	BB	BB	AB	AA	AB	AA	-	AB	AB	-	BB	AB	BB	AA	AA	AB	AA	AA	BB	AB	AB	BB	AA	AB	AB	AA	AB	AA	-	BB	AA	BB	AA	BB
	22B10	-	BB	AB	AA	AA	AB	BB	AB	AA	BB	BB	AA	BB	BB	BB	BB	AA	AA	AB	AA	-	AA	BB	-	AB	AB	BB	AA	AA	AB	AA	AB	BB	AB	AA	BB	AA	AB	AB	AA	AB	AA	-	BB	AB	BB	AA	BB
	22B11	-	AB	BB	AA	AA	AB	AA	AB	AA	AB	BB	AA	BB	BB	BB	BB	AA	AA	AB	AA	-	AA	BB	-	AB	AB	BB	AA	AA	AB	AA	AB	BB	AB	AA	BB	AA	AB	AB	AA	AB	AA	-	BB	AB	BB	AA	BB
	22B12	-	BB	BB	AA	AA	AB	BB	AB	AA	BB	BB	AA	BB	BB	BB	BB	AB	AA	AB	AA	-	AA	BB	-	BB	BB	BB	AA	AA	AB	AA	AB	BB	AA	AB	BB	AA	AB	AB	AA	AB	AA	-	BB	AB	BB	AA	BB
	22B13	-	BB	AB	AA	AA	AA	BB	AB	AA	BB	BB	AA	BB	BB	BB	BB	AB	AA	AB	AA	-	AA	BB	-	BB	AB	BB	AA	AA	AA	AA	AB	BB	AB	AB	BB	AA	AB	AB	AA	AB	AA	-	BB	AB	BB	AA	BB
	22B14	-	BB	AB	AA	AA	AB	AA	AB	AA	BB	BB	AA	BB	BB	BB	BB	AA	AA	AB	AA	-	AA	BB	-	AB	AB	BB	AA	AA	AB	AA	AA	BB	AB	AB	BB	AA	AB	AB	AA	AB	AA	-	BB	AA	BB	AA	BB
	22B15	-	AB	BB	AB	AB	AA	AA	BB	AA	BB	BB	AA	BB	BB	BB	BB	AA	AA	AA	AA	-	AB	AB	-	BB	AB	BB	AA	AA	AA	AA	AA	BB	AA	AB	BB	AA	BB	AA	AA	AB	AA	-	BB	AA	BB	AA	BB
	22B16	-	AB	BB	AB	AB	AB	AB	BB	AA	AB	BB	AA	BB	BB	BB	BB	AA	AA	AA	AA	-	AA	BB	-	AB	BB	BB	AA	AA	AB	AA	AB	BB	AA	AA	BB	AA	BB	AA	AA	AB	AA	-	BB	AA	BB	AA	BB
	22B17	-	BB	AB	AA	AA	AB	AB	BB	AA	AB	BB	AA	BB	BB	BB	BB	AB	AA	AB	AA	-	AB	AB	-	AB	BB	BB	AA	AA	AA	AA	AA	BB	AA	AB	BB	AA	BB	AA	AA	AB	AA	-	BB	AB	BB	AA	BB
	22B18	-	BB	AB	AA	AA	AB	AB	AB	AA	BB	BB	AA	BB	BB	BB	BB	AB	AA	AB	AA	-	AA	BB	-	AB	BB	BB	AA	AA	AA	AA	AA	BB	AA	AA	BB	AA	BB	AA	AA	AB	AA	-	BB	AB	BB	AA	BB
	22B19	-	AB	BB	AB	AB	AB	AB	BB	AA	AB	BB	AA	BB	BB	BB	BB	AB	AA	AB	AA	-	AB	AB	-	AB	BB	BB	AA	AA	AA	AA	AB	BB	AA	AB	BB	AA	BB	AA	AA	AB	AA	-	BB	AB	BB	AA	BB
	22B20	-	BB	AB	AA	AA	AB	AA	AB	AA	BB	BB	AA	BB	BB	BB	BB	AB	AA	BB	AA	-	AA	BB	-	AB	AB	BB	AA	AA	BB	AA	AB	BB	AB	AA	BB	AA	AB	AB	AA	AB	AA	-	BB	AA	BB	AA	BB
	22B21	-	AB	BB	AA	AA	AA	AB	AB	AA	AB	BB	AA	BB	BB	BB	BB	AA	AA	AA	AA	-	AA	BB	-	AB	BB	BB	AA	AA	AA	AA	AA	BB	AA	AB	BB	AA	BB	AA	AA	AB	AA	-	BB	AA	BB	AA	BB
	22B22	-	AB	BB	AA	AA	AB	AB	AB	AA	BB	BB	AA	BB	BB	BB	BB	AB	AA	BB	AA	-	AA	BB	-	BB	AB	BB	AA	AA	BB	AA	AB	BB	AB	AA	BB	AA	AB	AB	AA	AB	AA	-	BB	AB	BB	AA	BB
	22B23	-	BB	AB	AB	AB	AB	BB	BB	AA	BB	BB	AA	BB	BB	BB	BB	AB	AA	BB	AA	-	AB	AB	-	AB	AB	BB	AA	AA	BB	AA	AA	BB	AB	AA	BB	AA	AB	AB	AA	AB	AA	-	BB	AA	BB	AA	BB
	22B24	-	BB	AB	AA	AA	AA	BB	AB	AA	BB	BB	AA	BB	BB	BB	BB	AB	AA	BB	AA	-	AA	BB	-	AB	BB	BB	AA	AA	AB	AA	AB	BB	AA	AA	BB	AA	BB	AA	AA	AB	AA	-	BB	AB	BB	AA	BB
	22C02	-	BB	AB	AA	AA	AB	AB	AB	AA	AB	BB	AA	BB	BB	BB	BB	AA	AA	AA	AA	-	AA	BB	-	AB	BB	BB	AA	AA	AA	AA	AA	BB	AA	AB	BB	AA	BB	AA	AA	AB	AA	-	BB	AA	BB	AA	BB
	22C03	-	BB	AB	AA	AA	AB	BB	AB	AA	BB	BB	AA	BB	BB	BB	BB	AB	AA	BB	AA	-	AA	BB	-	AB	BB	BB	AA	AA	BB	AA	AA	BB	AA	AA	BB	AA	BB	AA	AA	AB	AA	-	BB	AA	BB	AA	BB
	22C04	-	BB	AB	AA	AA	AB	AB	AB	AA	BB	BB	AA	BB	BB	BB	BB	AB	AA	BB	AA	-	AB	AB	-	AB	AB	BB	AA	AA	BB	AA	AA	BB	AB	AA	BB	AA	AB	AB	AA	AB	AA	-	BB	AA	BB	AA	BB
	22C05	-	AB	BB	AB	AB	AB	AB	BB	AA	BB	BB	AA	BB	BB	BB	BB	AA	AA	AB	AA	-	AB	AB	-	BB	AB	BB	AA	AA	AB	AA	AA	BB	AB	AA	BB	AA	BB	AA	AA	AB	AA	-	BB	AA	BB	AA	BB
	22C06	-	AB	BB	AB	AB	AA	AA	BB	AA	AB	BB	AA	BB	BB	BB	BB	AA	AA	AA	AA	-	AB	AB	-	BB	AB	BB	AA	AA	AA	AA	AA	BB	AB	AB	BB	AA	AB	AB	-	AB	AA	-	BB	AA	BB	AA	BB
	22C07	-	AB	BB	AB	AB	AA	AB	BB	AA	AB	BB	AA	BB	BB	BB	BB	AB	AA	BB	AA	-	AA	BB	-	BB	AB	BB	AA	AA	BB	AA	AB	BB	AB	AA	BB	AA	AB	AB	AA	AB	AA	-	BB	AA	BB	AA	BB
	22C08	-	AB	BB	AB	AB	AA	BB	AB	AA	AB	BB	AA	BB	BB	BB	BB	AA	AA	AA	AA	-	AA	BB	-	BB	BB	BB	AA	AA	AA	AA	AB	BB	AA	AB	BB	AA	BB	AA	AA	AB	AA	-	BB	AB	BB	AA	BB
	22C09	-	AB	BB	AB	AB	AB	AA	BB	AA	AB	BB	AA	BB	BB	BB	BB	AB	AA	AB	AA	-	AA	BB	-	BB	BB	BB	AA	AA	AB	AA	AB	BB	AA	AB	BB	AA	BB	AA	AA	AB	AA	-	BB	AA	BB	AA	BB
	22C10	-	AB	BB	AA	AA	AB	BB	AB	AA	AB	BB	AA	BB	BB	BB	BB	AA	AA	AA	AA	-	AA	BB	-	AB	BB	BB	AA	AA	AB	AA	AB	BB	AA	AB	BB	AA	BB	AA	AA	AB	AA	-	BB	AA	BB	AA	BB
	22C11	-	BB	AB	AB	AB	AA	AB	BB	AA	BB	BB	AA	BB	BB	BB	BB	AB	AA	BB	AA	-	AA	BB	-	BB	AB	BB	AA	AA	BB	AA	AB	BB	AA	AA	BB	AA	BB	AA	AA	AB	AA	-	BB	AA	BB	AA	BB
	22C12	-	BB	AB	AA	AA	AA	AB	AB	AA	BB	BB	AA	BB	BB	BB	BB	AB	AA	BB	AA	-	AA	BB	-	AB	AB	BB	AA	AA	BB	AA	AB	BB	AA	AA	BB	AA	BB	AA	AA	AB	AA	-	BB	AA	BB	AA	BB
	22C13	-	BB	AB	AB	AB	AB	BB	BB	AA	BB	BB	AA	BB	BB	BB	BB	AB	AA	BB	AA	-	AB	AB	-	AB	AB	BB	AA	AA	AB	AA	AA	BB	AB	AB	BB	AA	AB	AB	AA	AB	AA	-	BB	AA	BB	AA	BB
	22C14	-	AB	BB	AB	AB	AA	AA	BB	AA	BB	BB	AA	BB	BB	BB	BB	AB	AA	AB	AA	-	AB	AB	-	BB	AB	BB	AA	AA	AB	AA	AB	BB	AA	AB	BB	AA	BB	AA	AA	AB	AA	-	BB	AB	BB	AA	BB
	22C15	-	AB	BB	AB	AB	AA	AB	BB	AA	AB	BB	AA	BB	BB	BB	BB	AB	AA	AB	AA	-	AB	AB	-	AB	AB	BB	AA	AA	BB	AA	AA	BB	AB	AA	BB	AA	AB	AB	AA	AB	AA	-	BB	AA	BB	AA	BB
	22C16	-	AB	BB	AB	AB	AB	AB	BB	AA	AB	BB	AA	BB	BB	BB	BB	AA	AA	AA	AA	-	AB	AB	-	AB	BB	BB	AA	AA	AA	AA	AA	BB	AB	AB	BB	AA	AB	AB	AA	AB	AA	-	BB	AB	BB	AA	BB
	22C17	-	BB	AB	AA	AA	AB	AB	AB	AA	BB	BB	AA	BB	BB	BB	BB	AB	AA	BB	AA	-	AB	AB	-	AB	AB	BB	AA	AA	AB	AA	AA	BB	AB	AA	BB	AA	AB	AB	AA	AB	AA	-	BB	AB	BB	AA	BB
	22C18	-	AB	BB	AB	AB	AB	BB	BB	AA	AB	BB	AA	BB	BB	BB	BB	AB	AA	BB	AA	-	AA	BB	-	AB	BB	BB	AA	AA	BB	AA	AB	BB	AA	AA	BB	AA	BB	AA	AA	AB	AA	-	BB	AA	BB	AA	BB
	22C19	-	BB	AB	AB	AB	AB	BB	AB	AA	BB	BB	AA	BB	BB	BB	BB	AB	AA	BB	AA	-	AA	BB	-	AB	AB	BB	AA	AA	AB	AA	AB	BB	AB	AB	BB	AA	AB	AB	AA	AB	AA	-	BB	AA	BB	AA	BB
	22C20	-	BB	AB	AB	AB	AA	AB	BB	AA	BB	BB	AA	BB	BB	BB	BB	AA	AA	AB	AA	-	AA	BB	-	BB	AB	BB	AA	AA	AB	AA	AB	BB	AB	AA	BB	AA	BB	AA	AA	AB	AA	-	BB	AA	BB	AA	BB
	22C21	-	BB	AB	AB	AB	AA	AA	BB	AA	BB	BB	AA	BB	BB	BB	BB	AB	AA	BB	AA	-	AB	AB	-	AB	AB	BB	AA	AA	BB	AA	AA	BB	AA	AA	BB	AA	BB	AA	AA	AB	AA	-	BB	AA	BB	AA	BB
	22C22	-	AB	BB	AA	AA	AA	BB	AB	AA	AB	BB	AA	BB	BB	BB	BB	AA	AA	AB	AA	-	AA	BB	-	AB	BB	BB	AA	AA	AB	AA	AB	BB	AA	AA	BB	AA	BB	AA	AA	AB	AA	-	BB	AB	BB	AA	BB
	22C23	-	BB	AB	AB	AB	AB	AB	BB	AA	BB	BB	AA	BB	BB	BB	BB	AB	AA	BB	AA	-	AB	AB	-	AB	AB	BB	AA	AA	AB	AA	AA	BB	AA	AA	BB	AA	BB	AA	AA	AB	AA	-	BB	AB	BB	AA	BB
	22C25	-	BB	AB	AB	AB	AB	BB	BB	AA	BB	BB	AA	BB	BB	BB	BB	AA	AA	AB	AA	-	AB	AB	-	AB	AB	BB	AA	AA	BB	AA	AB	BB	AB	AA	BB	AA	AB	AB	AA	AB	AA	-	BB	AA	BB	AA	BB
	25A02	-	AB	BB	AA	AB	AB	AB	AA	AA	BB	AB	AA	-	BB	-	BB	AB	AA	BB	AA	-	BB	AA	-	-	AB	BB	AA	AA	AB	AA	AA	BB	AA	AA	BB	AA	BB	AB	AB	BB	AB	AA	BB	AB	BB	AA	BB
	25A03	-	BB	AB	AB	AB	AB	BB	BB	AA	AB	BB	AA	BB	AB	-	BB	AB	AA	BB	AA	-	AB	AB	-	-	AB	BB	AA	AA	AB	AA	AB	BB	AA	AA	BB	AA	BB	AB	AB	BB	AB	AA	AB	BB	BB	AA	BB
	25A04	-	AB	BB	AA	AB	AB	AA	AB	AA	AB	AB	AA	BB	BB	-	BB	AB	AA	BB	AA	-	AB	AB	-	-	AB	BB	AA	AA	AB	AA	AB	BB	AA	AA	BB	AA	BB	AB	AB	BB	AA	AA	BB	BB	BB	AB	BB
	25A05	-	BB	AB	AA	AA	AB	AB	BB	AA	BB	AB	AA	BB	BB	-	BB	AB	AA	BB	AA	-	BB	AA	-	-	AB	BB	AA	AA	AB	AA	AA	BB	AA	AA	BB	AA	BB	AB	AB	BB	AA	AA	AB	AB	BB	AB	BB
	25A06	-	AB	BB	AB	BB	AB	BB	AB	AA	BB	BB	AA	BB	AB	-	BB	AB	AA	BB	AB	-	AB	AB	-	-	AB	BB	AA	AA	AB	AA	AB	BB	AA	AA	BB	AA	BB	AB	AB	BB	AA	AA	BB	AB	BB	AB	BB
	25A07	-	AB	BB	AA	AB	AB	BB	AA	AA	BB	BB	AA	BB	AB	-	BB	AA	AA	AB	AB	-	AB	AB	-	-	AB	BB	AA	AA	AA	AA	AB	BB	AA	AA	BB	AA	BB	AB	BB	BB	AA	AA	BB	BB	BB	AB	BB
	25A08	-	BB	AB	AA	AA	AB	AB	AB	AA	AB	BB	AA	BB	AB	-	BB	AA	AA	AB	AB	-	AB	AB	-	-	AB	BB	AA	AA	AA	AA	AA	BB	AA	AA	BB	AA	BB	AB	BB	BB	AB	AA	BB	BB	BB	AA	BB
	25A09	-	AB	BB	AA	AB	AB	BB	AA	AA	BB	BB	AA	BB	AB	-	BB	AB	AA	BB	AA	-	AB	AB	-	-	AB	BB	AA	AA	AB	AA	AB	BB	AA	AA	BB	AA	BB	AB	AB	BB	AB	AA	BB	BB	BB	AA	BB
	25A10	-	AB	BB	AA	AB	AB	AA	AA	AA	BB	AB	AA	BB	BB	-	BB	AA	AA	AB	AA	-	AB	AB	-	-	AB	BB	AA	AA	AA	AA	AA	BB	AA	AA	BB	AA	BB	AB	BB	BB	AA	AA	BB	BB	BB	AB	BB
	25A11	-	AB	BB	AB	BB	AB	AB	AB	AA	BB	BB	AA	BB	AB	-	BB	AA	AA	AB	AA	-	BB	AA	-	-	AB	BB	AA	AA	AA	AA	AB	BB	AA	AA	BB	AA	BB	AB	BB	BB	AA	AA	BB	BB	BB	AB	BB
	25A12	-	AB	BB	AB	BB	AB	AB	AB	AA	BB	BB	AA	BB	AB	-	BB	AA	AA	AB	AA	-	AB	AB	-	-	AB	BB	AA	AA	AA	AA	AA	BB	AA	AA	BB	AA	BB	AB	BB	BB	AA	AA	AB	BB	BB	AB	BB
	25A13	-	AB	BB	AA	AB	AB	AB	AA	AA	BB	AB	AA	BB	BB	-	BB	AB	AA	BB	AA	-	AB	AB	-	-	AB	BB	AA	AA	AB	AA	AB	BB	AA	AA	BB	AA	BB	AB	AB	BB	AA	AA	AB	BB	BB	AB	BB
	25A14	-	BB	AB	AA	AA	AB	AA	AB	AA	AB	AB	AA	BB	AB	-	BB	AA	AA	AB	AB	-	AB	AB	-	-	AB	BB	AA	AA	AA	AA	AA	BB	AA	AA	BB	AA	BB	AB	BB	BB	AA	AA	BB	BB	BB	AB	BB
	25A15	-	BB	AB	AA	AA	AB	AB	BB	AA	AB	BB	AA	BB	AB	-	BB	AA	AA	AB	AB	-	BB	AA	-	-	AB	BB	AA	AA	AA	AA	AA	BB	AA	AA	BB	AA	BB	AB	BB	BB	AA	AA	AB	BB	BB	AB	BB
	25A16	-	BB	AB	AA	AA	AB	AB	AA	AA	BB	BB	AA	BB	AB	-	BB	AA	AA	AB	AB	-	AB	AB	-	-	AB	BB	AA	AA	AB	AA	AA	BB	AA	AA	BB	AA	BB	AB	AB	BB	AA	AA	BB	AB	BB	AB	BB
	25A17	-	BB	AB	AB	AB	AB	BB	BB	AA	AB	BB	AA	BB	AB	-	BB	AB	AA	BB	AB	-	BB	AA	-	-	AB	BB	AA	AA	AB	AA	AA	BB	AA	AA	BB	AA	BB	AB	AB	BB	AA	AA	BB	BB	BB	AB	BB
	25A18	-	AB	BB	AA	AB	AB	BB	AB	AA	AB	BB	AA	BB	AB	-	BB	AB	AA	BB	AB	-	BB	AA	-	-	AB	BB	AA	AA	AA	AA	AA	BB	AA	AA	BB	AA	BB	AB	BB	BB	AB	AA	BB	BB	BB	AA	BB
	25A19	-	AB	BB	AA	AB	AB	AB	AA	AA	BB	BB	AA	BB	AB	-	BB	AB	AA	BB	AB	-	AB	AB	-	-	AB	BB	AA	AA	AA	AA	AB	BB	AA	AA	BB	AA	BB	AB	BB	BB	AB	AA	BB	BB	BB	AA	BB
	25A20	-	AB	BB	AB	BB	AB	BB	AB	AA	AB	AB	AA	BB	BB	-	BB	AB	AA	BB	AA	-	AB	AB	-	-	AB	BB	AA	AA	AA	AA	AB	BB	AA	AA	BB	AA	BB	AB	BB	BB	AB	AA	BB	BB	BB	AA	BB
	25A21	-	AB	BB	AB	BB	AB	AA	AB	AA	BB	BB	AA	BB	AB	-	BB	AA	AA	AB	AB	-	AB	AB	-	-	AB	BB	AA	AA	AA	AA	AB	BB	AA	AA	BB	AA	BB	AB	BB	BB	AA	AA	BB	BB	BB	AB	BB
	25A22	-	AB	BB	AA	AB	AB	AA	AA	AA	BB	AB	AA	BB	BB	-	BB	AB	AA	BB	AA	-	BB	AA	-	-	AB	BB	AA	AA	AA	AA	AA	BB	AA	AA	BB	AA	BB	AB	BB	BB	AB	AA	AB	BB	BB	AA	BB
	25A23	-	BB	AB	AA	AA	AB	AA	AA	AA	BB	AB	AA	BB	BB	-	BB	AA	AA	AB	AA	-	AB	AB	-	-	AB	BB	AA	AA	AA	AA	AB	BB	AA	AA	BB	AA	BB	AB	BB	BB	AA	AA	AB	BB	BB	AB	BB
	25A24	-	AB	BB	AB	BB	AB	AA	AB	AA	BB	BB	AA	BB	AB	-	BB	AB	AA	BB	AB	-	BB	AA	-	-	AB	BB	AA	AA	AB	AA	AA	BB	AA	AA	BB	AA	BB	AB	AB	BB	AB	AA	AB	AB	BB	AA	BB
	25A25	-	AB	BB	AB	BB	AB	AA	BB	AA	AB	AB	AA	BB	BB	-	BB	AB	AA	BB	AA	-	BB	AA	-	-	AB	BB	AA	AA	AA	AA	AA	BB	AA	AA	BB	AA	BB	AB	BB	BB	AB	AA	AB	BB	BB	AA	BB
	25B01	-	AB	BB	AB	BB	AB	AA	AB	AA	BB	BB	AA	BB	AB	-	BB	AA	AA	AB	AB	-	BB	AA	-	-	AB	BB	AA	AA	AA	AA	AA	BB	AA	AA	BB	AA	BB	AB	BB	BB	AA	AA	AB	AB	BB	AB	BB
	25B02	-	BB	AB	AA	AA	AB	AB	AB	AA	AB	BB	AA	BB	AB	-	BB	AA	AA	AB	AB	-	AB	AB	-	-	AB	BB	AA	AA	AA	AA	AA	BB	AA	AA	BB	AA	BB	AB	BB	BB	AB	AA	AB	BB	BB	AA	BB
	25B03	-	BB	AB	AB	AB	AB	AA	BB	AA	AB	AB	AA	BB	BB	-	BB	AB	AA	BB	AA	-	BB	AA	-	-	AB	BB	AA	AA	AB	AA	AB	BB	AA	AA	BB	AA	BB	AB	AB	BB	AB	AA	BB	AB	BB	AA	BB
	25B04	-	AB	BB	AA	AB	AB	AB	AA	AA	BB	BB	AA	BB	AB	-	BB	AA	AA	AB	AB	-	AB	AB	-	-	AB	BB	AA	AA	AA	AA	AB	BB	AA	AA	BB	AA	BB	AB	BB	BB	AA	AA	AB	AB	BB	AB	BB
	25B05	-	BB	AB	AA	AA	AB	BB	AB	AA	AB	BB	AA	BB	AB	-	BB	AB	AA	BB	AA	-	AB	AB	-	-	AB	BB	AA	AA	AB	AA	AB	BB	AA	AA	BB	AA	BB	AB	AB	BB	AB	AA	AB	AB	BB	AA	BB
	25B07	-	AB	BB	AB	BB	AB	BB	AB	AA	BB	BB	AA	BB	AB	-	BB	AA	AA	AB	AB	-	AB	AB	-	-	AB	BB	AA	AA	AA	AA	AA	BB	AA	AA	BB	AA	BB	AB	BB	BB	AA	AA	BB	BB	BB	AB	BB
	25B09	-	AB	BB	AA	AB	AB	AA	AA	AA	BB	AB	AA	BB	BB	-	BB	AA	AA	AB	AA	-	AB	AB	-	-	AB	BB	AA	AA	AB	AA	AA	BB	AA	AA	BB	AA	BB	AB	BB	BB	-	AA	AB	AB	BB	AA	BB
	25B10	-	BB	AB	AB	AB	AB	BB	BB	AA	AB	BB	AA	BB	AB	-	BB	AA	AA	AB	AA	-	BB	AA	-	-	AB	BB	AA	AA	AA	AA	AA	BB	AA	AA	BB	AA	BB	AB	BB	BB	AA	AA	AB	BB	BB	AB	BB
	25B11	-	BB	AB	AB	AB	AB	AB	AB	AA	AB	AB	AA	BB	BB	-	BB	AA	AA	AB	AA	-	AB	AB	-	-	AB	BB	AA	AA	AA	AA	AB	BB	AA	AA	BB	AA	BB	AB	BB	BB	AB	AA	BB	BB	BB	AA	BB
	25B12	-	BB	AB	AB	AB	AB	BB	BB	AA	AB	AB	AA	BB	BB	-	BB	AB	AA	BB	AA	-	BB	AA	-	-	AB	BB	AA	AA	AB	AA	AB	BB	AA	AA	BB	AA	BB	AB	AB	BB	AB	AA	BB	AB	BB	AA	BB
	25B13	-	BB	AB	AA	AA	AB	AA	AA	AA	BB	BB	AA	BB	AB	-	BB	AB	AA	BB	AA	-	AB	AB	-	-	AB	BB	AA	AA	AB	AA	AB	BB	AA	AA	BB	AA	BB	AB	AB	BB	AA	AA	BB	AB	BB	AB	BB
	25B14	-	BB	AB	AA	AA	AB	AB	BB	AA	AB	AB	AA	BB	BB	-	BB	AB	AA	BB	AA	-	BB	AA	-	-	AB	BB	AA	AA	AB	AA	AB	BB	AA	AA	BB	AA	BB	AB	AB	BB	AB	AA	BB	BB	BB	AB	BB
	25B16	-	AB	BB	AA	AB	AB	AA	AA	AA	BB	BB	AA	BB	AB	-	BB	AB	AA	BB	AB	-	AB	AB	-	-	AB	BB	AA	AA	AB	AA	AB	BB	AA	AA	BB	AA	BB	AB	AB	BB	AB	AA	BB	AB	BB	AA	BB
	25B17	-	AB	BB	AA	AB	AB	BB	AA	AA	BB	BB	AA	BB	AB	-	BB	AB	AA	BB	AA	-	AB	AB	-	-	AB	BB	AA	AA	AA	AA	AB	BB	AA	AA	BB	AA	BB	AB	BB	BB	AA	AA	AB	BB	BB	AB	BB
	25B18	-	AB	AB	AA	AA	AB	AB	AA	AA	BB	AB	AA	BB	AB	-	BB	AB	AA	BB	AB	-	AB	AB	-	-	AB	BB	AA	AA	AB	AA	AB	BB	AA	AA	BB	AA	BB	AB	AB	BB	AA	AA	AB	AB	BB	AB	BB
	25B19	-	BB	AB	AA	AA	AB	AA	BB	AA	AB	BB	AA	BB	AB	-	BB	AB	AA	BB	AB	-	BB	AA	-	-	AB	BB	AA	AA	AB	AA	AB	BB	AA	AA	BB	AA	BB	AB	AB	BB	AB	AA	AB	AB	BB	AA	BB
	25B20	-	AB	BB	AB	BB	AB	BB	AB	AA	BB	BB	AA	BB	AB	-	BB	AA	AA	AB	AB	-	BB	AA	-	-	AB	BB	AA	AA	AA	AA	AA	BB	AA	AA	BB	AA	BB	AB	BB	BB	AB	AA	BB	AB	BB	AA	BB
	25B21	-	BB	AB	AA	AA	AB	AB	AB	AA	AB	BB	AA	BB	AB	-	BB	AA	AA	AB	AA	-	BB	AA	-	-	AB	BB	AA	AA	AA	AA	AA	BB	AA	AA	BB	AA	BB	AB	BB	BB	AA	AA	AB	AB	BB	AB	BB
	25B22	-	AB	BB	AA	AB	AB	AB	AA	AA	BB	AB	AA	BB	BB	-	BB	AB	AA	BB	AA	-	BB	AA	-	-	AB	-	AA	AA	AB	AA	AA	BB	AA	AA	BB	AA	BB	AB	AB	BB	AA	AA	BB	AB	BB	AB	BB
	25B24	-	AB	BB	AA	AB	AB	AA	AA	AA	BB	AB	AA	BB	BB	-	BB	AA	AA	AB	AB	-	BB	AA	-	-	AB	BB	AA	AA	AA	AA	AA	BB	AA	AA	BB	AA	BB	AB	BB	BB	AA	AA	BB	BB	BB	AB	BB
	25B25	-	AB	BB	AB	BB	AB	AB	AB	AA	BB	AB	AA	-	BB	-	BB	AB	AA	BB	AA	-	BB	AA	-	-	AB	BB	AA	AA	AA	AA	AA	BB	AA	AA	BB	AA	BB	AB	AB	BB	AB	AA	BB	BB	BB	AA	BB
	25C01	-	AB	BB	AA	AB	AB	AB	AA	AA	BB	AB	AA	BB	BB	-	BB	AA	AA	AB	AA	-	AB	AB	-	-	AB	BB	AA	AA	AA	AA	AA	BB	AA	AA	BB	AA	BB	AB	BB	BB	AA	AA	BB	AB	BB	AB	BB
	25C02	-	AB	BB	AB	BB	AB	AB	AB	AA	BB	BB	AA	BB	AB	-	BB	AA	AA	AB	AB	-	BB	AA	-	-	AB	BB	AA	AA	AA	AA	AA	BB	AA	AA	BB	AA	BB	AB	BB	BB	AA	AA	BB	BB	BB	AB	BB
	25C05	-	BB	AB	AB	AB	AB	AB	AB	AA	AB	AB	AA	BB	BB	-	BB	AA	AA	AB	AA	-	AB	AB	-	-	AB	BB	AA	AA	AB	AA	AB	BB	AA	AA	BB	AA	BB	AB	AB	BB	AA	AA	AB	AB	BB	AB	BB
	25C06	-	BB	AB	AA	AA	AB	AB	AB	AA	AB	BB	AA	BB	AB	-	BB	AB	AA	BB	AB	-	BB	AA	-	-	AB	BB	AA	AA	AA	AA	AA	BB	AA	AA	BB	AA	BB	AB	BB	BB	AA	AA	AB	BB	BB	AB	BB
	25C10	-	BB	AB	AA	AA	AB	AA	AB	AA	AB	AB	AA	BB	AB	-	BB	AB	AA	BB	AA	-	AB	AB	-	-	AB	BB	AA	AA	AA	AA	AB	BB	AA	AA	BB	AA	BB	AB	AB	BB	AB	AA	AB	BB	BB	AA	BB
	25C11	-	BB	AB	AB	AB	AB	BB	BB	AA	AB	BB	AA	BB	AB	-	BB	AB	AA	BB	AB	-	AB	AB	-	-	AB	BB	AA	AA	AA	AA	AB	BB	AA	AA	BB	AA	BB	AB	BB	BB	AA	AA	BB	BB	BB	AB	BB
	25C13	-	BB	AB	AA	AA	AB	BB	AA	AA	BB	BB	AA	BB	BB	-	BB	AB	AA	BB	AA	-	AB	AB	-	-	AB	BB	AA	AA	AB	AA	AB	BB	AA	AA	BB	AA	BB	AB	AB	BB	AA	AA	BB	BB	BB	AB	BB
	25C17	-	BB	BB	AB	BB	AB	AB	BB	AA	AB	AB	AA	BB	BB	-	BB	AA	AA	AB	AA	-	BB	AA	-	-	AB	BB	AA	AA	AB	AA	AA	BB	AA	AA	BB	AA	BB	AB	BB	BB	AB	AA	BB	AB	BB	AA	BB
	25C18	-	AB	BB	AA	AB	AB	BB	AA	AA	BB	AB	AA	BB	BB	-	BB	AA	AA	AB	AA	-	AB	AB	-	-	AB	BB	AA	AA	AA	AA	AB	BB	AA	AA	BB	AA	BB	AB	BB	BB	AA	AA	BB	BB	BB	AB	BB
	25C19	-	BB	AB	AA	AA	AB	BB	AB	AA	AB	BB	AA	BB	AB	-	BB	AB	AA	BB	AB	-	BB	AA	-	-	AB	BB	AA	AA	AB	AA	AA	BB	AA	AA	BB	AA	BB	AB	AB	BB	AB	AA	BB	AB	BB	AA	BB
	25C20	-	BB	AB	AB	AB	AB	BB	BB	AA	AB	BB	AA	BB	AB	-	BB	AA	AA	AB	AB	-	BB	AA	-	-	AB	BB	AA	AA	AA	AA	AA	BB	AA	AA	BB	AA	BB	AB	BB	BB	AB	AA	BB	BB	BB	AA	BB
	25C23	-	AB	BB	AA	AB	AB	AA	AA	AA	AB	BB	AA	BB	AB	-	BB	AB	AA	BB	AB	-	AB	AB	-	-	AB	BB	AA	AA	AB	AA	AB	BB	AA	AA	BB	AA	BB	AB	AB	BB	AB	AA	AB	AB	BB	AA	BB
	25C24	-	AB	BB	AA	AB	AB	AB	AA	AA	BB	BB	AA	BB	AB	-	BB	AA	AA	AB	AB	-	BB	AA	-	-	AB	BB	AA	AA	AA	AA	AA	BB	AA	AA	BB	AA	BB	AB	BB	BB	AA	AA	BB	AB	BB	AB	BB
	25C25	-	BB	BB	AB	BB	AB	AB	BB	AA	AB	AB	AA	BB	BB	-	BB	AA	AA	AB	AA	-	BB	AA	-	-	AB	BB	AA	AA	AB	AA	AA	BB	AA	AA	BB	AA	BB	AB	BB	BB	AB	AA	BB	AB	BB	AA	BB
	26A01	-	AB	AB	AA	AB	AA	AB	BB	AA	AB	BB	AA	BB	AB	-	BB	AB	-	AB	AA	-	AA	BB	-	BB	BB	BB	AA	AA	AB	AA	AA	BB	AA	AB	BB	AA	BB	AA	-	AB	AB	-	BB	AA	AB	AA	BB
	26A02	-	AA	BB	AB	AB	AB	BB	BB	AA	AA	AB	AA	BB	BB	-	BB	AB	-	AB	AB	-	AA	BB	-	AA	BB	BB	AA	AA	AB	AA	AA	BB	AA	AB	BB	AA	BB	AA	-	AB	AB	-	BB	AA	AB	AA	BB
	26A03	-	AB	AB	AB	AB	BB	BB	BB	AA	AB	AB	AA	BB	BB	-	BB	AB	-	AA	AB	-	AA	BB	-	AB	AA	BB	AA	AA	AA	AB	AA	BB	AB	AB	BB	AA	AB	AB	-	AA	AB	-	BB	AB	BB	AA	BB
	26A04	-	AA	BB	AB	AB	AA	BB	BB	AA	AA	AB	AA	BB	BB	-	BB	AB	-	AB	AB	-	AA	BB	-	AB	AA	BB	AA	AA	AB	AB	AA	BB	AB	AB	BB	AA	AB	AB	-	AB	AB	-	BB	AB	AB	AA	BB
	26A05	-	AA	BB	AB	AB	AB	BB	BB	AA	AA	AB	AA	BB	BB	-	BB	AA	-	AB	AA	-	AA	BB	-	AB	AA	BB	AA	AA	AA	AB	AA	BB	AB	AB	BB	AA	AB	AB	-	AA	AA	-	BB	AB	AB	AA	BB
	26A06	-	AA	BB	AB	AB	AA	BB	BB	AA	AA	BB	AA	BB	AB	-	BB	AA	-	BB	AA	-	AA	BB	-	AB	AB	BB	AA	AA	AB	AA	AA	BB	AB	AA	BB	AA	AB	AB	-	AB	AB	-	BB	AA	AB	AA	BB
	26A07	-	AA	BB	AA	AB	AB	BB	BB	AA	AA	AB	AA	BB	BB	-	BB	AA	-	AB	AA	-	AA	BB	-	AB	AB	BB	AA	AA	AB	AA	AA	BB	AB	AA	BB	AA	AB	AB	-	AB	AB	-	BB	AB	AB	AA	BB
	26A08	-	AB	AB	AB	AB	AA	AB	BB	AA	AB	BB	AA	BB	AB	-	BB	AA	-	AB	AA	-	AA	BB	-	BB	AB	BB	AA	AA	AA	AB	AA	BB	AB	AB	BB	AA	BB	AA	-	AA	AA	-	BB	AB	BB	AA	BB
	26A09	-	AB	AB	AB	AB	BB	AB	BB	AA	AB	AB	AA	BB	BB	-	BB	AB	-	AA	AB	-	AA	BB	-	AB	AA	BB	AA	AA	AA	AB	AA	BB	AB	AB	BB	AA	AB	AB	-	AA	AA	-	BB	AB	BB	AA	BB
	26A10	-	AB	AB	AA	AB	BB	AB	BB	AA	AA	AB	AA	BB	BB	-	BB	AB	-	AB	AB	-	AA	BB	-	BB	BB	BB	AA	AA	AB	AA	AA	BB	AA	AB	BB	AA	BB	AA	-	AB	AB	-	BB	AA	AB	AA	BB
	26A11	-	AB	AB	AB	AB	AB	BB	BB	AA	AB	BB	AA	BB	AB	-	BB	AA	-	BB	AA	-	AA	BB	-	BB	AB	BB	AA	AA	AB	AB	AA	BB	AB	AA	BB	AA	AB	AB	-	AB	AB	-	BB	AB	AB	AA	BB
	26A12	-	AA	BB	AB	AB	AB	BB	BB	AA	AA	AB	AA	BB	AB	-	BB	AA	-	BB	AA	-	AA	BB	-	AB	AB	BB	AA	AA	AB	AA	AA	BB	AB	AA	BB	AA	BB	AB	-	AA	AA	-	BB	AA	BB	AA	BB
	26A13	-	AA	BB	AB	AB	AB	BB	BB	AA	AB	AB	AA	BB	BB	-	BB	AB	-	AA	AB	-	AA	BB	-	AA	AB	BB	AA	AA	AA	AB	AA	BB	AB	AB	BB	AA	AB	AB	-	AA	AA	-	BB	AB	BB	AA	BB
	26A15	-	AB	AB	AA	AB	BB	BB	BB	AA	AA	AB	AA	BB	AB	-	BB	AA	-	BB	AA	-	AA	BB	-	AA	BB	BB	AA	AA	AB	AA	AA	BB	AA	AA	BB	AA	BB	AA	-	AB	AB	-	BB	AB	AB	AA	BB
	26A17	-	AA	BB	AA	AB	BB	BB	BB	AA	AA	AB	AA	BB	BB	-	BB	AB	-	AA	AB	-	AA	BB	-	AA	AB	BB	AA	AA	AA	AA	AA	BB	AA	AB	BB	AA	BB	AA	-	AB	AB	-	BB	AB	AB	AA	BB
	26A18	-	AA	BB	AB	AB	AA	BB	BB	AA	AA	BB	AA	BB	AB	-	BB	AA	-	BB	AA	-	AA	BB	-	AB	AB	BB	AA	AA	AB	AB	AA	BB	AA	AB	BB	AA	BB	AA	-	AA	AA	-	BB	AA	BB	AA	BB
	26A19	-	AB	AB	AB	AB	AB	AB	BB	AA	AB	AB	AA	BB	BB	-	BB	AB	-	AB	AB	-	AA	BB	-	AB	AA	BB	AA	AA	AB	AB	AA	BB	AB	AB	BB	AA	AB	AB	-	AA	AA	-	BB	AA	BB	AA	BB
	26A20	-	AB	AB	AA	AB	AB	AB	BB	AA	AB	BB	AA	BB	AB	-	BB	AA	-	AB	AA	-	AA	BB	-	AB	AA	BB	AA	AA	AA	AB	AA	BB	AB	AB	BB	AA	AB	AB	-	AA	AA	-	BB	AB	BB	AA	BB
	26A21	-	AB	AB	AB	AB	AB	AB	BB	AA	AB	BB	AA	BB	AB	-	BB	AA	-	BB	AA	-	AA	BB	-	AB	AA	BB	AA	AA	AB	AB	AA	BB	AA	AB	BB	AA	BB	AA	-	AA	AA	-	BB	AB	AB	AA	BB
	26A22	-	AA	BB	AA	AB	AB	AB	BB	AA	AB	BB	AA	BB	AB	-	BB	AA	-	AB	AA	-	AA	BB	-	AB	AB	BB	AA	AA	AA	AA	AA	BB	AB	AB	BB	AA	BB	AA	-	AA	AB	-	BB	AB	BB	AA	BB
	26A23	-	AB	AB	AB	AB	BB	AB	BB	AA	AA	AB	AA	BB	BB	-	BB	AA	-	AB	AB	-	AA	BB	-	BB	AB	BB	AA	AA	AA	AB	AA	BB	AA	AB	BB	AA	BB	AA	-	AA	AA	-	BB	AB	BB	AA	BB
	26A24	-	AA	BB	AA	AB	AB	BB	BB	AA	AA	BB	AA	BB	AB	-	BB	AA	-	AB	AA	-	AA	BB	-	AB	AA	BB	AA	AA	AA	AB	AA	BB	AB	AB	BB	AA	AB	AB	-	AA	AA	-	BB	AB	BB	AA	BB
	26A25	-	AA	BB	AB	AB	AA	AB	BB	AA	AB	BB	AA	BB	AB	-	BB	AA	-	AB	AA	-	AA	BB	-	AB	AA	BB	AA	AA	AA	AB	AA	BB	AB	AB	BB	AA	AB	AB	-	AA	AA	-	BB	AB	BB	AA	BB
	26B01	-	AB	AB	AA	AB	AA	AB	BB	AA	AB	BB	AA	BB	AB	-	BB	AA	-	AB	AA	-	AA	BB	-	BB	AA	BB	AA	AA	AA	AB	AA	BB	AB	AB	BB	AA	AB	AB	-	AB	AB	-	BB	AB	AB	AA	BB
	26B02	-	AA	BB	AA	AB	AA	BB	BB	AA	AA	BB	AA	BB	AB	-	BB	AA	-	AB	AA	-	AA	BB	-	AB	AB	BB	AA	AA	AA	AB	AA	BB	AA	AA	BB	AA	BB	AA	-	AB	AB	-	BB	AB	AB	AA	BB
	26B03	-	AA	BB	AA	AB	AA	BB	BB	AA	AA	BB	AA	BB	AB	-	BB	AA	-	AB	AA	-	AA	BB	-	AB	AB	BB	AA	AA	AA	AB	AA	BB	AA	AA	BB	AA	BB	AA	-	AB	AB	-	BB	AB	AB	AA	BB
	26B04	-	AA	BB	AA	AB	AB	BB	BB	AA	AA	BB	AA	BB	AB	-	BB	AA	-	BB	AA	-	AA	BB	-	AB	AB	BB	AA	AA	AA	AA	AA	BB	AA	AB	BB	AA	BB	AA	-	AB	AB	-	BB	AB	AB	AA	BB
	26B05	-	AA	BB	AA	AB	AB	AB	BB	AA	AA	BB	AA	BB	AB	-	BB	AA	-	BB	AA	-	AA	BB	-	BB	AB	BB	AA	AA	AB	AB	AA	BB	AA	AB	BB	AA	BB	AA	-	AA	AA	-	BB	AA	BB	AA	BB
	26B06	-	AA	BB	AA	AB	AB	AB	BB	AA	AA	BB	AA	BB	AB	-	BB	AA	-	BB	AA	-	AA	BB	-	AB	BB	BB	AA	AA	AA	AB	AA	BB	AA	AB	BB	AA	BB	AA	-	AA	AA	-	BB	AA	BB	AA	BB
	26B07	-	AA	BB	AB	AB	AA	BB	BB	AA	AA	BB	AA	BB	AB	-	BB	AA	-	AB	AA	-	AA	BB	-	AB	AB	BB	AA	AA	AA	AB	AA	BB	AA	BB	BB	AA	BB	AA	-	AB	AA	-	BB	AA	AB	AA	BB
	26B08	-	AB	AB	AA	AB	AA	AB	BB	AA	AB	BB	AA	BB	AB	-	BB	AA	-	AB	AA	-	AA	BB	-	BB	AB	BB	AA	AA	AA	AA	AA	BB	AA	AB	BB	AA	BB	AA	-	AB	AB	-	BB	AB	BB	AA	BB
	26B09	-	AB	AB	AA	AB	AA	BB	BB	AA	AB	BB	AA	BB	AB	-	BB	AA	-	BB	AA	-	AA	BB	-	BB	AB	BB	AA	AA	AB	AA	AA	BB	AB	AA	BB	AA	AB	AB	-	AB	AB	-	BB	AB	AB	AA	BB
	26B10	-	AB	AB	AA	AB	AA	BB	BB	AA	AB	BB	AA	BB	AB	-	BB	AA	-	AB	AA	-	AA	BB	-	AB	AB	BB	AA	AA	AA	AB	AA	BB	AA	BB	BB	AA	BB	AA	-	AA	AA	-	BB	AA	BB	AA	BB
	26B11	-	AA	BB	AB	AB	BB	AB	BB	AA	AA	AB	AA	BB	BB	-	BB	AB	-	AB	AB	-	AA	BB	-	AB	BB	BB	AA	AA	AB	AA	AA	BB	AA	AB	BB	AA	BB	AA	-	AB	AB	-	BB	AA	AB	AA	BB
	26B12	-	AB	AB	AA	AB	AA	BB	BB	AA	AB	BB	AA	BB	AB	-	BB	AA	-	BB	AA	-	AA	BB	-	BB	AB	BB	AA	AA	AB	AA	AA	BB	AB	AA	BB	AA	AB	AB	-	AB	AB	-	BB	AB	AB	AA	BB
	26B13	-	AB	AB	AB	AB	BB	AB	BB	AA	AB	AB	AA	BB	BB	-	BB	AB	-	AA	AB	-	AA	BB	-	AB	AB	BB	AA	AA	AA	AA	AA	BB	AB	BB	BB	AA	AB	AB	-	AB	AB	-	BB	AA	AB	AA	BB
	26B14	-	AA	BB	AB	AB	AA	AB	BB	AA	AA	BB	AA	BB	AB	-	BB	AB	-	AB	AA	-	AA	BB	-	BB	BB	BB	AA	AA	AB	AA	AA	BB	AA	AB	BB	AA	BB	AA	-	AB	AB	-	BB	AA	AB	AA	BB
	26B15	-	AB	AB	AB	AB	AB	AB	BB	AA	AA	BB	AA	BB	AB	-	BB	AA	-	AB	AA	-	AA	BB	-	AB	BB	BB	AA	AA	AA	AA	AA	BB	AA	AB	BB	AA	AB	AA	-	AB	AB	-	BB	AB	AB	AA	BB
	26B16	-	AB	AB	AA	AB	AB	BB	BB	AA	AB	AB	AA	BB	BB	-	BB	AB	-	AA	AB	-	AA	BB	-	AA	BB	BB	AA	AA	AA	AA	AA	BB	AA	AB	BB	AA	BB	AA	-	AB	AB	-	BB	AB	AB	AA	BB
	26B17	-	AA	BB	AB	AB	AA	AB	BB	AA	AA	AB	AA	BB	BB	-	BB	AB	-	AA	AB	-	AA	BB	-	BB	AB	BB	AA	AA	AA	AB	AA	BB	AA	BB	BB	AA	BB	AA	-	AA	AA	-	BB	AA	BB	AA	BB
	26B18	-	AA	BB	AB	AB	AB	BB	BB	AA	AA	AB	AA	BB	BB	-	BB	AB	-	AA	AB	-	AA	BB	-	AA	BB	BB	AA	AA	AA	AA	AA	BB	AB	BB	BB	AA	AB	AB	-	AB	AB	-	BB	AA	AB	AA	BB
	26B19	-	AA	BB	AA	AB	AB	BB	BB	AA	AA	BB	AA	BB	AB	-	BB	AA	-	BB	AA	-	AA	BB	-	AA	AB	BB	AA	AA	AB	AB	AA	BB	AA	AB	BB	AA	BB	AA	-	AA	AA	-	BB	AA	BB	AA	BB
	26B20	-	AA	BB	AB	AB	AB	AB	BB	AA	AA	AB	AA	BB	BB	-	BB	AB	-	AA	AB	-	AA	BB	-	BB	AB	BB	AA	AA	AA	AA	AA	BB	AB	BB	BB	AA	AB	AB	-	AB	AB	-	BB	AA	AB	AA	BB
	26B21	-	AA	BB	AA	AB	AB	BB	BB	AA	AA	BB	AA	BB	AB	-	BB	AA	-	BB	AA	-	AA	BB	-	AB	AB	BB	AA	AA	AB	AA	AA	BB	AB	AA	BB	AA	AB	AB	-	AB	AB	-	BB	AB	AB	AA	BB
	26B23	-	AA	BB	AB	AB	AA	BB	BB	AA	AA	BB	AA	BB	AB	-	BB	AA	-	AB	AA	-	AA	BB	-	BB	AB	BB	AA	AA	AA	AB	AA	BB	AB	AA	BB	AA	AB	AB	-	AA	AA	-	BB	AB	BB	AA	BB
	26B24	-	AA	BB	AA	AB	AB	AB	BB	AA	AA	BB	AA	BB	AB	-	BB	AA	-	BB	AA	-	AA	BB	-	BB	BB	BB	AA	AA	AA	AA	AA	BB	AA	AB	BB	AA	BB	AA	-	AB	AB	-	BB	AB	BB	AA	BB
	26C02	-	AB	AB	AA	AB	AA	BB	BB	AA	AB	BB	AA	BB	AB	-	BB	AA	-	AB	AA	-	AA	BB	-	BB	BB	BB	AA	AA	AA	AA	AA	BB	AA	AA	BB	AA	BB	AA	-	AB	AB	-	BB	AB	AB	AA	BB
	26C03	-	AA	BB	AA	AB	AA	AB	BB	AA	AA	BB	AA	BB	AB	-	BB	AA	-	BB	AA	-	AA	BB	-	BB	AB	BB	AA	AA	AB	AB	AA	BB	AB	AA	BB	AA	AB	AB	-	AA	AA	-	BB	AB	AB	AA	BB
	26C04	-	AA	BB	AA	AB	AB	BB	BB	AA	AA	BB	AA	BB	AB	-	BB	AA	-	AB	AA	-	AA	BB	-	AA	AB	BB	AA	AA	AA	AB	AA	BB	AA	AB	BB	AA	BB	AA	-	AA	AA	-	BB	AB	BB	AA	BB
	26C05	-	AA	BB	AA	AB	AB	BB	BB	AA	AA	BB	AA	BB	AB	-	BB	AA	-	BB	AA	-	AA	BB	-	AB	AB	BB	AA	AA	AB	AB	AA	BB	AA	AA	BB	AA	BB	AA	-	AA	AA	-	BB	AB	BB	AA	BB
	26C06	-	AB	AB	AB	AB	AB	BB	BB	AA	AB	AB	AA	BB	BB	-	BB	AB	-	AA	AB	-	AA	BB	-	AB	AB	-	AA	AA	AA	AB	AA	BB	AB	BB	BB	AA	AB	AB	-	AA	AA	-	BB	AB	BB	AA	BB
	26C07	-	AB	AB	AA	AB	AA	BB	BB	AA	AB	BB	AA	BB	AB	-	BB	AA	-	AB	AA	-	AA	BB	-	AB	AA	BB	AA	AA	AA	AB	AA	BB	AB	AB	BB	AA	AB	AB	-	AA	AA	-	BB	AB	BB	AA	BB
	26C08	-	AB	AB	AA	AB	AA	BB	BB	AA	AB	BB	AA	BB	AB	-	BB	AA	-	AB	AA	-	AA	BB	-	AB	AA	BB	AA	AA	AA	AB	AA	BB	AB	AB	BB	AA	AB	AB	-	AA	AA	-	BB	AB	BB	AA	BB
	26C09	-	AA	BB	AB	AB	AB	AB	BB	AA	AA	BB	AA	BB	AB	-	BB	AA	-	BB	AA	-	AA	BB	-	AA	BB	BB	AA	AA	AB	AA	AA	BB	AA	AA	BB	AA	BB	AA	-	AB	AB	-	BB	AB	AB	AA	BB
	26C11	-	AA	BB	AA	AB	AA	AB	BB	AA	AA	AB	AA	BB	BB	-	BB	AB	-	AA	AB	-	AA	BB	-	BB	AB	BB	AA	AA	AA	AA	AA	BB	AB	AA	BB	AA	AB	AB	-	AB	AB	-	BB	AB	AB	AA	BB
	26C12	-	AB	AB	AB	AB	BB	AB	BB	AA	AA	AB	AA	BB	BB	-	BB	AB	-	AA	AB	-	AA	BB	-	AB	BB	BB	AA	AA	AA	AA	AA	BB	AA	AB	BB	AA	BB	AA	-	AB	AB	-	BB	AB	BB	AA	BB
	26C13	-	AB	AB	AB	AB	BB	AB	BB	AA	AB	AB	AA	BB	BB	-	BB	AB	-	AB	AB	-	AA	BB	-	AB	AA	BB	AA	AA	AB	AB	AA	BB	AB	AB	BB	AA	AB	AB	-	AA	AA	-	BB	AA	BB	AA	BB
	26C15	-	AA	BB	AA	AB	BB	BB	BB	AA	AA	AB	AA	BB	BB	-	BB	AB	-	AA	AB	-	AA	BB	-	AA	AB	BB	AA	AA	AA	AB	AA	BB	AB	BB	BB	AA	AB	AB	-	AB	AB	-	BB	AA	AB	AA	BB
	26C16	-	AB	AB	AB	AB	AB	AB	BB	AA	AB	BB	AA	BB	AB	-	BB	AA	-	BB	AA	-	AA	BB	-	AB	AB	BB	AA	AA	AB	AA	AA	BB	AA	AA	BB	AA	BB	AA	-	AA	AA	-	BB	AB	BB	AA	BB
	26C17	-	AB	AB	AB	AB	AA	AB	BB	AA	AB	BB	AA	BB	AB	-	BB	AA	-	BB	AA	-	AA	BB	-	AB	BB	BB	AA	AA	AB	AB	AA	BB	AA	AB	BB	AA	BB	AA	-	AA	AA	-	BB	AA	BB	AA	BB
	26C18	-	AA	BB	AB	AB	AB	BB	BB	AA	AA	BB	AA	BB	AB	-	BB	AA	-	AB	AA	-	AA	BB	-	AB	AB	BB	AA	AA	AA	AB	AA	BB	AB	BB	BB	AA	AB	AB	-	AA	AA	-	BB	AA	BB	AA	BB
	26C19	-	AB	AB	AB	AB	AB	AB	BB	AA	AB	AB	AA	BB	BB	-	BB	AA	-	AA	AB	-	AA	BB	-	AB	AB	BB	AA	AA	AA	AB	AA	BB	AA	AB	BB	AA	BB	AA	-	AA	AA	-	BB	AB	BB	AA	BB
	26C20	-	AA	BB	AA	AB	AB	BB	BB	AA	AA	AB	AA	BB	BB	-	BB	AB	-	AA	AB	-	AA	BB	-	AB	BB	BB	AA	AA	AA	AA	AA	BB	AA	AA	BB	AA	BB	AA	-	AB	AB	-	BB	AB	AB	AA	BB
	26C21	-	AB	AB	AB	AB	BB	AB	BB	AA	AA	AB	AA	BB	BB	-	BB	AB	-	AB	AB	-	AA	BB	-	BB	BB	BB	AA	AA	AA	AA	AA	BB	AA	AB	BB	AA	BB	AA	-	AA	AA	-	BB	AB	BB	AA	BB
	26C22	-	AA	BB	AB	AB	AB	AB	BB	AA	AB	BB	AA	BB	AB	-	BB	AA	-	AB	AA	-	AA	BB	-	BB	AA	BB	AA	AA	AA	AB	AA	BB	AB	AB	BB	AA	AB	AB	-	AA	AA	-	BB	AB	BB	AA	BB
	26C23	-	AA	BB	AB	AB	AB	AB	BB	AA	AA	BB	AA	BB	BB	-	BB	AB	-	AB	AB	-	AA	BB	-	BB	AB	BB	AA	AA	AB	AB	AA	BB	AA	AB	BB	AA	BB	AA	-	AB	AB	-	BB	AA	AB	AA	BB
	26C24	-	AA	BB	AA	AB	AB	BB	BB	AA	AA	AB	AA	BB	BB	-	BB	AB	-	AA	AB	-	AA	BB	-	AB	AB	BB	AA	AA	AA	AB	AA	BB	AB	AB	BB	AA	AB	AB	-	AA	AA	-	BB	AB	BB	AA	BB
	26C25	-	AA	BB	AB	AB	AA	AB	BB	AA	AA	BB	AA	BB	BB	-	BB	AB	-	AB	AB	-	AA	BB	-	BB	BB	BB	AA	AA	AB	AA	AA	BB	AA	AA	BB	AA	BB	AA	-	AB	AB	-	BB	AB	AB	AA	BB
	27A01	BB	AA	BB	AA	BB	BB	AB	BB	AA	AA	-	AA	BB	-	BB	BB	AB	-	AB	AB	-	AB	AB	-	-	AA	BB	AA	AA	-	AB	AA	BB	AA	AA	BB	AA	BB	AB	AB	AB	-	-	BB	BB	BB	AA	BB
	27A02	AB	AB	AB	AB	AB	AB	AB	AB	AA	AB	-	AA	BB	-	AB	BB	AA	-	BB	AB	-	AB	AB	-	-	AB	BB	AA	AA	AA	AA	AA	BB	AA	AA	BB	AA	BB	AB	BB	BB	AB	AB	AB	BB	BB	AB	BB
	27A04	AB	AB	AB	AB	AB	BB	AB	BB	AA	AA	-	AA	BB	-	BB	BB	AB	-	AB	AB	-	AB	AB	-	-	AB	BB	AA	AA	AA	AA	AA	BB	AA	AB	BB	AA	BB	AB	BB	BB	AB	AA	AB	AB	BB	AB	BB
	27A05	AB	AB	AB	AB	AB	AB	AB	BB	AA	AA	-	AA	BB	-	AB	BB	AB	-	AB	AA	-	AB	AB	-	-	AB	BB	AA	AA	AA	AA	AA	BB	AA	AB	BB	AA	BB	AB	BB	BB	BB	AA	AB	AB	AB	AA	BB
	27A08	BB	AA	BB	AA	BB	AB	AB	AB	AA	AB	-	AA	BB	-	AB	BB	AA	-	BB	AA	-	AB	AB	-	-	AB	BB	AA	AA	AA	AA	AA	BB	AA	AA	BB	AA	BB	AB	AB	BB	BB	AB	AB	BB	AB	AA	BB
	27A10	BB	AA	BB	AA	BB	AB	AB	AB	AA	AB	-	AA	BB	-	AB	BB	AA	-	BB	AB	-	AB	AB	-	-	AB	BB	AA	AA	AA	AA	AA	BB	AA	AA	BB	AA	BB	AB	BB	AB	AA	AB	BB	BB	BB	AB	BB
	27A11	BB	AA	BB	AB	BB	AB	AB	BB	AA	AA	-	AA	BB	-	AB	BB	AA	-	BB	AB	-	AB	AB	-	-	AA	BB	AA	AA	AA	AB	AA	BB	AA	AA	BB	AA	BB	AB	BB	AB	AB	AB	BB	BB	BB	AA	BB
	27A12	BB	AA	BB	AA	BB	BB	BB	AB	AA	AB	-	AA	BB	-	AB	BB	AA	-	BB	AB	-	AB	AB	-	-	AB	BB	AA	AA	AA	AA	AA	BB	AA	AA	BB	AA	BB	AB	AB	BB	AB	AB	BB	BB	AB	AB	BB
	27A13	AB	AB	AB	AB	AB	BB	BB	BB	AA	AB	-	AA	BB	-	BB	BB	AB	-	AB	BB	-	AB	AB	-	-	AB	BB	AA	AA	AA	AA	AA	BB	AA	AB	BB	AA	BB	AB	AB	BB	AB	AA	AB	AB	AB	AB	BB
	27A14	AB	AB	AB	AB	AB	BB	BB	AB	AA	AB	-	AA	BB	-	BB	BB	AB	-	AB	AB	-	AB	AB	-	-	AB	BB	AA	AA	AA	AB	AA	BB	AA	AB	BB	AA	BB	AB	AB	AB	AA	AA	AB	AB	BB	AB	BB
	27A15	BB	AA	BB	AA	BB	AB	AB	AB	AA	AA	-	AA	BB	-	AB	BB	AA	-	BB	AB	-	AB	AB	-	-	AB	BB	AA	AA	AA	AA	AA	BB	AA	AA	BB	AA	BB	AB	BB	BB	BB	AB	BB	BB	AB	AA	BB
	27A16	AB	AB	AB	AB	AB	AB	AB	BB	AA	AB	-	AA	BB	-	AB	BB	AA	-	BB	AA	-	AB	AB	-	-	AA	BB	AA	AA	AA	AB	AA	BB	AA	AB	BB	AA	BB	AB	AB	AB	AA	AA	BB	AB	BB	AB	BB
	27A17	BB	AA	BB	AA	BB	AB	BB	AB	AA	AB	-	AA	BB	-	AB	BB	AA	-	BB	AB	-	AB	AB	-	-	AB	BB	AA	AA	AA	AA	AA	BB	AA	AB	BB	AA	BB	AB	AB	BB	AB	AA	AB	AB	AB	AB	BB
	27A18	BB	AA	BB	AA	BB	AB	BB	AB	AA	AB	-	AA	BB	-	AB	BB	AA	-	BB	AB	-	AB	AB	-	-	AA	BB	AA	AA	AA	AA	AA	BB	AA	AB	BB	AA	BB	AB	AB	BB	AB	AA	AB	AB	AB	AB	BB
	27A20	BB	AA	BB	AB	BB	AB	AB	AB	AA	AB	-	AA	BB	-	AB	BB	AB	-	AB	AB	-	AB	AB	-	-	AB	BB	AA	AA	AA	AA	AA	BB	AA	AB	BB	AA	BB	AB	AB	AB	AB	AB	AB	AB	AB	AB	BB
	27A21	BB	AA	BB	AB	BB	AB	AB	AB	AA	AB	-	AA	BB	-	AB	BB	AA	-	BB	AB	-	AB	AB	-	-	AB	BB	AA	AA	AA	AA	AA	BB	AA	AA	BB	AA	BB	AB	AB	BB	BB	AB	AB	BB	AB	AA	BB
	27A22	BB	AA	BB	AB	BB	AB	AB	AB	AA	AB	-	AA	BB	-	AB	BB	AA	-	BB	AA	-	AB	AB	-	-	AB	BB	AA	AA	AA	AA	AA	BB	AA	AA	BB	AA	BB	AB	BB	BB	AB	AB	BB	BB	AB	AB	BB
	27A23	AB	AB	AB	AB	AB	BB	AB	BB	AA	AA	-	AA	BB	-	BB	BB	AB	-	AB	BB	-	AB	AB	-	-	AB	BB	AA	AA	AA	AA	AA	BB	AA	AB	BB	AA	BB	AB	AB	BB	BB	AA	AB	AB	AB	AA	BB
	27A24	AB	AB	AB	AB	AB	AB	AB	AB	AA	AB	-	AA	BB	-	BB	BB	AB	-	AB	AA	-	AB	AB	-	-	AB	BB	AA	AA	AA	AA	AA	BB	AA	AB	BB	AA	BB	AB	BB	BB	AB	AA	BB	AB	AB	AB	BB
	27A25	BB	AA	BB	AA	BB	AB	AB	AB	AA	AB	-	AA	BB	-	BB	BB	AB	-	AB	AB	-	AB	AB	-	-	AA	BB	AA	AA	AA	AB	AA	BB	AA	AB	BB	AA	BB	AB	BB	AB	AA	AA	BB	AB	BB	AB	BB
	27B01	BB	AA	BB	AA	BB	AB	BB	AB	AA	AB	-	AA	BB	-	AB	BB	AA	-	BB	AB	-	AB	AB	-	-	AA	BB	AA	AA	AA	AA	AA	BB	AA	AA	BB	AA	BB	AB	AB	BB	BB	AA	BB	AB	AB	AA	BB
	27B03	AB	AB	AB	AA	AB	AB	AB	BB	AA	AA	-	AA	BB	-	AB	BB	AA	-	BB	AA	-	AB	AB	-	-	AB	BB	AA	AA	AA	AA	AA	BB	AA	AA	BB	AA	BB	AB	BB	BB	AB	AA	AB	AB	AB	AB	BB
	27B04	AB	AB	AB	AB	AB	BB	AB	BB	AA	AA	-	AA	BB	-	BB	BB	AB	-	AB	AB	-	AB	AB	-	-	AB	BB	AA	AA	AA	AB	AA	BB	AA	AB	BB	AA	BB	AB	BB	AB	AB	AA	BB	AB	BB	AA	BB
	27B05	AB	AB	AB	AB	AB	AB	BB	BB	AA	AA	-	AA	BB	-	AB	BB	AA	-	BB	AB	-	AB	AB	-	-	AA	BB	AA	AA	AA	AB	AA	BB	AA	AA	BB	AA	BB	AB	AB	AB	AB	AB	AB	BB	BB	AA	BB
	27B06	AB	AA	AB	AA	AB	BB	AB	AB	AA	AB	-	AA	BB	-	BB	BB	AA	-	BB	BB	-	AB	AB	-	-	AB	BB	AA	AA	AA	AA	AA	BB	AA	AA	BB	AA	BB	AB	AB	BB	AB	AB	AB	BB	AB	AB	BB
	27B07	AB	AA	BB	AA	AB	BB	AB	AB	AA	AB	-	AA	BB	-	BB	BB	AA	-	BB	AB	-	AB	AB	-	-	AB	BB	AA	AA	AA	AA	AA	BB	AA	AA	BB	AA	BB	AB	BB	BB	AB	AB	AB	BB	AB	AB	BB
	27B08	AB	AB	AB	AB	AB	AB	AB	BB	AA	AA	-	AA	BB	-	BB	BB	AB	-	AB	AB	-	AB	AB	-	-	AB	BB	AA	AA	AA	AA	AA	BB	AA	AA	BB	AA	BB	AB	BB	BB	AB	AB	BB	BB	AB	AB	BB
	27B09	AB	AB	AB	AA	AB	AB	BB	BB	AA	AA	-	AA	BB	-	BB	BB	AB	-	AB	AB	-	AB	AB	-	-	AB	BB	AA	AA	AA	AA	AA	BB	AA	AA	BB	AA	BB	AB	AB	BB	BB	AB	BB	BB	AB	AA	BB
	27B11	AB	AB	AB	AA	AB	AB	AB	BB	AA	AA	-	AA	BB	-	AB	BB	AA	-	BB	AB	-	AB	AB	-	-	AB	BB	AA	AA	AA	AB	AA	BB	AA	AB	BB	AA	BB	AB	AB	AB	AB	AB	BB	AB	AB	AA	BB
	27B12	AB	AB	AB	AB	AB	AB	AB	BB	AA	AA	-	AA	BB	-	AB	BB	-	-	BB	AA	-	AB	AB	-	-	AB	BB	AA	AA	AA	AA	AA	BB	AA	AB	BB	AA	BB	AB	BB	BB	AB	AA	AB	AB	AB	AB	BB
	27B13	BB	AA	BB	AB	BB	AB	BB	AB	AA	AB	-	AA	BB	-	AB	BB	AB	-	BB	AA	-	AB	AB	-	-	AA	BB	AA	AA	AA	AA	AA	BB	AA	AB	BB	AA	BB	AB	BB	BB	AB	AA	BB	AB	AB	AB	BB
	27B15	BB	AA	BB	AA	BB	AB	AB	AB	AA	AB	-	AA	BB	-	AB	BB	AA	-	BB	AB	-	AB	AB	-	-	AA	BB	AA	AA	AA	AB	AA	BB	AA	AA	BB	AA	BB	AB	AB	AB	AB	AB	AB	BB	BB	AA	BB
	27B16	BB	AA	BB	AA	BB	AB	BB	AB	AA	AB	-	AA	BB	-	BB	BB	AB	-	AB	BB	-	AB	AB	-	-	AB	-	AA	AA	AA	AA	AA	BB	AA	AA	BB	AA	BB	AB	BB	BB	BB	AB	AB	BB	AB	AA	BB
	27B18	AB	AB	AB	AA	AB	AB	AB	BB	AA	AA	-	AA	BB	-	AB	BB	AB	-	AB	AB	-	AB	AB	-	-	AA	BB	AA	AA	AA	AA	AA	BB	AA	AB	BB	AA	BB	AB	AB	BB	AB	AA	AB	AB	AB	AB	BB
	27B19	AB	AB	AB	AB	AB	AB	BB	BB	AA	AA	-	AA	BB	-	AB	BB	AA	-	BB	AA	-	AB	AB	-	-	AB	BB	AA	AA	AA	AA	AA	BB	AA	AB	BB	AA	BB	AB	BB	BB	AB	AA	AB	AB	AB	AB	BB
	27B20	BB	AA	BB	AA	BB	AB	AB	AB	AA	AB	-	AA	BB	-	BB	BB	AB	-	AB	BB	-	AB	AB	-	-	AA	BB	AA	AA	AA	AB	AA	BB	AA	AA	BB	AA	BB	AB	BB	AB	AA	AB	AB	BB	BB	AB	BB
	27B22	BB	AA	BB	AA	BB	AB	AB	AB	AA	AB	-	AA	BB	-	AB	BB	AA	-	BB	AB	-	AB	AB	-	-	AB	BB	AA	AA	AA	AA	AA	BB	AA	AA	BB	AA	BB	AB	AB	BB	BB	AB	AB	BB	AB	AA	BB
	27B23	BB	AA	BB	AB	BB	AB	AB	AB	AA	AB	-	AA	BB	-	AB	BB	AA	-	BB	AB	-	AB	AB	-	-	AB	BB	AA	AA	AA	AA	AA	BB	AA	AB	BB	AA	BB	AB	BB	BB	AB	AA	AB	AB	AB	AA	BB
	27B25	AB	AB	AB	AB	AB	BB	BB	BB	AA	AA	-	AA	BB	-	BB	BB	AB	-	AB	AB	-	AB	AB	-	-	AB	BB	AA	AA	AA	AA	AA	BB	AA	AB	BB	AA	BB	AB	AB	BB	AB	AB	BB	BB	AB	AB	BB
	27C01	AB	AB	AB	AA	AB	BB	AB	BB	AA	AA	-	AA	BB	-	AB	BB	AA	-	BB	BB	-	AB	AB	-	-	AA	BB	AA	AA	AA	AB	AA	BB	AA	AA	BB	AA	BB	AB	AB	BB	BB	AB	BB	BB	AB	AA	BB
	27C02	AB	AB	AB	AB	AB	AB	BB	BB	AA	AA	-	AA	BB	-	AB	BB	AA	-	BB	AB	-	AB	AB	-	-	AB	BB	AA	AA	AA	AA	AA	BB	AA	AB	BB	AA	BB	AB	AB	AB	AA	AA	BB	AB	BB	AB	BB
	27C03	BB	AA	BB	AB	BB	BB	BB	BB	AA	AA	-	AA	BB	-	BB	BB	AB	-	AB	BB	-	AB	AB	-	-	AA	BB	AA	AA	AA	AB	AA	BB	AA	AA	BB	AA	BB	AB	AB	AB	AB	AB	AB	BB	BB	AA	BB
	27C04	BB	AA	BB	AB	BB	BB	AB	AB	AA	AB	-	AA	BB	-	BB	BB	AA	-	BB	AB	-	AB	AB	-	-	AB	BB	AA	AA	AA	AB	AA	BB	AA	AA	BB	AA	BB	AB	BB	AB	AA	AB	AB	BB	AB	AB	BB
	27C05	BB	AA	BB	AB	BB	BB	AB	AB	AA	AB	-	AA	BB	-	BB	BB	AA	-	BB	AB	-	AB	AB	-	-	AB	BB	AA	AA	AA	AB	AA	BB	AA	AA	BB	AA	BB	AB	BB	AB	AA	AB	AB	BB	AB	AB	BB
	27C07	AB	AB	AB	AA	AB	BB	AB	BB	AA	AA	-	AA	BB	-	BB	BB	AB	-	AB	BB	-	AB	AB	-	-	AB	BB	AA	AA	AA	AA	AA	BB	AA	AB	BB	AA	BB	AB	BB	BB	AB	AA	BB	AB	AB	AB	BB
	27C08	AB	AB	AB	AA	AB	AB	AB	BB	AA	AA	-	AA	BB	-	AB	BB	AA	-	BB	AA	-	AB	AB	-	-	AB	BB	AA	AA	AA	AA	AA	BB	AA	AA	BB	AA	BB	AB	AB	BB	AB	AB	AB	BB	AB	AB	BB
	27C10	BB	AA	BB	AB	BB	BB	BB	AB	AA	AB	-	AA	BB	-	BB	BB	AB	-	AB	BB	-	AB	AB	-	-	AB	BB	AA	AA	AA	AA	AA	BB	AA	AB	BB	AA	BB	AB	AB	BB	BB	AA	AB	AB	AB	AA	BB
	27C11	AB	AB	AB	AA	AB	AB	BB	BB	AA	AA	-	AA	BB	-	BB	BB	AB	-	AB	BB	-	AB	AB	-	-	AA	BB	AA	AA	AA	AB	AA	BB	AA	AB	BB	AA	BB	AB	AB	AB	AB	AA	AB	AB	BB	AA	BB
	27C12	BB	AA	BB	AB	BB	AB	BB	AB	AA	AB	-	AA	BB	-	AB	BB	AA	-	BB	AA	-	AB	AB	-	-	AB	BB	AA	AA	AA	AA	AA	BB	AA	AA	BB	AA	BB	AB	BB	AB	AA	AA	AB	AB	BB	AB	BB
	27C13	AB	AB	AB	AB	AB	AB	AB	AB	AA	AB	-	AA	BB	-	AB	BB	AA	-	BB	AA	-	AB	AB	-	-	AB	BB	AA	AA	AA	AA	AA	BB	AA	AA	BB	AA	BB	AB	BB	BB	AB	AA	BB	AB	AB	AB	BB
	27C14	BB	AA	BB	AA	BB	BB	BB	AB	AA	AB	-	AA	BB	-	BB	BB	AB	-	AB	BB	-	AB	AB	-	-	AA	BB	AA	AA	AA	AB	AA	BB	AA	AB	BB	AA	BB	AB	AB	AB	AB	AA	BB	AB	BB	AA	BB
	27C15	BB	AA	BB	AB	BB	BB	AB	AB	AA	AB	-	AA	BB	-	BB	BB	AB	-	AB	BB	-	AB	AB	-	-	AB	BB	AA	AA	AA	AA	AA	BB	AA	AA	BB	AA	BB	AB	AB	BB	AB	AB	BB	BB	AB	AB	BB
	27C16	BB	AA	BB	AA	BB	BB	BB	AB	AA	AB	-	AA	BB	-	BB	BB	AB	-	AB	BB	-	AB	AB	-	-	AB	BB	AA	AA	AA	AA	AA	BB	AA	AA	BB	AA	BB	AB	BB	BB	AB	AB	AB	BB	AB	AB	BB
	27C18	AB	AB	AB	AA	AB	BB	BB	BB	AA	AB	-	AA	BB	-	BB	BB	AB	-	AB	BB	-	AB	AB	-	-	AB	BB	AA	AA	AA	AB	AA	BB	AA	AA	BB	AA	BB	AB	AB	AB	AA	AB	AB	BB	AB	AB	BB
	27C19	BB	AA	BB	AB	BB	BB	BB	AB	AA	AB	-	AA	BB	-	AB	BB	AA	-	BB	AB	-	AB	AB	-	-	AA	BB	AA	AA	AA	AB	AA	BB	AA	AB	BB	AA	BB	AB	BB	AB	AA	AA	BB	AB	BB	AB	BB
	27C21	AB	AB	AB	AB	AB	AB	AB	BB	AA	AA	-	AA	BB	-	AB	BB	AA	-	BB	AB	-	AB	AB	-	-	AB	BB	AA	AA	AA	AA	AA	BB	AA	AA	BB	AA	BB	AB	BB	BB	AB	AB	BB	BB	AB	AB	BB
	27C22	AB	AB	AB	AA	AB	BB	BB	BB	AA	AA	-	AA	BB	-	BB	BB	AB	-	AB	BB	-	AB	AB	-	-	AA	BB	AA	AA	AA	AB	AA	BB	AA	AB	BB	AA	BB	AB	AB	AB	AA	AA	BB	AB	BB	AB	BB
	27C23	AB	AB	AB	AA	AB	AB	AB	BB	AA	AA	-	AA	BB	-	AB	BB	AA	-	BB	AA	-	AB	AB	-	-	AB	BB	AA	AA	AA	AA	AA	BB	AA	AA	BB	AA	BB	AB	BB	BB	AB	AB	BB	BB	AB	AB	BB
	27C24	BB	AA	BB	AB	BB	BB	BB	AB	AA	AB	-	AA	BB	-	BB	BB	AB	-	AB	BB	-	AB	AB	-	-	AB	BB	AA	AA	AA	AA	AA	BB	AA	AB	BB	AA	BB	AB	AB	BB	BB	AB	AB	BB	AB	AA	BB
	27C25	AB	AB	AB	AA	AB	AB	AB	BB	AA	AA	-	AA	BB	-	AB	BB	AA	-	BB	AA	-	AB	AB	-	-	AA	BB	AA	AA	AA	AA	AA	BB	AA	AB	BB	AA	BB	AB	AB	BB	BB	AA	BB	AB	AB	AA	BB
	29A01	-	AB	BB	AA	AA	AB	BB	AB	AA	AB	AB	AA	BB	-	BB	BB	AA	AA	-	AA	-	AB	AB	-	AB	AB	BB	AB	AA	AB	AB	AB	BB	AB	AB	BB	AA	AB	AB	AA	AB	AA	AA	AB	AB	BB	AA	BB
	29A02	-	AA	BB	AA	AB	AB	AB	AB	AA	AA	BB	AA	BB	-	BB	BB	AB	AA	-	AA	-	AB	AB	-	BB	AB	BB	AA	AA	AA	AA	AA	BB	AB	BB	BB	AA	AB	AB	AB	AA	AA	AA	AB	AA	AB	AA	BB
	29A03	-	BB	AB	AA	AA	BB	AA	AB	AA	BB	BB	AA	BB	-	BB	BB	AA	AA	-	AA	-	AB	AB	-	AB	AA	BB	AA	AA	AB	AA	AA	BB	AA	AB	BB	AA	BB	AA	AB	AA	AA	AA	AB	AA	AB	AA	BB
	29A04	-	AB	BB	AA	AA	BB	AB	AB	AA	AB	AB	AA	BB	-	BB	BB	AB	AA	-	AA	-	AB	AB	-	AB	BB	BB	AA	AA	AB	AB	AB	BB	AB	AB	BB	AA	AB	AB	AA	AB	AA	AA	AB	AA	BB	AA	BB
	29A05	-	AA	BB	AA	AB	AB	BB	AB	AA	AA	AB	AA	-	-	BB	BB	AB	AA	-	AA	-	AB	AB	-	AB	BB	BB	AA	AA	AA	AB	AB	BB	AA	BB	BB	AA	BB	AA	AA	AA	AA	AA	AB	AA	AB	AA	BB
	29A06	-	AB	AB	AA	AB	BB	AA	AB	AA	AB	AB	AA	BB	-	BB	BB	AA	AA	-	AA	-	AB	AB	-	AA	AB	BB	AB	AA	BB	AA	AA	BB	AA	AB	BB	AA	BB	AA	AB	AA	AA	AA	AB	AA	AB	AA	BB
	29A07	-	BB	BB	AA	AA	AB	AB	AB	AA	BB	AB	AA	BB	-	BB	BB	AA	AA	-	AA	-	AB	AB	-	AB	AB	BB	AB	AA	AB	AB	AB	BB	AB	AB	BB	AA	BB	AA	AA	AB	AA	AA	AB	AA	BB	AA	BB
	29A08	-	AB	BB	AA	AA	BB	BB	AB	AA	BB	BB	AA	BB	-	BB	BB	AB	AA	-	AA	-	AB	AB	-	AA	AB	BB	AA	AA	AB	AB	AB	BB	AB	AB	BB	AA	BB	AA	AA	AB	AA	AA	AB	AB	AB	AA	BB
	29A09	-	AB	AB	AA	AB	BB	BB	AB	AA	AA	AB	AA	BB	-	BB	BB	AA	AA	-	AA	-	AB	AB	-	AB	AB	BB	AA	AA	AA	AA	AA	BB	AB	BB	BB	AA	AB	AB	AB	AA	AA	AA	AB	AA	AB	AA	BB
	29A10	-	BB	AB	AA	AA	BB	AB	AB	AA	BB	AB	AA	BB	-	BB	BB	AB	AA	-	AA	-	AB	AB	-	AA	AB	BB	AA	AA	AB	AB	AB	BB	AB	AB	BB	AA	AB	AB	AB	AA	AA	AA	AB	AA	AB	AA	BB
	29A11	-	AB	BB	AA	AA	BB	AB	AB	AA	AB	AB	AA	BB	-	BB	BB	AB	AA	-	AA	-	AB	AB	-	AA	AB	BB	AA	AA	AA	AB	AA	BB	AA	BB	BB	AA	BB	AA	AB	AA	AA	AA	AB	AA	AB	AA	BB
	29A12	-	AB	BB	AA	AA	AB	AA	AB	AA	BB	AB	AA	BB	-	BB	BB	AA	AA	-	AA	-	AB	AB	-	BB	AA	BB	AB	AA	BB	AA	AB	BB	AB	AA	BB	AA	BB	AA	AA	AB	AA	AA	AB	AB	BB	AA	BB
	29A13	-	BB	AB	AA	AA	AB	AB	AB	AA	BB	BB	AA	BB	-	BB	BB	AA	AA	-	AA	-	AB	AB	-	AB	AB	BB	AB	AA	BB	AB	AB	BB	AB	AA	BB	AA	AB	AB	AA	AB	AA	AA	AB	AA	BB	AA	BB
	29A14	-	BB	AB	AA	AA	BB	AB	AB	AA	BB	BB	AA	BB	-	BB	BB	AB	AA	-	AA	-	AB	AB	-	AB	BB	BB	AA	AA	AB	AB	AB	BB	AA	BB	BB	AA	BB	AA	AA	AB	AA	AA	AB	AA	BB	AA	BB
	29A16	-	AB	BB	AA	AA	AB	AB	AB	AA	AA	BB	AA	BB	-	BB	BB	AB	AA	-	AA	-	AB	AB	-	AB	AA	BB	AA	AA	AA	AA	AA	BB	AB	BB	BB	AA	BB	AA	AB	AA	AA	AA	AB	AA	AB	AA	BB
	29A17	-	AA	BB	AA	AB	AB	AB	AB	AA	AA	AB	AA	BB	-	BB	BB	AA	AA	-	AA	-	AB	AB	-	AB	AB	BB	AB	AA	AB	AA	AA	BB	AB	AB	BB	AA	AB	AB	AB	AA	AA	AA	AB	AB	AB	AA	BB
	29A18	-	AA	BB	AA	AB	AB	AA	AB	AA	AA	BB	AA	BB	-	BB	BB	AB	AA	-	AA	-	AB	AB	-	BB	AB	BB	AA	AA	AB	AB	AB	BB	AB	AA	BB	AA	BB	AA	AA	AB	AA	AA	AB	AB	BB	AA	BB
	29A19	-	AA	BB	AA	AB	AB	BB	AB	AA	AA	BB	AA	BB	-	BB	BB	AB	AA	-	AA	-	AB	AB	-	AB	AB	BB	AA	AA	BB	AA	AA	BB	AA	AA	BB	AA	BB	AA	AA	AB	AA	AA	AB	AB	BB	AA	BB
	29A20	-	AA	BB	AA	AB	BB	BB	AB	AA	AA	BB	AA	BB	-	BB	BB	AB	AA	-	AA	-	AB	AB	-	AA	BB	BB	AB	AA	BB	AB	AB	BB	AA	AA	BB	AA	AB	AB	AA	AB	AA	AA	AB	AA	BB	AA	BB
	29A21	-	AB	AB	AA	AB	BB	AB	AB	AA	AB	BB	AA	BB	-	BB	BB	AB	AA	-	AA	-	AB	AB	-	AB	AA	BB	AB	AA	AB	AA	AA	BB	AB	AB	BB	AA	AB	AB	AB	AA	AA	AA	AB	AB	AB	AA	BB
	29A22	-	AA	BB	AA	AB	AB	AB	AB	AA	AA	AB	AA	BB	-	BB	BB	AA	AA	-	AA	-	AB	AB	-	AB	AB	BB	AA	AA	AB	AA	AA	BB	AB	AB	BB	AA	AB	AB	AB	AA	AA	AA	AB	AB	AB	AA	BB
	29A24	-	AB	BB	AA	AA	BB	AB	AB	AA	AB	BB	AA	BB	-	BB	BB	AB	AA	-	AA	-	AB	AB	-	AB	AB	BB	AA	AA	AB	AB	AB	BB	AB	AB	BB	AA	AB	AB	AA	AA	AA	AA	AB	AB	BB	AA	BB
	29A25	-	AB	AB	AA	AB	BB	AB	AB	AA	AB	BB	AA	BB	-	BB	BB	AB	AA	-	AA	-	AB	AB	-	AB	AA	BB	AA	AA	AA	AA	AA	BB	AA	BB	BB	AA	BB	AA	AB	AA	AA	AA	AB	AA	AB	AA	BB
	29B01	-	BB	AB	AA	AA	AB	BB	AB	AA	BB	BB	AA	BB	-	BB	BB	AB	AA	-	AA	-	AB	AB	-	AB	AA	BB	AA	AA	AA	AA	AA	BB	AB	AB	BB	AA	BB	AA	AB	AA	AA	AA	AB	AB	AB	AA	BB
	29B02	-	BB	BB	AA	AB	AB	BB	AB	AA	BB	BB	AA	BB	-	BB	BB	AB	AA	-	AA	-	AB	AB	-	AB	AB	BB	AA	AA	AB	AB	AB	BB	AB	AB	BB	AA	AB	AB	AA	AA	AA	AA	AB	AA	BB	AA	BB
	29B03	-	AB	AB	AA	AB	AB	AA	AB	AA	AA	AB	AA	BB	-	BB	BB	AB	AA	-	AA	-	AB	AB	-	AB	AB	BB	AA	AA	AB	AA	AA	BB	AA	AB	BB	AA	BB	AA	AB	AA	AA	AA	AB	AB	AB	AA	BB
	29B04	-	AA	BB	AA	AB	AB	AB	AB	AA	AA	AB	AA	BB	-	BB	BB	AB	AA	-	AA	-	AB	AB	-	AB	AB	BB	AA	AA	AB	AA	AA	BB	AB	AB	BB	AA	AB	AB	AB	AA	AA	AA	AB	AA	AB	AA	BB
	29B05	-	BB	AB	AA	AA	AB	AA	AB	AA	BB	AB	AA	BB	-	BB	BB	AA	AA	-	AA	-	AB	AB	-	AB	AB	BB	AB	AA	AB	AB	AB	BB	AB	BB	BB	AA	AB	AB	AA	AB	AA	AA	AB	AA	BB	AA	BB
	29B06	-	BB	AB	AA	AA	BB	BB	AB	AA	BB	BB	AA	BB	-	BB	BB	AA	AA	-	AA	-	AB	AB	-	AB	AB	BB	AB	AA	BB	AA	AA	BB	AA	AA	BB	AA	BB	AA	AB	AA	AA	AA	AB	AB	AB	AA	BB
	29B07	-	AA	BB	AA	AB	AB	AA	AB	AA	AA	BB	AA	BB	-	BB	BB	AB	AA	-	AA	-	AB	AB	-	BB	AB	BB	AA	AA	AB	AA	AA	BB	AA	AB	BB	AA	BB	AA	AA	AB	AA	AA	AB	AB	AB	AA	BB
	29B08	-	AA	BB	AA	AB	BB	AA	AB	AA	AA	AB	AA	BB	-	BB	BB	AA	AA	-	AA	-	AB	AB	-	AB	BB	BB	AB	AA	BB	AB	AB	BB	AA	AA	BB	AA	BB	AA	AA	AB	AA	AA	AB	AB	BB	AA	BB
	29B09	-	BB	AB	AA	AA	BB	AA	AB	AA	AB	BB	AA	BB	-	BB	BB	AA	AA	-	AA	-	AB	AB	-	AA	BB	BB	AB	AA	AB	AB	AB	BB	AA	AB	BB	AA	BB	AA	AA	AB	AA	AA	AB	AB	BB	AA	BB
	29B10	-	BB	AB	AA	AA	AB	BB	AB	AA	BB	BB	AA	BB	-	BB	BB	AB	AA	-	AA	-	AB	AB	-	AA	AB	BB	AA	AA	AA	AB	AB	BB	AB	AB	BB	AA	AB	AB	AB	AA	AA	AA	AB	AB	AB	AA	BB
	29B11	-	BB	AB	AA	AA	AB	AB	AB	AA	BB	BB	AA	BB	-	BB	BB	AB	AA	-	AA	-	AB	AB	-	AB	BB	BB	AB	AA	BB	AB	AB	BB	AA	AA	BB	AA	BB	AA	AA	AB	AA	AA	AB	AB	BB	AA	BB
	29B12	-	AB	BB	AA	AA	BB	AB	AB	AA	AB	AB	AA	BB	-	BB	BB	AA	AA	-	AA	-	AB	AB	-	AB	AA	BB	AB	AA	BB	AA	AA	BB	AA	AA	BB	AA	BB	AA	AB	AA	AA	AA	AB	AB	BB	AA	BB
	29B14	-	BB	AB	AA	AA	AB	AA	AB	AA	BB	BB	AA	BB	-	BB	BB	AB	AA	-	AA	-	AB	AB	-	BB	AB	BB	AB	AA	BB	AA	AA	BB	AB	AA	BB	AA	AB	AB	AB	AA	AA	AA	AB	AA	AB	AA	BB
	29B15	-	AA	BB	AA	AB	BB	AA	AB	AA	AA	AB	AA	BB	-	BB	BB	AB	AA	-	AA	-	AB	AB	-	AB	AB	BB	AA	AA	AA	AA	AA	BB	AB	BB	BB	AA	AB	AB	AB	AA	AA	AA	AB	AA	BB	AA	BB
	29B16	-	BB	AB	AA	AA	AB	AA	AB	AA	BB	BB	AA	BB	-	BB	BB	AB	AA	-	AA	-	AB	AB	-	BB	AB	BB	AA	AA	AA	AB	AB	BB	AB	BB	BB	AA	AB	AB	AA	AB	AA	AA	AB	AB	BB	AA	BB
	29B17	-	AB	BB	AA	AA	BB	AB	AB	AA	AB	AB	AA	BB	-	BB	BB	AA	AA	-	AA	-	AB	AB	-	AB	AB	BB	AB	AA	BB	AA	AA	BB	AB	AA	BB	AA	AB	AB	AB	AA	AA	AA	AB	AB	AB	AA	BB
	29B18	-	AA	BB	AA	AB	BB	AA	AB	AA	AA	BB	AA	BB	-	BB	BB	AB	AA	-	AA	-	AB	AB	-	BB	AB	BB	AA	AA	AB	AB	AB	BB	AB	AB	BB	AA	AB	AB	AA	AB	AA	AA	AB	AB	AB	AA	BB
	29B19	-	AB	BB	AA	AA	BB	AB	AB	AA	AB	BB	AA	BB	-	BB	BB	AA	AA	-	AA	-	AB	AB	-	AB	AA	BB	AB	AA	AB	AA	AA	BB	AB	AB	BB	AA	AB	AB	AB	AB	AA	AA	AB	AB	BB	AA	BB
	29B20	-	AA	BB	AA	AB	BB	AA	AB	AA	AA	AB	AA	BB	-	BB	BB	AA	AA	-	AA	-	AB	AB	-	AB	AB	BB	AB	AA	BB	AA	AA	BB	AA	AA	BB	AA	BB	AA	AA	AB	AA	AA	AB	AB	BB	AA	BB
	29B21	-	BB	AB	AA	AA	AB	BB	AB	AA	BB	AB	AA	BB	-	BB	BB	AB	AA	-	AA	-	AB	AB	-	AB	AB	BB	AA	AA	AB	AB	AB	BB	AB	AB	BB	AA	AB	AB	AA	AB	AA	AA	AB	AA	BB	AA	BB
	29B22	-	AB	BB	AA	AA	BB	BB	AB	AA	AB	BB	AA	BB	-	BB	BB	AB	AA	-	AA	-	AB	AB	-	AA	AB	-	AA	AA	AA	AB	AB	BB	AB	BB	BB	AA	AB	AB	AA	AA	AA	AA	AB	AA	AB	AA	BB
	29B23	-	BB	AB	AA	AA	BB	AA	AB	AA	BB	BB	AA	BB	-	BB	BB	AB	AA	-	AA	-	AB	AB	-	BB	AA	-	AB	AA	AB	AA	AA	BB	AA	AA	BB	AA	BB	AA	AB	AA	AA	AA	AB	AB	AB	AA	BB
	29B24	-	AB	AB	AA	AB	AB	AB	AB	AA	AA	AB	AA	BB	-	BB	BB	AB	AA	-	AA	-	AB	AB	-	AB	BB	BB	AB	AA	AB	AB	AB	BB	AA	AB	BB	AA	BB	AA	AA	AB	AA	AA	AB	AB	BB	AA	BB
	29B25	-	AB	AB	AA	AB	AB	AA	AB	AA	BB	BB	AA	BB	-	BB	BB	AA	AA	-	AA	-	AB	AB	-	BB	AB	BB	AB	AA	BB	AB	AB	BB	AB	AB	BB	AA	AB	AB	AA	AB	AA	AA	AB	AA	BB	AA	BB
	29C01	-	AB	AB	AA	AB	AB	AA	AB	AA	AA	AB	AA	BB	-	BB	BB	AA	AA	-	AA	-	AB	AB	-	BB	BB	BB	AB	AA	BB	AB	AB	BB	AA	AA	BB	AA	BB	AA	AA	AB	AA	AA	AB	AB	AB	AA	BB
	29C02	-	AB	BB	AA	AA	AB	AA	AB	AA	AB	AB	AA	BB	-	BB	BB	AA	AA	-	AA	-	AB	AB	-	BB	AA	BB	AB	AA	AB	AA	AA	BB	AB	AB	BB	AA	AB	AB	AB	AA	AA	AA	AB	AB	AB	AA	BB
	29C03	-	AA	BB	AA	AB	BB	AB	AB	AA	AB	AB	AA	BB	-	BB	BB	AB	AA	-	AA	-	AB	AB	-	AA	AA	BB	AA	AA	AA	AB	AB	BB	AB	BB	BB	AA	AB	AB	AA	AB	AA	AA	AB	AA	BB	AA	BB
	29C05	-	AB	AB	AA	AB	AB	AB	AB	AA	AB	BB	AA	BB	-	BB	BB	AA	AA	-	AA	-	AB	AB	-	AB	AA	BB	AB	AA	AB	AA	AA	BB	AA	AB	BB	AA	BB	AA	AB	AA	AA	AA	AB	AA	AB	AA	BB
	29C06	-	BB	AB	AA	AA	AB	BB	AB	AA	AB	AB	AA	BB	-	BB	BB	AB	AA	-	AA	-	AB	AB	-	AB	AA	BB	AA	AA	AA	AA	AA	BB	AB	AB	BB	AA	BB	AA	AB	AA	AA	AA	AB	AA	AB	AA	BB
	29C07	-	AB	AB	AA	AB	BB	AB	AB	AA	AB	BB	AA	BB	-	BB	BB	AA	AA	-	AA	-	AB	AB	-	BB	AA	BB	AA	AA	AB	AA	AA	BB	AB	AB	BB	AA	AB	AB	AA	AB	AA	AA	AB	AA	BB	AA	BB
	29C08	-	AB	BB	AA	AA	BB	AB	AB	AA	AB	AB	AA	BB	-	BB	BB	AB	AA	-	AA	-	AB	AB	-	AA	AB	BB	AA	AA	AA	AA	AA	BB	AB	BB	BB	AA	AB	AB	AA	AB	AA	AA	AB	AA	BB	AA	BB
	29C09	-	AA	BB	AA	AB	AB	BB	AB	AA	AB	AB	AA	BB	-	BB	BB	AA	AA	-	AA	-	AB	AB	-	AB	AA	BB	AB	AA	BB	AA	AA	BB	AA	AA	BB	AA	BB	AA	AB	AA	AA	AA	AB	AA	AB	AA	BB
	29C10	-	AA	BB	AA	AB	BB	BB	AB	AA	AA	AB	AA	BB	-	BB	BB	AA	AA	-	AA	-	AB	AB	-	AA	AA	BB	AA	AA	AA	AB	AB	BB	AB	BB	BB	AA	AB	AB	AA	AB	AA	AA	AB	AA	BB	AA	BB
	29C11	-	AB	BB	AA	AA	BB	AA	AB	AA	BB	BB	AA	BB	-	BB	BB	AA	AA	-	AA	-	AB	AB	-	AB	AB	BB	AB	AA	BB	AB	AB	BB	AB	AA	BB	AA	AB	AB	AA	AB	AA	AA	AB	AB	BB	AA	BB
	29C12	-	AB	BB	AA	AA	AB	AB	AB	AA	AB	AB	AA	BB	-	BB	BB	AA	AA	-	AA	-	AB	AB	-	AB	AA	BB	AB	AA	BB	AA	AA	BB	AB	AA	BB	AA	AB	AB	AB	AA	AA	AA	AB	AA	AB	AA	BB
	29C13	-	AA	BB	AA	AB	AB	AA	AB	AA	AA	AB	AA	BB	-	BB	BB	AB	AA	-	AA	-	AB	AB	-	AB	AB	BB	AA	AA	AA	AA	AA	BB	AA	BB	BB	AA	BB	AA	AB	AA	AA	AA	AB	AA	AB	AA	BB
	29C14	-	AB	BB	AA	AA	AB	BB	AB	AA	AB	AB	AA	BB	-	BB	BB	AB	AA	-	AA	-	AB	AB	-	AA	BB	BB	AA	AA	AB	AB	AB	BB	AA	AB	BB	AA	BB	AA	AA	AB	AA	AA	AB	AB	BB	AA	BB
	29C15	-	AB	BB	AA	AB	AB	AB	AB	AA	AB	BB	AA	BB	-	BB	BB	AB	AA	-	AA	-	AB	AB	-	AB	AA	BB	AA	AA	AA	AA	AA	BB	AA	BB	BB	AA	BB	AA	AB	AA	AA	AA	AB	AA	AB	AA	BB
	29C16	-	AA	BB	AA	AB	BB	AA	AB	AA	AB	AB	AA	BB	-	BB	BB	AA	AA	-	AA	-	AB	AB	-	AB	AB	BB	AA	AA	AB	AB	AB	BB	AB	BB	BB	AA	AB	AB	AA	AB	AA	AA	AB	AA	AB	AA	BB
	29C18	-	AA	BB	AA	AB	AB	AB	AB	AA	AB	AB	AA	BB	-	BB	BB	AA	AA	-	AA	-	AB	AB	-	AB	AB	BB	AB	AA	AB	AB	AB	BB	AB	AB	BB	AA	AB	AB	AA	AB	AA	AA	AB	AB	BB	AA	BB
	29C19	-	AB	AB	AA	AB	BB	AB	AB	AA	AB	BB	AA	BB	-	BB	BB	AA	AA	-	AA	-	AB	AB	-	AB	AB	BB	AB	AA	BB	AA	AA	BB	AA	AA	BB	AA	BB	AA	AB	AA	AA	AA	AB	AB	AB	AA	BB
	29C23	-	AA	BB	AA	AB	AB	BB	AB	AA	AA	BB	AA	BB	-	BB	BB	AB	AA	-	AA	-	AB	AB	-	BB	AB	BB	AB	AA	AB	AA	AA	BB	AB	AB	BB	AA	AB	AB	AB	AA	AA	AA	AB	AB	AB	AA	BB
	29C24	-	AB	AB	AA	AB	AB	AB	AB	AA	AB	BB	AA	BB	-	BB	BB	AB	AA	-	AA	-	AB	AB	-	AB	AB	BB	AA	AA	AB	AA	AA	BB	AA	AB	BB	AA	BB	AA	AB	AA	AA	AA	AB	AA	AB	AA	BB
	32A01	AB	AB	BB	AA	AB	BB	AB	AA	AA	BB	-	AA	BB	-	BB	BB	AA	AA	-	AA	-	BB	AA	AA	-	AA	BB	AB	AA	AB	AA	AA	BB	AA	AA	BB	AA	BB	AB	-	AB	AA	AA	AB	AB	BB	AB	BB
	32A02	AB	AB	AB	AA	AB	BB	BB	AB	AA	AA	-	AA	BB	-	BB	BB	AA	AA	-	AB	-	BB	AA	AB	-	AA	-	AB	AA	AB	AA	AA	BB	AA	-	BB	AA	BB	AB	-	AB	AA	AA	AB	AB	AB	AB	BB
	32A03	AB	AB	AB	AA	AB	BB	AB	AA	AA	AB	-	AA	BB	-	BB	BB	AA	AA	-	AA	-	BB	AA	AA	-	AA	BB	AB	AA	AB	AA	AA	BB	AA	AA	BB	AA	BB	AB	-	AB	AA	AA	AB	AB	AB	AB	BB
	32A04	AB	AB	BB	AA	AB	BB	AB	AA	AA	BB	-	AA	BB	-	BB	BB	AA	AA	-	AA	-	BB	AA	AA	-	AB	BB	AB	AA	AA	AB	AB	BB	AA	AB	BB	AA	BB	AB	-	BB	AA	AA	AB	AB	BB	AB	BB
	32A05	AB	AB	BB	AA	AB	BB	AB	AA	AA	BB	-	AA	BB	-	BB	BB	AB	AA	-	AB	-	BB	AA	AB	-	AB	BB	AA	AA	AA	AB	AB	BB	AA	AB	BB	AA	BB	AB	-	BB	AB	AA	AA	AB	BB	AA	BB
	32A06	-	BB	AB	AA	AA	BB	AB	AB	AA	AA	-	AA	BB	-	BB	BB	AB	AA	-	AA	-	BB	AA	AA	-	AA	-	AA	AA	AA	AA	AA	BB	AA	AB	BB	AA	BB	AB	-	AB	AB	AA	AA	BB	-	AA	BB
	32A07	AA	BB	AB	AA	AA	BB	AB	AB	AA	AA	-	AA	BB	-	BB	BB	AB	AA	-	AA	-	BB	AA	AA	-	AA	BB	AA	AA	AA	AA	AA	BB	AA	AB	BB	AA	BB	AB	-	AB	AB	AA	AA	BB	AB	AA	BB
	32A08	AB	AB	BB	AA	AB	BB	AB	AA	AA	BB	-	AA	BB	-	BB	BB	AA	AA	-	AB	-	BB	AA	AB	-	AA	BB	AA	AA	AA	AA	AA	BB	AA	AB	BB	AA	BB	AB	-	AB	AA	AA	AB	AB	AB	AB	BB
	32A09	AA	BB	AB	AA	AA	BB	BB	AB	AA	AB	-	AA	BB	-	BB	BB	AB	AA	-	AA	-	BB	AA	AA	-	AB	BB	AA	AA	AA	AB	AB	BB	AA	AB	BB	AA	BB	AB	-	BB	AA	AA	AA	AB	BB	AB	BB
	32A10	AA	BB	AB	AA	AA	BB	BB	AB	AA	AB	-	AA	BB	-	BB	BB	AB	AA	-	AB	-	BB	AA	AB	-	AB	BB	AA	AA	AA	AB	AA	BB	AA	AA	BB	AA	BB	AB	-	AB	AB	AA	AB	BB	AB	AA	BB
	32A11	BB	AA	BB	AA	BB	BB	AA	AA	AA	AB	-	AA	BB	-	BB	BB	AB	AA	-	AB	-	BB	AA	AA	-	AA	BB	AA	AA	AA	AB	AB	BB	AA	AA	BB	AA	BB	AB	-	BB	AB	AA	AA	BB	BB	AA	BB
	32A13	BB	AA	BB	AA	BB	BB	AB	AA	AA	AB	-	AA	BB	-	BB	BB	AB	AA	-	AA	-	BB	AA	AA	-	AB	BB	AA	AA	AA	AB	AB	BB	AA	AB	BB	AA	BB	AB	-	BB	AB	AA	AA	BB	BB	AA	BB
	32A14	AB	AB	AB	AA	AB	BB	AA	AB	AA	AA	-	AA	BB	-	BB	BB	AA	AA	-	AB	-	BB	AA	AB	-	AB	BB	AB	AA	AB	AB	AB	BB	AA	AA	BB	AA	BB	AB	-	BB	AB	AA	AB	AB	BB	AA	BB
	32A15	AA	BB	AB	AA	AA	BB	AA	AA	AA	BB	-	AA	BB	-	BB	BB	AA	AA	-	AA	-	BB	AA	AA	-	AA	BB	AB	AA	AB	AA	AA	BB	AA	AA	BB	AA	BB	AB	-	AB	AA	AA	AA	BB	BB	AB	BB
	32A16	BB	AA	BB	AA	BB	BB	BB	AB	AA	AA	-	AA	BB	-	BB	BB	AA	AA	-	AA	-	BB	AA	AA	-	AB	BB	AB	AA	AB	AB	AB	BB	AA	AB	BB	AA	BB	AB	-	BB	AA	AA	AA	BB	BB	AA	BB
	32A17	BB	AA	BB	AA	BB	BB	AB	AA	AA	AB	-	AA	BB	-	BB	BB	AB	AA	-	AB	-	BB	AA	AB	-	AB	BB	AA	AA	AA	AB	AB	BB	AA	AB	BB	AA	BB	AB	-	AB	AB	AA	AA	BB	AB	AA	BB
	32A18	-	-	AB	AA	AA	BB	AB	AB	AA	AB	-	AA	BB	-	BB	BB	AB	AA	-	AB	-	BB	AA	AB	-	AA	BB	AA	AA	AA	AA	AA	BB	AA	AB	BB	AA	BB	AB	-	AB	AB	AA	AB	AB	AB	AB	BB
	32A19	AB	AB	BB	AA	AB	BB	AB	AA	AA	AB	-	AA	BB	-	BB	BB	AB	AA	-	AA	-	BB	AA	AA	-	AA	BB	AA	AA	AA	AA	AA	BB	AA	AB	BB	AA	BB	AB	-	AB	AA	AA	AB	AB	AB	AB	BB
	32A20	BB	AA	BB	AA	BB	BB	BB	AA	AA	AB	-	AA	BB	-	BB	BB	AB	AA	-	AA	-	BB	AA	AA	-	AA	BB	AB	AA	AB	AA	AA	BB	AA	AA	BB	AA	BB	AB	-	AB	AB	AA	AA	BB	AB	AA	BB
	32A21	AA	BB	AB	AA	AA	BB	BB	AB	AA	AB	-	AA	BB	-	BB	BB	AA	AA	-	AA	-	BB	AA	AA	-	AB	BB	AB	AA	AB	AB	AB	BB	AA	AA	BB	AA	BB	AB	-	BB	AB	AA	AB	BB	AB	AA	BB
	32A22	AA	BB	AB	AA	AA	BB	AA	AB	AA	AB	-	AA	BB	-	BB	BB	AA	AA	-	AA	-	BB	AA	AA	-	AA	BB	AA	AA	AA	AA	AA	BB	AA	AB	BB	AA	BB	AB	-	BB	AB	AA	AB	AB	BB	AA	BB
	32A23	AB	AB	BB	AA	AB	BB	AA	AA	AA	AB	-	AA	BB	-	BB	BB	AA	AA	-	AA	-	BB	AA	AA	-	AA	BB	AB	AA	AB	AA	AA	BB	AA	AA	BB	AA	BB	AB	-	BB	AB	AA	AB	BB	BB	AA	BB
	32A24	BB	AA	BB	AA	BB	BB	-	AA	AA	AB	-	AA	BB	-	BB	BB	AB	AA	-	AA	-	BB	AA	AA	-	AB	BB	AA	AA	AA	AB	AB	BB	AA	AB	BB	AA	BB	AB	-	BB	AA	AA	AA	AB	BB	AB	BB
	32A25	AA	BB	AB	AA	AA	BB	AB	AB	AA	AB	-	AA	BB	-	BB	BB	AB	AA	-	AA	-	BB	AA	AA	-	AB	BB	AA	AA	AA	AB	AB	BB	AA	AB	BB	AA	BB	AB	-	BB	AB	AA	AA	AB	BB	AA	BB
	32B01	BB	AA	BB	AA	BB	BB	AB	AA	AA	AB	-	AA	BB	-	BB	BB	AB	AA	-	AB	-	BB	AA	AB	-	AA	BB	AA	AA	AA	AA	AA	BB	AA	AB	BB	AA	BB	AB	-	AB	AA	AA	AA	AB	AB	AB	BB
	32B02	AB	AB	BB	AA	AB	BB	AB	AA	AA	BB	-	AA	BB	-	BB	BB	AA	AA	-	AB	-	BB	AA	AB	-	AA	BB	AB	AA	AB	AA	AA	BB	AA	AA	BB	AA	BB	AB	-	AB	AA	AA	AA	BB	AB	AB	BB
	32B03	AB	AB	AB	AA	AB	BB	AA	AB	AA	AB	-	AA	BB	-	BB	BB	AB	AA	-	AA	-	BB	AA	AA	-	AB	BB	AB	AA	AB	AA	AA	BB	AA	AA	BB	AA	BB	AB	-	BB	AA	AA	AB	AB	AB	AB	BB
	32B04	AA	BB	AB	AA	AA	BB	AB	AB	AA	AB	-	AA	BB	-	BB	BB	AA	AA	-	AB	-	BB	AA	AB	-	AA	BB	AB	AA	AB	AA	AA	BB	AA	AA	BB	AA	BB	AB	-	AB	AB	AA	AA	BB	AB	AA	BB
	32B05	AB	AB	BB	AA	AB	BB	AB	AA	AA	BB	-	AA	BB	-	BB	BB	AB	AA	-	AA	-	BB	AA	AA	-	AB	BB	AB	AA	AB	AB	AB	BB	AA	AA	BB	AA	BB	AB	-	BB	AB	AA	AA	BB	BB	AA	BB
	32B06	AB	AB	AB	AA	AB	BB	AB	AB	AA	AA	-	AA	BB	-	BB	BB	AB	AA	-	AB	-	BB	AA	AB	-	AA	BB	AA	AA	AA	AA	AA	BB	AA	AB	BB	AA	BB	AB	-	AB	AA	AA	AA	AB	AB	AB	BB
	32B07	AB	AB	BB	AA	AB	BB	AB	AA	AA	BB	-	AA	BB	-	BB	BB	AA	AA	-	AB	-	BB	AA	AB	-	AB	BB	AB	AA	AB	AB	AB	BB	AA	AA	BB	AA	BB	AB	-	BB	AA	AA	AB	BB	BB	AB	BB
	32B08	AB	AB	AB	AA	AB	BB	AB	AB	AA	AA	-	AA	BB	-	BB	BB	AA	AA	-	AB	-	BB	AA	AB	-	AA	-	AB	AA	AB	AA	AA	BB	AA	AA	BB	AA	BB	AB	-	AB	AB	AA	AA	BB	AB	AA	BB
	32B09	AA	BB	AB	AA	AA	BB	AA	AB	AA	AB	-	AA	BB	-	BB	BB	AA	AA	-	AA	-	BB	AA	AA	-	AB	BB	AB	AA	AB	AA	AA	BB	AA	AA	BB	AA	BB	AB	-	AB	AA	AA	AB	BB	AB	AB	BB
	32B10	AB	AB	BB	AA	AB	BB	AB	AA	AA	BB	-	AA	BB	-	BB	BB	AA	AA	-	AB	-	BB	AA	AB	-	AB	-	AB	AA	AB	AA	AA	BB	AA	AA	BB	AA	BB	AB	-	AB	AA	AA	AA	BB	BB	AA	BB
	32B11	AB	AB	BB	AA	AB	BB	AA	AA	AA	BB	-	AA	BB	-	BB	BB	AB	AA	-	AA	-	BB	AA	AA	-	AA	BB	AA	AA	AA	AA	AA	BB	AA	AB	BB	AA	BB	AB	-	AB	AB	AA	AB	AB	AB	AA	BB
	32B12	AB	AB	AB	AA	AB	BB	BB	AB	AA	AA	-	AA	BB	-	BB	BB	AB	AA	-	AA	-	BB	AA	AA	-	AB	BB	AA	AA	AA	AB	AA	BB	AA	AB	BB	AA	BB	AB	-	AB	AA	AA	AB	AB	AB	AB	BB
	32B13	BB	AA	BB	AA	BB	BB	AA	AA	AA	AB	-	AA	BB	-	BB	BB	AA	AA	-	AA	-	BB	AA	AA	-	AA	BB	AA	AA	AA	AA	AA	BB	AA	AB	BB	AA	BB	AB	-	AB	AA	AA	AB	AB	AB	AB	BB
	32B14	AA	BB	AB	AA	AA	BB	BB	AB	AA	AB	-	AA	BB	-	BB	BB	AA	AA	-	AA	-	BB	AA	AA	-	AB	BB	AA	AA	AA	AB	AB	BB	AA	AB	BB	AA	BB	AB	-	BB	AA	AA	AB	AB	BB	AB	BB
	32B15	AB	AB	BB	AA	AB	BB	AB	AA	AA	BB	-	AA	BB	-	BB	BB	AB	AA	-	AA	-	BB	AA	AA	-	AB	BB	AB	AA	AB	AB	AB	BB	AA	AA	BB	AA	BB	AB	-	AB	AB	AA	AA	BB	AB	AA	BB
	32B16	AB	AB	AB	AA	AB	BB	AA	AB	AA	AA	-	AA	BB	-	BB	BB	AB	AA	-	AB	-	BB	AA	AB	-	AB	BB	AA	AA	AA	AB	AB	BB	AA	AB	BB	AA	BB	AB	-	AB	AA	AA	AA	AB	AB	AB	BB
	32B17	BB	AA	BB	AA	BB	BB	BB	AB	AA	AA	-	AA	BB	-	BB	BB	AB	AA	-	AB	-	BB	AA	AB	-	AA	BB	AA	AA	AA	AA	AA	BB	AA	AA	BB	AA	BB	AB	-	AB	AA	AA	AB	BB	AB	AB	BB
	32B18	AB	AB	AB	AA	AB	BB	AB	AB	AA	AA	-	AA	BB	-	BB	BB	AA	AA	-	AB	-	BB	AA	AB	-	AA	BB	AB	AA	AB	AA	AA	BB	AA	AA	BB	AA	BB	AB	-	AB	AB	AA	AA	AB	AB	AA	BB
	32B19	AB	AB	BB	AA	AB	BB	AB	AA	AA	BB	-	AA	BB	-	BB	BB	AB	AA	-	AA	-	BB	AA	AA	-	AB	BB	AA	AA	AA	AB	AB	BB	AA	AB	BB	AA	BB	AB	-	BB	AA	AA	AA	AB	BB	AB	BB
	32B20	AB	AB	AB	AA	AB	BB	AB	AB	AA	AA	-	AA	BB	-	BB	BB	AB	AA	-	AB	-	BB	AA	AB	-	AB	BB	AB	AA	AB	AB	AB	BB	AA	AA	BB	AA	BB	AB	-	BB	AA	AA	AA	BB	AB	AB	BB
	32B21	AB	AB	BB	AA	AB	BB	BB	AB	AA	AB	-	AA	BB	-	BB	BB	AA	AA	-	AB	-	BB	AA	AB	-	AA	BB	AB	AA	AB	AA	AA	BB	AA	AA	BB	AA	BB	AB	-	AB	AB	AA	AB	BB	AB	AA	BB
	32B22	AB	AB	BB	AA	AB	BB	AB	AA	AA	BB	-	AA	BB	-	BB	BB	AB	AA	-	AA	-	BB	AA	AA	-	AB	BB	AB	AA	AB	AB	AB	BB	AA	AA	BB	AA	BB	AB	-	BB	AB	AA	AA	BB	BB	AA	BB
	32B23	AB	AB	AB	AA	AB	BB	AA	AB	AA	AA	-	AA	BB	-	BB	BB	AA	AA	-	AB	-	BB	AA	AB	-	AA	BB	AA	AA	AA	AB	AB	BB	AA	AB	BB	AA	BB	AB	-	BB	AB	AA	AB	AB	BB	AA	BB
	32B24	AA	BB	AB	AA	AA	BB	AB	AA	AA	BB	-	AA	BB	-	BB	BB	AB	AA	-	AB	-	BB	AA	AA	-	AB	BB	AA	AA	AA	AB	AB	BB	AA	AA	BB	AA	BB	AB	-	BB	AA	AA	AA	BB	BB	AB	BB
	32B25	AA	BB	AB	AA	AA	BB	AB	AB	AA	AB	-	AA	BB	-	BB	BB	AB	AA	-	AB	-	BB	AA	AB	-	AB	BB	AB	AA	AB	AB	AB	BB	AA	AA	BB	AA	BB	AB	-	AB	AB	AA	AB	BB	AB	AA	BB
	32C01	AB	AB	BB	AA	AB	BB	AB	AA	AA	BB	-	AA	BB	-	BB	BB	AA	AA	-	AB	-	BB	AA	AB	-	AA	BB	AA	AA	AA	AA	AA	BB	AA	AA	BB	AA	BB	AB	-	AB	AA	AA	AB	BB	AB	AB	BB
	32C02	BB	AA	BB	AA	BB	BB	AA	AA	AA	AB	-	AA	BB	-	BB	BB	AB	AA	-	AA	-	BB	AA	AA	-	AB	BB	AB	AA	AB	AB	AB	BB	AA	AA	BB	AA	BB	AB	-	BB	AB	AA	AA	AB	AB	AA	BB
	32C03	AA	BB	AB	AA	AA	BB	AB	AB	AA	AA	-	AA	BB	-	BB	BB	AB	AA	-	AA	-	BB	AA	AA	-	AB	BB	AA	AA	AA	AB	AB	BB	AA	AB	BB	AA	BB	AB	-	BB	AB	AA	AB	AB	BB	AA	BB
	32C05	AA	AB	AB	AA	AA	BB	AB	AA	AA	AB	-	AA	BB	-	BB	BB	AA	AA	-	AB	-	BB	AA	AB	-	AB	BB	AB	AA	AB	AB	AB	BB	AA	AA	BB	AA	BB	AB	-	BB	AA	AA	AA	AB	AB	AB	BB
	32C06	AB	AA	BB	AA	AB	BB	AB	AA	AA	AB	-	AA	BB	-	BB	BB	AA	AA	-	AB	-	BB	AA	AA	-	AA	BB	AB	AA	AB	AA	AA	BB	AA	AA	BB	AA	BB	AB	-	BB	AB	AA	AA	BB	BB	AA	BB
	32C07	AB	AB	AB	AA	AB	BB	AA	AB	AA	AA	-	AA	BB	-	BB	BB	AA	AA	-	AB	-	BB	AA	AB	-	AB	BB	AA	AA	AA	AB	AB	BB	AA	AB	BB	AA	BB	AB	-	AB	AA	AA	AB	AB	AB	AB	BB
	32C08	AB	AB	AB	AA	AB	BB	AA	AB	AA	AA	-	AA	BB	-	BB	BB	AB	AA	-	AB	-	BB	AA	AB	-	AA	BB	AA	AA	AA	AA	AA	BB	AA	AA	BB	AA	BB	AB	-	AB	AB	AA	AA	BB	AB	AA	BB
	32C09	AB	AB	AB	AA	AB	BB	-	AB	AA	AA	-	AA	BB	-	BB	BB	AB	AA	-	AB	-	BB	AA	AB	-	AA	BB	AA	AA	AA	AA	AA	BB	AA	AB	BB	AA	BB	AB	-	AB	AA	AA	AA	AB	BB	AB	BB
	32C10	AB	AB	AB	AA	AB	BB	BB	AB	AA	AA	-	AA	BB	-	BB	BB	AB	AA	-	AB	-	BB	AA	AB	-	AB	BB	AA	AA	AA	AB	AB	BB	AA	AB	BB	AA	BB	AB	-	AB	AA	AA	AA	AB	AB	AB	BB
	32C11	AA	BB	AB	AA	AA	BB	BB	AB	AA	AB	-	AA	BB	-	BB	BB	AB	AA	-	AA	-	BB	AA	AA	-	AA	BB	AA	AA	AA	AA	AA	BB	AA	AB	BB	AA	BB	AB	-	AB	AA	AA	AB	AB	AB	AB	BB
	32C12	AB	AB	AB	AA	AB	BB	AB	AB	AA	AA	-	AA	BB	-	BB	BB	AB	AA	-	AB	-	BB	AA	AB	-	AA	BB	AB	AA	AB	AB	AB	BB	AA	AA	BB	AA	BB	AB	-	BB	AB	AA	AB	BB	BB	AA	BB
	32C13	AB	AB	BB	AA	AB	BB	AA	AA	AA	BB	-	AA	BB	-	BB	BB	AB	AA	-	AA	-	BB	AA	AA	-	AB	BB	AA	AA	AA	AB	AB	BB	AA	AB	BB	AA	BB	AB	-	BB	AA	AA	AB	AB	BB	AB	BB
	32C14	AA	BB	AB	AA	AA	BB	AA	AB	AA	AA	-	AA	BB	-	BB	BB	AB	AA	-	AA	-	BB	AA	AA	-	AA	BB	AA	AA	AA	AA	AA	BB	AA	AA	BB	AA	BB	AB	-	AB	AB	AA	AA	BB	AB	AA	BB
	32C15	AA	BB	AB	AA	AA	BB	AA	AB	AA	AB	-	AA	BB	-	BB	BB	AA	AA	-	AB	-	BB	AA	AB	-	AB	BB	AB	AA	AB	AB	AB	BB	AA	AA	BB	AA	BB	AB	-	BB	AA	AA	AB	BB	BB	AB	BB
	32C16	AA	BB	AB	AA	AA	BB	AB	AB	AA	AB	-	AA	BB	-	BB	BB	AB	AA	-	AA	-	BB	AA	AA	-	AB	BB	AB	AA	AB	AB	AA	BB	AA	AA	BB	AA	BB	AB	-	AB	AA	AA	AB	BB	AB	AA	BB
	32C17	AB	AB	AB	AA	AB	BB	AA	AA	AA	AB	-	AA	BB	-	BB	BB	AB	AA	-	AA	-	BB	AA	AA	-	AA	BB	AA	AA	AA	AA	AA	BB	AA	AB	BB	AA	BB	AB	-	AB	AA	AA	AB	AB	AB	AB	BB
	32C19	AB	AB	AB	AA	AB	BB	AB	AB	AA	AB	-	AA	BB	-	BB	BB	AB	AA	-	AB	-	BB	AA	AB	-	AA	BB	AA	AA	AA	AA	AA	BB	AA	AB	BB	AA	BB	AB	-	AB	AA	AA	AB	BB	AB	AB	BB
	32C20	BB	AA	BB	AA	BB	BB	BB	AA	AA	AB	-	AA	BB	-	BB	BB	AA	AA	-	AA	-	BB	AA	AA	-	AA	BB	AB	AA	AB	AA	AA	BB	AA	AA	BB	AA	BB	AB	-	AB	AB	AA	AB	AB	AB	AA	BB
	32C21	AB	AB	BB	AA	AB	BB	BB	AB	AA	AB	-	AA	BB	-	BB	BB	AA	AA	-	AA	-	BB	AA	AA	-	AB	BB	AA	AA	AA	AB	AB	BB	AA	AB	BB	AA	BB	AB	-	BB	AB	AA	AB	AB	AB	AA	BB
	32C22	BB	AA	BB	AA	BB	BB	AB	AA	AA	AB	-	AA	BB	-	BB	BB	AB	AA	-	AA	-	BB	AA	AA	-	AB	BB	AA	AA	AA	AB	AB	BB	AA	AB	BB	AA	BB	AB	-	BB	AA	AA	AA	AB	BB	AB	BB
	32C23	BB	AA	BB	AA	BB	BB	AB	AA	AA	AB	-	AA	BB	-	BB	BB	AA	AA	-	AA	-	BB	AA	AA	-	AA	BB	AB	AA	AA	AB	AB	BB	AA	AB	BB	AA	BB	AB	-	BB	AA	AA	AB	AB	BB	AB	BB
	32C24	AA	BB	AB	AA	AA	BB	AB	AB	AA	AB	-	AA	BB	-	BB	BB	AB	AA	-	AA	-	BB	AA	AB	-	AB	BB	AA	AA	AA	AA	AA	BB	AA	AB	BB	AA	BB	AB	-	AB	AB	AA	AA	AB	AB	AB	BB
	32C25	AB	AB	AB	AA	AB	BB	AA	AB	AA	AA	-	AA	BB	-	BB	BB	AA	AA	-	AB	-	BB	AA	AB	-	AA	BB	AB	AA	AB	AA	AA	BB	AA	AA	BB	AA	BB	AB	-	BB	AA	AA	AB	BB	BB	AB	BB
[truncated: 205 more columns]
