# Supplementary material for: Defense mechanisms against herbivory in Picea: sequence evolution and expression regulation of gene family members in the phenylpropanoid pathway
Source: BMC Genomics. 2011 Dec 16;12:608. doi: 10.1186/1471-2164-12-608 (PMC3288119; doi:10.1186/1471-2164-12-608)
Supplement: Additional file 4 — The phenotypic data for the four crosses 26, 27, 29, and 32 used in the eQTL study contain information about (a) tree height, (b) weevil attack, and (c) oviposition. For explanations of column headers and codes, see end of table. [file 1471-2164-12-608-S4.XLS]

## Sheet: additional file 4
Family		Tree location			Cumulative attack						Annual attack result code								Annual # of leader kills								Annual # of failed attacks										1995	1997	1998	1999	2000	2001	egg code 2000			egg code 2001
Parents (fem/male)	Cross	Rep	PTree	TS04	Atk?	Kil?	Kills	Fails	KYrs	FYrs	A97	A98	A99	A00	A01	A02	A03	A04	K97	K98	K99	K00	K01	K02	K03	K04	F97	F98	F99	F00	F01	F02	F03	F04	Ldr99 (calc)	Ldr01 (measu.)	init HT	Ht 3yrs	Ht 4yrs	Ht 5yrs	Ht 6yrs	Ht 7yrs	E00A	E00B	E00C	E01A	E01B	E01C	E01D
PG87xPG165	26	A	01	1	0	0	0	0	0	0	0	0	0	0	0	0	0	0	0	0	0	0	0	0	0	0	0	0	0	0	0	0	0	0	15	40	24	64	106	121	153	193
PG87xPG165	26	A	02	1	0	0	0	0	0	0	0	0	0	0	0	0	0	0	0	0	0	0	0	0	0	0	0	0	0	0	0	0	0	0	23	48	22	51	79	102	133	181
PG87xPG165	26	A	03	1	1	1	2	0	2	0	0	0	2	0	0	2	0	0	0	0	1	0	0	1	0	0	0	0	0	0	0	0	0	0	24	43	28	75	91	115	129	172
PG87xPG165	26	A	04	1	1	0	0	1	0	1	0	0	0	1	0	0	0	0	0	0	0	0	0	0	0	0	0	0	0	1	0	0	0	0	27	40	26	64	90	117	132	172	1
PG87xPG165	26	A	05	1	1	1	1	1	1	1	0	0	2	0	1	0	0	0	0	0	1	0	0	0	0	0	0	0	0	0	1	0	0	0	15	38	33	66	75	90	116	154				2
PG87xPG165	26	A	06	1	1	1	1	0	1	0	0	2	0	0	0	0	0	0	0	1	0	0	0	0	0	0	0	0	0	0	0	0	0	0	23	53	20	68	79	102	135	188
PG87xPG165	26	A	07	1	1	1	2	0	2	0	0	2	0	0	2	0	0	0	0	1	0	0	1	0	0	0	0	0	0	0	0	0	0	0	17	38	23	73	78	95	115	153				5
PG87xPG165	26	A	08	1	1	0	0	1	0	1	0	0	0	1	0	0	0	0	0	0	0	0	0	0	0	0	0	0	0	1	0	0	0	0	22	54	24	62	81	103	125	179	1
PG87xPG165	26	A	09	1	1	1	3	1	2	1	0	0	0	2	1	2	0	0	0	0	0	2	0	1	0	0	0	0	0	0	1	0	0	0	18	50	23	58	97	115	138	188	2	1		1
PG87xPG165	26	A	10	1	1	1	1	0	1	0	0	0	0	0	2	0	0	0	0	0	0	0	1	0	0	0	0	0	0	0	0	0	0	0	24	26	25	57	80	104	120	146				2
PG87xPG165	26	A	11	1	1	0	0	1	0	1	0	0	0	1	0	0	0	0	0	0	0	0	0	0	0	0	0	0	0	1	0	0	0	0	41	61	29	64	125	166	184	245	1
PG87xPG165	26	A	12	1	1	1	1	2	1	1	0	0	0	2	1	0	0	0	0	0	0	1	0	0	0	0	0	0	0	0	2	0	0	0	43	53	24	68	115	158	155	208	2			1	1
PG87xPG165	26	A	13	1	1	0	0	1	0	1	0	0	0	1	0	0	0	0	0	0	0	0	0	0	0	0	0	0	0	1	0	0	0	0	39	55	27	62	95	134	185	240	1
PG87xPG165	26	A	14	1	1	1	2	0	2	0	0	0	2	0	2	0	0	0	0	0	1	0	1	0	0	0	0	0	0	0	0	0	0	0	19	28	25	54	63	82	104	132				2
PG87xPG165	26	A	15	1	1	1	2	1	2	1	0	2	0	1	0	2	0	0	0	1	0	0	0	1	0	0	0	0	0	1	0	0	0	0	27	59	26	80	87	114	123	182	1
PG87xPG165	26	A	16	1	1	1	1	2	1	1	0	0	0	2	1	0	0	0	0	0	0	1	0	0	0	0	0	0	0	1	1	0	0	0	23	44	28	69	81	104	129	173	2	1		1
PG87xPG165	26	A	17	1	1	1	1	0	1	0	0	0	0	2	0	0	0	0	0	0	0	1	0	0	0	0	0	0	0	0	0	0	0	0	25	32	24	59	85	110	118	150	3
PG87xPG165	26	A	18	1	1	0	0	1	0	1	0	0	0	1	0	0	0	0	0	0	0	0	0	0	0	0	0	0	0	1	0	0	0	0	28	49	24	64	104	132	142	191	1
PG87xPG165	26	A	19	1	1	1	1	1	1	1	0	0	2	0	1	0	0	0	0	0	1	0	0	0	0	0	0	0	0	0	1	0	0	0	11	76	27	57	83	94	130	206				1
PG87xPG165	26	A	20	1	1	1	2	0	2	0	0	0	0	2	2	0	0	0	0	0	0	1	1	0	0	0	0	0	0	0	0	0	0	0	25	20	25	64	107	132	134	154	3			1
PG87xPG165	26	A	21	1	1	1	1	0	1	0	0	0	0	2	0	0	0	0	0	0	0	1	0	0	0	0	0	0	0	0	0	0	0	0	35	48	21	63	100	135	145	193	3
PG87xPG165	26	A	22	1	1	1	1	0	1	0	0	0	0	2	0	0	0	0	0	0	0	1	0	0	0	0	0	0	0	0	0	0	0	0	30	28	20	49	80	110	113	141	4
PG87xPG165	26	A	23	1	1	1	1	0	1	0	0	0	0	2	0	0	0	0	0	0	0	1	0	0	0	0	0	0	0	0	0	0	0	0	27	34	22	74	111	138	135	169	2
PG87xPG165	26	A	24	1	0	0	0	0	0	0	0	0	0	0	0	0	0	0	0	0	0	0	0	0	0	0	0	0	0	0	0	0	0	0	16	45	21	50	58	74	90	135
PG87xPG165	26	A	25	1	1	0	0	1	0	1	0	0	0	1	0	0	0	0	0	0	0	0	0	0	0	0	0	0	0	1	0	0	0	0	25	26	20	68	100	125	155	181	1
PG87xPG165	26	B	01	1	0	0	0	0	0	0	0	0	0	0	0	0	0	0	0	0	0	0	0	0	0	0	0	0	0	0	0	0	0	0	34	76	17	54	75	109	164	240
PG87xPG165	26	B	02	1	1	1	2	0	2	0	2	0	0	2	0	0	0	0	1	0	0	1	0	0	0	0	0	0	0	0	0	0	0	0	19	47	27	57	72	91	111	158	1
PG87xPG165	26	B	03	1	1	1	2	0	2	0	0	2	0	0	2	0	0	0	0	1	0	0	1	0	0	0	0	0	0	0	0	0	0	0	24	38	22	78	90	114	154	192				5
PG87xPG165	26	B	04	1	1	1	1	1	1	1	0	0	0	2	1	0	0	0	0	0	0	1	0	0	0	0	0	0	0	0	1	0	0	0	20	38	16	58	79	99	124	162	2			1
PG87xPG165	26	B	05	1	1	1	1	0	1	0	0	0	0	2	0	0	0	0	0	0	0	1	0	0	0	0	0	0	0	0	0	0	0	0	17	43	25	69	92	109	119	162	1
PG87xPG165	26	B	06	1	1	1	1	0	1	0	0	0	2	0	0	0	0	0	0	0	1	0	0	0	0	0	0	0	0	0	0	0	0	0	19	38	23	56	67	86	106	144
PG87xPG165	26	B	07	1	1	1	1	1	1	1	0	0	1	0	2	0	0	0	0	0	0	0	1	0	0	0	0	0	1	0	0	0	0	0	30	36	21	59	90	120	134	170				5
PG87xPG165	26	B	08	1	1	1	3	0	2	0	0	2	2	0	0	0	0	0	0	2	1	0	0	0	0	0	0	0	0	0	0	0	0	0	23	49	16	41	49	72	111	160
PG87xPG165	26	B	09	1	1	1	1	0	1	0	0	0	0	2	0	0	0	0	0	0	0	1	0	0	0	0	0	0	0	0	0	0	0	0	19	45	23	57	79	98	115	160	1
PG87xPG165	26	B	10	1	1	1	2	0	2	0	0	2	0	0	2	0	0	0	0	1	0	0	1	0	0	0	0	0	0	0	0	0	0	0	31	23	19	59	62	93	114	137				5
PG87xPG165	26	B	11	1	1	1	3	0	3	0	0	2	0	2	2	0	0	0	0	1	0	1	1	0	0	0	0	0	0	0	0	0	0	0	44	36	22	70	89	133	131	167	2			3
PG87xPG165	26	B	12	1	0	0	0	0	0	0	0	0	0	0	0	0	0	0	0	0	0	0	0	0	0	0	0	0	0	0	0	0	0	0	38	57	23	63	96	134	184	241
PG87xPG165	26	B	13	1	1	1	1	2	1	2	0	1	0	2	1	0	0	0	0	0	0	1	0	0	0	0	0	1	0	0	1	0	0	0	41	52	24	74	102	143	139	191	2			1
PG87xPG165	26	B	14	1	1	1	2	2	2	1	0	2	2	1	0	0	0	0	0	1	1	0	0	0	0	0	0	0	0	2	0	0	0	0	25	32	32	58	73	98	108	140	2	1
PG87xPG165	26	B	15	1	1	1	2	1	2	1	0	2	0	1	0	0	2	0	0	1	0	0	0	0	1	0	0	0	0	1	0	0	0	0	28	38	22	62	73	101	114	152	2
PG87xPG165	26	B	16	1	1	0	0	1	0	1	0	0	0	1	0	0	0	0	0	0	0	0	0	0	0	0	0	0	0	1	0	0	0	0	29	42	20	68	95	124	154	196	1
PG87xPG165	26	B	17	1	1	0	0	1	0	1	0	0	0	1	0	0	0	0	0	0	0	0	0	0	0	0	0	0	0	1	0	0	0	0	33	38	20	59	77	110	113	151	1
PG87xPG165	26	B	18	1	1	1	2	0	2	0	0	0	0	2	0	2	0	0	0	0	0	1	0	1	0	0	0	0	0	0	0	0	0	0	42	30	23	63	89	131	136	166	3
PG87xPG165	26	B	19	1	1	0	0	1	0	1	0	0	0	0	1	0	0	0	0	0	0	0	0	0	0	0	0	0	0	0	1	0	0	0	46	47	24	61	77	123	170	217
PG87xPG165	26	B	20	1	1	1	3	0	2	0	0	2	0	2	0	0	0	0	0	1	0	2	0	0	0	0	0	0	0	0	0	0	0	0	27	38	23	41	61	88	99	137	2	2
PG87xPG165	26	B	21	1	1	0	0	1	0	1	0	0	0	1	0	0	0	0	0	0	0	0	0	0	0	0	0	0	0	1	0	0	0	0	32	15	28	56	76	108	139	154	2
PG87xPG165	26	B	22	1	1	1	2	1	1	1	0	0	0	2	1	0	0	0	0	0	0	2	0	0	0	0	0	0	0	0	1	0	0	0	44	48	25	53	70	114	111	159	5	1		1
PG87xPG165	26	B	23	1	1	0	0	1	0	1	0	0	0	1	0	0	0	0	0	0	0	0	0	0	0	0	0	0	0	1	0	0	0	0	27	30	28	52	77	104	137	167	1
PG87xPG165	26	B	24	1	0	0	0	0	0	0	0	0	0	0	0	0	0	0	0	0	0	0	0	0	0	0	0	0	0	0	0	0	0	0	28	53	29	61	83	111	153	206
PG87xPG165	26	B	25	1	0	0	0	0	0	0	0	0	0	0	0	0	0	0	0	0	0	0	0	0	0	0	0	0	0	0	0	0	0	0	44	57	20	59	79	123	181	238
PG87xPG165	26	C	01	3																															.	.	22	.	.	.	.	.
PG87xPG165	26	C	02	1	1	1	1	0	1	0	0	0	0	2	0	0	0	0	0	0	0	1	0	0	0	0	0	0	0	0	0	0	0	0	18	37	23	68	91	109	126	163	2
PG87xPG165	26	C	03	1	1	1	1	0	1	0	0	0	0	2	0	0	0	0	0	0	0	1	0	0	0	0	0	0	0	0	0	0	0	0	23	27	21	62	82	105	114	141	2
PG87xPG165	26	C	04	1	1	1	1	0	1	0	0	0	0	2	0	0	0	0	0	0	0	1	0	0	0	0	0	0	0	0	0	0	0	0	18	35	27	59	81	99	92	127	2
PG87xPG165	26	C	05	1	1	1	1	0	1	0	0	0	0	2	0	0	0	0	0	0	0	1	0	0	0	0	0	0	0	0	0	0	0	0	10	26	20	46	64	74	79	105	3
PG87xPG165	26	C	06	1	1	0	0	1	0	1	0	0	0	1	0	0	0	0	0	0	0	0	0	0	0	0	0	0	0	1	0	0	0	0	13	44	20	52	79	92	113	157	1
PG87xPG165	26	C	07	1	1	1	2	0	2	0	0	0	0	2	0	2	0	0	0	0	0	1	0	1	0	0	0	0	0	0	0	0	0	0	18	39	20	60	85	103	114	153	4
PG87xPG165	26	C	08	1	1	0	0	2	0	2	0	0	0	1	1	0	0	0	0	0	0	0	0	0	0	0	0	0	0	1	1	0	0	0	19	49	18	56	75	94	112	161	1			1
PG87xPG165	26	C	09	1	1	1	1	0	1	0	0	0	0	2	0	0	0	0	0	0	0	1	0	0	0	0	0	0	0	0	0	0	0	0	14	32	22	55	81	95	104	136	1
PG87xPG165	26	C	10	1	1	1	1	0	1	0	0	0	0	2	0	0	0	0	0	0	0	1	0	0	0	0	0	0	0	0	0	0	0	0	13	44	20	50	68	81	101	145	2
PG87xPG165	26	C	11	1	1	1	1	0	1	0	0	0	0	2	0	0	0	0	0	0	0	1	0	0	0	0	0	0	0	0	0	0	0	0	23	42	22	47	73	96	103	145	2
PG87xPG165	26	C	12	1	1	1	1	0	1	0	0	0	0	2	0	0	0	0	0	0	0	1	0	0	0	0	0	0	0	0	0	0	0	0	12	57	24	57	78	90	104	161	1
PG87xPG165	26	C	13	1	1	1	2	1	1	1	0	0	0	1	2	0	0	0	0	0	0	0	2	0	0	0	0	0	0	1	0	0	0	0	15	39	24	69	85	100	125	164	1			1	1
PG87xPG165	26	C	14	3																															.	.	23	.	.	.	.	.
PG87xPG165	26	C	15	1	1	1	2	0	2	0	0	0	0	2	2	0	0	0	0	0	0	1	1	0	0	0	0	0	0	0	0	0	0	0	27	30	25	59	74	101	114	144	3			1
PG87xPG165	26	C	16	1	0	0	0	0	0	0	0	0	0	0	0	0	0	0	0	0	0	0	0	0	0	0	0	0	0	0	0	0	0	0	20	53	22	58	76	96	142	195
PG87xPG165	26	C	17	1	1	1	2	0	2	0	2	0	0	2	0	0	0	0	1	0	0	1	0	0	0	0	0	0	0	0	0	0	0	0	17	39	24	47	59	76	92	131	5
PG87xPG165	26	C	18	1	1	1	2	0	2	0	0	0	0	2	2	0	0	0	0	0	0	1	1	0	0	0	0	0	0	0	0	0	0	0	25	33	25	64	86	111	129	162	1			2
PG87xPG165	26	C	19	1	1	1	1	1	1	1	0	0	0	2	1	0	0	0	0	0	0	1	0	0	0	0	0	0	0	0	1	0	0	0	21	43	22	53	75	96	104	147	2			1
PG87xPG165	26	C	20	1	0	0	0	0	0	0	0	0	0	0	0	0	0	0	0	0	0	0	0	0	0	0	0	0	0	0	0	0	0	0	10	30	26	61	78	88	112	142
PG87xPG165	26	C	21	1	0	0	0	0	0	0	0	0	0	0	0	0	0	0	0	0	0	0	0	0	0	0	0	0	0	0	0	0	0	0	14	52	23	59	84	98	128	180
PG87xPG165	26	C	22	1	1	0	0	1	0	1	0	0	0	0	1	0	0	0	0	0	0	0	0	0	0	0	0	0	0	0	1	0	0	0	17	27	22	46	69	86	112	139				1
PG87xPG165	26	C	23	1	1	1	1	2	1	2	0	0	0	1	1	0	2	0	0	0	0	0	0	0	1	0	0	0	0	1	1	0	0	0	16	27	26	53	72	88	112	139	1			1
PG87xPG165	26	C	24	1	1	0	0	1	0	1	0	0	0	1	0	0	0	0	0	0	0	0	0	0	0	0	0	0	0	1	0	0	0	0	33	31	23	54	84	117	119	150	3
PG87xPG165	26	C	25	1	1	1	4	1	2	0	0	0	0	2	2	0	0	0	0	0	0	1	3	0	0	0	0	0	0	0	1	0	0	0	32	18	25	60	80	112	108	126	4			2	2	2	1
PG87xPG117	27	A	01	1	1	1	2	0	2	0	0	2	0	2	0	0	0	0	0	1	0	1	0	0	0	0	0	0	0	0	0	0	0	0	9	21	16	57	49	58	76	97	2
PG87xPG117	27	A	02	1	1	1	2	2	2	2	0	0	2	1	2	1	0	0	0	0	1	0	1	0	0	0	0	0	0	1	0	1	0	0	14	26	28	62	75	89	102	128	1			5
PG87xPG117	27	A	03	3																															.	.	24	.	.	.	.	.
PG87xPG117	27	A	04	1	1	1	1	0	1	0	0	2	0	0	0	0	0	0	0	1	0	0	0	0	0	0	0	0	0	0	0	0	0	0	14	43	30	69	72	86	123	166
PG87xPG117	27	A	05	1	1	1	2	0	2	0	0	2	0	2	0	0	0	0	0	1	0	1	0	0	0	0	0	0	0	0	0	0	0	0	8	22	27	53	63	71	76	98	2
PG87xPG117	27	A	06	3																															.	.	42	52	.	.	.	.
PG87xPG117	27	A	07	1	1	1	1	0	1	0	0	2	0	0	0	0	0	0	0	1	0	0	0	0	0	0	0	0	0	0	0	0	0	0	18	42	27	57	67	85	121	163
PG87xPG117	27	A	08	1	1	1	1	0	1	0	0	0	0	2	0	0	0	0	0	0	0	1	0	0	0	0	0	0	0	0	0	0	0	0	13	25	24	48	63	76	85	110	2
PG87xPG117	27	A	09	3																															.	.	27	.	.	.	.	.
PG87xPG117	27	A	10	1	1	0	0	2	0	2	0	1	0	1	0	0	0	0	0	0	0	0	0	0	0	0	0	1	0	1	0	0	0	0	19	44	20	70	89	108	137	181	1
PG87xPG117	27	A	11	1	1	0	0	1	0	1	0	0	0	0	1	0	0	0	0	0	0	0	0	0	0	0	0	0	0	0	1	0	0	0	5	26	23	51	75	80	109	135				1
PG87xPG117	27	A	12	1	1	1	1	0	1	0	0	0	0	2	0	0	0	0	0	0	0	1	0	0	0	0	0	0	0	0	0	0	0	0	5	17	25	48	56	61	69	86	2
PG87xPG117	27	A	13	1	1	1	1	1	1	1	0	0	0	1	2	0	0	0	0	0	0	0	1	0	0	0	0	0	0	1	0	0	0	0	17	21	24	67	89	106	113	134	2			5
PG87xPG117	27	A	14	1	1	1	1	0	1	0	0	0	0	2	0	0	0	0	0	0	0	1	0	0	0	0	0	0	0	0	0	0	0	0	10	23	21	47	69	79	81	104	2
PG87xPG117	27	A	15	1	1	1	1	0	1	0	0	0	0	0	2	0	0	0	0	0	0	0	1	0	0	0	0	0	0	0	0	0	0	0	5	.	26	43	60	65	.	52				1
PG87xPG117	27	A	16	1	1	1	1	1	1	1	0	0	0	2	1	0	0	0	0	0	0	1	0	0	0	0	0	0	0	0	1	0	0	0	10	27	27	62	76	86	97	124	2			2
PG87xPG117	27	A	17	1	0	0	0	0	0	0	0	0	0	0	0	0	0	0	0	0	0	0	0	0	0	0	0	0	0	0	0	0	0	0	10	7	19	40	51	61	73	80
PG87xPG117	27	A	18	1	1	1	1	1	1	1	0	2	0	0	1	0	0	0	0	1	0	0	0	0	0	0	0	0	0	0	1	0	0	0	11	25	23	64	66	77	88	113				2
PG87xPG117	27	A	19	1	1	1	2	0	1	0	0	0	0	2	0	0	0	0	0	0	0	2	0	0	0	0	0	0	0	0	0	0	0	0	6	36	22	50	66	72	78	114	2	1
PG87xPG117	27	A	20	1	1	0	0	1	0	1	0	0	0	1	0	0	0	0	0	0	0	0	0	0	0	0	0	0	0	1	0	0	0	0	12	33	28	49	60	72	80	113	1
PG87xPG117	27	A	21	1	1	1	2	0	2	0	0	2	0	2	0	0	0	0	0	1	0	1	0	0	0	0	0	0	0	0	0	0	0	0	21	30	25	70	83	104	111	141	4
PG87xPG117	27	A	22	1	1	0	0	1	0	1	0	0	0	1	0	0	0	0	0	0	0	0	0	0	0	0	0	0	0	1	0	0	0	0	20	42	36	66	90	110	124	166	1
PG87xPG117	27	A	23	1	1	1	1	1	1	1	0	0	0	2	1	0	0	0	0	0	0	1	0	0	0	0	0	0	0	0	1	0	0	0	6	21	21	52	74	80	97	118	1			4
PG87xPG117	27	A	24	1	1	1	1	0	1	0	0	0	0	2	0	0	0	0	0	0	0	1	0	0	0	0	0	0	0	0	0	0	0	0	12	21	23	54	78	90	83	104	2
PG87xPG117	27	A	25	1	1	0	0	1	0	1	0	0	0	0	1	0	0	0	0	0	0	0	0	0	0	0	0	0	0	0	1	0	0	0	8	41	30	58	80	88	125	166				1
PG87xPG117	27	B	01	1	0	0	0	0	0	0	0	0	0	0	0	0	0	0	0	0	0	0	0	0	0	0	0	0	0	0	0	0	0	0	3	17	28	42	47	50	60	77
PG87xPG117	27	B	02	3																															.	.	19	.	.	.	.	.
PG87xPG117	27	B	03	1	1	1	1	0	1	0	0	0	0	0	2	0	0	0	0	0	0	0	1	0	0	0	0	0	0	0	0	0	0	0	5	16	20	49	60	65	76	92				2
PG87xPG117	27	B	04	1	1	1	1	0	1	0	0	0	0	0	2	0	0	0	0	0	0	0	1	0	0	0	0	0	0	0	0	0	0	0	6	28	25	54	64	70	80	108				1
PG87xPG117	27	B	05	1	1	1	1	0	1	0	0	0	0	0	2	0	0	0	0	0	0	0	1	0	0	0	0	0	0	0	0	0	0	0	6	17	29	42	62	68	80	97				2
PG87xPG117	27	B	06	1	1	1	2	0	2	0	0	0	0	2	2	0	0	0	0	0	0	1	1	0	0	0	0	0	0	0	0	0	0	0	11	23	27	47	71	82	78	101	3			1
PG87xPG117	27	B	07	1	1	1	1	0	1	0	0	0	0	2	0	0	0	0	0	0	0	1	0	0	0	0	0	0	0	0	0	0	0	0	4	18	23	36	46	50	55	73	1
PG87xPG117	27	B	08	1	1	1	2	0	1	0	0	0	0	0	2	0	0	0	0	0	0	0	2	0	0	0	0	0	0	0	0	0	0	0	14	19	30	72	93	107	115	134				2	2
PG87xPG117	27	B	09	1	0	0	0	0	0	0	0	0	0	0	0	0	0	0	0	0	0	0	0	0	0	0	0	0	0	0	0	0	0	0	9	37	26	50	63	72	97	134
PG87xPG117	27	B	10	1	1	0	0	2	0	2	0	0	0	1	1	0	0	0	0	0	0	0	0	0	0	0	0	0	0	1	1	0	0	0	13	35	31	66	81	94	135	170	1			1
PG87xPG117	27	B	11	1	1	1	2	0	2	0	0	0	0	2	0	2	0	0	0	0	0	1	0	1	0	0	0	0	0	0	0	0	0	0	8	40	27	60	81	89	102	142	3
PG87xPG117	27	B	12	1	1	0	0	1	0	1	0	0	0	1	0	0	0	0	0	0	0	0	0	0	0	0	0	0	0	1	0	0	0	0	17	43	27	54	82	99	125	168	3
PG87xPG117	27	B	13	1	1	0	0	1	0	1	0	0	0	0	1	0	0	0	0	0	0	0	0	0	0	0	0	0	0	0	1	0	0	0	3	28	22	45	58	61	69	97				1
PG87xPG117	27	B	14	3																															.	.	24	.	.	.	.	.
PG87xPG117	27	B	15	1	1	0	0	1	0	1	0	0	0	1	0	0	0	0	0	0	0	0	0	0	0	0	0	0	0	1	0	0	0	0	7	29	27	47	65	72	83	112	2
PG87xPG117	27	B	16	1	1	1	1	0	1	0	0	0	0	2	0	0	0	0	0	0	0	1	0	0	0	0	0	0	0	0	0	0	0	0	7	27	14	38	59	66	78	105	1
PG87xPG117	27	B	17	1	1	0	0	1	0	1	0	0	0	0	1	0	0	0	0	0	0	0	0	0	0	0	0	0	0	0	1	0	0	0	12	40	29	58	79	91	114	154				1
PG87xPG117	27	B	18	1	1	1	1	1	1	1	0	0	0	2	1	0	0	0	0	0	0	1	0	0	0	0	0	0	0	0	1	0	0	0	10	17	28	47	65	75	82	99	3			1
PG87xPG117	27	B	19	1	1	1	1	3	1	1	0	0	0	2	1	0	0	0	0	0	0	1	0	0	0	0	0	0	0	0	3	0	0	0	20	30	21	60	82	102	106	136	2			1	1	1
PG87xPG117	27	B	20	1	1	1	1	0	1	0	0	0	0	2	0	0	0	0	0	0	0	1	0	0	0	0	0	0	0	0	0	0	0	0	7	15	34	51	61	68	71	86	1
PG87xPG117	27	B	21	1	1	1	1	0	1	0	0	0	0	0	2	0	0	0	0	0	0	0	1	0	0	0	0	0	0	0	0	0	0	0	4	10	33	56	73	77	72	82				4
PG87xPG117	27	B	22	1	1	1	1	0	1	0	0	0	0	2	0	0	0	0	0	0	0	1	0	0	0	0	0	0	0	0	0	0	0	0	8	22	23	45	58	66	68	90	2
PG87xPG117	27	B	23	1	1	1	3	0	2	0	0	0	2	0	2	0	0	0	0	0	1	0	2	0	0	0	0	0	0	0	0	0	0	0	20	24	29	67	76	96	102	126				1	1
PG87xPG117	27	B	24	1	1	1	2	0	2	0	0	0	0	2	2	0	0	0	0	0	0	1	1	0	0	0	0	0	0	0	0	0	0	0	12	25	19	39	57	69	76	101	1			1
PG87xPG117	27	B	25	1	1	1	1	1	1	1	0	0	0	1	2	0	0	0	0	0	0	0	1	0	0	0	0	0	0	1	0	0	0	0	8	18	23	49	65	73	82	100	1			1
PG87xPG117	27	C	01	1	1	1	1	0	1	0	0	0	0	2	0	0	0	0	0	0	0	1	0	0	0	0	0	0	0	0	0	0	0	0	17	37	22	53	71	88	94	131	3
PG87xPG117	27	C	02	1	1	1	1	2	1	1	0	0	0	2	0	1	0	0	0	0	0	1	0	0	0	0	0	0	0	0	0	2	0	0	47	54	26	64	79	126	140	194	5
PG87xPG117	27	C	03	1	1	1	1	1	1	1	0	0	0	1	2	0	0	0	0	0	0	0	1	0	0	0	0	0	0	1	0	0	0	0	12	39	28	65	74	86	103	142	3			2
PG87xPG117	27	C	04	1	1	0	0	1	0	1	0	0	0	1	0	0	0	0	0	0	0	0	0	0	0	0	0	0	0	1	0	0	0	0	30	.	32	65	85	115	.	113	1
PG87xPG117	27	C	05	1	1	1	1	1	1	1	0	0	0	2	0	1	0	0	0	0	0	1	0	0	0	0	0	0	0	0	0	1	0	0	33	29	25	70	82	115	120	149	2
PG87xPG117	27	C	06	3																															.	.	27	.	.	.	.	.
PG87xPG117	27	C	07	1	1	1	3	0	3	0	0	2	0	2	2	0	0	0	0	1	0	1	1	0	0	0	0	0	0	0	0	0	0	0	23	45	31	53	59	82	93	138	5			1
PG87xPG117	27	C	08	1	1	0	0	2	0	2	0	0	0	1	1	0	0	0	0	0	0	0	0	0	0	0	0	0	0	1	1	0	0	0	16	.	21	66	76	92	.	97	3			1
PG87xPG117	27	C	09	1	1	1	1	0	1	0	0	0	0	2	0	0	0	0	0	0	0	1	0	0	0	0	0	0	0	0	0	0	0	0	13	26	22	32	48	61	63	89	3
PG87xPG117	27	C	10	1	1	1	2	0	1	0	0	0	0	2	0	0	0	0	0	0	0	2	0	0	0	0	0	0	0	0	0	0	0	0	19	35	23	47	56	75	78	113	2	1
PG87xPG117	27	C	11	1	1	0	0	1	0	1	0	0	0	1	0	0	0	0	0	0	0	0	0	0	0	0	0	0	0	1	0	0	0	0	38	56	22	75	92	130	172	228	1
PG87xPG117	27	C	12	1	1	0	0	2	0	2	0	0	0	1	1	0	0	0	0	0	0	0	0	0	0	0	0	0	0	1	1	0	0	0	26	27	24	55	76	102	100	127	1			2
PG87xPG117	27	C	13	1	1	1	1	0	1	0	0	0	0	0	2	0	0	0	0	0	0	0	1	0	0	0	0	0	0	0	0	0	0	0	23	.	35	56	71	94	.	133				2
PG87xPG117	27	C	14	1	1	1	1	0	1	0	0	0	0	2	0	0	0	0	0	0	0	1	0	0	0	0	0	0	0	0	0	0	0	0	10	21	31	50	58	68	79	100	1
PG87xPG117	27	C	15	1	1	1	1	1	1	1	0	0	0	2	1	0	0	0	0	0	0	1	0	0	0	0	0	0	0	0	1	0	0	0	34	38	25	52	76	110	116	154	2			1
PG87xPG117	27	C	16	1	1	1	1	1	1	1	0	0	0	2	1	0	0	0	0	0	0	1	0	0	0	0	0	0	0	0	1	0	0	0	21	35	26	45	65	86	101	136	2			1
PG87xPG117	27	C	17	3																															.	.	26	.	.	.	.	.
PG87xPG117	27	C	18	1	1	1	2	0	2	0	0	0	0	2	2	0	0	0	0	0	0	1	1	0	0	0	0	0	0	0	0	0	0	0	29	37	29	58	74	103	109	146	5			1
PG87xPG117	27	C	19	1	1	1	2	0	2	0	0	0	0	2	2	0	0	0	0	0	0	1	1	0	0	0	0	0	0	0	0	0	0	0	32	44	36	65	78	110	120	164	5			1
PG87xPG117	27	C	20	1	1	1	2	0	2	0	0	0	0	2	2	0	0	0	0	0	0	1	1	0	0	0	0	0	0	0	0	0	0	0	34	26	22	65	93	127	126	152	5			2
PG87xPG117	27	C	21	1	1	0	0	1	0	1	0	0	0	1	0	0	0	0	0	0	0	0	0	0	0	0	0	0	0	1	0	0	0	0	23	35	33	55	61	84	108	143	2
PG87xPG117	27	C	22	1	1	1	1	2	1	2	0	0	2	1	1	0	0	0	0	0	1	0	0	0	0	0	0	0	0	1	1	0	0	0	28	52	23	75	89	117	156	208	1			1
PG87xPG117	27	C	23	1	1	1	4	0	4	0	2	0	2	2	2	0	0	0	1	0	1	1	1	0	0	0	0	0	0	0	0	0	0	0	13	23	29	53	64	77	86	109	4			2
PG87xPG117	27	C	24	1	1	1	1	1	1	1	0	0	0	2	1	0	0	0	0	0	0	1	0	0	0	0	0	0	0	0	1	0	0	0	33	38	21	47	63	96	107	145	4			2
PG87xPG117	27	C	25	1	1	1	2	0	2	0	0	0	0	2	2	0	0	0	0	0	0	1	1	0	0	0	0	0	0	0	0	0	0	0	24	20	21	50	60	84	88	108	2			1
PG21xPG165	29	A	01	1	1	1	1	0	1	0	0	0	0	2	0	0	0	0	0	0	0	1	0	0	0	0	0	0	0	0	0	0	0	0	15	14	26	66	73	88	104	118	2
PG21xPG165	29	A	02	1	1	1	1	1	1	1	0	0	2	1	0	0	0	0	0	0	1	0	0	0	0	0	0	0	0	1	0	0	0	0	18	31	28	51	56	74	85	116	1
PG21xPG165	29	A	03	1	1	1	2	0	2	0	0	2	0	2	0	0	0	0	0	1	0	1	0	0	0	0	0	0	0	0	0	0	0	0	18	15	22	57	54	72	72	87	2
PG21xPG165	29	A	04	1	1	1	2	0	2	0	0	2	0	2	0	0	0	0	0	1	0	1	0	0	0	0	0	0	0	0	0	0	0	0	26	28	30	60	68	94	106	134	2
PG21xPG165	29	A	05	1	1	1	2	0	2	0	0	2	0	2	0	0	0	0	0	1	0	1	0	0	0	0	0	0	0	0	0	0	0	0	24	31	24	65	72	96	107	138	4
PG21xPG165	29	A	06	1	1	1	1	0	1	0	0	0	2	0	0	0	0	0	0	0	1	0	0	0	0	0	0	0	0	0	0	0	0	0	16	31	19	59	54	70	95	126
PG21xPG165	29	A	07	1	1	1	2	0	2	0	0	0	0	2	2	0	0	0	0	0	0	1	1	0	0	0	0	0	0	0	0	0	0	0	30	23	28	59	76	106	111	134	3			1
PG21xPG165	29	A	08	1	1	0	0	2	0	2	0	0	0	1	1	0	0	0	0	0	0	0	0	0	0	0	0	0	0	1	1	0	0	0	22	20	27	70	103	125	146	166	3			2
PG21xPG165	29	A	09	1	1	1	1	0	1	0	0	2	0	0	0	0	0	0	0	1	0	0	0	0	0	0	0	0	0	0	0	0	0	0	11	24	20	28	37	48	55	79
PG21xPG165	29	A	10	1	1	1	1	1	1	1	0	0	0	2	1	0	0	0	0	0	0	1	0	0	0	0	0	0	0	0	1	0	0	0	24	30	23	68	85	109	118	148	3			1
PG21xPG165	29	A	11	1	1	1	1	2	1	2	0	2	0	1	1	0	0	0	0	1	0	0	0	0	0	0	0	0	0	1	1	0	0	0	29	31	23	69	75	104	131	162	1			2
PG21xPG165	29	A	12	1	1	1	1	0	1	0	0	0	2	0	0	0	0	0	0	0	1	0	0	0	0	0	0	0	0	0	0	0	0	0	17	45	26	64	75	92	113	158
PG21xPG165	29	A	13	1	1	1	1	0	1	0	0	0	0	0	2	0	0	0	0	0	0	0	1	0	0	0	0	0	0	0	0	0	0	0	14	19	30	54	64	78	92	111				1
PG21xPG165	29	A	14	1	1	1	2	0	2	0	0	2	0	2	0	0	0	0	0	1	0	1	0	0	0	0	0	0	0	0	0	0	0	0	26	25	25	67	80	106	120	145	2
PG21xPG165	29	A	15	1	1	1	2	0	2	0	0	2	0	2	0	0	0	0	0	1	0	1	0	0	0	0	0	0	0	0	0	0	0	0	22	26	23	69	70	92	108	134	2
PG21xPG165	29	A	16	1	1	0	0	1	0	1	0	0	0	1	0	0	0	0	0	0	0	0	0	0	0	0	0	0	0	1	0	0	0	0	18	45	31	62	83	101	115	160	1
PG21xPG165	29	A	17	1	1	1	3	0	2	0	0	0	0	2	2	0	0	0	0	0	0	1	2	0	0	0	0	0	0	0	0	0	0	0	26	24	26	68	87	113	129	153	2			1	1
PG21xPG165	29	A	18	1	1	1	2	0	2	0	0	0	0	2	0	0	2	0	0	0	0	1	0	0	1	0	0	0	0	0	0	0	0	0	17	31	27	61	73	90	108	139	4
PG21xPG165	29	A	19	1	1	1	1	0	1	0	0	0	0	2	0	0	0	0	0	0	0	1	0	0	0	0	0	0	0	0	0	0	0	0	17	25	23	47	70	87	88	113	2
PG21xPG165	29	A	20	1	1	1	4	0	3	0	0	0	2	2	2	0	0	0	0	0	1	1	2	0	0	0	0	0	0	0	0	0	0	0	17	18	29	66	67	84	87	105	2			5	3
PG21xPG165	29	A	21	1	1	1	1	1	1	0	0	0	0	2	0	0	0	0	0	0	0	1	0	0	0	0	0	0	0	1	0	0	0	0	24	27	17	48	69	93	108	135	2	1
PG21xPG165	29	A	22	1	1	1	1	1	1	0	0	0	0	0	2	0	0	0	0	0	0	0	1	0	0	0	0	0	0	0	1	0	0	0	7	20	26	47	63	70	85	105				5	1
PG21xPG165	29	A	23	1	1	1	1	1	1	1	0	0	0	2	0	1	0	0	0	0	0	1	0	0	0	0	0	0	0	0	0	1	0	0	36	33	26	60	76	112	113	146	3
PG21xPG165	29	A	24	1	1	0	0	1	0	1	0	0	0	1	0	0	0	0	0	0	0	0	0	0	0	0	0	0	0	1	0	0	0	0	20	38	29	61	80	100	108	146	1
PG21xPG165	29	A	25	1	1	0	0	1	0	1	0	0	0	1	0	0	0	0	0	0	0	0	0	0	0	0	0	0	0	1	0	0	0	0	16	42	22	52	68	84	106	148	1
PG21xPG165	29	B	01	1	1	1	2	0	2	0	0	0	0	2	2	0	0	0	0	0	0	1	1	0	0	0	0	0	0	0	0	0	0	0	18	21	28	50	74	92	106	127	5			2
PG21xPG165	29	B	02	1	1	1	3	0	3	0	0	0	0	2	2	2	0	0	0	0	0	1	1	1	0	0	0	0	0	0	0	0	0	0	19	23	22	55	73	92	103	126	5
PG21xPG165	29	B	03	1	1	1	1	0	1	0	0	0	0	2	0	0	0	0	0	0	0	1	0	0	0	0	0	0	0	0	0	0	0	0	10	32	27	63	78	88	96	128	3
PG21xPG165	29	B	04	1	1	1	1	0	1	0	0	0	0	0	2	0	0	0	0	0	0	0	1	0	0	0	0	0	0	0	0	0	0	0	4	18	27	47	60	64	79	97				2
PG21xPG165	29	B	05	1	1	1	1	0	1	0	0	0	0	0	2	0	0	0	0	0	0	0	1	0	0	0	0	0	0	0	0	0	0	0	5	14	27	62	73	78	81	95				1
PG21xPG165	29	B	06	1	1	1	1	0	1	0	0	0	0	2	0	0	0	0	0	0	0	1	0	0	0	0	0	0	0	0	0	0	0	0	17	25	23	60	78	95	100	125	3
PG21xPG165	29	B	07	1	1	1	1	0	1	0	0	0	0	0	2	0	0	0	0	0	0	0	1	0	0	0	0	0	0	0	0	0	0	0	5	15	27	45	55	60	74	89				1
PG21xPG165	29	B	08	1	0	0	0	0	0	0	0	0	0	0	0	0	0	0	0	0	0	0	0	0	0	0	0	0	0	0	0	0	0	0	5	30	29	45	51	56	70	100
PG21xPG165	29	B	09	1	1	1	2	0	2	0	0	0	0	2	2	0	0	0	0	0	0	1	1	0	0	0	0	0	0	0	0	0	0	0	9	10	15	46	58	67	67	77	1
PG21xPG165	29	B	10	1	1	1	3	0	3	0	0	2	0	2	2	0	0	0	0	1	0	1	1	0	0	0	0	0	0	0	0	0	0	0	8	12	25	55	58	66	79	91	1			2
PG21xPG165	29	B	11	1	0	0	0	0	0	0	0	0	0	0	0	0	0	0	0	0	0	0	0	0	0	0	0	0	0	0	0	0	0	0	7	29	25	37	50	57	64	93
PG21xPG165	29	B	12	1	1	0	0	1	0	1	0	0	0	1	0	0	0	0	0	0	0	0	0	0	0	0	0	0	0	1	0	0	0	0	13	35	30	61	75	88	107	142	1
PG21xPG165	29	B	13	3							0	0	0	0	0	0			0	0	0	0	0	0			0	0	0	0	0	0			3	.	27	19	17	20	.	.
PG21xPG165	29	B	14	1	1	1	1	1	1	1	0	0	0	2	1	0	0	0	0	0	0	1	0	0	0	0	0	0	0	0	1	0	0	0	19	20	27	55	67	86	94	114	4			2
PG21xPG165	29	B	15	1	1	1	1	0	1	0	0	0	0	2	0	0	0	0	0	0	0	1	0	0	0	0	0	0	0	0	0	0	0	0	8	37	18	49	59	67	86	123	4
PG21xPG165	29	B	16	1	1	1	1	0	1	0	0	0	0	2	0	0	0	0	0	0	0	1	0	0	0	0	0	0	0	0	0	0	0	0	13	21	21	53	64	77	89	110	3
PG21xPG165	29	B	17	1	1	1	1	0	1	0	0	0	0	2	0	0	0	0	0	0	0	1	0	0	0	0	0	0	0	0	0	0	0	0	20	39	29	57	81	101	102	141	4
PG21xPG165	29	B	18	1	1	0	0	1	0	1	0	0	0	0	1	0	0	0	0	0	0	0	0	0	0	0	0	0	0	0	1	0	0	0	9	14	25	50	58	67	80	94				2
PG21xPG165	29	B	19	1	1	1	1	0	1	0	0	0	0	2	0	0	0	0	0	0	0	1	0	0	0	0	0	0	0	0	0	0	0	0	7	10	28	49	61	68	70	80	2
PG21xPG165	29	B	20	1	0	0	0	0	0	0	0	0	0	0	0	0	0	0	0	0	0	0	0	0	0	0	0	0	0	0	0	0	0	0	5	14	28	46	51	56	58	72
PG21xPG165	29	B	21	1	1	1	3	0	3	0	0	0	2	0	2	0	2	0	0	0	1	0	1	0	1	0	0	0	0	0	0	0	0	0	11	12	29	57	71	82	83	95				2
PG21xPG165	29	B	22	1	1	0	0	1	0	1	0	0	0	1	0	0	0	0	0	0	0	0	0	0	0	0	0	0	0	1	0	0	0	0	9	32	24	45	58	67	84	116	3
PG21xPG165	29	B	23	1	1	1	1	1	1	1	0	0	0	1	2	0	0	0	0	0	0	0	1	0	0	0	0	0	0	1	0	0	0	0	14	19	23	58	78	92	108	127	1			2
PG21xPG165	29	B	24	1	1	1	2	0	2	0	0	0	0	2	2	0	0	0	0	0	0	1	1	0	0	0	0	0	0	0	0	0	0	0	59	25	25	62	91	150	130	155	5			2
PG21xPG165	29	B	25	1	1	1	1	1	1	1	0	0	0	2	1	0	0	0	0	0	0	1	0	0	0	0	0	0	0	0	1	0	0	0	17	19	24	49	61	78	87	106	4			2
PG21xPG165	29	C	01	1	0	0	0	0	0	0	0	0	0	0	0	0	0	0	0	0	0	0	0	0	0	0	0	0	0	0	0	0	0	0	5	16	25	44	50	55	67	83
PG21xPG165	29	C	02	1	1	1	1	0	1	0	0	0	0	0	2	0	0	0	0	0	0	0	1	0	0	0	0	0	0	0	0	0	0	0	17	16	26	60	74	91	99	115				2
PG21xPG165	29	C	03	1	0	0	0	0	0	0	0	0	0	0	0	0	0	0	0	0	0	0	0	0	0	0	0	0	0	0	0	0	0	0	5	22	26	47	53	58	67	89
PG21xPG165	29	C	04	3																															.	.	25	42	.	.	.	.
PG21xPG165	29	C	05	1	0	0	0	0	0	0	0	0	0	0	0	0	0	0	0	0	0	0	0	0	0	0	0	0	0	0	0	0	0	0	4	5	20	38	45	49	47	52
PG21xPG165	29	C	06	1	0	0	0	0	0	0	0	0	0	0	0	0	0	0	0	0	0	0	0	0	0	0	0	0	0	0	0	0	0	0	6	25	24	52	67	73	81	106
PG21xPG165	29	C	07	1	0	0	0	0	0	0	0	0	0	0	0	0	0	0	0	0	0	0	0	0	0	0	0	0	0	0	0	0	0	0	5	7	30	50	62	67	66	73
PG21xPG165	29	C	08	1	1	1	1	0	1	0	0	0	0	2	0	0	0	0	0	0	0	1	0	0	0	0	0	0	0	0	0	0	0	0	10	20	22	51	60	70	76	96	2
PG21xPG165	29	C	09	1	0	0	0	0	0	0	0	0	0	0	0	0	0	0	0	0	0	0	0	0	0	0	0	0	0	0	0	0	0	0	4	21	20	45	51	55	64	85
PG21xPG165	29	C	10	1	0	0	0	0	0	0	0	0	0	0	0	0	0	0	0	0	0	0	0	0	0	0	0	0	0	0	0	0	0	0	9	18	29	50	62	71	83	101
PG21xPG165	29	C	11	1	1	1	1	0	1	0	0	0	0	2	0	0	0	0	0	0	0	1	0	0	0	0	0	0	0	0	0	0	0	0	12	20	22	49	68	80	85	105	3
PG21xPG165	29	C	12	1	0	0	0	0	0	0	0	0	0	0	0	0	0	0	0	0	0	0	0	0	0	0	0	0	0	0	0	0	0	0	7	17	27	60	71	78	86	103
PG21xPG165	29	C	13	1	1	0	0	1	0	1	0	0	0	0	1	0	0	0	0	0	0	0	0	0	0	0	0	0	0	0	1	0	0	0	9	21	29	57	71	80	94	115				1
PG21xPG165	29	C	14	1	0	0	0	0	0	0	0	0	0	0	0	0	0	0	0	0	0	0	0	0	0	0	0	0	0	0	0	0	0	0	4	20	21	50	56	60	67	87
PG21xPG165	29	C	15	1	0	0	0	0	0	0	0	0	0	0	0	0	0	0	0	0	0	0	0	0	0	0	0	0	0	0	0	0	0	0	3	22	29	42	45	48	58	80
PG21xPG165	29	C	16	1	1	0	0	1	0	1	0	0	0	0	1	0	0	0	0	0	0	0	0	0	0	0	0	0	0	0	1	0	0	0	7	28	22	43	51	58	79	107				1
PG21xPG165	29	C	17	3							0	0	0	2					0	0	0	1					0	0	0	0					3	.	16	46	59	62	.	.	2
PG21xPG165	29	C	18	1	1	1	1	0	1	0	0	0	0	2	0	0	0	0	0	0	0	1	0	0	0	0	0	0	0	0	0	0	0	0	4	7	19	34	38	42	38	45	2
PG21xPG165	29	C	19	1	0	0	0	0	0	0	0	0	0	0	0	0	0	0	0	0	0	0	0	0	0	0	0	0	0	0	0	0	0	0	6	24	25	46	54	60	70	94
PG21xPG165	29	C	20	3																															.	.	26	36	.	.	.	.
PG21xPG165	29	C	21	3																															.	.	31	48	.	.	.	.
PG21xPG165	29	C	22	3																															.	.	20	.	.	.	.	.
PG21xPG165	29	C	23	1	0	0	0	0	0	0	0	0	0	0	0	0	0	0	0	0	0	0	0	0	0	0	0	0	0	0	0	0	0	0	4	16	20	42	46	50	60	76
PG21xPG165	29	C	24	1	1	1	1	1	1	1	0	0	0	1	2	0	0	0	0	0	0	0	1	0	0	0	0	0	0	1	0	0	0	0	5	12	27	55	54	59	65	77	2			4
PG21xPG165	29	C	25	1	1	1	1	1	1	1	0	0	0	1	2	0	0	0	0	0	0	0	1	0	0	0	0	0	0	1	0	0	0	0	6	15	21	45	57	63	73	88	2			1
PG21xPG117	32	A	01	1	1	1	3	0	3	0	0	2	0	2	2	0	0	0	0	1	0	1	1	0	0	0	0	0	0	0	0	0	0	0	15	14	19	57	70	85	86	100	1			1
PG21xPG117	32	A	02	1	1	1	1	0	1	0	0	0	0	0	0	2	0	0	0	0	0	0	0	1	0	0	0	0	0	0	0	0	0	0	5	25	22	42	50	55	69	94
PG21xPG117	32	A	03	1	1	1	1	0	1	0	0	0	0	2	0	0	0	0	0	0	0	1	0	0	0	0	0	0	0	0	0	0	0	0	12	27	18	44	59	71	63	90	2
PG21xPG117	32	A	04	1	1	1	1	0	1	0	0	0	0	2	0	0	0	0	0	0	0	1	0	0	0	0	0	0	0	0	0	0	0	0	26	23	21	58	84	110	99	122	2
PG21xPG117	32	A	05	1	1	1	2	0	2	0	0	0	0	2	2	0	0	0	0	0	0	1	1	0	0	0	0	0	0	0	0	0	0	0	25	52	19	52	71	96	98	150	3			1
PG21xPG117	32	A	06	1	1	1	1	0	1	0	0	0	0	0	2	0	0	0	0	0	0	0	1	0	0	0	0	0	0	0	0	0	0	0	11	23	15	40	54	65	87	110				1
PG21xPG117	32	A	07	1	1	0	0	1	0	1	0	0	0	1	0	0	0	0	0	0	0	0	0	0	0	0	0	0	0	1	0	0	0	0	6	31	17	45	56	62	67	98	1
PG21xPG117	32	A	08	1	1	0	0	1	0	1	0	0	0	1	0	0	0	0	0	0	0	0	0	0	0	0	0	0	0	1	0	0	0	0	11	24	18	43	62	73	90	114	2
PG21xPG117	32	A	09	1	1	0	0	1	0	1	0	0	0	0	1	0	0	0	0	0	0	0	0	0	0	0	0	0	0	0	1	0	0	0	9	36	19	44	64	73	108	144				2
PG21xPG117	32	A	10	1	0	0	0	0	0	0	0	0	0	0	0	0	0	0	0	0	0	0	0	0	0	0	0	0	0	0	0	0	0	0	10	14	24	52	70	80	86	100
PG21xPG117	32	A	11	1	1	1	1	2	1	1	0	0	0	2	1	0	0	0	0	0	0	1	0	0	0	0	0	0	0	0	2	0	0	0	20	19	25	53	80	100	107	126	2			1	1
PG21xPG117	32	A	12	3																															.	.	20	.	.	.	.	.
PG21xPG117	32	A	13	1	1	1	2	1	2	0	0	0	0	2	2	0	0	0	0	0	0	1	1	0	0	0	0	0	0	0	1	0	0	0	10	23	21	56	70	80	89	112	2			1	1
PG21xPG117	32	A	14	1	1	1	1	0	1	0	0	0	0	0	2	0	0	0	0	0	0	0	1	0	0	0	0	0	0	0	0	0	0	0	10	19	19	52	64	74	81	100				1
PG21xPG117	32	A	15	1	0	0	0	0	0	0	0	0	0	0	0	0	0	0	0	0	0	0	0	0	0	0	0	0	0	0	0	0	0	0	9	42	29	57	81	90	121	163
PG21xPG117	32	A	16	1	1	0	0	1	0	1	0	0	0	1	0	0	0	0	0	0	0	0	0	0	0	0	0	0	0	1	0	0	0	0	11	30	23	53	86	97	123	153	3
PG21xPG117	32	A	17	1	1	1	1	0	1	0	0	0	0	2	0	0	0	0	0	0	0	1	0	0	0	0	0	0	0	0	0	0	0	0	18	34	15	57	86	104	107	141	3
PG21xPG117	32	A	18	1	1	1	2	1	2	0	0	2	0	0	2	0	0	0	0	1	0	0	1	0	0	0	0	0	0	0	1	0	0	0	15	17	23	58	60	75	93	110				2
PG21xPG117	32	A	19	1	1	1	4	0	4	0	0	2	0	2	2	2	0	0	0	1	0	1	1	1	0	0	0	0	0	0	0	0	0	0	16	20	31	74	78	94	106	126	2			5
PG21xPG117	32	A	20	1	1	0	0	1	0	1	0	1	0	0	0	0	0	0	0	0	0	0	0	0	0	0	0	1	0	0	0	0	0	0	9	30	24	58	68	77	93	123
PG21xPG117	32	A	21	1	1	1	4	1	3	1	0	0	2	2	2	1	0	0	0	0	1	2	1	0	0	0	0	0	0	0	0	1	0	0	11	42	25	69	75	86	107	149	2	1		4
PG21xPG117	32	A	22	1	1	1	1	2	1	2	0	0	0	2	1	1	0	0	0	0	0	1	0	0	0	0	0	0	0	0	1	1	0	0	17	43	21	62	78	95	120	163	5			1
PG21xPG117	32	A	23	1	1	0	0	1	0	1	0	0	0	0	1	0	0	0	0	0	0	0	0	0	0	0	0	0	0	0	1	0	0	0	18	27	24	63	88	106	140	167				2
PG21xPG117	32	A	24	1	0	0	0	0	0	0	0	0	0	0	0	0	0	0	0	0	0	0	0	0	0	0	0	0	0	0	0	0	0	0	12	43	27	61	74	86	111	154
PG21xPG117	32	A	25	1	1	1	1	0	1	0	0	0	0	2	0	0	0	0	0	0	0	1	0	0	0	0	0	0	0	0	0	0	0	0	17	43	26	60	85	102	113	156	3
PG21xPG117	32	B	01	1	1	1	1	0	1	0	0	2	0	0	0	0	0	0	0	1	0	0	0	0	0	0	0	0	0	0	0	0	0	0	11	.	27	57	64	75	.	55
PG21xPG117	32	B	02	1	1	1	1	0	1	0	0	0	0	2	0	0	0	0	0	0	0	1	0	0	0	0	0	0	0	0	0	0	0	0	21	32	28	70	94	115	133	165	2
PG21xPG117	32	B	03	1	1	1	2	0	2	0	0	0	0	2	2	0	0	0	0	0	0	1	1	0	0	0	0	0	0	0	0	0	0	0	13	.	26	56	72	85	.	79	2			1
PG21xPG117	32	B	04	1	1	0	0	2	0	2	0	0	0	1	1	0	0	0	0	0	0	0	0	0	0	0	0	0	0	1	1	0	0	0	16	23	25	50	74	90	103	126	2			1
PG21xPG117	32	B	05	1	1	0	0	1	0	1	0	0	0	0	1	0	0	0	0	0	0	0	0	0	0	0	0	0	0	0	1	0	0	0	16	14	22	21	40	56	66	80				1
PG21xPG117	32	B	06	1	1	1	1	0	1	0	0	0	2	0	0	0	0	0	0	0	1	0	0	0	0	0	0	0	0	0	0	0	0	0	9	.	30	56	56	65	.	56
PG21xPG117	32	B	07	1	0	0	0	0	0	0	0	0	0	0	0	0	0	0	0	0	0	0	0	0	0	0	0	0	0	0	0	0	0	0	7	28	26	46	63	70	83	111
PG21xPG117	32	B	08	1	1	1	1	0	1	0	0	0	2	0	0	0	0	0	0	0	1	0	0	0	0	0	0	0	0	0	0	0	0	0	12	21	21	50	60	72	81	102
PG21xPG117	32	B	09	1	1	1	4	0	2	0	0	0	0	2	2	0	0	0	0	0	0	2	2	0	0	0	0	0	0	0	0	0	0	0	13	10	16	47	62	75	78	88	1	1		2	1
PG21xPG117	32	B	10	1	1	1	2	0	2	0	0	0	0	2	2	0	0	0	0	0	0	1	1	0	0	0	0	0	0	0	0	0	0	0	23	14	23	63	84	107	108	122	4			2
PG21xPG117	32	B	11	1	1	1	1	0	1	0	0	0	0	0	2	0	0	0	0	0	0	0	1	0	0	0	0	0	0	0	0	0	0	0	14	.	25	58	86	100	.	105				5
PG21xPG117	32	B	12	1	1	1	1	1	1	1	0	2	0	1	0	0	0	0	0	1	0	0	0	0	0	0	0	0	0	1	0	0	0	0	11	28	18	51	62	73	100	128	1
PG21xPG117	32	B	13	1	1	0	0	1	0	1	0	0	0	1	0	0	0	0	0	0	0	0	0	0	0	0	0	0	0	1	0	0	0	0	10	23	30	53	67	77	82	105	1
PG21xPG117	32	B	14	1	1	1	2	0	2	0	0	0	0	2	2	0	0	0	0	0	0	1	1	0	0	0	0	0	0	0	0	0	0	0	14	14	28	54	69	83	88	102	1			2
PG21xPG117	32	B	15	1	1	1	3	0	2	0	0	0	0	2	2	0	0	0	0	0	0	1	2	0	0	0	0	0	0	0	0	0	0	0	14	.	26	58	80	94	.	102	1			2	2
PG21xPG117	32	B	16	1	0	0	0	0	0	0	0	0	0	0	0	0	0	0	0	0	0	0	0	0	0	0	0	0	0	0	0	0	0	0	4	17	15	28	32	36	40	57
PG21xPG117	32	B	17	1	1	1	2	0	2	0	0	0	2	0	2	0	0	0	0	0	1	0	1	0	0	0	0	0	0	0	0	0	0	0	11	18	35	59	68	79	89	107				4
PG21xPG117	32	B	18	1	0	0	0	0	0	0	0	0	0	0	0	0	0	0	0	0	0	0	0	0	0	0	0	0	0	0	0	0	0	0	15	.	22	48	65	80	.	45
PG21xPG117	32	B	19	1	1	1	2	3	2	1	0	1	0	2	2	0	0	0	0	0	0	1	1	0	0	0	0	1	0	0	2	0	0	0	18	27	25	62	89	107	91	118	3			2	2	1
PG21xPG117	32	B	20	1	1	1	1	0	1	0	0	0	2	0	0	0	0	0	0	0	1	0	0	0	0	0	0	0	0	0	0	0	0	0	13	.	25	63	73	86	.	64
PG21xPG117	32	B	21	1	1	1	1	1	1	1	0	0	0	2	1	0	0	0	0	0	0	1	0	0	0	0	0	0	0	0	1	0	0	0	25	26	23	51	67	92	93	119	3			2
PG21xPG117	32	B	22	1	1	0	0	1	0	1	0	1	0	0	0	0	0	0	0	0	0	0	0	0	0	0	0	1	0	0	0	0	0	0	8	.	25	55	64	72	.	64
PG21xPG117	32	B	23	1	0	0	0	0	0	0	0	0	0	0	0	0	0	0	0	0	0	0	0	0	0	0	0	0	0	0	0	0	0	0	8	.	28	53	58	66	.	63
PG21xPG117	32	B	24	1	0	0	0	0	0	0	0	0	0	0	0	0	0	0	0	0	0	0	0	0	0	0	0	0	0	0	0	0	0	0	9	.	22	50	66	75	.	69
PG21xPG117	32	B	25	1	1	1	1	0	1	0	0	0	2	0	0	0	0	0	0	0	1	0	0	0	0	0	0	0	0	0	0	0	0	0	11	.	28	66	72	83	.	64
PG21xPG117	32	C	01	1	1	1	1	0	1	0	0	0	0	2	0	0	0	0	0	0	0	1	0	0	0	0	0	0	0	0	0	0	0	0	21	35	26	56	80	101	109	144	4
PG21xPG117	32	C	02	1	1	1	1	1	1	1	0	0	0	2	1	0	0	0	0	0	0	1	0	0	0	0	0	0	0	0	1	0	0	0	17	16	20	59	83	100	103	119	3			2
PG21xPG117	32	C	03	1	1	1	3	0	2	0	0	0	0	2	2	0	0	0	0	0	0	1	2	0	0	0	0	0	0	0	0	0	0	0	15	21	19	45	71	86	93	114	4			3	1
PG21xPG117	32	C	04	1	1	1	2	0	2	0	0	0	0	2	2	0	0	0	0	0	0	1	1	0	0	0	0	0	0	0	0	0	0	0	9	14	19	38	50	59	69	83	2			1
PG21xPG117	32	C	05	1	1	1	2	0	2	0	0	2	0	0	2	0	0	0	0	1	0	0	1	0	0	0	0	0	0	0	0	0	0	0	10	14	23	49	50	60	61	75				1
PG21xPG117	32	C	06	1	1	1	1	0	1	0	0	0	0	2	0	0	0	0	0	0	0	1	0	0	0	0	0	0	0	0	0	0	0	0	11	.	28	56	68	79	.	73	2
PG21xPG117	32	C	07	1	1	1	1	0	1	0	0	0	0	2	0	0	0	0	0	0	0	1	0	0	0	0	0	0	0	0	0	0	0	0	21	37	20	46	73	94	100	137	4
PG21xPG117	32	C	08	1	1	0	0	1	0	1	0	0	0	0	1	0	0	0	0	0	0	0	0	0	0	0	0	0	0	0	1	0	0	0	6	17	32	55	68	74	91	108				1
PG21xPG117	32	C	09	1	1	1	4	2	3	1	0	0	2	2	1	0	2	0	0	0	1	2	0	0	1	0	0	0	0	0	2	0	0	0	29	32	23	70	70	99	105	137	2	2		1	1
PG21xPG117	32	C	10	1	0	0	0	0	0	0	0	0	0	0	0	0	0	0	0	0	0	0	0	0	0	0	0	0	0	0	0	0	0	0	11	15	26	58	72	83	105	120
PG21xPG117	32	C	11	1	0	0	0	0	0	0	0	0	0	0	0	0	0	0	0	0	0	0	0	0	0	0	0	0	0	0	0	0	0	0	18	20	30	60	74	92	115	135
PG21xPG117	32	C	12	1	1	1	2	0	2	0	0	2	0	2	0	0	0	0	0	1	0	1	0	0	0	0	0	0	0	0	0	0	0	0	26	36	28	65	67	93	97	133	5
PG21xPG117	32	C	13	1	1	1	2	1	2	0	0	0	0	2	2	0	0	0	0	0	0	1	1	0	0	0	0	0	0	0	1	0	0	0	25	12	20	60	87	112	104	116	5			2	1
PG21xPG117	32	C	14	1	0	0	0	0	0	0	0	0	0	0	0	0	0	0	0	0	0	0	0	0	0	0	0	0	0	0	0	0	0	0	9	17	21	45	59	68	76	93
PG21xPG117	32	C	15	1	1	1	1	1	1	1	0	0	0	2	1	0	0	0	0	0	0	1	0	0	0	0	0	0	0	0	1	0	0	0	9	14	22	54	64	73	79	93	1			1
PG21xPG117	32	C	16	1	0	0	0	0	0	0	0	0	0	0	0	0	0	0	0	0	0	0	0	0	0	0	0	0	0	0	0	0	0	0	7	21	24	57	61	68	79	100
PG21xPG117	32	C	17	1	1	1	1	1	1	1	0	0	0	2	0	1	0	0	0	0	0	1	0	0	0	0	0	0	0	0	0	1	0	0	24	31	21	52	87	111	126	157	5
PG21xPG117	32	C	18	3																															.	.	22	.	.	.	.	.
PG21xPG117	32	C	19	1	1	1	1	0	1	0	0	0	0	2	0	0	0	0	0	0	0	1	0	0	0	0	0	0	0	0	0	0	0	0	6	11	21	40	57	63	64	75	1
PG21xPG117	32	C	20	1	1	1	2	1	2	0	0	0	0	2	0	2	0	0	0	0	0	1	0	1	0	0	0	0	0	1	0	0	0	0	19	21	27	57	82	101	120	141	4	1
PG21xPG117	32	C	21	1	1	0	0	1	0	1	0	0	0	1	0	0	0	0	0	0	0	0	0	0	0	0	0	0	0	1	0	0	0	0	13	12	19	49	66	79	105	117	2
PG21xPG117	32	C	22	1	1	1	1	0	1	0	0	0	0	2	0	0	0	0	0	0	0	1	0	0	0	0	0	0	0	0	0	0	0	0	14	28	19	52	68	82	93	121	3
PG21xPG117	32	C	23	1	0	0	0	0	0	0	0	0	0	0	0	0	0	0	0	0	0	0	0	0	0	0	0	0	0	0	0	0	0	0	6	37	23	54	66	72	97	134
PG21xPG117	32	C	24	1	1	1	2	0	2	0	0	2	0	2	0	0	0	0	0	1	0	1	0	0	0	0	0	0	0	0	0	0	0	0	6	19	24	55	55	61	70	89	2
PG21xPG117	32	C	25	1	1	1	2	0	2	0	0	0	0	2	2	0	0	0	0	0	0	1	1	0	0	0	0	0	0	0	0	0	0	0	25	31	21	63	97	122	109	140	2			1
VARIABLES FOR HEIGHT AND TOP KILL
Summary by family, 1995 - 2004
Summary data is sorted by cross # ( family ).
Cumulative attack (atk) data pertains only to trees alive in August 2004.
Parents:
Female = MoF # for female parent of cross : from Prince George (PG)
Male = MoF # for male parent of cross : from Prince George (PG)
Cross = MoF family identity #
Rep = replicate block (A, B, C), see Figure 2
PTree = MoF plot-tree # within a plot : 1 - 25
TS04 = trees alive in 2004 (code 1 = alive, code 3 = dead)
Atk? = Presence of atk in 1+ years : 0 - 1 ( 0 = no atk, 1 = 1+ kills or failed atks )
Kill? = Presence of kills in 1+ years : 0 - 1 ( 0 = no kill, 1 = 1+ kills )
Kills = Total # of kills : 0 - 9
Fails = Total # of fails : 0 - 3 ( fail = atk failed to kill leader ; includes fails occurring in same year as a kill )
KYrs = Total # of years with kills : 0 - 6
FYrs = Total # of years with fails : 0 - 3 ( fail year = atk failed to kill any leaders in that year )
A97 - A04 = Annual atk result by atk year : 0 - 2 ( 0 = no atk, 1 = atk failed to kill ldr, 2 = atk killed 1+ ldrs )
K97 - K04 = Annual # of kills by atk year : 0 - 4
F97 - F04 = Annual # of fails by atk year : 0 - 3 ( includes fails occurring in same year as a kill )
leader length and tree height measures are provided in cm units
Ldr99 (calc) = calculated leader length from 1999 (top height tree measured), 1998 (internode, measured)
Ldr01 (measu.) = leader length measured in 2001
Tree heights: 1995 (init Ht, initial height), 1997 (Ht 3yrs, height at tree age three), 1998 (Ht 4yrs, height at tree age four), 1999 (Ht 5yrs, height at tree age five), 2000 (Ht 6yrs, height at tree age six), 2001 (Ht 7yrs, height at tree age seven)
fall 2001: tree height and ldr length were measured, height 2000=height2001-ldr2001
VARIABLES OVIPOSITION CLASSES
E00A	2000 atk 1 egg plugs: 1= 1-25, 2= 26-50, 3= 51-75, 4= 76-100, 5= 101+ plugs
E00B	2000 atk 2 egg plugs: 1= 1-25, 2= 26-50, 3= 51-75, 4= 76-100, 5= 101+ plugs
E00C	2000 atk 3 egg plugs: 1= 1-25, 2= 26-50, 3= 51-75, 4= 76-100, 5= 101+ plugs
E01A	2001 atk 1 egg plugs: 1= 1-25, 2= 26-50, 3= 51-75, 4= 76-100, 5= 101+ plugs
E01B	2001 atk 2 egg plugs: 1= 1-25, 2= 26-50, 3= 51-75, 4= 76-100, 5= 101+ plugs
E01C	2001 atk 3 egg plugs: 1= 1-25, 2= 26-50, 3= 51-75, 4= 76-100, 5= 101+ plugs
E01D	2001 atk 4 egg plugs: 1= 1-25, 2= 26-50, 3= 51-75, 4= 76-100, 5= 101+ plugs
E02A	2002 atk on ldr 1 (egg plugs ): 1= 1-25, 2= 26-50, 3= 51-75, 4= 76-100, 5= 101+ plugs
E02B	2002 atk on ldr 2 (egg plugs ): 1= 1-25, 2= 26-50, 3= 51-75, 4= 76-100, 5= 101+ plugs
E02C	2002 atk on ldr 3 (egg plugs ): 1= 1-25, 2= 26-50, 3= 51-75, 4= 76-100, 5= 101+ plugs
E03A	2003 atk 1 egg plugs: 1= 1-25, 2= 26-50, 3= 51-75, 4= 76-100, 5= 101+ plugs
E03B	2003 atk 2 egg plugs: 1= 1-25, 2= 26-50, 3= 51-75, 4= 76-100, 5= 101+ plugs
E03C	2003 atk 3 egg plugs: 1= 1-25, 2= 26-50, 3= 51-75, 4= 76-100, 5= 101+ plugs
E03D	2003 atk 4 egg plugs: 1= 1-25, 2= 26-50, 3= 51-75, 4= 76-100, 5= 101+ plugs
* The reason there is more than one egg code for a given year (ie. E00A to E00C) is because some trees had multiple leaders attacked
in the same year so each leader with eggs was assigned an egg code.
[truncated: 7 more columns]
