# Supplementary material for: Defense mechanisms against herbivory in Picea: sequence evolution and expression regulation of gene family members in the phenylpropanoid pathway
Source: BMC Genomics. 2011 Dec 16;12:608. doi: 10.1186/1471-2164-12-608 (PMC3288119; doi:10.1186/1471-2164-12-608)
Supplement: Additional file 5 — Design and hybridizations as indicated in Methods and from which signal intensity measurements were deposited in GEO. Information is provided for each hybridization (slide number as deposited in GEO) about the origin of the slide (batch identifiers A, B, C), the experimenter, i.e., the person identifier (1, 2, 3) for probe hybridization, the dye label of each RNA sample (Cy3 or Cy5) and the sample identifier (26A04, e.g., indicates an individual from cross26, replicate block A, plot tree 4). [file 1471-2164-12-608-S5.XLS]

## Sheet: additional file 5
Cy5	Cy3	Batch	Person	Slide #
26A04	26B08	A	1	13443223
26B24	26C12	A	1	13448103
26C02	26A09	A	1	13443216
26B09	26A02	A	2	13443252
26C21	26B18	A	2	13443156
26A01	26C06	A	2	13443352
26A19	26B11	A	3	13443221
26B23	26C13	A	3	13443219
26C20	26A21	A	3	13443173
26B17	26A11	B	1	13582955
26C04	26B13	B	1	13600206
26A24	26C17	B	1	13591151
26A13	26B12	B	2	13581937
26B10	26C16	B	2	13581529
26C18	26A17	B	2	13587866
26B20	26A12	B	3	13590903
26C22	26B14	B	3	13581526
26A18	26C11	B	3	13582956
26A23	26B02	C	1	13620569
26B16	26C07	C	2	13610734
26C08	26A08	C	3	13621293
26B15	26A05	C	3	13610660
26C19	26B06	C	1	13610658
26A25	26C05	C	2	13621288
29B07	29A03	A	1	13443353
29C09	29B11	A	2	13443257
29A24	29C10	A	3	13443254
29A21	29B20	A	3	13443355
29B22	29A18	A	1	13443360
29A22	29B23	A	2	13443207
29B10	29A02	A	3	13443174
29A19	29B16	B	1	13581939
29B09	29C06	B	2	13587862
29C16	29A14	B	3	13581935
29B01	29A20	B	3	13587887
29C14	29B25	B	1	13587881
29A11	29C01	B	2	13587880
29A06	29B08	B	1	13587874
29B06	29A25	B	2	13581525
29A05	29B12	C	3	13610529
29B14	29C03	C	1	13610527
29C13	29A13	C	2	13620471
29B18	29A01	C	2	13610669
29C05	29B19	C	3	13610655
29A08	29C23	C	1	13621291
29A16	29B04	C	3	13618754
29B21	29A09	C	1	13610526
29A17	29B17	C	2	13620469
29B05	29A07	C	3	13620613
32A15	32B17	A	1	13443255
32B09	32C22	A	1	13443172
32C13	32A21	A	1	13443218
32B06	32A13	A	2	13448104
32C07	32B22	A	2	13443358
32A05	32C14	A	2	13443253
32A14	32B24	A	3	13448100
32B12	32C06	A	3	13443158
32C05	32A23	A	3	13443354
32A11	32B25	B	1	13591170
32B11	32C12	B	1	13591143
32C02	32A07	B	1	13581528
32B16	32A22	B	2	13582954
32C03	32B08	B	2	13591147
32A02	32C23	B	2	13587885
32A20	32B14	B	3	13590904
32B23	32C09	B	3	13591164
32C16	32A24	B	3	13587884
32A09	32B18	C	1	13620933
32B15	32C24	C	1	13610740
32C11	32A16	C	1	13620936
32B21	32A04	C	2	13610671
32C01	32B03	C	2	13620450
32A17	32C19	C	2	13610525
32A10	32B10	C	3	13610738
32B20	32C10	C	3	13620931
32C08	32A06	C	3	13610666
27A17	27B25	A	1	13443205
27B16	27C02	A	2	13443222
27C16	27A11	A	3	13443175
27B18	27A22	A	2	13443351
27C12	27B09	A	3	13443229
27A14	27C23	A	1	13443356
27A25	27B01	B	3	13591125
27B15	27C13	B	1	13581527
27C19	27A24	B	2	13587883
27B07	27A16	B	1	13591132
27C08	27B20	B	2	13591127
27A08	27C18	B	3	13582953
27A01	27B03	C	2	13620566
27B08	27C10	C	3	13620577
27C04	27A23	C	1	13620584
27B13	27A10	C	3	13610528
27C03	27B12	C	1	13621287
27A18	27C07	C	2	13621292
