# Supplementary material for: Defense mechanisms against herbivory in Picea: sequence evolution and expression regulation of gene family members in the phenylpropanoid pathway
Source: BMC Genomics. 2011 Dec 16;12:608. doi: 10.1186/1471-2164-12-608 (PMC3288119; doi:10.1186/1471-2164-12-608)
Supplement: Additional file 6 — QTLs for (a) tree height, (b) weevil attack, and (c) oviposition. A QTL was significant at LOD≥3.84; allele effect and % phenotypic variation explained by QTL is given. We summarized results for an expanded mapping population (five parents, a progeny of 369 individuals) as will be described elsewhere (Porth et al., in prep.) and for the following traits: tree heights (initial height in 1995, height in 1997, height in 1999), leader length in 1999, weevil attacks (assessed in 2000, in 2001 and the total attacks summed up for both years) and oviposition (egg plugs in 2000, in 2001, and total egg plugs summed up for both years). [file 1471-2164-12-608-S6.XLS]

## Sheet: additional file 6
trait	phenotype	sequence	SNP on map	LG (continuous)	continuous distances_new	allele effect(PG87)	allele effect(PG21)	allele effect(PG165)	allele effect(PG117)	allele effect(PG161)	%var explained by QTL (PG87)	%var explained by QTL (PG21)	%var explained by QTL (PG165)	%var explained by QTL (PG117)	%var explained by QTL (PG161)	chi-square test_value (PG87)	chi-square test_value (PG21)	chi-square test_value (PG165)	chi-square test_value (PG117)	chi-square test_value (PG161)
growth	1995_Ht_in	1	Contig_882_303	1	0	0.416	0	-0.086	0	-0.188	0.141	0	0.006	0	0.002	6.441	0	0.721	0	-0.469
growth	1995_Ht_in	1	Contig_2616_222	1	2.8	0	0	0.008	0.063	0	0	0	0.001	0	0	0	0	0.331	-0.605	0
growth	1995_Ht_in	1	Contig_781_334	1	15.6	0	0.059	0	0	0	0	0.004	0	0	0	0	0.524	0	0	0
growth	1995_Ht_in	1	Contig_2053_188	1	22.4	0	0	0.072	0.244	0	0	0	0.007	0.022	0	0	0	0.979	0.687	0
growth	1995_Ht_in	1	Contig_998_455	1	29.8	-0.34	-0.227	0	0.505	0	0.094	0.028	0	0.095	0	10.654	3.395	0	11.522	0
growth	1995_Ht_in	1	Contig_4345_202	1	38.3	0	-0.011	0	0.095	0.088	0	0	0	0	0.016	0	0.078	0	-0.458	2.373
growth	1995_Ht_in	1	Contig_39_490	1	40.5	0	0	0.067	-0.005	0	0	0	0	0	0	0	0	0.031	-0.029	0
growth	1995_Ht_in	1	Contig_4127_392	1	43.6	0	0.039	0.024	0	0.018	0	0	0	0	0	0	0.064	-0.064	0	0.022
growth	1995_Ht_in	1	Contig_2112_428	1	45.8	0.027	0	-0.053	0	0	0.003	0	0.005	0	0	0.349	0	0.417	0	0
growth	1995_Ht_in	1	Contig_1506_365	1	51	-0.032	0	0	0	0	0.002	0	0	0	0	0.248	0	0	0	0
growth	1995_Ht_in	1	Contig_3244_220	1	62.1	0.046	0.104	0	0	0.071	0.001	0	0	0	0.001	0.186	-0.086	0	0	0.081
growth	1995_Ht_in	1	Contig_1784_433	1	66.7	0	0	0	0	0	0	0	0	0	0	0	0	0	0	0
growth	1995_Ht_in	1	Contig_175_663	1	69.9	0	-0.044	0	0	0	0	0.003	0	0	0	0	0.358	0	0	0
growth	1995_Ht_in	1	Contig_3756_195	1	71.6	0	-0.033	0	0	0.014	0	0.002	0	0	0	0	0.218	0	0	-0.254
growth	1995_Ht_in	1	ARF_1_905	1	77.2	0	-0.025	0	0	0	0	0.001	0	0	0	0	0.124	0	0	0
growth	1995_Ht_in	1	Contig_331_412	1	82.3	0	0	0.026	-0.103	0	0	0	0	0.003	0	0	0	-0.086	0.845	0
growth	1995_Ht_in	1	Contig_101_173	1	95.6	0	0.02	0.022	0	0	0	0	0.001	0	0	0	-0.093	0.238	0	0
growth	1995_Ht_in	1	Contig_2184_222	1	100	0	0	0	0	0	0	0	0	0	0	0	0	0	0	0
growth	1995_Ht_in	1	Contig_1189_153	1	107.3	0	0	-0.016	-0.034	0	0	0	0	0.002	0	0	0	-0.005	0.325	0
growth	1995_Ht_in	1	Contig_300_214	1	123.3	0	0	0	-0.003	0	0	0	0	0	0	0	0	0	-0.01	0
growth	1995_Ht_in	1	Contig_2669_290	1	127.8	0	0	-0.015	0.042	0	0	0	0	0	0	0	0	-0.127	0.343	0
growth	1995_Ht_in	1	Contig_3302_195	1	129.3	0	0	0	0	0	0	0	0	0	0	0	0	0	0	0
growth	1995_Ht_in	1	Contig_2220_286	1	131.7	0.185	-0.231	0	0	0.006	0.014	0.025	0	0	0	0.998	0.874	0	0	-1.871
growth	1995_Ht_in	1	Contig_559_400	1	134	0	-0.034	0	0	0	0	0.001	0	0	0	0	0.183	0	0	0
growth	1995_Ht_in	1	Contig_1115_151	1	141	0	0.017	0	0	0	0	0	0	0	0	0	0.054	0	0	0
growth	1995_Ht_in	1	Contig_1450_156	2	146	0	0	0	0	0	0	0	0	0	0	0	0	0	0	0
growth	1995_Ht_in	1	Contig_3820_361	2	162.6	0	0	0	0	0	0	0	0	0	0	0	0	0	0	0
growth	1995_Ht_in	1	Contig_2576_467	2	186.2	0	0	0	0	0	0	0	0	0	0	0	0	0	0	0
growth	1995_Ht_in	1	Contig_3178_288	2	194.8	-0.148	0	0	0.13	0	0.043	0	0	0	0	5.121	0	0	-1.204	0
growth	1995_Ht_in	1	Contig_267_304	2	209.3	0	0	-0.001	0	0	0	0	0	0	0	0	0	0.007	0	0
growth	1995_Ht_in	1	Contig_4217_258	2	221.6	0.233	-0.005	-0.046	0	0	0.064	0	0	0	0	7.422	0.017	-0.394	0	0
growth	1995_Ht_in	1	Contig_4313_652	2	239.5	0	0.061	0	0.046	0	0	0.008	0	0.002	0	0	0.935	0	-0.632	0
growth	1995_Ht_in	1	Contig_256_362	2	240.7	0	0	-0.041	0.086	0	0	0	0.004	0.014	0	0	0	0.704	2.114	0
growth	1995_Ht_in	1	Contig_689_278	2	241.9	0.146	0	-0.11	0	-0.039	0.01	0	0.006	0	0	1.235	0	-0.113	0	-1.573
growth	1995_Ht_in	1	Contig_3089_800	2	247.1	0	0	0.094	-0.209	0	0	0	0.002	0.023	0	0	0	0.738	3.41	0
growth	1995_Ht_in	1	Contig_310_396	2	248.8	0.004	0.031	0	0.178	0	0	0.003	0	0.01	0	0.019	0.407	0	1.549	0
growth	1995_Ht_in	1	Contig_368_349	2	251.6	0	0	0	0	0	0	0	0	0	0	0	0	0	0	0
growth	1995_Ht_in	1	Contig_2771_109	2	266.6	0	0	0.052	-0.139	0	0	0	0	0.005	0	0	0	-0.172	1.368	0
growth	1995_Ht_in	1	Contig_938_179	2	272.2	0	0.023	0	-0.026	0.082	0	0.002	0	0	0.018	0	0.207	0	-0.198	1.365
growth	1995_Ht_in	1	Contig_430_341	2	273.1	0	0	-0.07	-0.07	0	0	0	0.009	0.001	0	0	0	1.55	-1.324	0
growth	1995_Ht_in	1	Contig_95_233	3	278	0	0	0	0	0	0	0	0	0	0	0	0	0	0	0
growth	1995_Ht_in	1	Contig_1519_160	3	288	0	0	-0.053	-0.145	0	0	0	0.013	0.001	0	0	0	2.4	-2.097	0
growth	1995_Ht_in	1	Contig_126_147	3	292.5	-0.079	-0.053	0	-0.103	0	0	0.005	0	0	0	-0.465	1.57	0	-1.781	0
growth	1995_Ht_in	1	Contig_2685_179	3	293.1	0	-0.05	0	0	-0.027	0	0.002	0	0	0	0	0.301	0	0	-0.527
growth	1995_Ht_in	1	Contig_164_406	3	295.2	-0.001	0	0	0	0.015	0	0	0	0	0.001	0.003	0	0	0	0.099
growth	1995_Ht_in	1	Contig_3427_384	3	298.5	0	0.085	0	0	0	0	0.002	0	0	0	0	0.325	0	0	0
growth	1995_Ht_in	1	Contig_3490_177	3	314.9	0	0	0	0	0	0	0	0	0	0	0	0	0	0	0
growth	1995_Ht_in	1	Contig_600_242	3	317.7	0	0	0	0	0	0	0	0	0	0	0	0	0	0	0
growth	1995_Ht_in	1	Contig_2227_205	3	325.9	-0.127	0	0	0	-0.008	0.021	0	0	0	0	2.439	0	0	0	-2.475
growth	1995_Ht_in	1	Contig_1308_173	3	335.8	0	0	0	0	0	0	0	0	0	0	0	0	0	0	0
growth	1995_Ht_in	1	Contig_3369_677	3	343.4	0	0	0	0	0.033	0	0	0	0	0.008	0	0	0	0	1.004
growth	1995_Ht_in	1	Contig_876_575	3	347.1	-0.129	0	0	0	0	0.007	0	0	0	0	0.357	0	0	0	0
growth	1995_Ht_in	1	Contig_1783_520	3	351.3	0	0	0	0	0	0	0	0	0	0	0	0	0	0	0
growth	1995_Ht_in	1	Contig_1514_189	3	358.1	0	0	0	0	0.016	0	0	0	0	0	0	0	0	0	-0.193
growth	1995_Ht_in	1	Contig_2628_539	3	358.2	0	0	0	0.087	0	0	0	0	0.012	0	0	0	0	2.293	0
growth	1995_Ht_in	1	Contig_1402_447	3	361.6	0	0	-0.042	0	0.075	0	0	0.003	0	0	0	0	0.604	0	-0.853
growth	1995_Ht_in	1	Contig_396_358	3	365.5	0	0	0	-0.052	0	0	0	0	0	0	0	0	0	-0.254	0
growth	1995_Ht_in	1	Contig_551_250	3	370.9	0	0	0	0	0.008	0	0	0	0	0	0	0	0	0	-0.008
growth	1995_Ht_in	1	Contig_1893_259	3	373.2	0	-0.145	0	0	0	0	0.025	0	0	0	0	3.645	0	0	0
growth	1995_Ht_in	1	Contig_3420_415	3	382.7	0	0.027	0	0	0	0	0.001	0	0	0	0	0.128	0	0	0
growth	1995_Ht_in	1	Contig_842_216	3	390.9	0	0.021	0	0	0	0	0	0	0	0	0	-0.077	0	0	0
growth	1995_Ht_in	1	Contig_3383_366	3	392.7	0	-0.069	0	0	0.102	0	0	0	0	0.031	0	-0.472	0	0	4.427
growth	1995_Ht_in	1	Contig_698_341	3	395	0	0	0	0.155	-0.204	0	0	0	0.006	0.048	0	0	0	1.111	5.07
growth	1995_Ht_in	1	Contig_459_198	3	415.9	0.059	0	-0.098	0	0	0	0	0.005	0	0	-0.223	0	1.321	0	0
growth	1995_Ht_in	1	CCR_1_337	3	419.4	0	0	-0.144	0.089	0	0	0	0.018	0	0	0	0	0.989	-1.124	0
growth	1995_Ht_in	1	Contig_711_306	3	422.6	0	0	0	-0.067	0	0	0	0	0.008	0	0	0	0	1.085	0
growth	1995_Ht_in	1	Contig_2101_274	3	422.6	0.005	0	0	0	0.147	0.001	0	0	0	0	0.285	0	0	0	-0.258
growth	1995_Ht_in	1	Contig_626_223	3	426.7	-0.096	0	0	-0.002	0	0.003	0	0	0	0	0.385	0	0	-0.431	0
growth	1995_Ht_in	1	Contig_598_170	3	432.5	-0.033	0	0	-0.098	0	0	0	0	0.005	0	-0.286	0	0	1.313	0
growth	1995_Ht_in	1	Contig_343_405	3	436.4	0	0	0	0	0	0	0	0	0	0	0	0	0	0	0
growth	1995_Ht_in	1	Contig_486_336	4	441	0	0	0	0.022	0	0	0	0	0	0	0	0	0	-0.16	0
growth	1995_Ht_in	1	Contig_1724_484	4	447	0	0	0	-0.042	0	0	0	0	0.004	0	0	0	0	0.746	0
growth	1995_Ht_in	1	Contig_3232_257	4	460.7	0	0	0	0	0	0	0	0	0	0	0	0	0	0	0
growth	1995_Ht_in	1	Contig_1623_510	4	484.1	0	0	-0.074	0	0	0	0	0.004	0	0	0	0	0.688	0	0
growth	1995_Ht_in	1	Contig_371_308	4	493	0	0	0	0	0	0	0	0	0	0	0	0	0	0	0
growth	1995_Ht_in	1	Contig_1733_738	4	496.9	0.059	0	0	0	0	0.006	0	0	0	0	0.599	0	0	0	0
growth	1995_Ht_in	1	Contig_4264_363	4	517	0	0	-0.007	0	-0.233	0	0	0	0	0.019	0	0	-0.056	0	1.487
growth	1995_Ht_in	1	Contig_2079_440	4	523.5	0.101	-0.033	0	0	0	0	0	0	0	0	0.281	-0.267	0	0	0
growth	1995_Ht_in	1	Contig_1128_394	4	533	0	0.02	0	0.093	0.041	0	0.001	0	0	0.004	0	0.21	0	-0.241	0.683
growth	1995_Ht_in	1	Contig_641_211	4	538.6	0	-0.048	0	0	0	0	0.002	0	0	0	0	0.433	0	0	0
growth	1995_Ht_in	1	Contig_398_256	4	544.7	0	0	0	0.049	0	0	0	0	0.001	0	0	0	0	0.213	0
growth	1995_Ht_in	1	Contig_862_117	4	557.9	0	-0.133	0	-0.152	0	0	0	0	0.011	0	0	-0.154	0	2.469	0
growth	1995_Ht_in	1	Contig_103_602	4	565.1	-0.047	-0.263	0	-0.047	0	0.001	0.077	0	0.001	0	0.116	2.975	0	-2.975	0
growth	1995_Ht_in	1	Contig_1318_285	4	582	0	0	-0.12	0	0	0	0	0.005	0	0	0	0	1.002	0	0
growth	1995_Ht_in	1	Contig_3425_204	4	583.9	0.007	0	-0.126	0	0	0.001	0	0.002	0	0	0.22	0	0.003	0	0
growth	1995_Ht_in	1	Contig_212_376	4	593.2	0	0	0	0	0	0	0	0	0	0	0	0	0	0	0
growth	1995_Ht_in	1	Contig_1238_130	4	598	0	0	0	0	0	0	0	0	0	0	0	0	0	0	0
growth	1995_Ht_in	1	Contig_3065_596	4	614.9	0	-0.089	0	0	0	0	0.01	0	0	0	0	1.236	0	0	0
growth	1995_Ht_in	1	Contig_691_790	5	620	-0.136	0	0.095	0	0	0	0	0.019	0	0	-0.011	0	3.254	0	0
growth	1995_Ht_in	1	Contig_177_378	5	623.5	0	0.162	0	0	0	0	0.019	0	0	0	0	1.404	0	0	0
growth	1995_Ht_in	1	Contig_2207_318	5	624.3	0	0	0	0	0.1	0	0	0	0	0.014	0	0	0	0	1.766
growth	1995_Ht_in	1	MYB_1_295	5	627.7	-0.032	0	0	-0.06	-0.053	0	0	0	0	0.005	-0.242	0	0	0.015	0.955
growth	1995_Ht_in	1	Contig_22_315	5	636.2	0.015	-0.075	0	0	-0.013	0	0.002	0	0	0	-0.045	0.416	0	0	-0.416
growth	1995_Ht_in	1	Contig_1391_333	5	649.4	0	0	0	0	0	0	0	0	0	0	0	0	0	0	0
growth	1995_Ht_in	1	Contig_1229_570	5	651.2	0.115	0	0	0	0	0.019	0	0	0	0	2.147	0	0	0	0
growth	1995_Ht_in	1	Contig_3535_642	5	659	0	0	0	0	0.029	0	0	0	0	0.002	0	0	0	0	0.238
growth	1995_Ht_in	1	Contig_2715_617	5	663	-0.107	-0.007	-0.005	0	0	0.005	0.001	0	0	0	0.616	-0.481	0.003	0	0
growth	1995_Ht_in	1	Contig_4051_321	5	666.5	0	0	0	0	0	0	0	0	0	0	0	0	0	0	0
growth	1995_Ht_in	1	Contig_710_285	5	672.8	-0.041	0	-0.101	0	0.138	0	0	0.004	0	0.009	-0.191	0	1.004	0	0.468
growth	1995_Ht_in	1	Contig_183_273	5	674.1	0	0	0	0.143	-0.248	0	0	0	0.022	0.024	0	0	0	4.41	3.035
growth	1995_Ht_in	1	Contig_1435_455	5	676	-0.094	-0.024	0	0	0	0	0.004	0	0	0	-0.329	1.018	0	0	0
growth	1995_Ht_in	1	Contig_2344_388	5	677	0	0.037	0	0.048	0.179	0	0	0	0	0.014	0	-0.089	0	-0.449	2.442
growth	1995_Ht_in	1	Contig_1384_384	5	681.6	0	0	0	0	0.116	0	0	0	0	0	0	0	0	0	0.208
growth	1995_Ht_in	1	WRKY_1_709	5	688.9	0	0	0	0	-0.085	0	0	0	0	0.01	0	0	0	0	1.308
growth	1995_Ht_in	1	Contig_4170_604	5	704.3	-0.021	-0.076	0	0	0	0.001	0.006	0	0	0	0.138	0.844	0	0	0
growth	1995_Ht_in	1	Contig_3914_248	5	706.7	0	-0.163	0	0.066	0	0	0.058	0	0.005	0	0	2.813	0	-2.198	0
growth	1995_Ht_in	1	Contig_2429_148	5	709.2	0	0	0	0	-0.151	0	0	0	0	0.008	0	0	0	0	1.252
growth	1995_Ht_in	1	Contig_2276_316	5	721.4	0	0	0	0	0	0	0	0	0	0	0	0	0	0	0
growth	1995_Ht_in	1	Contig_3574_316	5	736.5	0	0	0	0	0.2	0	0	0	0	0.014	0	0	0	0	1.99
growth	1995_Ht_in	1	Contig_4289_415	6	742	0	0	0	0	0	0	0	0	0	0	0	0	0	0	0
growth	1995_Ht_in	1	Contig_647_450	6	747.7	0	0	0	0	0	0	0	0	0	0	0	0	0	0	0
growth	1995_Ht_in	1	Contig_3980_104	6	766.4	0	0	0	0	0	0	0	0	0	0	0	0	0	0	0
growth	1995_Ht_in	1	Contig_219_152	6	767.7	0	0	0.029	0	0	0	0	0.002	0	0	0	0	0.406	0	0
growth	1995_Ht_in	1	AP2_1_267	6	767.9	-0.141	0	0	0	0	0.016	0	0	0	0	1.846	0	0	0	0
growth	1995_Ht_in	1	Contig_2468_592	6	768.4	0	-0.125	0	0	0	0	0.018	0	0	0	0	2.246	0	0	0
growth	1995_Ht_in	1	Contig_3883_365	6	775	0	0	0	0	0	0	0	0	0	0	0	0	0	0	0
growth	1995_Ht_in	1	Contig_3331_351	6	787.9	0.091	0	0	0.164	0	0	0	0	0.01	0	-0.079	0	0	2.243	0
growth	1995_Ht_in	1	Contig_423_170	6	791.1	0	0.097	0	-0.013	0	0	0.003	0	0	0	0	0.302	0	-0.496	0
growth	1995_Ht_in	1	Contig_2603_265	6	796.1	0	0	0	0.088	0	0	0	0	0.012	0	0	0	0	2.27	0
growth	1995_Ht_in	1	Contig_3720_449	6	798.2	0.106	0.119	0	-0.103	0	0.002	0.02	0	0.014	0	0.237	2.14	0	0.282	0
growth	1995_Ht_in	1	C2C2_173	6	811.1	0	0	0.079	0.031	0	0	0	0.007	0	0	0	0	1.178	-1.181	0
growth	1995_Ht_in	1	Contig_422_252	6	818.4	-0.171	0	0	0	0.204	0.008	0	0	0	0.011	0.906	0	0	0	-0.063
growth	1995_Ht_in	1	Contig_950_149	6	824	0	0	0.124	-0.013	0	0	0	0.005	0	0	0	0	0.359	-0.369	0
growth	1995_Ht_in	1	Contig_4096_434	6	829.9	0	0.12	0	0	-0.043	0	0.015	0	0	0.004	0	1.891	0	0	-1.437
growth	1995_Ht_in	1	CCoAOMT_1_320	6	831.4	0.157	0.019	0	0	-0.157	0.011	0.003	0	0	0	1.593	-0.901	0	0	-1.119
growth	1995_Ht_in	1	Contig_1661_129	6	837.2	-0.177	0	0	0	0.043	0.03	0	0	0	0	1.405	0	0	0	-1.525
growth	1995_Ht_in	1	Contig_3158_202	6	840.3	0	0	0	0	0	0	0	0	0	0	0	0	0	0	0
growth	1995_Ht_in	1	Contig_1634_563	6	848.7	0	-0.27	0.058	0	0	0	0.053	0	0	0	0	2.679	-2.707	0	0
growth	1995_Ht_in	1	Contig_84_114	7	854	0	0	-0.235	0	0	0	0	0.012	0	0	0	0	2.059	0	0
growth	1995_Ht_in	1	Contig_1063_299	7	869.6	0	-0.189	0.134	0	0	0	0.02	0.016	0	0	0	3.012	-0.23	0	0
growth	1995_Ht_in	1	Contig_2542_373	7	871.6	0	0	0.187	0	0	0	0	0.02	0	0	0	0	2.66	0	0
growth	1995_Ht_in	1	Contig_1694_396	7	880.2	0	0	0	0	0	0	0	0	0	0	0	0	0	0	0
growth	1995_Ht_in	1	Contig_907_679	7	883.5	0	0	0	0	0	0	0	0	0	0	0	0	0	0	0
growth	1995_Ht_in	1	Contig_727_633	7	897.9	0	0	0	0	0	0	0	0	0	0	0	0	0	0	0
growth	1995_Ht_in	1	Contig_2988_278	7	904	0	0	0	0	0	0	0	0	0	0	0	0	0	0	0
growth	1995_Ht_in	1	Contig_386_123	7	908.2	0	0.09	0	0	0.02	0	0.003	0	0	0	0	0.227	0	0	-0.285
growth	1995_Ht_in	1	C3H_2_432	7	913.8	0	0	0.017	0	0	0	0	0	0	0	0	0	-0.013	0	0
growth	1995_Ht_in	1	Contig_963_667	7	916.4	0	0	0	0	0	0	0	0	0	0	0	0	0	0	0
growth	1995_Ht_in	1	Contig_2416_125	7	916.8	0	-0.039	0	0.038	0	0	0.001	0	0	0	0	0.149	0	0.001	0
growth	1995_Ht_in	1	Contig_812_196	7	921.2	0	0	0	-0.059	-0.007	0	0	0	0	0	0	0	0	-0.036	0.119
growth	1995_Ht_in	1	Contig_1353_361	7	924.3	0	0	-0.08	0	0	0	0	0.006	0	0	0	0	0.938	0	0
growth	1995_Ht_in	1	Contig_2002_209	7	927.2	0.147	-0.219	0	0	-0.088	0.007	0.024	0	0	0.004	0.538	1.194	0	0	-1.514
growth	1995_Ht_in	1	Contig_404_418	7	928.6	-0.045	-0.005	0	0.057	0	0	0	0	0.008	0	-0.233	0.244	0	1.458	0
growth	1995_Ht_in	1	Contig_1236_243	7	929.9	0	0.165	0	0.022	0	0	0.014	0	0.001	0	0	0.998	0	-0.886	0
growth	1995_Ht_in	1	4CL_2_799new	7	932.6	0	0	0	0	0	0	0	0	0	0	0	0	0	0	0
growth	1995_Ht_in	1	Contig_941_250	7	945.5	0	0	0.029	0	-0.08	0	0	0	0	0.02	0	0	-0.68	0	3.243
growth	1995_Ht_in	1	Contig_3647_131	7	959.5	0	0.167	0	0	0.161	0	0.024	0	0	0	0	1.947	0	0	-2.465
growth	1995_Ht_in	1	Contig_3097_1287	8	964	0	0	0	-0.082	0	0	0	0	0.011	0	0	0	0	2.144	0
growth	1995_Ht_in	1	Contig_89_211	8	966.5	0	0	0	0	0	0	0	0	0	0	0	0	0	0	0
growth	1995_Ht_in	1	Contig_295_288	8	976	-0.024	0	0	0	0.125	0	0	0	0	0.012	-0.027	0	0	0	1.613
growth	1995_Ht_in	1	Contig_1167_147	8	992.2	0	0	0	0	0	0	0	0	0	0	0	0	0	0	0
growth	1995_Ht_in	1	Contig_2563_426	8	1003.1	0	0	0	-0.025	0	0	0	0	0	0	0	0	0	0.003	0
growth	1995_Ht_in	1	Contig_322_186	8	1006.5	0	0	0	0	0	0	0	0	0	0	0	0	0	0	0
growth	1995_Ht_in	1	Contig_1782_345	8	1014	-0.022	-0.065	0	0	0	0.001	0.005	0	0	0	0.16	0.394	0	0	0
growth	1995_Ht_in	1	Contig_4017_465	8	1026.6	0.122	0	0	0	-0.105	0.007	0	0	0	0	0.802	0	0	0	-1.375
growth	1995_Ht_in	1	Contig_196_227	8	1039.1	0	0	0	0	0	0	0	0	0	0	0	0	0	0	0
growth	1995_Ht_in	1	Contig_3364_250	8	1042.4	0.086	0	0	0	0	0.011	0	0	0	0	1.221	0	0	0	0
growth	1995_Ht_in	1	Contig_1588_244	8	1051.5	-0.094	0.097	0	0	0.031	0.013	0.01	0	0	0.002	1.444	-0.513	0	0	-0.663
growth	1995_Ht_in	1	Contig_2454_1179	8	1059.9	0	0	0.026	0	-0.105	0	0	0.001	0	0.002	0	0	0.209	0	0.077
growth	1995_Ht_in	1	Contig_2298_522	8	1061.4	0	0	0	0	0.06	0	0	0	0	0	0	0	0	0	-0.142
growth	1995_Ht_in	1	Contig_1418_258	8	1068.1	0	0	0	0	0	0	0	0	0	0	0	0	0	0	0
growth	1995_Ht_in	1	Contig_1099_518	8	1071.9	0	0	0	0	0	0	0	0	0	0	0	0	0	0	0
growth	1995_Ht_in	1	Contig_389_154	9	1077	0.103	-0.116	-0.023	0	0	0.008	0.006	0	0	0	0.397	-0.062	-0.418	0	0
growth	1995_Ht_in	1	Contig_137_251	9	1093.2	0	0	0	0	0	0	0	0	0	0	0	0	0	0	0
growth	1995_Ht_in	1	Contig_138_232	9	1113.2	0	0	0	0.02	0	0	0	0	0.001	0	0	0	0.001	0.168	0
growth	1995_Ht_in	1	Contig_3078_224	10	1118	-0.003	0.008	0	0	0.071	0	0	0	0	0	0.253	-0.04	0	0	-0.154
growth	1995_Ht_in	1	Contig_995_512	10	1120	0	0	0	-0.112	0	0	0	0	0.01	0	0	0	0	1.905	0
growth	1995_Ht_in	1	Contig_1680_513	10	1121.1	0.05	0	0	0	0	0	0	0	0	0	-0.159	0	0	0	0
growth	1995_Ht_in	1	Contig_1052_531	10	1136	0.096	0.092	0.095	0	0	0	0.014	0	0	0	-0.074	1.623	-1.443	0	0
growth	1995_Ht_in	1	Contig_1786_170	10	1146.6	0	-0.051	-0.073	0	-0.186	0	0	0	0	0	0	0.584	-0.831	0	0.772
growth	1995_Ht_in	1	Contig_1039_304	10	1150.4	0	0.03	0	0	0	0	0.001	0	0	0	0	0.167	0	0	0
growth	1995_Ht_in	1	Contig_1410_248	10	1153	0	0	0	0	0	0	0	0	0	0	0	0	0	0	0
growth	1995_Ht_in	1	Contig_3274_933	10	1167	-0.043	-0.045	0	0	-0.136	0.004	0.002	0	0	0.013	0.4	-0.175	0	0	1.368
growth	1995_Ht_in	1	Contig_2580_335	10	1168.3	0	0	0	0	0	0	0	0	0	0	0	0	0	0	0
growth	1995_Ht_in	1	Contig_1619_612	10	1173.4	-0.169	0	0.134	0	-0.059	0.003	0	0.011	0	0.011	0.305	0	0.971	0	0.113
growth	1995_Ht_in	1	Contig_92_262	10	1176	-0.115	0	0	-0.168	0	0.043	0	0	0.079	0	1.799	0	0	2.147	0
growth	1995_Ht_in	1	Contig_725_198	10	1178	-0.096	0	0	-0.058	0	0.002	0	0	0	0	0.52	0	0	-0.9	0
growth	1995_Ht_in	1	Contig_769_268	10	1179.1	-0.022	0	0	0	0	0	0	0	0	0	-0.106	0	0	0	0
growth	1995_Ht_in	1	Contig_17_331	10	1182.4	0	0	0	0	0	0	0	0	0	0	0	0	0	0	0
growth	1995_Ht_in	1	Contig_99_149	10	1186	0	0	0	0	0	0	0	0	0	0	0	0	0	0	0
growth	1995_Ht_in	1	Contig_1291_240	10	1187	0.241	-0.192	0	0.338	0	0.054	0.028	0	0.047	0	2.652	-0.945	0	0.986	0
growth	1995_Ht_in	1	Contig_664_212	10	1190.7	0	0	0	0	0	0	0	0	0	0	0	0	0	0	0
growth	1995_Ht_in	1	Contig_334_284	10	1199.1	-0.155	0	0.158	0	0	0.013	0	0.02	0	0	1.649	0	1.679	0	0
growth	1995_Ht_in	1	Contig_3130_332	10	1222.8	0	0	0	0	0	0	0	0	0	0	0	0	0	0	0
growth	1995_Ht_in	1	Contig_2552_637	11	1228	0.152	-0.023	0	0	0	0.02	0.001	0	0	0	2.301	-2.229	0	0	0
growth	1995_Ht_in	1	Contig_4249_191	11	1237.9	-0.151	0	0	0	0	0.02	0	0	0	0	2.302	0	0	0	0
growth	1995_Ht_in	1	Contig_179_266	11	1250.4	0	0	-0.012	-0.161	0	0	0	0	0.017	0	0	0	0.039	3.386	0
growth	1995_Ht_in	1	Contig_3879_276	11	1261.7	0	0	0.053	0.186	0	0	0	0.005	0.009	0	0	0	0.978	0.862	0
growth	1995_Ht_in	1	Contig_2657_288	11	1271.4	-0.068	0.025	0	0	0	0	0.001	0	0	0	-0.129	0.36	0	0	0
growth	1995_Ht_in	1	Contig_2456_515	11	1272.9	0.102	0	0.097	0	-0.034	0	0	0.005	0	0	0.011	0	1.302	0	-1.402
growth	1995_Ht_in	1	Contig_292_143	11	1274.6	0	0	0.042	-0.101	0	0	0	0	0	0	0	0	0.022	0.253	0
growth	1995_Ht_in	1	Contig_1616_102	12	1280	0	0	0	0	0	0	0	0	0	0	0	0	0	0	0
growth	1995_Ht_in	1	Contig_1703_137	12	1288.4	0	0	0	0	0	0	0	0	0	0	0	0	0	0	0
growth	1995_Ht_in	1	Contig_1333_324	12	1289.6	0	-0.331	-0.103	0	0	0	0.133	0.011	0	0	0	9.818	0.95	0	0
growth	1995_Ht_in	1	Contig_1578_311	12	1301.9	-0.082	0	0.065	0	0	0	0	0.001	0	0	0.13	0	0.207	0	0
growth	1995_Ht_in	1	C4H_2_301	12	1315.2	0.091	0.025	0	0	-0.082	0.002	0.003	0	0	0	0.408	0.072	0	0	-0.643
growth	1995_Ht_in	1	Contig_2592_233	12	1350.2	0	0.059	0	-0.258	0	0	0.002	0	0.045	0	0	0.234	0	8.583	0
growth	1995_Ht_in	1	Contig_280_142	12	1354	0	0	0	0	0	0	0	0	0	0	0	0	0	0	0
growth	1995_Ht_in	1	Contig_1649_381	12	1357.7	-0.029	0	0	0	0	0	0	0	0	0	-0.242	0	0	0	0
growth	1995_Ht_in	1	Contig_2289_255	12	1358.5	0	0	-0.077	-0.111	0	0	0	0	0.022	0	0	0	-0.185	4.104	0
growth	1995_Ht_in	1	Contig_4183_247	12	1360.1	-0.087	-0.005	0	-0.145	0	0	0.001	0	0.027	0	-0.379	0.417	0	5.222	0
growth	1995_Ht_in	1	Contig_342_375	12	1366.2	0	0	-0.063	0	0	0	0	0.002	0	0	0	0	0.406	0	0
growth	1995_Ht_in	1	Contig_3670_305	12	1373.3	-0.242	-0.003	0.108	0	0	0.048	0	0.005	0	0	2.147	-2.115	0.815	0	0
growth	1995_Ht_in	1	Contig_73_431	12	1375.8	0	0	0	0.119	0.193	0	0	0	0.007	0.013	0	0	0	1.588	0.287
growth	1995_Ht_in	1	Contig_52_235	12	1384.2	0	0.081	0	-0.038	-0.083	0	0	0	0.003	0.009	0	-0.3	0	0.952	0.473
growth	1995_Ht_in	1	Contig_68_595	13	1389	0	0.071	0.025	0	0	0	0.002	0.001	0	0	0	0.255	-0.031	0	0
growth	1995_Ht_in	1	Contig_613_552	13	1391.1	0	0	0	0	0	0	0	0	0	0	0	0	0	0	0
growth	1995_Ht_in	1	Contig_1522_299	13	1392.5	0	0	0	0	0	0	0	0	0	0	0	0	0	0	0
growth	1995_Ht_in	1	Contig_3770_332	13	1398.2	0	0	0	-0.152	0	0	0	0	0.016	0	0	0	0	3.094	0
growth	1995_Ht_in	1	Contig_1761_256	13	1406.1	0.02	0.028	0	0	0	0.001	0.001	0	0	0	0.126	-0.114	0	0	0
growth	1995_Ht_in	1	Contig_2574_252	13	1416.4	0.001	0	0	0.008	0	0	0	0	0.001	0	0.015	0	0	0.202	0
growth	1995_Ht_in	1	HCT_1_422	13	1418.1	-0.043	0.031	0	0	0	0	0	0	0	0	-0.05	0.147	0	0	0
growth	1995_Ht_in	1	Contig_4337_621	13	1424.5	0	0	0	0	0	0	0	0	0	0	0	0	0	0	0
growth	1995_Ht_in	1	Zn_1_3_221	13	1424.6	0	0	0.002	0	0	0	0	0	0	0	0	0	-0.01	0	0
growth	1995_Ht_in	1	Contig_165_133	13	1425.6	0	0	0	0	0	0	0	0	0	0	0	0	0	0	0
growth	1995_Ht_in	1	Contig_576_426	13	1426.1	0	0	-0.034	0	0	0	0	0	0	0	0	0	0.083	0	0
growth	1995_Ht_in	1	Contig_3620_322	13	1430	0	-0.084	0	-0.062	0	0	0.002	0	0	0	0	0.493	0	-0.508	0
growth	1995_Ht_in	1	Contig_556_520	13	1430.1	0	0	0	0	0	0	0	0	0	0	0	0	0	0	0
growth	1995_Ht_in	1	Contig_230_792	13	1431	0	0.078	0	0	0.081	0	0.008	0	0	0.01	0	0.978	0	0	0.265
growth	1995_Ht_in	1	Contig_2500_415	13	1431.6	0	0	-0.041	0	0	0	0	0.004	0	0	0	0	0.687	0	0
growth	1995_Ht_in	1	Contig_719_249	13	1432.5	0	0	-0.038	-0.005	0	0	0	0	0	0	0	0	0.094	-0.027	0
growth	1995_Ht_in	1	Contig_199_167	13	1433.9	0	0	-0.045	0.043	0	0	0	0	0	0	0	0	0.273	-0.306	0
growth	1995_Ht_in	1	Contig_4019_364	13	1435	-0.02	0.112	0	0	0	0.001	0.016	0	0	0	0.134	1.787	0	0	0
growth	1995_Ht_in	1	Contig_4216_318	13	1435	-0.171	0	0	0	-0.019	0.036	0	0	0	0	4.128	0	0	0	-0.048
growth	1995_Ht_in	1	Contig_1225_215	13	1438	0	0.143	0	-0.138	0.128	0	0.004	0	0.012	0.007	0	0.626	0	1.792	-1.479
growth	1995_Ht_in	1	Contig_2124_258	13	1445.9	-0.281	0.121	0	0	0.469	0.054	0.003	0	0	0.054	4.13	0.336	0	0	6.748
growth	1995_Ht_in	1	Contig_1273_281	13	1446.7	0	0	0	-0.022	-0.045	0	0	0	0	0	0	0	0	-0.183	0.306
growth	1995_Ht_in	1	Contig_28_365	13	1449.5	0.04	0.21	0.005	0	0	0	0.049	0	0	0	-0.537	6.544	0.572	0	0
growth	1995_Ht_in	1	Contig_1383_396	13	1453	0	0	-0.05	0.019	0	0	0	0.001	0	0	0	0	0.384	-0.604	0
growth	1995_Ht_in	1	Contig_3389_814	13	1458.6	0	0	0	0	0	0	0	0	0	0	0	0	0	0	0
growth	1995_Ht_in	1	Contig_2443_206	13	1460.9	0	0	0	0	0.016	0	0	0	0	0	0	0	0	0	-0.178
growth	1995_Ht_in	1	Contig_2443_400	13	1462.8	0	0	0	0	-0.016	0	0	0	0	0	0	0	0	0	-0.178
growth	1995_Ht_in	1	Contig_302_221	14	1468	0	0	0.045	0	0	0	0	0	0	0	0	0	-0.028	0	0
growth	1995_Ht_in	1	Contig_1419_549	14	1490.4	-0.005	0	-0.029	0	0	0	0	0	0	0	-0.081	0	0.171	0	0
growth	1995_Ht_in	1	Contig_152_216	14	1496.5	0	-0.019	0	0	0	0	0.003	0	0	0	0	0.186	0	0	0
growth	1995_Ht_in	1	Contig_348_165	15	1501	0	0	0	0	0	0	0	0	0	0	0	0	0	0	0
growth	1995_Ht_in	1	Contig_1341_226	15	1515.4	0	0	0.006	-0.022	0	0	0	0	0	0	0	0	-0.053	0.091	0
growth	1995_Ht_in	1	Contig_2118_393	15	1529.2	0	0	0	0	0	0	0	0	0	0	0	0	0	0	0
growth	1995_Ht_in	1	Contig_679_239	15	1539.5	0	0	-0.166	0.144	0	0	0	0.012	0.007	0	0	0	0.99	-0.053	0
growth	1995_Ht_in	1	Contig_605_491	16	1545	-0.101	0	0	0	0	0.009	0	0	0	0	1.042	0	0	0	0
growth	1995_Ht_in	1	Contig_421_186	16	1551.2	0	-0.201	0	0.188	0	0	0.047	0	0.026	0	0	5.261	0	5.709	0
growth	1995_Ht_in	1	Contig_3403_509	16	1554.3	0	0	0	0	0	0	0	0	0	0	0	0	0	0	0
growth	1995_Ht_in	1	Contig_4229_373	16	1563	0	0	0	0	0.083	0	0	0	0	0.004	0	0	0	0	0.55
growth	1995_Ht_in	1	Contig_3370_370	16	1567.6	-0.021	0	0	0	0	0	0	0	0	0	0.011	0	0	0	0
growth	1995_Ht_in	1	Contig_1234_457	16	1577.5	0.039	0	0	0	-0.186	0.003	0	0	0	0.014	0.439	0	0	0	0.728
growth	1995_Ht_in	1	Contig_1811_219	16	1581.8	0	0	-0.023	0.044	0	0	0	0	0	0	0	0	0.215	-0.467	0
growth	1995_Ht_in	1	Contig_3545_658	16	1586.9	0	0	0	0	0	0	0	0	0	0	0	0	0	0	0
growth	1995_Ht_in	1	Contig_839_121	16	1596	0	0	0	0	0	0	0	0	0	0	0	0	0	0	0
growth	1995_Ht_in	1	Contig_2553_558	16	1596.4	0.021	0	0	0	-0.154	0	0	0	0	0	0.089	0	0	0	0.058
growth	1995_Ht_in	1	WS0021_L13_301	17	1601	0	0	0	0.275	-0.194	0	0	0	0.085	0.04	0	0	0	10.628	4.899
growth	1995_Ht_in	1	Contig_2062_390	17	1602.8	0	0.097	0	0.185	-0.177	0	0.001	0	0.037	0.032	0	0.05	0	7.191	3.912
growth	1995_Ht_in	1	Contig_1305_426	17	1604.4	0.013	0	0	0	-0.008	0.003	0	0	0	0.002	0.305	0	0	0	-0.088
growth	1997_Ht_3y	2	Contig_882_303	1	0	0.058	0	0.084	0	-0.313	0	0	0.006	0	0.035	0.038	0	0.783	0	4.485
growth	1997_Ht_3y	2	Contig_2616_222	1	2.8	0	0	0.027	0.053	0	0	0	0	0.004	0	0	0	-0.538	1.361	0
growth	1997_Ht_3y	2	Contig_781_334	1	15.6	0	0.032	0	0	0	0	0	0	0	0	0	-0.028	0	0	0
growth	1997_Ht_3y	2	Contig_2053_188	1	22.4	0	0	0.119	0.079	0	0	0	0	0.013	0	0	0	-0.161	1.039	0
growth	1997_Ht_3y	2	Contig_998_455	1	29.8	0.061	0.079	0	0.093	0	0.013	0	0	0.004	0	1.392	-1.452	0	0.478	0
growth	1997_Ht_3y	2	Contig_4345_202	1	38.3	0	0.045	0	0	0.088	0	0	0	0	0.013	0	-0.605	0	0.602	1.994
growth	1997_Ht_3y	2	Contig_39_490	1	40.5	0	0	-0.078	0.069	0	0	0	0	0.005	0	0	0	-0.439	1.45	0
growth	1997_Ht_3y	2	Contig_4127_392	1	43.6	0	0.101	-0.089	0	0.031	0	0.008	0.001	0	0	0	1.16	-0.816	0	-0.229
growth	1997_Ht_3y	2	Contig_2112_428	1	45.8	0.291	0	0.032	0	0	0.05	0	0	0	0	5.364	0	-0.585	0	0
growth	1997_Ht_3y	2	Contig_1506_365	1	51	-0.072	0	0	0	0	0.018	0	0	0	0	1.943	0	0	0	0
growth	1997_Ht_3y	2	Contig_3244_220	1	62.1	-0.044	0.04	0	0	-0.012	0.001	0.008	0	0	0.001	0.05	0.419	0	0	-0.357
growth	1997_Ht_3y	2	Contig_1784_433	1	66.7	0	0	0	0	0	0	0	0	0	0	0	0	0	0	0
growth	1997_Ht_3y	2	Contig_175_663	1	69.9	0	0.026	0	0	0	0	0	0	0	0	0	-0.041	0	0	0
growth	1997_Ht_3y	2	Contig_3756_195	1	71.6	0	0.043	0	0	-0.023	0	0	0	0	0.002	0	-0.17	0	0	0.437
growth	1997_Ht_3y	2	ARF_1_905	1	77.2	0	0.025	0	0	0	0	0	0	0	0	0	-0.045	0	0	0
growth	1997_Ht_3y	2	Contig_331_412	1	82.3	0	0	-0.009	-0.054	0	0	0	0	0	0	0	0	0.138	-0.129	0
growth	1997_Ht_3y	2	Contig_101_173	1	95.6	0	0.004	-0.007	0	0	0	0	0	0	0	0	0.077	-0.185	0	0
growth	1997_Ht_3y	2	Contig_2184_222	1	100	0	0	0	0	0	0	0	0	0	0	0	0	0	0	0
growth	1997_Ht_3y	2	Contig_1189_153	1	107.3	0	0	0.117	-0.118	0	0	0	0.01	0.012	0	0	0	1.226	0.097	0
growth	1997_Ht_3y	2	Contig_300_214	1	123.3	0	0	0	-0.013	0	0	0	0	0	0	0	0	0	-0.021	0
growth	1997_Ht_3y	2	Contig_2669_290	1	127.8	0	0	0.082	0.108	0	0	0	0	0.012	0	0	0	-0.922	3.381	0
growth	1997_Ht_3y	2	Contig_3302_195	1	129.3	0	0	0	0	0	0	0	0	0	0	0	0	0	0	0
growth	1997_Ht_3y	2	Contig_2220_286	1	131.7	0.228	-0.051	0	0	-0.145	0.031	0.002	0	0	0.009	1.505	-1.415	0	0	0.642
growth	1997_Ht_3y	2	Contig_559_400	1	134	0	0.023	0	0	0	0	0	0	0	0	0	-0.094	0	0	0
growth	1997_Ht_3y	2	Contig_1115_151	1	141	0	-0.035	0	0	0	0	0	0	0	0	0	-0.044	0	0	0
growth	1997_Ht_3y	2	Contig_1450_156	2	146	0	0	0	0	0	0	0	0	0	0	0	0	0	0	0
growth	1997_Ht_3y	2	Contig_3820_361	2	162.6	0	0	0	0	0	0	0	0	0	0	0	0	0	0	0
growth	1997_Ht_3y	2	Contig_2576_467	2	186.2	0	0	0	0	0	0	0	0	0	0	0	0	0	0	0
growth	1997_Ht_3y	2	Contig_3178_288	2	194.8	-0.204	0	0	-0.061	0	0.007	0	0	0.009	0	0.942	0	0	0.92	0
growth	1997_Ht_3y	2	Contig_267_304	2	209.3	0	0	-0.069	0	0	0	0	0.012	0	0	0	0	2.234	0	0
growth	1997_Ht_3y	2	Contig_4217_258	2	221.6	0.121	0.091	-0.042	0	0	0.008	0.005	0	0	0	0.936	-0.334	-0.483	0	0
growth	1997_Ht_3y	2	Contig_4313_652	2	239.5	0	0.183	0	0.032	0	0	0.017	0	0	0	0	2.012	0	-2.368	0
growth	1997_Ht_3y	2	Contig_256_362	2	240.7	0	0	0.018	-0.026	0	0	0	0	0	0	0	0	0.112	-0.226	0
growth	1997_Ht_3y	2	Contig_689_278	2	241.9	0.11	0	0.072	0	-0.05	0.016	0	0	0	0	1.756	0	-1.679	0	-0.291
growth	1997_Ht_3y	2	Contig_3089_800	2	247.1	0	0	-0.026	-0.074	0	0	0	0.001	0.001	0	0	0	0.285	-0.246	0
growth	1997_Ht_3y	2	Contig_310_396	2	248.8	-0.013	0.137	0	0.057	0	0	0.007	0	0	0	0.058	1.005	0	-1.054	0
growth	1997_Ht_3y	2	Contig_368_349	2	251.6	0	0	0	0	0	0	0	0	0	0	0	0	0	0	0
growth	1997_Ht_3y	2	Contig_2771_109	2	266.6	0	0	-0.12	-0.103	0	0	0	0	0.009	0	0	0	-0.192	1.965	0
growth	1997_Ht_3y	2	Contig_938_179	2	272.2	0	0.116	0	0.136	0.06	0	0.002	0	0.01	0.013	0	0.274	0	0.284	0.281
growth	1997_Ht_3y	2	Contig_430_341	2	273.1	0	0	0.039	-0.111	0	0	0	0	0.006	0	0	0	-0.18	1.571	0
growth	1997_Ht_3y	2	Contig_95_233	3	278	0	0	0	0	0	0	0	0	0	0	0	0	0	0	0
growth	1997_Ht_3y	2	Contig_1519_160	3	288	0	0	-0.01	-0.048	0	0	0	0	0.001	0	0	0	-0.095	0.331	0
growth	1997_Ht_3y	2	Contig_126_147	3	292.5	-0.001	-0.163	0	-0.006	0	0	0.007	0	0	0	0.141	0.794	0	-0.955	0
growth	1997_Ht_3y	2	Contig_2685_179	3	293.1	0	-0.096	0	0	-0.12	0	0.01	0	0	0.002	0	0.633	0	0	-0.185
growth	1997_Ht_3y	2	Contig_164_406	3	295.2	0.092	0	0	0	-0.078	0	0	0	0	0.006	-0.193	0	0	0	1.183
growth	1997_Ht_3y	2	Contig_3427_384	3	298.5	0	0.062	0	0	0	0	0.007	0	0	0	0	0.779	0	0	0
growth	1997_Ht_3y	2	Contig_3490_177	3	314.9	0	0	0	0	0	0	0	0	0	0	0	0	0	0	0
growth	1997_Ht_3y	2	Contig_600_242	3	317.7	0	0	0	0	0	0	0	0	0	0	0	0	0	0	0
growth	1997_Ht_3y	2	Contig_2227_205	3	325.9	0.112	0	0	0	-0.112	0	0	0	0	0.011	-0.082	0	0	0	1.873
growth	1997_Ht_3y	2	Contig_1308_173	3	335.8	0	0	0	0	0	0	0	0	0	0	0	0	0	0	0
growth	1997_Ht_3y	2	Contig_3369_677	3	343.4	0	0	0	0	-0.083	0	0	0	0	0	0	0	0	0	-0.081
growth	1997_Ht_3y	2	Contig_876_575	3	347.1	0.147	0	0	0	0	0	0	0	0	0	-0.158	0	0	0	0
growth	1997_Ht_3y	2	Contig_1783_520	3	351.3	0	0	0	0	0	0	0	0	0	0	0	0	0	0	0
growth	1997_Ht_3y	2	Contig_1514_189	3	358.1	0	0	0	0	0.034	0	0	0	0	0	0	0	0	0	-0.179
growth	1997_Ht_3y	2	Contig_2628_539	3	358.2	0	0	0	-0.03	0	0	0	0	0	0	0	0	0	-0.066	0
growth	1997_Ht_3y	2	Contig_1402_447	3	361.6	0	0	-0.143	0	0.01	0	0	0.025	0	0	0	0	4.568	0	-0.071
growth	1997_Ht_3y	2	Contig_396_358	3	365.5	0	0	0	-0.237	0	0	0	0	0.021	0	0	0	0	1.833	0
growth	1997_Ht_3y	2	Contig_551_250	3	370.9	0	0	0	0	-0.021	0	0	0	0	0.001	0	0	0	0	0.152
growth	1997_Ht_3y	2	Contig_1893_259	3	373.2	0	-0.068	0	0	0	0	0	0	0	0	0	0.113	0	0	0
growth	1997_Ht_3y	2	Contig_3420_415	3	382.7	0	-0.008	0	0	0	0	0	0	0	0	0	-0.059	0	0	0
growth	1997_Ht_3y	2	Contig_842_216	3	390.9	0	-0.032	0	0	0	0	0.001	0	0	0	0	0.071	0	0	0
growth	1997_Ht_3y	2	Contig_3383_366	3	392.7	0	-0.007	0	0	-0.022	0	0	0	0	0	0	0.17	0	0	-0.336
growth	1997_Ht_3y	2	Contig_698_341	3	395	0	0	0	-0.02	0.102	0	0	0	0	0.004	0	0	0	0.102	0.48
growth	1997_Ht_3y	2	Contig_459_198	3	415.9	-0.064	0	0.155	0	0	0	0	0.026	0	0	-0.094	0	4.745	0	0
growth	1997_Ht_3y	2	CCR_1_337	3	419.4	0	0	0.201	0.013	0	0	0	0.005	0.001	0	0	0	0.577	-0.283	0
growth	1997_Ht_3y	2	Contig_711_306	3	422.6	0	0	0	-0.076	0	0	0	0	0.014	0	0	0	0	2.153	0
growth	1997_Ht_3y	2	Contig_2101_274	3	422.6	-0.104	0	0	0	0.227	0.019	0	0	0	0.018	0.996	0	0	0	0.568
growth	1997_Ht_3y	2	Contig_626_223	3	426.7	0.004	0	0	0.098	0	0	0	0	0.018	0	-0.118	0	0	3.503	0
growth	1997_Ht_3y	2	Contig_598_170	3	432.5	0.089	0	0	-0.157	0	0	0	0	0.016	0	-0.233	0	0	3.449	0
growth	1997_Ht_3y	2	Contig_343_405	3	436.4	0	0	0	0	0	0	0	0	0	0	0	0	0	0	0
growth	1997_Ht_3y	2	Contig_486_336	4	441	0	0	0	0.073	0	0	0	0	0.005	0	0	0	0	0.544	0
growth	1997_Ht_3y	2	Contig_1724_484	4	447	0	0	0	0.086	0	0	0	0	0.001	0	0	0	0	0.3	0
growth	1997_Ht_3y	2	Contig_3232_257	4	460.7	0	0	0	0	0	0	0	0	0	0	0	0	0	0	0
growth	1997_Ht_3y	2	Contig_1623_510	4	484.1	0	0	-0.17	0	0	0	0	0.022	0	0	0	0	4.012	0	0
growth	1997_Ht_3y	2	Contig_371_308	4	493	0	0	0	0	0	0	0	0	0	0	0	0	0	0	0
growth	1997_Ht_3y	2	Contig_1733_738	4	496.9	0.073	0	0	0	0	0.018	0	0	0	0	1.839	0	0	0	0
growth	1997_Ht_3y	2	Contig_4264_363	4	517	0	0	0.229	0	-0.317	0	0	0.03	0	0.043	0	0	3.654	0	-0.679
growth	1997_Ht_3y	2	Contig_2079_440	4	523.5	-0.023	0.125	0	0	0	0	0.018	0	0	0	-0.411	2.41	0	0	0
growth	1997_Ht_3y	2	Contig_1128_394	4	533	0	0.188	0	0	-0.009	0	0.019	0	0	0	0	2.136	0	-2.057	-0.043
growth	1997_Ht_3y	2	Contig_641_211	4	538.6	0	-0.028	0	0	0	0	0.005	0	0	0	0	0.518	0	0	0
growth	1997_Ht_3y	2	Contig_398_256	4	544.7	0	0	0	-0.009	0	0	0	0	0.001	0	0	0	0	0.208	0
growth	1997_Ht_3y	2	Contig_862_117	4	557.9	0	0.095	0	-0.1	0	0	0.001	0	0.014	0	0	0.117	0	2.46	0
growth	1997_Ht_3y	2	Contig_103_602	4	565.1	0.056	0.084	0	0.056	0	0.002	0	0	0.002	0	0.178	-0.175	0	0.175	0
growth	1997_Ht_3y	2	Contig_1318_285	4	582	0	0	-0.01	0	0	0	0	0.001	0	0	0	0	0.232	0	0
growth	1997_Ht_3y	2	Contig_3425_204	4	583.9	-0.074	0	0.029	0	0	0.007	0	0	0	0	0.781	0	-0.961	0	0
growth	1997_Ht_3y	2	Contig_212_376	4	593.2	0	0	0	0	0	0	0	0	0	0	0	0	0	0	0
growth	1997_Ht_3y	2	Contig_1238_130	4	598	0	0	0	0	0	0	0	0	0	0	0	0	0	0	0
growth	1997_Ht_3y	2	Contig_3065_596	4	614.9	0	0.017	0	0	0	0	0	0	0	0	0	-0.083	0	0	0
growth	1997_Ht_3y	2	Contig_691_790	5	620	-0.06	0	0.18	0	0	0.008	0	0.022	0	0	0.851	0	3.173	0	0
growth	1997_Ht_3y	2	Contig_177_378	5	623.5	0	-0.023	0	0	0	0	0.003	0	0	0	0	0.162	0	0	0
growth	1997_Ht_3y	2	Contig_2207_318	5	624.3	0	0	0	0	0.181	0	0	0	0	0.035	0	0	0	0	5.182
growth	1997_Ht_3y	2	MYB_1_295	5	627.7	0.06	0	0	-0.018	-0.088	0	0	0	0	0.01	-0.65	0	0	0.557	1.579
growth	1997_Ht_3y	2	Contig_22_315	5	636.2	0.01	0.131	0	0	-0.218	0	0.03	0	0	0.012	0.142	3.349	0	0	-1.616
growth	1997_Ht_3y	2	Contig_1391_333	5	649.4	0	0	0	0	0	0	0	0	0	0	0	0	0	0	0
growth	1997_Ht_3y	2	Contig_1229_570	5	651.2	-0.121	0	0	0	0	0.006	0	0	0	0	0.794	0	0	0	0
growth	1997_Ht_3y	2	Contig_3535_642	5	659	0	0	0	0	-0.072	0	0	0	0	0.003	0	0	0	0	0.421
growth	1997_Ht_3y	2	Contig_2715_617	5	663	0.207	-0.135	0.114	0	0	0.024	0.022	0.003	0	0	2.644	-0.216	-1.854	0	0
growth	1997_Ht_3y	2	Contig_4051_321	5	666.5	0	0	0	0	0	0	0	0	0	0	0	0	0	0	0
growth	1997_Ht_3y	2	Contig_710_285	5	672.8	0.146	0	0.221	0	-0.079	0.006	0	0.015	0	0.012	0.657	0	2.074	0	-0.901
growth	1997_Ht_3y	2	Contig_183_273	5	674.1	0	0	0	0.14	-0.096	0	0	0	0.017	0	0	0	0	3.246	-3.244
growth	1997_Ht_3y	2	Contig_1435_455	5	676	-0.085	-0.114	0	0	0	0.025	0.011	0	0	0	2.686	-1.475	0	0	0
growth	1997_Ht_3y	2	Contig_2344_388	5	677	0	-0.007	0	-0.026	0.044	0	0	0	0.001	0	0	-0.021	0	0.201	-0.163
growth	1997_Ht_3y	2	Contig_1384_384	5	681.6	0	0	0	0	0.018	0	0	0	0	0	0	0	0	0	-0.142
growth	1997_Ht_3y	2	WRKY_1_709	5	688.9	0	0	0	0	0.087	0	0	0	0	0.005	0	0	0	0	0.708
growth	1997_Ht_3y	2	Contig_4170_604	5	704.3	0.067	0.011	0	0	0	0	0.002	0	0	0	-0.137	0.399	0	0	0
growth	1997_Ht_3y	2	Contig_3914_248	5	706.7	0	-0.146	0	-0.082	0	0	0.014	0	0	0	0	0.937	0	-0.74	0
growth	1997_Ht_3y	2	Contig_2429_148	5	709.2	0	0	0	0	-0.156	0	0	0	0	0.01	0	0	0	0	1.601
growth	1997_Ht_3y	2	Contig_2276_316	5	721.4	0	0	0	0	0	0	0	0	0	0	0	0	0	0	0
growth	1997_Ht_3y	2	Contig_3574_316	5	736.5	0	0	0	0	0.154	0	0	0	0	0.007	0	0	0	0	1.225
growth	1997_Ht_3y	2	Contig_4289_415	6	742	0	0	0	0	0	0	0	0	0	0	0	0	0	0	0
growth	1997_Ht_3y	2	Contig_647_450	6	747.7	0	0	0	0	0	0	0	0	0	0	0	0	0	0	0
growth	1997_Ht_3y	2	Contig_3980_104	6	766.4	0	0	0	0	0	0	0	0	0	0	0	0	0	0	0
growth	1997_Ht_3y	2	Contig_219_152	6	767.7	0	0	-0.035	0	0	0	0	0	0	0	0	0	-0.003	0	0
growth	1997_Ht_3y	2	AP2_1_267	6	767.9	-0.18	0	0	0	0	0.018	0	0	0	0	2.124	0	0	0	0
growth	1997_Ht_3y	2	Contig_2468_592	6	768.4	0	-0.001	0	0	0	0	0	0	0	0	0	0.022	0	0	0
growth	1997_Ht_3y	2	Contig_3883_365	6	775	0	0	0	0	0	0	0	0	0	0	0	0	0	0	0
growth	1997_Ht_3y	2	Contig_3331_351	6	787.9	-0.148	0	0	0.156	0	0	0	0	0.017	0	-0.168	0	0	3.609	0
growth	1997_Ht_3y	2	Contig_423_170	6	791.1	0	-0.081	0	0.066	0	0	0	0	0.009	0	0	-0.372	0	1.581	0
growth	1997_Ht_3y	2	Contig_2603_265	6	796.1	0	0	0	0.014	0	0	0	0	0.002	0	0	0	0	0.327	0
growth	1997_Ht_3y	2	Contig_3720_449	6	798.2	-0.094	0.096	0	-0.037	0	0	0.005	0	0.003	0	-0.788	1.606	0	0.04	0
growth	1997_Ht_3y	2	C2C2_173	6	811.1	0	0	-0.085	0.006	0	0	0	0.009	0	0	0	0	1.616	-1.633	0
growth	1997_Ht_3y	2	Contig_422_252	6	818.4	-0.061	0	0	0	0.14	0.007	0	0	0	0.002	0.407	0	0	0	-0.163
growth	1997_Ht_3y	2	Contig_950_149	6	824	0	0	0.063	0.009	0	0	0	0.026	0	0	0	0	1.533	-1.553	0
growth	1997_Ht_3y	2	Contig_4096_434	6	829.9	0	0.018	0	0	-0.039	0	0	0	0	0.003	0	-0.222	0	0	0.61
growth	1997_Ht_3y	2	CCoAOMT_1_320	6	831.4	0.076	-0.157	0	0	-0.092	0.009	0.014	0	0	0	1.075	0.644	0	0	-1.953
growth	1997_Ht_3y	2	Contig_1661_129	6	837.2	0.014	0	0	0	0.002	0	0	0	0	0	-0.142	0	0	0	0.238
growth	1997_Ht_3y	2	Contig_3158_202	6	840.3	0	0	0	0	0	0	0	0	0	0	0	0	0	0	0
growth	1997_Ht_3y	2	Contig_1634_563	6	848.7	0	0.204	-0.176	0	0	0	0.033	0.008	0	0	0	2.028	-0.938	0	0
growth	1997_Ht_3y	2	Contig_84_114	7	854	0	0	-0.094	0	0	0	0	0.001	0	0	0	0	0.186	0	0
growth	1997_Ht_3y	2	Contig_1063_299	7	869.6	0	-0.162	0.062	0	0	0	0.027	0	0	0	0	3.748	-4.616	0	0
growth	1997_Ht_3y	2	Contig_2542_373	7	871.6	0	0	-0.022	0	0	0	0	0	0	0	0	0	0.053	0	0
growth	1997_Ht_3y	2	Contig_1694_396	7	880.2	0	0	0	0	0	0	0	0	0	0	0	0	0	0	0
growth	1997_Ht_3y	2	Contig_907_679	7	883.5	0	0	0	0	0	0	0	0	0	0	0	0	0	0	0
growth	1997_Ht_3y	2	Contig_727_633	7	897.9	0	0	0	0	0	0	0	0	0	0	0	0	0	0	0
growth	1997_Ht_3y	2	Contig_2988_278	7	904	0	0	0	0	0	0	0	0	0	0	0	0	0	0	0
growth	1997_Ht_3y	2	Contig_386_123	7	908.2	0	0.233	0	0	0.154	0	0.095	0	0	0.002	0	5.304	0	0	0.11
growth	1997_Ht_3y	2	C3H_2_432	7	913.8	0	0	0.053	0	0	0	0	0	0	0	0	0	0.09	0	0
growth	1997_Ht_3y	2	Contig_963_667	7	916.4	0	0	0	0	0	0	0	0	0	0	0	0	0	0	0
growth	1997_Ht_3y	2	Contig_2416_125	7	916.8	0	0.182	0	-0.134	0	0	0.005	0	0.031	0	0	0.526	0	4.941	0
growth	1997_Ht_3y	2	Contig_812_196	7	921.2	0	0	0	-0.196	-0.146	0	0	0	0.021	0.001	0	0	0	2.879	-2.703
growth	1997_Ht_3y	2	Contig_1353_361	7	924.3	0	0	-0.05	0	0	0	0	0	0	0	0	0	0.107	0	0
growth	1997_Ht_3y	2	Contig_2002_209	7	927.2	0.381	-0.098	0	0	0.224	0.071	0.006	0	0	0.017	3.474	-3.128	0	0	1.105
growth	1997_Ht_3y	2	Contig_404_418	7	928.6	0.026	-0.142	0	0.007	0	0	0.009	0	0.001	0	-0.406	1.576	0	-0.893	0
growth	1997_Ht_3y	2	Contig_1236_243	7	929.9	0	0.166	0	-0.099	0	0	0.019	0	0.003	0	0	1.144	0	-0.469	0
growth	1997_Ht_3y	2	4CL_2_799new	7	932.6	0	0	0	0	0	0	0	0	0	0	0	0	0	0	0
growth	1997_Ht_3y	2	Contig_941_250	7	945.5	0	0	-0.209	0	-0.074	0	0	0.012	0	0.013	0	0	2.325	0	-0.264
growth	1997_Ht_3y	2	Contig_3647_131	7	959.5	0	0.237	0	0	0.123	0	0.066	0	0	0	0	3.75	0	0	-3.899
growth	1997_Ht_3y	2	Contig_3097_1287	8	964	0	0	0	0.101	0	0	0	0	0.005	0	0	0	0	0.952	0
growth	1997_Ht_3y	2	Contig_89_211	8	966.5	0	0	0	0	0	0	0	0	0	0	0	0	0	0	0
growth	1997_Ht_3y	2	Contig_295_288	8	976	-0.017	0	0	0	0.014	0	0	0	0	0	-0.149	0	0	0	0.274
growth	1997_Ht_3y	2	Contig_1167_147	8	992.2	0	0	0	0	0	0	0	0	0	0	0	0	0	0	0
growth	1997_Ht_3y	2	Contig_2563_426	8	1003.1	0	0	0	-0.091	0	0	0	0	0.003	0	0	0	0	0.594	0
growth	1997_Ht_3y	2	Contig_322_186	8	1006.5	0	0	0	0	0	0	0	0	0	0	0	0	0	0	0
growth	1997_Ht_3y	2	Contig_1782_345	8	1014	0.017	-0.017	0	0	0	0	0	0	0	0	-0.071	0.11	0	0	0
growth	1997_Ht_3y	2	Contig_4017_465	8	1026.6	0.09	0	0	0	-0.357	0.013	0	0	0	0.056	0.756	0	0	0	4.021
growth	1997_Ht_3y	2	Contig_196_227	8	1039.1	0	0	0	0	0	0	0	0	0	0	0	0	0	0	0
growth	1997_Ht_3y	2	Contig_3364_250	8	1042.4	-0.013	0	0	0	0	0	0	0	0	0	-0.116	0	0	0	0
growth	1997_Ht_3y	2	Contig_1588_244	8	1051.5	0.005	-0.028	0	0	0.204	0	0	0	0	0.044	-0.128	-0.126	0	0	6.855
growth	1997_Ht_3y	2	Contig_2454_1179	8	1059.9	0	0	-0.004	0	0.176	0	0	0	0	0.031	0	0	0.006	0	4.569
growth	1997_Ht_3y	2	Contig_2298_522	8	1061.4	0	0	0	0	0.22	0	0	0	0	0.024	0	0	0	0	3.764
growth	1997_Ht_3y	2	Contig_1418_258	8	1068.1	0	0	0	0	0	0	0	0	0	0	0	0	0	0	0
growth	1997_Ht_3y	2	Contig_1099_518	8	1071.9	0	0	0	0	0	0	0	0	0	0	0	0	0	0	0
growth	1997_Ht_3y	2	Contig_389_154	9	1077	0.248	0.393	-0.246	0	0	0.033	0.07	0.03	0	0	2.082	2.107	1.399	0	0
growth	1997_Ht_3y	2	Contig_137_251	9	1093.2	0	0	0	0	0	0	0	0	0	0	0	0	0	0	0
growth	1997_Ht_3y	2	Contig_138_232	9	1113.2	0	0	-0.081	0.027	0	0	0	0	0	0	0	0	-0.192	0.691	0
growth	1997_Ht_3y	2	Contig_3078_224	10	1118	0.062	0.014	0	0	0.088	0	0.001	0	0	0.003	-0.399	0.74	0	0	0.409
growth	1997_Ht_3y	2	Contig_995_512	10	1120	0	0	0	-0.027	0	0	0	0	0.002	0	0	0	0	0.43	0
growth	1997_Ht_3y	2	Contig_1680_513	10	1121.1	0.081	0	0	0	0	0.01	0	0	0	0	0.391	0	0	0	0
growth	1997_Ht_3y	2	Contig_1052_531	10	1136	-0.036	0.016	-0.002	0	0	0	0.001	0	0	0	-0.074	0.183	-0.074	0	0
growth	1997_Ht_3y	2	Contig_1786_170	10	1146.6	0	-0.105	0.121	0	-0.11	0	0.012	0.005	0	0.004	0	1.544	-0.471	0	-0.301
growth	1997_Ht_3y	2	Contig_1039_304	10	1150.4	0	-0.09	0	0	0	0	0.002	0	0	0	0	0.338	0	0	0
growth	1997_Ht_3y	2	Contig_1410_248	10	1153	0	0	0	0	0	0	0	0	0	0	0	0	0	0	0
growth	1997_Ht_3y	2	Contig_3274_933	10	1167	0.116	-0.11	0	0	0.007	0.006	0.003	0	0	0	1.015	-0.519	0	0	-0.275
growth	1997_Ht_3y	2	Contig_2580_335	10	1168.3	0	0	0	0	0	0	0	0	0	0	0	0	0	0	0
growth	1997_Ht_3y	2	Contig_1619_612	10	1173.4	-0.015	0	0.041	0	0.068	0.001	0	0.001	0	0	0.148	0	-0.026	0	-0.129
growth	1997_Ht_3y	2	Contig_92_262	10	1176	-0.081	0	0	0.049	0	0	0	0	0	0	-0.224	0	0	0.601	0
growth	1997_Ht_3y	2	Contig_725_198	10	1178	0.192	0	0	-0.065	0	0.009	0	0	0.001	0	1.359	0	0	-0.92	0
growth	1997_Ht_3y	2	Contig_769_268	10	1179.1	-0.03	0	0	0	0	0.002	0	0	0	0	0.103	0	0	0	0
growth	1997_Ht_3y	2	Contig_17_331	10	1182.4	0	0	0	0	0	0	0	0	0	0	0	0	0	0	0
growth	1997_Ht_3y	2	Contig_99_149	10	1186	0	0	0	0	0	0	0	0	0	0	0	0	0	0	0
growth	1997_Ht_3y	2	Contig_1291_240	10	1187	-0.047	0.126	0	0.084	0	0	0.008	0	0	0	-0.422	1.173	0	-0.421	0
growth	1997_Ht_3y	2	Contig_664_212	10	1190.7	0	0	0	0	0	0	0	0	0	0	0	0	0	0	0
growth	1997_Ht_3y	2	Contig_334_284	10	1199.1	-0.037	0	0.105	0	0	0.004	0	0.002	0	0	0.524	0	-0.119	0	0
growth	1997_Ht_3y	2	Contig_3130_332	10	1222.8	0	0	0	0	0	0	0	0	0	0	0	0	0	0	0
growth	1997_Ht_3y	2	Contig_2552_637	11	1228	0.081	-0.023	0	0	0	0	0	0	0	0	0.092	-0.09	0	0	0
growth	1997_Ht_3y	2	Contig_4249_191	11	1237.9	-0.116	0	0	0	0	0.002	0	0	0	0	0.361	0	0	0	0
growth	1997_Ht_3y	2	Contig_179_266	11	1250.4	0	0	-0.057	0.02	0	0	0	0	0	0	0	0	-0.104	0.371	0
growth	1997_Ht_3y	2	Contig_3879_276	11	1261.7	0	0	-0.013	0.118	0	0	0	0	0.004	0	0	0	-0.039	0.853	0
growth	1997_Ht_3y	2	Contig_2657_288	11	1271.4	0.217	-0.039	0	0	0	0.01	0	0	0	0	0.94	-0.94	0	0	0
growth	1997_Ht_3y	2	Contig_2456_515	11	1272.9	0.242	0	-0.112	0	-0.036	0.047	0	0.003	0	0	5.19	0	0.63	0	-1.226
growth	1997_Ht_3y	2	Contig_292_143	11	1274.6	0	0	0.014	-0.023	0	0	0	0.001	0	0	0	0	0.193	-0.368	0
growth	1997_Ht_3y	2	Contig_1616_102	12	1280	0	0	0	0	0	0	0	0	0	0	0	0	0	0	0
growth	1997_Ht_3y	2	Contig_1703_137	12	1288.4	0	0	0	0	0	0	0	0	0	0	0	0	0	0	0
growth	1997_Ht_3y	2	Contig_1333_324	12	1289.6	0	-0.152	-0.12	0	0	0	0.042	0	0	0	0	2.622	-3.436	0	0
growth	1997_Ht_3y	2	Contig_1578_311	12	1301.9	-0.225	0	0.051	0	0	0.059	0	0.001	0	0	6.426	0	0.111	0	0
growth	1997_Ht_3y	2	C4H_2_301	12	1315.2	-0.214	-0.113	0	0	-0.02	0.005	0.017	0	0	0	0.939	1.311	0	0	-2.114
growth	1997_Ht_3y	2	Contig_2592_233	12	1350.2	0	0.038	0	-0.096	0	0	0.005	0	0.002	0	0	0.538	0	-0.201	0
growth	1997_Ht_3y	2	Contig_280_142	12	1354	0	0	0	0	0	0	0	0	0	0	0	0	0	0	0
growth	1997_Ht_3y	2	Contig_1649_381	12	1357.7	0.028	0	0	0	0	0	0	0	0	0	-0.21	0	0	0	0
growth	1997_Ht_3y	2	Contig_2289_255	12	1358.5	0	0	0.05	-0.095	0	0	0	0	0.008	0	0	0	-0.247	1.427	0
growth	1997_Ht_3y	2	Contig_4183_247	12	1360.1	0.007	-0.18	0	-0.061	0	0	0.019	0	0.008	0	-0.089	2.207	0	-0.667	0
growth	1997_Ht_3y	2	Contig_342_375	12	1366.2	0	0	-0.081	0	0	0	0	0.002	0	0	0	0	0.421	0	0
growth	1997_Ht_3y	2	Contig_3670_305	12	1373.3	0.331	-0.053	-0.002	0	0	0.06	0.001	0	0	0	3.568	-3.513	-0.058	0	0
growth	1997_Ht_3y	2	Contig_73_431	12	1375.8	0	0	0	0.1	0.134	0	0	0	0.012	0.005	0	0	0	2.346	-1.602
growth	1997_Ht_3y	2	Contig_52_235	12	1384.2	0	0.003	0	-0.136	-0.01	0	0	0	0.013	0.001	0	0.021	0	2.328	-2.214
growth	1997_Ht_3y	2	Contig_68_595	13	1389	0	-0.012	-0.163	0	0	0	0	0.005	0	0	0	0.367	0.885	0	0
growth	1997_Ht_3y	2	Contig_613_552	13	1391.1	0	0	0	0	0	0	0	0	0	0	0	0	0	0	0
growth	1997_Ht_3y	2	Contig_1522_299	13	1392.5	0	0	0	0	0	0	0	0	0	0	0	0	0	0	0
growth	1997_Ht_3y	2	Contig_3770_332	13	1398.2	0	0	0	-0.187	0	0	0	0	0.019	0	0	0	0	3.711	0
growth	1997_Ht_3y	2	Contig_1761_256	13	1406.1	-0.081	-0.042	0	0	0	0	0.008	0	0	0	-0.487	1.485	0	0	0
growth	1997_Ht_3y	2	Contig_2574_252	13	1416.4	0.149	0	0	0.106	0	0	0	0	0.024	0	-0.429	0	0	4.498	0
growth	1997_Ht_3y	2	HCT_1_422	13	1418.1	0.142	-0.058	0	0	0	0.005	0.003	0	0	0	0.696	-0.131	0	0	0
growth	1997_Ht_3y	2	Contig_4337_621	13	1424.5	0	0	0	0	0	0	0	0	0	0	0	0	0	0	0
growth	1997_Ht_3y	2	Zn_1_3_221	13	1424.6	0	0	0.028	0	0	0	0	0	0	0	0	0	-0.029	0	0
growth	1997_Ht_3y	2	Contig_165_133	13	1425.6	0	0	0	0	0	0	0	0	0	0	0	0	0	0	0
growth	1997_Ht_3y	2	Contig_576_426	13	1426.1	0	0	-0.056	0	0	0	0	0.001	0	0	0	0	0.178	0	0
growth	1997_Ht_3y	2	Contig_3620_322	13	1430	0	-0.225	0	0.1	0	0	0.029	0	0.009	0	0	2.02	0	-1.279	0
growth	1997_Ht_3y	2	Contig_556_520	13	1430.1	0	0	0	0	0	0	0	0	0	0	0	0	0	0	0
growth	1997_Ht_3y	2	Contig_230_792	13	1431	0	-0.097	0	0	-0.08	0	0.001	0	0	0.006	0	0.173	0	0	0.765
growth	1997_Ht_3y	2	Contig_2500_415	13	1431.6	0	0	0.011	0	0	0	0	0	0	0	0	0	-0.087	0	0
growth	1997_Ht_3y	2	Contig_719_249	13	1432.5	0	0	-0.02	0.017	0	0	0	0	0	0	0	0	-0.008	0.011	0
growth	1997_Ht_3y	2	Contig_199_167	13	1433.9	0	0	-0.038	0.002	0	0	0	0.005	0	0	0	0	0.865	-0.885	0
growth	1997_Ht_3y	2	Contig_4019_364	13	1435	-0.016	-0.091	0	0	0	0.003	0.001	0	0	0	0.4	-0.195	0	0	0
growth	1997_Ht_3y	2	Contig_4216_318	13	1435	-0.12	0	0	0	0.102	0.036	0	0	0	0.013	3.891	0	0	0	1.942
growth	1997_Ht_3y	2	Contig_1225_215	13	1438	0	0.175	0	-0.023	0.19	0	0.031	0	0.002	0.011	0	3.42	0	-3.098	1.251
growth	1997_Ht_3y	2	Contig_2124_258	13	1445.9	-0.11	0.014	0	0	0.301	0.019	0.003	0	0	0.025	0.939	-0.752	0	0	3.52
growth	1997_Ht_3y	2	Contig_1273_281	13	1446.7	0	0	0	-0.054	0.109	0	0	0	0.002	0.014	0	0	0	0.341	1.671
growth	1997_Ht_3y	2	Contig_28_365	13	1449.5	-0.044	-0.014	0.034	0	0	0.001	0	0.001	0	0	0.136	-0.115	0.194	0	0
growth	1997_Ht_3y	2	Contig_1383_396	13	1453	0	0	0.002	-0.001	0	0	0	0	0	0	0	0	-0.027	0.049	0
growth	1997_Ht_3y	2	Contig_3389_814	13	1458.6	0	0	0	0	0	0	0	0	0	0	0	0	0	0	0
growth	1997_Ht_3y	2	Contig_2443_206	13	1460.9	0	0	0	0	0.161	0	0	0	0	0.012	0	0	0	0	1.848
growth	1997_Ht_3y	2	Contig_2443_400	13	1462.8	0	0	0	0	-0.161	0	0	0	0	0.012	0	0	0	0	1.848
growth	1997_Ht_3y	2	Contig_302_221	14	1468	0	0	-0.012	0	0	0	0	0	0	0	0	0	-0.095	0	0
growth	1997_Ht_3y	2	Contig_1419_549	14	1490.4	-0.052	0	-0.088	0	0	0.002	0	0.001	0	0	0.352	0	0.006	0	0
growth	1997_Ht_3y	2	Contig_152_216	14	1496.5	0	0.103	0	0	0	0	0.008	0	0	0	0	0.457	0	0	0
growth	1997_Ht_3y	2	Contig_348_165	15	1501	0	0	0	0	0	0	0	0	0	0	0	0	0	0	0
growth	1997_Ht_3y	2	Contig_1341_226	15	1515.4	0	0	-0.185	-0.107	0	0	0	0.008	0.009	0	0	0	1.504	0.304	0
growth	1997_Ht_3y	2	Contig_2118_393	15	1529.2	0	0	0	0	0	0	0	0	0	0	0	0	0	0	0
growth	1997_Ht_3y	2	Contig_679_239	15	1539.5	0	0	-0.094	0.101	0	0	0	0.004	0.011	0	0	0	0.255	1.232	0
growth	1997_Ht_3y	2	Contig_605_491	16	1545	-0.033	0	0	0	0	0	0	0	0	0	-0.108	0	0	0	0
growth	1997_Ht_3y	2	Contig_421_186	16	1551.2	0	-0.158	0	-0.027	0	0	0.008	0	0	0	0	1.182	0	-1.434	0
growth	1997_Ht_3y	2	Contig_3403_509	16	1554.3	0	0	0	0	0	0	0	0	0	0	0	0	0	0	0
growth	1997_Ht_3y	2	Contig_4229_373	16	1563	0	0	0	0	0.117	0	0	0	0	0.009	0	0	0	0	1.298
growth	1997_Ht_3y	2	Contig_3370_370	16	1567.6	0.055	0	0	0	0	0.013	0	0	0	0	1.415	0	0	0	0
growth	1997_Ht_3y	2	Contig_1234_457	16	1577.5	0.08	0	0	0	0.095	0.022	0	0	0	0.022	2.613	0	0	0	-1.182
growth	1997_Ht_3y	2	Contig_1811_219	16	1581.8	0	0	0.024	0.016	0	0	0	0.001	0	0	0	0	0.163	-0.309	0
growth	1997_Ht_3y	2	Contig_3545_658	16	1586.9	0	0	0	0	0	0	0	0	0	0	0	0	0	0	0
growth	1997_Ht_3y	2	Contig_839_121	16	1596	0	0	0	0	0	0	0	0	0	0	0	0	0	0	0
growth	1997_Ht_3y	2	Contig_2553_558	16	1596.4	-0.057	0	0	0	-0.061	0.006	0	0	0	0	0.342	0	0	0	-0.497
growth	1997_Ht_3y	2	WS0021_L13_301	17	1601	0	0	0	-0.174	0.276	0	0	0	0.012	0.045	0	0	0	1.529	5.558
growth	1997_Ht_3y	2	Contig_2062_390	17	1602.8	0	-0.101	0	-0.106	0.252	0	0	0	0.001	0.04	0	-0.503	0	0.747	5.937
growth	1997_Ht_3y	2	Contig_1305_426	17	1604.4	0.189	0	0	0	0.296	0	0	0	0	0.051	0.202	0	0	0	7.656
growth	1999_Ht_5y	3	Contig_882_303	1	0	0.139	0	0.11	0	-0.254	0.004	0	0.007	0	0.031	0.58	0	0.679	0	1.921
growth	1999_Ht_5y	3	Contig_2616_222	1	2.8	0	0	0.073	0.012	0	0	0	0	0	0	0	0	-0.476	1.25	0
growth	1999_Ht_5y	3	Contig_781_334	1	15.6	0	0.041	0	0	0	0	0	0	0	0	0	-0.095	0	0	0
growth	1999_Ht_5y	3	Contig_2053_188	1	22.4	0	0	0.06	0.005	0	0	0	0	0	0	0	0	-0.247	0.633	0
growth	1999_Ht_5y	3	Contig_998_455	1	29.8	0.007	0.224	0	-0.072	0	0.002	0.016	0	0.004	0	0.361	1.542	0	-1.475	0
growth	1999_Ht_5y	3	Contig_4345_202	1	38.3	0	-0.029	0	0.014	0.024	0	0.007	0	0	0.001	0	0.769	0	-0.754	0.057
growth	1999_Ht_5y	3	Contig_39_490	1	40.5	0	0	-0.151	0.063	0	0	0	0	0.004	0	0	0	0.417	0.656	0
growth	1999_Ht_5y	3	Contig_4127_392	1	43.6	0	0.149	-0.133	0	0.038	0	0.02	0	0	0	0	2.808	-2.392	0	0.091
growth	1999_Ht_5y	3	Contig_2112_428	1	45.8	0.191	0	0.065	0	0	0.014	0	0	0	0	2.337	0	-2.8	0	0
growth	1999_Ht_5y	3	Contig_1506_365	1	51	0.029	0	0	0	0	0	0	0	0	0	-0.363	0	0	0	0
growth	1999_Ht_5y	3	Contig_3244_220	1	62.1	-0.05	-0.074	0	0	-0.007	0.002	0	0	0	0	0.318	-0.456	0	0	0.345
growth	1999_Ht_5y	3	Contig_1784_433	1	66.7	0	0	0	0	0	0	0	0	0	0	0	0	0	0	0
growth	1999_Ht_5y	3	Contig_175_663	1	69.9	0	0.071	0	0	0	0	0	0	0	0	0	0.024	0	0	0
growth	1999_Ht_5y	3	Contig_3756_195	1	71.6	0	0.082	0	0	-0.001	0	0.001	0	0	0	0	0.274	0	0	-0.14
growth	1999_Ht_5y	3	ARF_1_905	1	77.2	0	0.081	0	0	0	0	0.001	0	0	0	0	0.23	0	0	0
growth	1999_Ht_5y	3	Contig_331_412	1	82.3	0	0	-0.028	-0.007	0	0	0	0	0	0	0	0	-0.065	0.132	0
growth	1999_Ht_5y	3	Contig_101_173	1	95.6	0	0.041	-0.039	0	0	0	0.001	0	0	0	0	0.514	-0.832	0	0
growth	1999_Ht_5y	3	Contig_2184_222	1	100	0	0	0	0	0	0	0	0	0	0	0	0	0	0	0
growth	1999_Ht_5y	3	Contig_1189_153	1	107.3	0	0	0.083	-0.059	0	0	0	0.001	0	0	0	0	0.281	-0.161	0
growth	1999_Ht_5y	3	Contig_300_214	1	123.3	0	0	0	0.069	0	0	0	0	0.01	0	0	0	0	1.008	0
growth	1999_Ht_5y	3	Contig_2669_290	1	127.8	0	0	0.127	0.001	0	0	0	0	0	0	0	0	-0.465	1.305	0
growth	1999_Ht_5y	3	Contig_3302_195	1	129.3	0	0	0	0	0	0	0	0	0	0	0	0	0	0	0
growth	1999_Ht_5y	3	Contig_2220_286	1	131.7	0.23	-0.34	0	0	0.024	0.035	0.091	0	0	0	1.536	2.518	0	0	-4.036
growth	1999_Ht_5y	3	Contig_559_400	1	134	0	-0.088	0	0	0	0	0.025	0	0	0	0	2.915	0	0	0
growth	1999_Ht_5y	3	Contig_1115_151	1	141	0	0.045	0	0	0	0	0.011	0	0	0	0	1.282	0	0	0
growth	1999_Ht_5y	3	Contig_1450_156	2	146	0	0	0	0	0	0	0	0	0	0	0	0	0	0	0
growth	1999_Ht_5y	3	Contig_3820_361	2	162.6	0	0	0	0	0	0	0	0	0	0	0	0	0	0	0
growth	1999_Ht_5y	3	Contig_2576_467	2	186.2	0	0	0	0	0	0	0	0	0	0	0	0	0	0	0
growth	1999_Ht_5y	3	Contig_3178_288	2	194.8	-0.144	0	0	-0.024	0	0	0	0	0.003	0	-0.257	0	0	1.3	0
growth	1999_Ht_5y	3	Contig_267_304	2	209.3	0	0	-0.049	0	0	0	0	0.007	0	0	0	0	1.446	0	0
growth	1999_Ht_5y	3	Contig_4217_258	2	221.6	0.084	-0.015	0.056	0	0	0.002	0.001	0	0	0	0.256	-0.087	-0.157	0	0
growth	1999_Ht_5y	3	Contig_4313_652	2	239.5	0	0.039	0	0.015	0	0	0	0	0	0	0	-0.183	0	0.248	0
growth	1999_Ht_5y	3	Contig_256_362	2	240.7	0	0	-0.018	-0.026	0	0	0	0	0	0	0	0	0.029	-0.09	0
growth	1999_Ht_5y	3	Contig_689_278	2	241.9	0.069	0	0.132	0	-0.104	0.007	0	0.004	0	0.001	1.172	0	-0.057	0	-0.871
growth	1999_Ht_5y	3	Contig_3089_800	2	247.1	0	0	-0.037	-0.014	0	0	0	0	0	0	0	0	0.139	-0.204	0
growth	1999_Ht_5y	3	Contig_310_396	2	248.8	-0.039	0.035	0	0.01	0	0	0	0	0	0	-0.318	0.69	0	0.232	0
growth	1999_Ht_5y	3	Contig_368_349	2	251.6	0	0	0	0	0	0	0	0	0	0	0	0	0	0	0
growth	1999_Ht_5y	3	Contig_2771_109	2	266.6	0	0	-0.172	-0.197	0	0	0	0	0.041	0	0	0	-0.431	6.837	0
growth	1999_Ht_5y	3	Contig_938_179	2	272.2	0	0.218	0	0.139	0.073	0	0.021	0	0.008	0.004	0	2.518	0	-2.067	-0.132
growth	1999_Ht_5y	3	Contig_430_341	2	273.1	0	0	0.067	-0.141	0	0	0	0.001	0.012	0	0	0	0.411	1.555	0
growth	1999_Ht_5y	3	Contig_95_233	3	278	0	0	0	0	0	0	0	0	0	0	0	0	0	0	0
growth	1999_Ht_5y	3	Contig_1519_160	3	288	0	0	-0.054	-0.048	0	0	0	0	0.002	0	0	0	-0.567	1.487	0
growth	1999_Ht_5y	3	Contig_126_147	3	292.5	0.092	-0.169	0	-0.058	0	0	0.012	0	0	0	-1.01	3.313	0	-1.696	0
growth	1999_Ht_5y	3	Contig_2685_179	3	293.1	0	0.063	0	0	-0.069	0	0.015	0	0	0	0	0.763	0	0	-0.742
growth	1999_Ht_5y	3	Contig_164_406	3	295.2	0.11	0	0	0	-0.077	0	0	0	0	0	0.268	0	0	0	-0.009
growth	1999_Ht_5y	3	Contig_3427_384	3	298.5	0	0.089	0	0	0	0	0.017	0	0	0	0	1.852	0	0	0
growth	1999_Ht_5y	3	Contig_3490_177	3	314.9	0	0	0	0	0	0	0	0	0	0	0	0	0	0	0
growth	1999_Ht_5y	3	Contig_600_242	3	317.7	0	0	0	0	0	0	0	0	0	0	0	0	0	0	0
growth	1999_Ht_5y	3	Contig_2227_205	3	325.9	0.135	0	0	0	-0.145	0	0	0	0	0.01	-0.001	0	0	0	1.448
growth	1999_Ht_5y	3	Contig_1308_173	3	335.8	0	0	0	0	0	0	0	0	0	0	0	0	0	0	0
growth	1999_Ht_5y	3	Contig_3369_677	3	343.4	0	0	0	0	-0.023	0	0	0	0	0	0	0	0	0	-0.026
growth	1999_Ht_5y	3	Contig_876_575	3	347.1	0.162	0	0	0	0	0	0	0	0	0	0.084	0	0	0	0
growth	1999_Ht_5y	3	Contig_1783_520	3	351.3	0	0	0	0	0	0	0	0	0	0	0	0	0	0	0
growth	1999_Ht_5y	3	Contig_1514_189	3	358.1	0	0	0	0	0.011	0	0	0	0	0	0	0	0	0	-0.036
growth	1999_Ht_5y	3	Contig_2628_539	3	358.2	0	0	0	-0.072	0	0	0	0	0	0	0	0	0	0.147	0
growth	1999_Ht_5y	3	Contig_1402_447	3	361.6	0	0	-0.061	0	0.068	0	0	0.009	0	0	0	0	2.009	0	-2.216
growth	1999_Ht_5y	3	Contig_396_358	3	365.5	0	0	0	-0.155	0	0	0	0	0.006	0	0	0	0	0.467	0
growth	1999_Ht_5y	3	Contig_551_250	3	370.9	0	0	0	0	0.08	0	0	0	0	0.001	0	0	0	0	0.164
growth	1999_Ht_5y	3	Contig_1893_259	3	373.2	0	-0.044	0	0	0	0	0	0	0	0	0	-0.163	0	0	0
growth	1999_Ht_5y	3	Contig_3420_415	3	382.7	0	-0.04	0	0	0	0	0	0	0	0	0	-0.215	0	0	0
growth	1999_Ht_5y	3	Contig_842_216	3	390.9	0	-0.043	0	0	0	0	0	0	0	0	0	0.073	0	0	0
growth	1999_Ht_5y	3	Contig_3383_366	3	392.7	0	0.012	0	0	-0.057	0	0	0	0	0.001	0	-0.051	0	0	0.242
growth	1999_Ht_5y	3	Contig_698_341	3	395	0	0	0	-0.018	0.074	0	0	0	0	0.009	0	0	0	0.05	0.865
growth	1999_Ht_5y	3	Contig_459_198	3	415.9	-0.114	0	0.186	0	0	0.005	0	0.016	0	0	0.977	0	2.705	0	0
growth	1999_Ht_5y	3	CCR_1_337	3	419.4	0	0	0.207	-0.124	0	0	0	0	0.013	0	0	0	0.074	1.032	0
growth	1999_Ht_5y	3	Contig_711_306	3	422.6	0	0	0	-0.048	0	0	0	0	0.009	0	0	0	0	1.259	0
growth	1999_Ht_5y	3	Contig_2101_274	3	422.6	-0.143	0	0	0	0.213	0.042	0	0	0	0.01	1.866	0	0	0	-1.283
growth	1999_Ht_5y	3	Contig_626_223	3	426.7	0.11	0	0	0.02	0	0	0	0	0.003	0	-0.896	0	0	1.88	0
growth	1999_Ht_5y	3	Contig_598_170	3	432.5	0.144	0	0	-0.144	0	0	0	0	0.02	0	-0.911	0	0	4.411	0
growth	1999_Ht_5y	3	Contig_343_405	3	436.4	0	0	0	0	0	0	0	0	0	0	0	0	0	0	0
growth	1999_Ht_5y	3	Contig_486_336	4	441	0	0	0	0.125	0	0	0	0	0.019	0	0	0	0	1.663	0
growth	1999_Ht_5y	3	Contig_1724_484	4	447	0	0	0	0.092	0	0	0	0	0.002	0	0	0	0	0.471	0
growth	1999_Ht_5y	3	Contig_3232_257	4	460.7	0	0	0	0	0	0	0	0	0	0	0	0	0	0	0
growth	1999_Ht_5y	3	Contig_1623_510	4	484.1	0	0	-0.208	0	0	0	0	0.03	0	0	0	0	6.818	0	0
growth	1999_Ht_5y	3	Contig_371_308	4	493	0	0	0	0	0	0	0	0	0	0	0	0	0	0	0
growth	1999_Ht_5y	3	Contig_1733_738	4	496.9	0.053	0	0	0	0	0.015	0	0	0	0	2.34	0	0	0	0
growth	1999_Ht_5y	3	Contig_4264_363	4	517	0	0	0.202	0	-0.41	0	0	0.018	0	0.107	0	0	2.154	0	2.71
growth	1999_Ht_5y	3	Contig_2079_440	4	523.5	-0.067	0.123	0	0	0	0	0.018	0	0	0	-1.251	3.738	0	0	0
growth	1999_Ht_5y	3	Contig_1128_394	4	533	0	0.24	0	-0.14	0.148	0	0.021	0	0.022	0.014	0	2.618	0	0.757	-1.93
growth	1999_Ht_5y	3	Contig_641_211	4	538.6	0	0.01	0	0	0	0	0	0	0	0	0	-0.106	0	0	0
growth	1999_Ht_5y	3	Contig_398_256	4	544.7	0	0	0	-0.054	0	0	0	0	0.011	0	0	0	0	1.647	0
growth	1999_Ht_5y	3	Contig_862_117	4	557.9	0	0.158	0	-0.038	0	0	0.002	0	0.007	0	0	0.242	0	0.772	0
growth	1999_Ht_5y	3	Contig_103_602	4	565.1	0.036	0.23	0	0.036	0	0.001	0.023	0	0.001	0	0.146	1.879	0	-1.879	0
growth	1999_Ht_5y	3	Contig_1318_285	4	582	0	0	0.054	0	0	0	0	0	0	0	0	0	-0.619	0	0
growth	1999_Ht_5y	3	Contig_3425_204	4	583.9	-0.09	0	0.049	0	0	0.01	0	0	0	0	1.598	0	-2.22	0	0
growth	1999_Ht_5y	3	Contig_212_376	4	593.2	0	0	0	0	0	0	0	0	0	0	0	0	0	0	0
growth	1999_Ht_5y	3	Contig_1238_130	4	598	0	0	0	0	0	0	0	0	0	0	0	0	0	0	0
growth	1999_Ht_5y	3	Contig_3065_596	4	614.9	0	0.009	0	0	0	0	0	0	0	0	0	-0.102	0	0	0
growth	1999_Ht_5y	3	Contig_691_790	5	620	-0.044	0	0.166	0	0	0.006	0	0.006	0	0	1.064	0	0.487	0	0
growth	1999_Ht_5y	3	Contig_177_378	5	623.5	0	-0.05	0	0	0	0	0.011	0	0	0	0	0.495	0	0	0
growth	1999_Ht_5y	3	Contig_2207_318	5	624.3	0	0	0	0	0.046	0	0	0	0	0.01	0	0	0	0	0.946
growth	1999_Ht_5y	3	MYB_1_295	5	627.7	0.03	0	0	-0.011	-0.043	0	0	0	0	0	-0.404	0	0	0.802	0.056
growth	1999_Ht_5y	3	Contig_22_315	5	636.2	-0.007	0.079	0	0	-0.195	0	0.013	0	0	0.008	0.15	1.505	0	0	-0.705
growth	1999_Ht_5y	3	Contig_1391_333	5	649.4	0	0	0	0	0	0	0	0	0	0	0	0	0	0	0
growth	1999_Ht_5y	3	Contig_1229_570	5	651.2	-0.163	0	0	0	0	0.007	0	0	0	0	1.387	0	0	0	0
growth	1999_Ht_5y	3	Contig_3535_642	5	659	0	0	0	0	-0.123	0	0	0	0	0.003	0	0	0	0	0.467
growth	1999_Ht_5y	3	Contig_2715_617	5	663	0.262	-0.072	0.041	0	0	0.031	0.006	0.001	0	0	4.939	0.744	-0.408	0	0
growth	1999_Ht_5y	3	Contig_4051_321	5	666.5	0	0	0	0	0	0	0	0	0	0	0	0	0	0	0
growth	1999_Ht_5y	3	Contig_710_285	5	672.8	0.155	0	0.226	0	-0.172	0.003	0	0.012	0	0.05	0.521	0	2.323	0	2.136
growth	1999_Ht_5y	3	Contig_183_273	5	674.1	0	0	0	0.094	0.029	0	0	0	0.007	0.001	0	0	0	1.001	-0.906
growth	1999_Ht_5y	3	Contig_1435_455	5	676	0.011	-0.07	0	0	0	0	0.003	0	0	0	-0.3	0.804	0	0	0
growth	1999_Ht_5y	3	Contig_2344_388	5	677	0	-0.049	0	0	-0.032	0	0	0	0	0.002	0	-0.314	0	0.5	0.219
growth	1999_Ht_5y	3	Contig_1384_384	5	681.6	0	0	0	0	-0.088	0	0	0	0	0.017	0	0	0	0	1.693
growth	1999_Ht_5y	3	WRKY_1_709	5	688.9	0	0	0	0	0.185	0	0	0	0	0.023	0	0	0	0	2.341
growth	1999_Ht_5y	3	Contig_4170_604	5	704.3	0.063	-0.049	0	0	0	0	0	0	0	0	0.13	0.03	0	0	0
growth	1999_Ht_5y	3	Contig_3914_248	5	706.7	0	-0.074	0	-0.131	0	0	0	0	0.008	0	0	-0.348	0	1.414	0
growth	1999_Ht_5y	3	Contig_2429_148	5	709.2	0	0	0	0	-0.017	0	0	0	0	0	0	0	0	0	-0.039
growth	1999_Ht_5y	3	Contig_2276_316	5	721.4	0	0	0	0	0	0	0	0	0	0	0	0	0	0	0
growth	1999_Ht_5y	3	Contig_3574_316	5	736.5	0	0	0	0	0.121	0	0	0	0	0.01	0	0	0	0	0.973
growth	1999_Ht_5y	3	Contig_4289_415	6	742	0	0	0	0	0	0	0	0	0	0	0	0	0	0	0
growth	1999_Ht_5y	3	Contig_647_450	6	747.7	0	0	0	0	0	0	0	0	0	0	0	0	0	0	0
growth	1999_Ht_5y	3	Contig_3980_104	6	766.4	0	0	0	0	0	0	0	0	0	0	0	0	0	0	0
growth	1999_Ht_5y	3	Contig_219_152	6	767.7	0	0	-0.007	0	0	0	0	0	0	0	0	0	-0.063	0	0
growth	1999_Ht_5y	3	AP2_1_267	6	767.9	-0.186	0	0	0	0	0.003	0	0	0	0	0.925	0	0	0	0
growth	1999_Ht_5y	3	Contig_2468_592	6	768.4	0	0.063	0	0	0	0	0	0	0	0	0	-0.01	0	0	0
growth	1999_Ht_5y	3	Contig_3883_365	6	775	0	0	0	0	0	0	0	0	0	0	0	0	0	0	0
growth	1999_Ht_5y	3	Contig_3331_351	6	787.9	-0.259	0	0	0.274	0	0.011	0	0	0.068	0	2.315	0	0	8.086	0
growth	1999_Ht_5y	3	Contig_423_170	6	791.1	0	-0.178	0	0.071	0	0	0	0	0.012	0	0	0.016	0	1.331	0
growth	1999_Ht_5y	3	Contig_2603_265	6	796.1	0	0	0	0.096	0	0	0	0	0.024	0	0	0	0	3.534	0
growth	1999_Ht_5y	3	Contig_3720_449	6	798.2	-0.143	0.065	0	-0.103	0	0	0	0	0.014	0	-0.688	0.998	0	2.49	0
growth	1999_Ht_5y	3	C2C2_173	6	811.1	0	0	-0.033	-0.139	0	0	0	0.003	0.015	0	0	0	0.674	1.489	0
growth	1999_Ht_5y	3	Contig_422_252	6	818.4	-0.117	0	0	0	0.12	0.026	0	0	0	0	1.199	0	0	0	-1.447
growth	1999_Ht_5y	3	Contig_950_149	6	824	0	0	-0.044	0.074	0	0	0	0	0.009	0	0	0	-0.709	1.601	0
growth	1999_Ht_5y	3	Contig_4096_434	6	829.9	0	-0.011	0	0	0.088	0	0.002	0	0	0	0	0.34	0	0	-0.316
growth	1999_Ht_5y	3	CCoAOMT_1_320	6	831.4	0.111	-0.216	0	0	-0.031	0.01	0.026	0	0	0	1.675	1.389	0	0	-3.418
growth	1999_Ht_5y	3	Contig_1661_129	6	837.2	0.095	0	0	0	0.033	0	0	0	0	0.006	-0.324	0	0	0	0.965
growth	1999_Ht_5y	3	Contig_3158_202	6	840.3	0	0	0	0	0	0	0	0	0	0	0	0	0	0	0
growth	1999_Ht_5y	3	Contig_1634_563	6	848.7	0	0.157	-0.137	0	0	0	0.026	0	0	0	0	2.131	-2.576	0	0
growth	1999_Ht_5y	3	Contig_84_114	7	854	0	0	-0.09	0	0	0	0	0.003	0	0	0	0	0.748	0	0
growth	1999_Ht_5y	3	Contig_1063_299	7	869.6	0	-0.075	0.074	0	0	0	0.007	0	0	0	0	1.271	-2.025	0	0
growth	1999_Ht_5y	3	Contig_2542_373	7	871.6	0	0	-0.055	0	0	0	0	0	0	0	0	0	-0.113	0	0
growth	1999_Ht_5y	3	Contig_1694_396	7	880.2	0	0	0	0	0	0	0	0	0	0	0	0	0	0	0
growth	1999_Ht_5y	3	Contig_907_679	7	883.5	0	0	0	0	0	0	0	0	0	0	0	0	0	0	0
growth	1999_Ht_5y	3	Contig_727_633	7	897.9	0	0	0	0	0	0	0	0	0	0	0	0	0	0	0
growth	1999_Ht_5y	3	Contig_2988_278	7	904	0	0	0	0	0	0	0	0	0	0	0	0	0	0	0
growth	1999_Ht_5y	3	Contig_386_123	7	908.2	0	0.219	0	0	0.179	0	0.092	0	0	0.062	0	6.449	0	0	2.492
growth	1999_Ht_5y	3	C3H_2_432	7	913.8	0	0	0.153	0	0	0	0	0.013	0	0	0	0	2.977	0	0
growth	1999_Ht_5y	3	Contig_963_667	7	916.4	0	0	0	0	0	0	0	0	0	0	0	0	0	0	0
growth	1999_Ht_5y	3	Contig_2416_125	7	916.8	0	0.285	0	-0.146	0	0	0.024	0	0.042	0	0	2.747	0	3.284	0
growth	1999_Ht_5y	3	Contig_812_196	7	921.2	0	0	0	-0.209	-0.19	0	0	0	0.034	0.033	0	0	0	3.389	-0.254
growth	1999_Ht_5y	3	Contig_1353_361	7	924.3	0	0	-0.078	0	0	0	0	0.002	0	0	0	0	0.59	0	0
growth	1999_Ht_5y	3	Contig_2002_209	7	927.2	0.342	-0.068	0	0	0.258	0.064	0.004	0	0	0.033	2.812	-2.646	0	0	1.706
growth	1999_Ht_5y	3	Contig_404_418	7	928.6	-0.095	-0.274	0	0.033	0	0.033	0.013	0	0.005	0	5.002	1.397	0	-0.829	0
growth	1999_Ht_5y	3	Contig_1236_243	7	929.9	0	0.196	0	-0.139	0	0	0.034	0	0.011	0	0	1.62	0	0.045	0
growth	1999_Ht_5y	3	4CL_2_799new	7	932.6	0	0	0	0	0	0	0	0	0	0	0	0	0	0	0
growth	1999_Ht_5y	3	Contig_941_250	7	945.5	0	0	-0.215	0	-0.05	0	0	0.005	0	0.009	0	0	1.963	0	-0.351
growth	1999_Ht_5y	3	Contig_3647_131	7	959.5	0	0.077	0	0	0.053	0	0.003	0	0	0	0	0.275	0	0	-0.467
growth	1999_Ht_5y	3	Contig_3097_1287	8	964	0	0	0	0.08	0	0	0	0	0.001	0	0	0	0	0.308	0
growth	1999_Ht_5y	3	Contig_89_211	8	966.5	0	0	0	0	0	0	0	0	0	0	0	0	0	0	0
growth	1999_Ht_5y	3	Contig_295_288	8	976	0.017	0	0	0	-0.006	0.004	0	0	0	0.001	0.671	0	0	0	-0.591
growth	1999_Ht_5y	3	Contig_1167_147	8	992.2	0	0	0	0	0	0	0	0	0	0	0	0	0	0	0
growth	1999_Ht_5y	3	Contig_2563_426	8	1003.1	0	0	0	-0.074	0	0	0	0	0.002	0	0	0	0	0.34	0
growth	1999_Ht_5y	3	Contig_322_186	8	1006.5	0	0	0	0	0	0	0	0	0	0	0	0	0	0	0
growth	1999_Ht_5y	3	Contig_1782_345	8	1014	0.073	-0.043	0	0	0	0	0	0	0	0	0.249	-0.13	0	0	0
growth	1999_Ht_5y	3	Contig_4017_465	8	1026.6	0.179	0	0	0	-0.481	0.058	0	0	0	0.124	2.746	0	0	0	4.487
growth	1999_Ht_5y	3	Contig_196_227	8	1039.1	0	0	0	0	0	0	0	0	0	0	0	0	0	0	0
growth	1999_Ht_5y	3	Contig_3364_250	8	1042.4	0.006	0	0	0	0	0.002	0	0	0	0	0.231	0	0	0	0
growth	1999_Ht_5y	3	Contig_1588_244	8	1051.5	0.008	0.026	0	0	0.249	0	0.006	0	0	0.116	-0.304	0.931	0	0	10.626
growth	1999_Ht_5y	3	Contig_2454_1179	8	1059.9	0	0	-0.001	0	0.302	0	0	0	0	0.099	0	0	-0.031	0	9.612
growth	1999_Ht_5y	3	Contig_2298_522	8	1061.4	0	0	0	0	0.276	0	0	0	0	0.078	0	0	0	0	7.588
growth	1999_Ht_5y	3	Contig_1418_258	8	1068.1	0	0	0	0	0	0	0	0	0	0	0	0	0	0	0
growth	1999_Ht_5y	3	Contig_1099_518	8	1071.9	0	0	0	0	0	0	0	0	0	0	0	0	0	0	0
growth	1999_Ht_5y	3	Contig_389_154	9	1077	-0.187	0.243	-0.148	0	0	0.009	0.021	0.014	0	0	0.955	0.573	1.542	0	0
growth	1999_Ht_5y	3	Contig_137_251	9	1093.2	0	0	0	0	0	0	0	0	0	0	0	0	0	0	0
growth	1999_Ht_5y	3	Contig_138_232	9	1113.2	0	0	-0.084	0.037	0	0	0	0	0.001	0	0	0	-0.275	1.058	0
growth	1999_Ht_5y	3	Contig_3078_224	10	1118	0.072	-0.067	0	0	0.145	0	0.001	0	0	0.026	-1.605	2.086	0	0	2.468
growth	1999_Ht_5y	3	Contig_995_512	10	1120	0	0	0	0.045	0	0	0	0	0.001	0	0	0	0	0.134	0
growth	1999_Ht_5y	3	Contig_1680_513	10	1121.1	0.016	0	0	0	0	0.001	0	0	0	0	0.045	0	0	0	0
growth	1999_Ht_5y	3	Contig_1052_531	10	1136	-0.013	-0.011	-0.036	0	0	0	0	0	0	0	0.004	0.05	-0.024	0	0
growth	1999_Ht_5y	3	Contig_1786_170	10	1146.6	0	-0.101	0.268	0	-0.229	0	0.012	0.021	0	0.032	0	1.968	3.37	0	-1.701
growth	1999_Ht_5y	3	Contig_1039_304	10	1150.4	0	-0.105	0	0	0	0	0.002	0	0	0	0	0.447	0	0	0
growth	1999_Ht_5y	3	Contig_1410_248	10	1153	0	0	0	0	0	0	0	0	0	0	0	0	0	0	0
growth	1999_Ht_5y	3	Contig_3274_933	10	1167	0.163	-0.101	0	0	-0.025	0.01	0	0	0	0	2.235	-2.412	0	0	0.239
growth	1999_Ht_5y	3	Contig_2580_335	10	1168.3	0	0	0	0	0	0	0	0	0	0	0	0	0	0	0
growth	1999_Ht_5y	3	Contig_1619_612	10	1173.4	-0.031	0	0.042	0	0.059	0.002	0	0.001	0	0	0.289	0	-0.172	0	-0.35
growth	1999_Ht_5y	3	Contig_92_262	10	1176	-0.065	0	0	0.056	0	0	0	0	0	0	-0.645	0	0	1.368	0
growth	1999_Ht_5y	3	Contig_725_198	10	1178	0.212	0	0	-0.054	0	0.003	0	0	0	0	1.137	0	0	-0.539	0
growth	1999_Ht_5y	3	Contig_769_268	10	1179.1	-0.037	0	0	0	0	0.004	0	0	0	0	0.189	0	0	0	0
growth	1999_Ht_5y	3	Contig_17_331	10	1182.4	0	0	0	0	0	0	0	0	0	0	0	0	0	0	0
growth	1999_Ht_5y	3	Contig_99_149	10	1186	0	0	0	0	0	0	0	0	0	0	0	0	0	0	0
growth	1999_Ht_5y	3	Contig_1291_240	10	1187	-0.099	0.093	0	0.057	0	0	0.001	0	0	0	0.011	0.758	0	-0.262	0
growth	1999_Ht_5y	3	Contig_664_212	10	1190.7	0	0	0	0	0	0	0	0	0	0	0	0	0	0	0
growth	1999_Ht_5y	3	Contig_334_284	10	1199.1	0.023	0	0.086	0	0	0	0	0.002	0	0	0.038	0	0.57	0	0
growth	1999_Ht_5y	3	Contig_3130_332	10	1222.8	0	0	0	0	0	0	0	0	0	0	0	0	0	0	0
growth	1999_Ht_5y	3	Contig_2552_637	11	1228	0.066	0.012	0	0	0	0	0.003	0	0	0	-0.445	1.106	0	0	0
growth	1999_Ht_5y	3	Contig_4249_191	11	1237.9	-0.06	0	0	0	0	0	0	0	0	0	-0.331	0	0	0	0
growth	1999_Ht_5y	3	Contig_179_266	11	1250.4	0	0	-0.095	0.046	0	0	0	0	0	0	0	0	0.009	0.225	0
growth	1999_Ht_5y	3	Contig_3879_276	11	1261.7	0	0	-0.001	0.14	0	0	0	0	0.006	0	0	0	0.128	0.837	0
growth	1999_Ht_5y	3	Contig_2657_288	11	1271.4	0.242	-0.047	0	0	0	0.008	0	0	0	0	1.37	-1.594	0	0	0
growth	1999_Ht_5y	3	Contig_2456_515	11	1272.9	0.162	0	-0.089	0	-0.034	0.019	0	0	0	0	3.063	0	-3.357	0	-0.235
growth	1999_Ht_5y	3	Contig_292_143	11	1274.6	0	0	-0.027	-0.004	0	0	0	0	0	0	0	0	-0.4	0.724	0
growth	1999_Ht_5y	3	Contig_1616_102	12	1280	0	0	0	0	0	0	0	0	0	0	0	0	0	0	0
growth	1999_Ht_5y	3	Contig_1703_137	12	1288.4	0	0	0	0	0	0	0	0	0	0	0	0	0	0	0
growth	1999_Ht_5y	3	Contig_1333_324	12	1289.6	0	-0.112	-0.118	0	0	0	0.034	0	0	0	0	1.921	-2.166	0	0
growth	1999_Ht_5y	3	Contig_1578_311	12	1301.9	-0.142	0	-0.057	0	0	0.018	0	0	0	0	2.788	0	-3.195	0	0
growth	1999_Ht_5y	3	C4H_2_301	12	1315.2	-0.282	-0.098	0	0	0.001	0.011	0.019	0	0	0	2.316	0.405	0	0	-2.173
growth	1999_Ht_5y	3	Contig_2592_233	12	1350.2	0	0.121	0	-0.12	0	0	0.031	0	0.001	0	0	3.63	0	-3.541	0
growth	1999_Ht_5y	3	Contig_280_142	12	1354	0	0	0	0	0	0	0	0	0	0	0	0	0	0	0
growth	1999_Ht_5y	3	Contig_1649_381	12	1357.7	0.048	0	0	0	0	0	0	0	0	0	-0.483	0	0	0	0
growth	1999_Ht_5y	3	Contig_2289_255	12	1358.5	0	0	0.108	-0.056	0	0	0	0	0.006	0	0	0	-0.265	1.173	0
growth	1999_Ht_5y	3	Contig_4183_247	12	1360.1	0.08	-0.21	0	-0.067	0	0	0.023	0	0.009	0	-1.336	4.539	0	3.217	0
growth	1999_Ht_5y	3	Contig_342_375	12	1366.2	0	0	-0.018	0	0	0	0	0	0	0	0	0	-0.069	0	0
growth	1999_Ht_5y	3	Contig_3670_305	12	1373.3	0.399	0.001	-0.024	0	0	0.047	0	0	0	0	5.318	0.002	0.012	0	0
growth	1999_Ht_5y	3	Contig_73_431	12	1375.8	0	0	0	0.019	-0.039	0	0	0	0.002	0	0	0	0	0.29	-0.419
growth	1999_Ht_5y	3	Contig_52_235	12	1384.2	0	-0.143	0	-0.08	0.025	0	0.004	0	0.005	0.001	0	0.591	0	0.204	-0.554
growth	1999_Ht_5y	3	Contig_68_595	13	1389	0	0.025	-0.027	0	0	0	0	0	0	0	0	0.341	-0.678	0	0
growth	1999_Ht_5y	3	Contig_613_552	13	1391.1	0	0	0	0	0	0	0	0	0	0	0	0	0	0	0
growth	1999_Ht_5y	3	Contig_1522_299	13	1392.5	0	0	0	0	0	0	0	0	0	0	0	0	0	0	0
growth	1999_Ht_5y	3	Contig_3770_332	13	1398.2	0	0	0	-0.157	0	0	0	0	0.014	0	0	0	0	2.173	0
growth	1999_Ht_5y	3	Contig_1761_256	13	1406.1	-0.098	-0.092	0	0	0	0	0.028	0	0	0	-1.813	5.425	0	0	0
growth	1999_Ht_5y	3	Contig_2574_252	13	1416.4	0.177	0	0	0.067	0	0	0	0	0.017	0	-0.28	0	0	2.983	0
growth	1999_Ht_5y	3	HCT_1_422	13	1418.1	0.17	-0.115	0	0	0	0	0.009	0	0	0	-0.003	1.692	0	0	0
growth	1999_Ht_5y	3	Contig_4337_621	13	1424.5	0	0	0	0	0	0	0	0	0	0	0	0	0	0	0
growth	1999_Ht_5y	3	Zn_1_3_221	13	1424.6	0	0	-0.024	0	0	0	0	0.003	0	0	0	0	0.637	0	0
growth	1999_Ht_5y	3	Contig_165_133	13	1425.6	0	0	0	0	0	0	0	0	0	0	0	0	0	0	0
growth	1999_Ht_5y	3	Contig_576_426	13	1426.1	0	0	-0.008	0	0	0	0	0	0	0	0	0	-0.068	0	0
growth	1999_Ht_5y	3	Contig_3620_322	13	1430	0	-0.338	0	0.113	0	0	0.076	0	0.013	0	0	4.134	0	0.847	0
growth	1999_Ht_5y	3	Contig_556_520	13	1430.1	0	0	0	0	0	0	0	0	0	0	0	0	0	0	0
growth	1999_Ht_5y	3	Contig_230_792	13	1431	0	-0.167	0	0	-0.051	0	0.014	0	0	0	0	1.875	0	0	-1.939
growth	1999_Ht_5y	3	Contig_2500_415	13	1431.6	0	0	-0.076	0	0	0	0	0.013	0	0	0	0	2.79	0	0
growth	1999_Ht_5y	3	Contig_719_249	13	1432.5	0	0	-0.034	0.011	0	0	0	0	0	0	0	0	0.152	-0.224	0
growth	1999_Ht_5y	3	Contig_199_167	13	1433.9	0	0	0.066	-0.009	0	0	0	0	0	0	0	0	-0.649	1.449	0
growth	1999_Ht_5y	3	Contig_4019_364	13	1435	0.039	-0.136	0	0	0	0	0.01	0	0	0	-0.532	2.174	0	0	0
growth	1999_Ht_5y	3	Contig_4216_318	13	1435	-0.184	0	0	0	0.026	0.071	0	0	0	0.005	10.926	0	0	0	0.362
growth	1999_Ht_5y	3	Contig_1225_215	13	1438	0	0.099	0	0.006	0.101	0	0.016	0	0	0.014	0	1.78	0	-1.853	1.396
growth	1999_Ht_5y	3	Contig_2124_258	13	1445.9	-0.093	-0.024	0	0	0.363	0.018	0	0	0	0.052	0.9	-1.157	0	0	5.425
growth	1999_Ht_5y	3	Contig_1273_281	13	1446.7	0	0	0	0.047	0.066	0	0	0	0.002	0	0	0	0	0.352	-0.353
growth	1999_Ht_5y	3	Contig_28_365	13	1449.5	-0.147	-0.064	0.024	0	0	0.009	0.004	0	0	0	1.428	-0.961	-0.485	0	0
growth	1999_Ht_5y	3	Contig_1383_396	13	1453	0	0	0.112	-0.06	0	0	0	0	0.013	0	0	0	-1.111	3.374	0
growth	1999_Ht_5y	3	Contig_3389_814	13	1458.6	0	0	0	0	0	0	0	0	0	0	0	0	0	0	0
growth	1999_Ht_5y	3	Contig_2443_206	13	1460.9	0	0	0	0	-0.017	0	0	0	0	0.002	0	0	0	0	0.19
growth	1999_Ht_5y	3	Contig_2443_400	13	1462.8	0	0	0	0	0.017	0	0	0	0	0.002	0	0	0	0	0.19
growth	1999_Ht_5y	3	Contig_302_221	14	1468	0	0	-0.177	0	0	0	0	0.009	0	0	0	0	2.573	0	0
growth	1999_Ht_5y	3	Contig_1419_549	14	1490.4	-0.072	0	-0.029	0	0	0.004	0	0	0	0	0.627	0	-0.897	0	0
growth	1999_Ht_5y	3	Contig_152_216	14	1496.5	0	0.057	0	0	0	0	0	0	0	0	0	0.011	0	0	0
growth	1999_Ht_5y	3	Contig_348_165	15	1501	0	0	0	0	0	0	0	0	0	0	0	0	0	0	0
growth	1999_Ht_5y	3	Contig_1341_226	15	1515.4	0	0	-0.141	0.009	0	0	0	0	0	0	0	0	0.587	-0.112	0
growth	1999_Ht_5y	3	Contig_2118_393	15	1529.2	0	0	0	0	0	0	0	0	0	0	0	0	0	0	0
growth	1999_Ht_5y	3	Contig_679_239	15	1539.5	0	0	0.134	0.042	0	0	0	0.013	0.004	0	0	0	0.54	-0.147	0
growth	1999_Ht_5y	3	Contig_605_491	16	1545	-0.06	0	0	0	0	0	0	0	0	0	-0.215	0	0	0	0
growth	1999_Ht_5y	3	Contig_421_186	16	1551.2	0	-0.142	0	-0.005	0	0	0	0	0	0	0	0.561	0	-0.435	0
growth	1999_Ht_5y	3	Contig_3403_509	16	1554.3	0	0	0	0	0	0	0	0	0	0	0	0	0	0	0
growth	1999_Ht_5y	3	Contig_4229_373	16	1563	0	0	0	0	0.069	0	0	0	0	0	0	0	0	0	-0.026
growth	1999_Ht_5y	3	Contig_3370_370	16	1567.6	-0.028	0	0	0	0	0	0	0	0	0	-0.38	0	0	0	0
growth	1999_Ht_5y	3	Contig_1234_457	16	1577.5	-0.01	0	0	0	0.123	0	0	0	0	0.017	-0.298	0	0	0	1.071
growth	1999_Ht_5y	3	Contig_1811_219	16	1581.8	0	0	0.206	0.04	0	0	0	0.015	0	0	0	0	3.524	-3.647	0
growth	1999_Ht_5y	3	Contig_3545_658	16	1586.9	0	0	0	0	0	0	0	0	0	0	0	0	0	0	0
growth	1999_Ht_5y	3	Contig_839_121	16	1596	0	0	0	0	0	0	0	0	0	0	0	0	0	0	0
growth	1999_Ht_5y	3	Contig_2553_558	16	1596.4	-0.061	0	0	0	-0.083	0.005	0	0	0	0	0.331	0	0	0	-0.453
growth	1999_Ht_5y	3	WS0021_L13_301	17	1601	0	0	0	-0.125	0.221	0	0	0	0.011	0.06	0	0	0	1.021	4.945
growth	1999_Ht_5y	3	Contig_2062_390	17	1602.8	0	-0.24	0	-0.087	0.206	0	0.015	0	0.002	0.055	0	1.867	0	-1.413	5.172
growth	1999_Ht_5y	3	Contig_1305_426	17	1604.4	0.261	0	0	0	0.275	0.015	0	0	0	0.079	2.936	0	0	0	5.412
growth	Ldr99	4	Contig_882_303	1	0	0.077	0	0.086	0	-0.146	0.001	0	0.005	0	0	0.535	0	0.622	0	-1.673
growth	Ldr99	4	Contig_2616_222	1	2.8	0	0	0.039	0.075	0	0	0	0	0.006	0	0	0	-1.188	2.501	0
growth	Ldr99	4	Contig_781_334	1	15.6	0	0.011	0	0	0	0	0	0	0	0	0	-0.044	0	0	0
growth	Ldr99	4	Contig_2053_188	1	22.4	0	0	0.14	0.197	0	0	0	0	0.05	0	0	0	-0.562	3.97	0
growth	Ldr99	4	Contig_998_455	1	29.8	0.058	0.236	0	-0.35	0	0.015	0.037	0	0.062	0	2.572	1.278	0	2.294	0
growth	Ldr99	4	Contig_4345_202	1	38.3	0	-0.102	0	0.179	0.037	0	0.024	0	0.02	0	0	2.487	0	0.186	-2.986
growth	Ldr99	4	Contig_39_490	1	40.5	0	0	-0.161	-0.054	0	0	0	0	0.003	0	0	0	0.645	0.287	0
growth	Ldr99	4	Contig_4127_392	1	43.6	0	0.126	-0.16	0	0.093	0	0.014	0.006	0	0	0	2.176	-0.195	0	-1.865
growth	Ldr99	4	Contig_2112_428	1	45.8	0.14	0	0.04	0	0	0.007	0	0.001	0	0	1.39	0	-1.213	0	0
growth	Ldr99	4	Contig_1506_365	1	51	0.039	0	0	0	0	0	0	0	0	0	-0.356	0	0	0	0
growth	Ldr99	4	Contig_3244_220	1	62.1	0.091	-0.128	0	0	-0.049	0.004	0.006	0	0	0	0.36	0.138	0	0	-0.887
growth	Ldr99	4	Contig_1784_433	1	66.7	0	0	0	0	0	0	0	0	0	0	0	0	0	0	0
growth	Ldr99	4	Contig_175_663	1	69.9	0	0.009	0	0	0	0	0	0	0	0	0	-0.043	0	0	0
growth	Ldr99	4	Contig_3756_195	1	71.6	0	0.019	0	0	0.085	0	0	0	0	0	0	0.519	0	0	-0.942
growth	Ldr99	4	ARF_1_905	1	77.2	0	0.025	0	0	0	0	0	0	0	0	0	-0.011	0	0	0
growth	Ldr99	4	Contig_331_412	1	82.3	0	0	0.054	-0.058	0	0	0	0.007	0	0	0	0	1.562	-2.507	0
growth	Ldr99	4	Contig_101_173	1	95.6	0	0.001	-0.098	0	0	0	0	0.001	0	0	0	0.259	0.199	0	0
growth	Ldr99	4	Contig_2184_222	1	100	0	0	0	0	0	0	0	0	0	0	0	0	0	0	0
growth	Ldr99	4	Contig_1189_153	1	107.3	0	0	0.103	-0.123	0	0	0	0	0.017	0	0	0	0.177	1.688	0
growth	Ldr99	4	Contig_300_214	1	123.3	0	0	0	-0.025	0	0	0	0	0	0	0	0	0	-0.151	0
growth	Ldr99	4	Contig_2669_290	1	127.8	0	0	0.169	0.09	0	0	0	0	0.009	0	0	0	0.448	1.459	0
growth	Ldr99	4	Contig_3302_195	1	129.3	0	0	0	0	0	0	0	0	0	0	0	0	0	0	0
growth	Ldr99	4	Contig_2220_286	1	131.7	0.443	-0.257	0	0	0.1	0.087	0.07	0	0	0.008	5.697	2.318	0	0	-2.009
growth	Ldr99	4	Contig_559_400	1	134	0	-0.124	0	0	0	0	0.033	0	0	0	0	3.386	0	0	0
growth	Ldr99	4	Contig_1115_151	1	141	0	0.067	0	0	0	0	0.013	0	0	0	0	1.366	0	0	0
growth	Ldr99	4	Contig_1450_156	2	146	0	0	0	0	0	0	0	0	0	0	0	0	0	0	0
growth	Ldr99	4	Contig_3820_361	2	162.6	0	0	0	0	0	0	0	0	0	0	0	0	0	0	0
growth	Ldr99	4	Contig_2576_467	2	186.2	0	0	0	0	0	0	0	0	0	0	0	0	0	0	0
growth	Ldr99	4	Contig_3178_288	2	194.8	-0.138	0	0	0.016	0	0	0	0	0	0	0.491	0	0	-0.364	0
growth	Ldr99	4	Contig_267_304	2	209.3	0	0	-0.018	0	0	0	0	0.002	0	0	0	0	0.529	0	0
growth	Ldr99	4	Contig_4217_258	2	221.6	0.027	0.005	0.043	0	0	0.001	0	0	0	0	0.206	-0.144	-0.246	0	0
growth	Ldr99	4	Contig_4313_652	2	239.5	0	-0.063	0	0.02	0	0	0.011	0	0	0	0	1.186	0	-1.622	0
growth	Ldr99	4	Contig_256_362	2	240.7	0	0	-0.035	-0.101	0	0	0	0	0	0	0	0	0.101	0.201	0
growth	Ldr99	4	Contig_689_278	2	241.9	0.02	0	0.077	0	-0.084	0.001	0	0.005	0	0	0.244	0	0.924	0	-2.02
growth	Ldr99	4	Contig_3089_800	2	247.1	0	0	-0.025	0.013	0	0	0	0	0.003	0	0	0	-0.141	0.553	0
growth	Ldr99	4	Contig_310_396	2	248.8	-0.065	-0.023	0	0.008	0	0	0.004	0	0	0	-0.361	1.228	0	-0.587	0
growth	Ldr99	4	Contig_368_349	2	251.6	0	0	0	0	0	0	0	0	0	0	0	0	0	0	0
growth	Ldr99	4	Contig_2771_109	2	266.6	0	0	-0.169	-0.266	0	0	0	0	0.07	0	0	0	-2.12	12.249	0
growth	Ldr99	4	Contig_938_179	2	272.2	0	0.249	0	-0.009	0.092	0	0.046	0	0	0	0	4.849	0	0.054	-0.335
growth	Ldr99	4	Contig_430_341	2	273.1	0	0	0.068	-0.176	0	0	0	0	0.018	0	0	0	0.177	2.618	0
growth	Ldr99	4	Contig_95_233	3	278	0	0	0	0	0	0	0	0	0	0	0	0	0	0	0
growth	Ldr99	4	Contig_1519_160	3	288	0	0	-0.064	-0.096	0	0	0	0	0.004	0	0	0	-1.044	2.299	0
growth	Ldr99	4	Contig_126_147	3	292.5	0.091	-0.142	0	-0.093	0	0	0.008	0	0	0	-0.738	2.486	0	-2.074	0
growth	Ldr99	4	Contig_2685_179	3	293.1	0	0.067	0	0	-0.038	0	0.019	0	0	0	0	0.682	0	0	-0.856
growth	Ldr99	4	Contig_164_406	3	295.2	0.059	0	0	0	-0.093	0	0	0	0	0	0.409	0	0	0	-0.537
growth	Ldr99	4	Contig_3427_384	3	298.5	0	0.127	0	0	0	0	0.024	0	0	0	0	2.529	0	0	0
growth	Ldr99	4	Contig_3490_177	3	314.9	0	0	0	0	0	0	0	0	0	0	0	0	0	0	0
growth	Ldr99	4	Contig_600_242	3	317.7	0	0	0	0	0	0	0	0	0	0	0	0	0	0	0
growth	Ldr99	4	Contig_2227_205	3	325.9	0.066	0	0	0	-0.11	0	0	0	0	0	0.526	0	0	0	-0.379
growth	Ldr99	4	Contig_1308_173	3	335.8	0	0	0	0	0	0	0	0	0	0	0	0	0	0	0
growth	Ldr99	4	Contig_3369_677	3	343.4	0	0	0	0	-0.058	0	0	0	0	0	0	0	0	0	0.003
growth	Ldr99	4	Contig_876_575	3	347.1	0.1	0	0	0	0	0	0	0	0	0	-0.07	0	0	0	0
growth	Ldr99	4	Contig_1783_520	3	351.3	0	0	0	0	0	0	0	0	0	0	0	0	0	0	0
growth	Ldr99	4	Contig_1514_189	3	358.1	0	0	0	0	0.083	0	0	0	0	0.004	0	0	0	0	0.331
growth	Ldr99	4	Contig_2628_539	3	358.2	0	0	0	-0.139	0	0	0	0	0.006	0	0	0	0	1.117	0
growth	Ldr99	4	Contig_1402_447	3	361.6	0	0	0.031	0	0.025	0	0	0	0	0	0	0	-0.201	0	0.121
growth	Ldr99	4	Contig_396_358	3	365.5	0	0	0	-0.236	0	0	0	0	0	0	0	0	0	0.328	0
growth	Ldr99	4	Contig_551_250	3	370.9	0	0	0	0	0.083	0	0	0	0	0	0	0	0	0	-0.679
growth	Ldr99	4	Contig_1893_259	3	373.2	0	0.01	0	0	0	0	0.001	0	0	0	0	0.13	0	0	0
growth	Ldr99	4	Contig_3420_415	3	382.7	0	-0.076	0	0	0	0	0.001	0	0	0	0	0.236	0	0	0
growth	Ldr99	4	Contig_842_216	3	390.9	0	0.047	0	0	0	0	0.004	0	0	0	0	0.429	0	0	0
growth	Ldr99	4	Contig_3383_366	3	392.7	0	0.043	0	0	-0.047	0	0.002	0	0	0	0	0.286	0	0	-0.385
growth	Ldr99	4	Contig_698_341	3	395	0	0	0	0	0.003	0	0	0	0	0	0	0	0	-0.002	0.025
growth	Ldr99	4	Contig_459_198	3	415.9	-0.138	0	0.167	0	0	0.011	0	0.009	0	0	2.082	0	0.066	0	0
growth	Ldr99	4	CCR_1_337	3	419.4	0	0	0.221	-0.281	0	0	0	0	0.076	0	0	0	-1.197	6.754	0
growth	Ldr99	4	Contig_711_306	3	422.6	0	0	0	0.004	0	0	0	0	0	0	0	0	0	-0.051	0
growth	Ldr99	4	Contig_2101_274	3	422.6	-0.099	0	0	0	0.321	0.02	0	0	0	0.022	1.576	0	0	0	-0.441
growth	Ldr99	4	Contig_626_223	3	426.7	0.152	0	0	-0.068	0	0.005	0	0	0	0	1.512	0	0	-1.949	0
growth	Ldr99	4	Contig_598_170	3	432.5	0.067	0	0	-0.07	0	0	0	0	0.003	0	-0.468	0	0	1.596	0
growth	Ldr99	4	Contig_343_405	3	436.4	0	0	0	0	0	0	0	0	0	0	0	0	0	0	0
growth	Ldr99	4	Contig_486_336	4	441	0	0	0	0.107	0	0	0	0	0.012	0	0	0	0	1.168	0
growth	Ldr99	4	Contig_1724_484	4	447	0	0	0	0.062	0	0	0	0	0	0	0	0	0	-0.074	0
growth	Ldr99	4	Contig_3232_257	4	460.7	0	0	0	0	0	0	0	0	0	0	0	0	0	0	0
growth	Ldr99	4	Contig_1623_510	4	484.1	0	0	-0.204	0	0	0	0	0.025	0	0	0	0	5.754	0	0
growth	Ldr99	4	Contig_371_308	4	493	0	0	0	0	0	0	0	0	0	0	0	0	0	0	0
growth	Ldr99	4	Contig_1733_738	4	496.9	-0.012	0	0	0	0	0	0	0	0	0	-0.239	0	0	0	0
growth	Ldr99	4	Contig_4264_363	4	517	0	0	0.147	0	-0.45	0	0	0.016	0	0.152	0	0	1.595	0	3.846
growth	Ldr99	4	Contig_2079_440	4	523.5	-0.078	0.079	0	0	0	0	0.009	0	0	0	-0.744	2.134	0	0	0
growth	Ldr99	4	Contig_1128_394	4	533	0	0.216	0	-0.198	0.285	0	0.028	0	0.04	0.049	0	2.928	0	2.922	-2.357
growth	Ldr99	4	Contig_641_211	4	538.6	0	0.006	0	0	0	0	0	0	0	0	0	-0.039	0	0	0
growth	Ldr99	4	Contig_398_256	4	544.7	0	0	0	-0.035	0	0	0	0	0.008	0	0	0	0	1.082	0
growth	Ldr99	4	Contig_862_117	4	557.9	0	0.179	0	-0.053	0	0	0.016	0	0.011	0	0	1.68	0	-0.188	0
growth	Ldr99	4	Contig_103_602	4	565.1	-0.031	0.224	0	-0.031	0	0	0.035	0	0	0	0.059	2.333	0	-2.333	0
growth	Ldr99	4	Contig_1318_285	4	582	0	0	0.03	0	0	0	0	0	0	0	0	0	-0.645	0	0
growth	Ldr99	4	Contig_3425_204	4	583.9	-0.006	0	-0.053	0	0	0	0	0.005	0	0	0.027	0	1.011	0	0
growth	Ldr99	4	Contig_212_376	4	593.2	0	0	0	0	0	0	0	0	0	0	0	0	0	0	0
growth	Ldr99	4	Contig_1238_130	4	598	0	0	0	0	0	0	0	0	0	0	0	0	0	0	0
growth	Ldr99	4	Contig_3065_596	4	614.9	0	-0.058	0	0	0	0	0.011	0	0	0	0	1.186	0	0	0
growth	Ldr99	4	Contig_691_790	5	620	-0.068	0	0.183	0	0	0.007	0	0.01	0	0	1.349	0	0.918	0	0
growth	Ldr99	4	Contig_177_378	5	623.5	0	-0.009	0	0	0	0	0.001	0	0	0	0	0.048	0	0	0
growth	Ldr99	4	Contig_2207_318	5	624.3	0	0	0	0	-0.035	0	0	0	0	0	0	0	0	0	-0.508
growth	Ldr99	4	MYB_1_295	5	627.7	0.039	0	0	-0.008	-0.041	0	0	0	0	0	-0.502	0	0	1.172	-0.289
growth	Ldr99	4	Contig_22_315	5	636.2	-0.029	0.024	0	0	-0.207	0.002	0.003	0	0	0	0.792	0.044	0	0	-0.978
growth	Ldr99	4	Contig_1391_333	5	649.4	0	0	0	0	0	0	0	0	0	0	0	0	0	0	0
growth	Ldr99	4	Contig_1229_570	5	651.2	-0.235	0	0	0	0	0.017	0	0	0	0	3.459	0	0	0	0
growth	Ldr99	4	Contig_3535_642	5	659	0	0	0	0	-0.084	0	0	0	0	0	0	0	0	0	-0.648
growth	Ldr99	4	Contig_2715_617	5	663	0.287	-0.043	0.003	0	0	0.04	0.003	0	0	0	7.717	0.303	-0.248	0	0
growth	Ldr99	4	Contig_4051_321	5	666.5	0	0	0	0	0	0	0	0	0	0	0	0	0	0	0
growth	Ldr99	4	Contig_710_285	5	672.8	0.17	0	0.233	0	-0.013	0.009	0	0.021	0	0.004	1.786	0	2.924	0	-4.426
growth	Ldr99	4	Contig_183_273	5	674.1	0	0	0	0.02	-0.025	0	0	0	0	0.004	0	0	0	-0.017	0.288
growth	Ldr99	4	Contig_1435_455	5	676	-0.034	-0.074	0	0	0	0.009	0.005	0	0	0	1.604	-1.087	0	0	0
growth	Ldr99	4	Contig_2344_388	5	677	0	-0.01	0	0.034	0.013	0	0	0	0.002	0.002	0	-0.07	0	0.316	-0.116
growth	Ldr99	4	Contig_1384_384	5	681.6	0	0	0	0	0.056	0	0	0	0	0	0	0	0	0	-0.033
growth	Ldr99	4	WRKY_1_709	5	688.9	0	0	0	0	0.142	0	0	0	0	0	0	0	0	0	-0.566
growth	Ldr99	4	Contig_4170_604	5	704.3	0.059	-0.105	0	0	0	0	0.009	0	0	0	-0.742	2.107	0	0	0
growth	Ldr99	4	Contig_3914_248	5	706.7	0	0.011	0	-0.092	0	0	0.001	0	0	0	0	0.25	0	-0.181	0
growth	Ldr99	4	Contig_2429_148	5	709.2	0	0	0	0	-0.022	0	0	0	0	0	0	0	0	0	-0.077
growth	Ldr99	4	Contig_2276_316	5	721.4	0	0	0	0	0	0	0	0	0	0	0	0	0	0	0
growth	Ldr99	4	Contig_3574_316	5	736.5	0	0	0	0	0.035	0	0	0	0	0	0	0	0	0	-0.038
growth	Ldr99	4	Contig_4289_415	6	742	0	0	0	0	0	0	0	0	0	0	0	0	0	0	0
growth	Ldr99	4	Contig_647_450	6	747.7	0	0	0	0	0	0	0	0	0	0	0	0	0	0	0
growth	Ldr99	4	Contig_3980_104	6	766.4	0	0	0	0	0	0	0	0	0	0	0	0	0	0	0
growth	Ldr99	4	Contig_219_152	6	767.7	0	0	-0.019	0	0	0	0	0	0	0	0	0	-0.143	0	0
growth	Ldr99	4	AP2_1_267	6	767.9	-0.169	0	0	0	0	0.004	0	0	0	0	1.116	0	0	0	0
growth	Ldr99	4	Contig_2468_592	6	768.4	0	0.105	0	0	0	0	0.005	0	0	0	0	0.564	0	0	0
growth	Ldr99	4	Contig_3883_365	6	775	0	0	0	0	0	0	0	0	0	0	0	0	0	0	0
growth	Ldr99	4	Contig_3331_351	6	787.9	-0.202	0	0	0.291	0	0.007	0	0	0.06	0	1.965	0	0	6.924	0
growth	Ldr99	4	Contig_423_170	6	791.1	0	-0.219	0	0.019	0	0	0.025	0	0.004	0	0	1.783	0	-1.341	0
growth	Ldr99	4	Contig_2603_265	6	796.1	0	0	0	0.059	0	0	0	0	0.015	0	0	0	0	2.071	0
growth	Ldr99	4	Contig_3720_449	6	798.2	-0.13	-0.023	0	-0.056	0	0	0.003	0	0.006	0	-1.039	2.126	0	0.497	0
growth	Ldr99	4	C2C2_173	6	811.1	0	0	-0.06	-0.083	0	0	0	0.004	0.005	0	0	0	0.899	-0.211	0
growth	Ldr99	4	Contig_422_252	6	818.4	-0.29	0	0	0	0.268	0.073	0	0	0	0	4.8	0	0	0	-1.133
growth	Ldr99	4	Contig_950_149	6	824	0	0	-0.059	0.04	0	0	0	0	0.004	0	0	0	-0.709	1.51	0
growth	Ldr99	4	Contig_4096_434	6	829.9	0	-0.071	0	0	0.161	0	0.02	0	0	0	0	2.257	0	0	-3
growth	Ldr99	4	CCoAOMT_1_320	6	831.4	0.182	-0.232	0	0	-0.037	0.014	0.035	0	0	0	2.626	1.011	0	0	-4.409
growth	Ldr99	4	Contig_1661_129	6	837.2	0.229	0	0	0	-0.047	0.008	0	0	0	0	1.369	0	0	0	-1.34
growth	Ldr99	4	Contig_3158_202	6	840.3	0	0	0	0	0	0	0	0	0	0	0	0	0	0	0
growth	Ldr99	4	Contig_1634_563	6	848.7	0	0.268	-0.136	0	0	0	0.057	0	0	0	0	4.423	-0.998	0	0
growth	Ldr99	4	Contig_84_114	7	854	0	0	-0.146	0	0	0	0	0.012	0	0	0	0	2.677	0	0
growth	Ldr99	4	Contig_1063_299	7	869.6	0	-0.035	0.025	0	0	0	0.001	0	0	0	0	0.371	-0.663	0	0
growth	Ldr99	4	Contig_2542_373	7	871.6	0	0	-0.041	0	0	0	0	0	0	0	0	0	-0.189	0	0
growth	Ldr99	4	Contig_1694_396	7	880.2	0	0	0	0	0	0	0	0	0	0	0	0	0	0	0
growth	Ldr99	4	Contig_907_679	7	883.5	0	0	0	0	0	0	0	0	0	0	0	0	0	0	0
growth	Ldr99	4	Contig_727_633	7	897.9	0	0	0	0	0	0	0	0	0	0	0	0	0	0	0
growth	Ldr99	4	Contig_2988_278	7	904	0	0	0	0	0	0	0	0	0	0	0	0	0	0	0
growth	Ldr99	4	Contig_386_123	7	908.2	0	0.191	0	0	-0.019	0	0.052	0	0	0	0	3.64	0	0	-3.84
growth	Ldr99	4	C3H_2_432	7	913.8	0	0	0.157	0	0	0	0	0.015	0	0	0	0	3.423	0	0
growth	Ldr99	4	Contig_963_667	7	916.4	0	0	0	0	0	0	0	0	0	0	0	0	0	0	0
growth	Ldr99	4	Contig_2416_125	7	916.8	0	0.18	0	-0.039	0	0	0.013	0	0.009	0	0	1.345	0	-0.165	0
growth	Ldr99	4	Contig_812_196	7	921.2	0	0	0	-0.22	-0.054	0	0	0	0.043	0.012	0	0	0	4.461	0.804
growth	Ldr99	4	Contig_1353_361	7	924.3	0	0	-0.116	0	0	0	0	0.006	0	0	0	0	1.42	0	0
growth	Ldr99	4	Contig_2002_209	7	927.2	0.175	-0.12	0	0	0.256	0.011	0.016	0	0	0.048	0.748	-0.229	0	0	1.319
growth	Ldr99	4	Contig_404_418	7	928.6	-0.049	-0.155	0	-0.071	0	0.013	0.002	0	0	0	2.403	-2.31	0	-1.41	0
growth	Ldr99	4	Contig_1236_243	7	929.9	0	0.258	0	-0.157	0	0	0.074	0	0.012	0	0	2.747	0	-0.985	0
growth	Ldr99	4	4CL_2_799new	7	932.6	0	0	0	0	0	0	0	0	0	0	0	0	0	0	0
growth	Ldr99	4	Contig_941_250	7	945.5	0	0	-0.205	0	0.06	0	0	0.014	0	0	0	0	3.926	0	-0.238
growth	Ldr99	4	Contig_3647_131	7	959.5	0	0.034	0	0	0.116	0	0	0	0	0	0	0.503	0	0	-0.888
growth	Ldr99	4	Contig_3097_1287	8	964	0	0	0	0.036	0	0	0	0	0	0	0	0	0	-0.159	0
growth	Ldr99	4	Contig_89_211	8	966.5	0	0	0	0	0	0	0	0	0	0	0	0	0	0	0
growth	Ldr99	4	Contig_295_288	8	976	0	0	0	0	0.017	0	0	0	0	0	0.155	0	0	0	-0.436
growth	Ldr99	4	Contig_1167_147	8	992.2	0	0	0	0	0	0	0	0	0	0	0	0	0	0	0
growth	Ldr99	4	Contig_2563_426	8	1003.1	0	0	0	-0.129	0	0	0	0	0.006	0	0	0	0	1.059	0
growth	Ldr99	4	Contig_322_186	8	1006.5	0	0	0	0	0	0	0	0	0	0	0	0	0	0	0
growth	Ldr99	4	Contig_1782_345	8	1014	0.099	0.035	0	0	0	0	0.007	0	0	0	-0.375	1.389	0	0	0
growth	Ldr99	4	Contig_4017_465	8	1026.6	0.128	0	0	0	-0.302	0.03	0	0	0	0	2.294	0	0	0	-2.663
growth	Ldr99	4	Contig_196_227	8	1039.1	0	0	0	0	0	0	0	0	0	0	0	0	0	0	0
growth	Ldr99	4	Contig_3364_250	8	1042.4	0.01	0	0	0	0	0.002	0	0	0	0	0.42	0	0	0	0
growth	Ldr99	4	Contig_1588_244	8	1051.5	0.007	-0.007	0	0	0.005	0	0	0	0	0.002	-0.177	0.207	0	0	0.232
growth	Ldr99	4	Contig_2454_1179	8	1059.9	0	0	0.032	0	0.063	0	0	0	0	0.022	0	0	-0.743	0	2.427
growth	Ldr99	4	Contig_2298_522	8	1061.4	0	0	0	0	0.132	0	0	0	0	0.016	0	0	0	0	1.228
growth	Ldr99	4	Contig_1418_258	8	1068.1	0	0	0	0	0	0	0	0	0	0	0	0	0	0	0
growth	Ldr99	4	Contig_1099_518	8	1071.9	0	0	0	0	0	0	0	0	0	0	0	0	0	0	0
growth	Ldr99	4	Contig_389_154	9	1077	-0.298	0.087	-0.016	0	0	0.025	0.002	0.001	0	0	3.153	-2.969	0.011	0	0
growth	Ldr99	4	Contig_137_251	9	1093.2	0	0	0	0	0	0	0	0	0	0	0	0	0	0	0
growth	Ldr99	4	Contig_138_232	9	1113.2	0	0	-0.083	-0.011	0	0	0	0	0	0	0	0	-0.304	0.95	0
growth	Ldr99	4	Contig_3078_224	10	1118	0.075	0.018	0	0	0.086	0	0.001	0	0	0.006	-0.696	1.289	0	0	0.31
growth	Ldr99	4	Contig_995_512	10	1120	0	0	0	0.087	0	0	0	0	0.004	0	0	0	0	0.636	0
growth	Ldr99	4	Contig_1680_513	10	1121.1	0.095	0	0	0	0	0.008	0	0	0	0	0.559	0	0	0	0
growth	Ldr99	4	Contig_1052_531	10	1136	-0.016	-0.038	-0.099	0	0	0	0	0.001	0	0	0.07	-0.02	0.331	0	0
growth	Ldr99	4	Contig_1786_170	10	1146.6	0	-0.087	0.337	0	-0.236	0	0.011	0.047	0	0.005	0	1.838	10.017	0	-0.846
growth	Ldr99	4	Contig_1039_304	10	1150.4	0	-0.098	0	0	0	0	0.005	0	0	0	0	0.537	0	0	0
growth	Ldr99	4	Contig_1410_248	10	1153	0	0	0	0	0	0	0	0	0	0	0	0	0	0	0
growth	Ldr99	4	Contig_3274_933	10	1167	0.209	-0.085	0	0	-0.062	0.014	0	0	0	0	3.439	-3.225	0	0	-1.36
growth	Ldr99	4	Contig_2580_335	10	1168.3	0	0	0	0	0	0	0	0	0	0	0	0	0	0	0
growth	Ldr99	4	Contig_1619_612	10	1173.4	-0.017	0	0.067	0	0.15	0.001	0	0.002	0	0	0.339	0	0.221	0	-0.767
growth	Ldr99	4	Contig_92_262	10	1176	-0.044	0	0	0.105	0	0	0	0	0	0	-0.091	0	0	0.219	0
growth	Ldr99	4	Contig_725_198	10	1178	0.22	0	0	-0.177	0	0.005	0	0	0.015	0	1.643	0	0	1.18	0
growth	Ldr99	4	Contig_769_268	10	1179.1	-0.096	0	0	0	0	0.009	0	0	0	0	0.572	0	0	0	0
growth	Ldr99	4	Contig_17_331	10	1182.4	0	0	0	0	0	0	0	0	0	0	0	0	0	0	0
growth	Ldr99	4	Contig_99_149	10	1186	0	0	0	0	0	0	0	0	0	0	0	0	0	0	0
growth	Ldr99	4	Contig_1291_240	10	1187	-0.167	0.074	0	0.189	0	0	0.001	0	0	0	0.334	0.767	0	-0.918	0
growth	Ldr99	4	Contig_664_212	10	1190.7	0	0	0	0	0	0	0	0	0	0	0	0	0	0	0
growth	Ldr99	4	Contig_334_284	10	1199.1	-0.048	0	0.086	0	0	0	0	0.009	0	0	-0.077	0	2.087	0	0
growth	Ldr99	4	Contig_3130_332	10	1222.8	0	0	0	0	0	0	0	0	0	0	0	0	0	0	0
growth	Ldr99	4	Contig_2552_637	11	1228	0.076	0.042	0	0	0	0	0.009	0	0	0	-0.893	2.146	0	0	0
growth	Ldr99	4	Contig_4249_191	11	1237.9	-0.061	0	0	0	0	0	0	0	0	0	-0.18	0	0	0	0
growth	Ldr99	4	Contig_179_266	11	1250.4	0	0	-0.093	0.048	0	0	0	0	0	0	0	0	0.279	-0.406	0
growth	Ldr99	4	Contig_3879_276	11	1261.7	0	0	0	0.231	0	0	0	0	0.01	0	0	0	0.569	1.427	0
growth	Ldr99	4	Contig_2657_288	11	1271.4	0.104	-0.032	0	0	0	0	0	0	0	0	0.002	0.315	0	0	0
growth	Ldr99	4	Contig_2456_515	11	1272.9	0.233	0	0.015	0	-0.113	0.024	0	0.001	0	0	4.688	0	0.159	0	-1.927
growth	Ldr99	4	Contig_292_143	11	1274.6	0	0	-0.051	-0.04	0	0	0	0	0	0	0	0	-0.424	0.864	0
growth	Ldr99	4	Contig_1616_102	12	1280	0	0	0	0	0	0	0	0	0	0	0	0	0	0	0
growth	Ldr99	4	Contig_1703_137	12	1288.4	0	0	0	0	0	0	0	0	0	0	0	0	0	0	0
growth	Ldr99	4	Contig_1333_324	12	1289.6	0	0.028	-0.052	0	0	0	0	0	0	0	0	0.296	-0.555	0	0
growth	Ldr99	4	Contig_1578_311	12	1301.9	-0.2	0	-0.048	0	0	0.021	0	0	0	0	3.913	0	-0.522	0	0
growth	Ldr99	4	C4H_2_301	12	1315.2	-0.27	-0.112	0	0	-0.076	0.007	0.019	0	0	0.02	1.954	0.597	0	0	-0.585
growth	Ldr99	4	Contig_2592_233	12	1350.2	0	0.118	0	-0.147	0	0	0.029	0	0	0	0	3.075	0	-3.101	0
growth	Ldr99	4	Contig_280_142	12	1354	0	0	0	0	0	0	0	0	0	0	0	0	0	0	0
growth	Ldr99	4	Contig_1649_381	12	1357.7	0.006	0	0	0	0	0	0	0	0	0	-0.134	0	0	0	0
growth	Ldr99	4	Contig_2289_255	12	1358.5	0	0	0.078	-0.06	0	0	0	0	0.006	0	0	0	-0.027	0.875	0
growth	Ldr99	4	Contig_4183_247	12	1360.1	0.056	-0.119	0	-0.04	0	0	0.015	0	0.009	0	-1.611	3.476	0	-0.283	0
growth	Ldr99	4	Contig_342_375	12	1366.2	0	0	-0.01	0	0	0	0	0	0	0	0	0	-0.102	0	0
growth	Ldr99	4	Contig_3670_305	12	1373.3	0.416	-0.086	-0.008	0	0	0.049	0.002	0	0	0	6.203	0.183	-0.235	0	0
growth	Ldr99	4	Contig_73_431	12	1375.8	0	0	0	0.014	-0.065	0	0	0	0.002	0	0	0	0	0.326	-0.627
growth	Ldr99	4	Contig_52_235	12	1384.2	0	-0.066	0	-0.074	-0.046	0	0.001	0	0.006	0	0	0.087	0	0.672	-0.98
growth	Ldr99	4	Contig_68_595	13	1389	0	0.009	0.037	0	0	0	0	0.006	0	0	0	-0.074	1.425	0	0
growth	Ldr99	4	Contig_613_552	13	1391.1	0	0	0	0	0	0	0	0	0	0	0	0	0	0	0
growth	Ldr99	4	Contig_1522_299	13	1392.5	0	0	0	0	0	0	0	0	0	0	0	0	0	0	0
growth	Ldr99	4	Contig_3770_332	13	1398.2	0	0	0	-0.119	0	0	0	0	0.002	0	0	0	0	0.548	0
growth	Ldr99	4	Contig_1761_256	13	1406.1	-0.057	-0.092	0	0	0	0	0.025	0	0	0	-1.467	4.364	0	0	0
growth	Ldr99	4	Contig_2574_252	13	1416.4	0.082	0	0	-0.024	0	0	0	0	0	0	0.326	0	0	-0.426	0
growth	Ldr99	4	HCT_1_422	13	1418.1	0.104	-0.054	0	0	0	0	0.004	0	0	0	-0.505	1.415	0	0	0
growth	Ldr99	4	Contig_4337_621	13	1424.5	0	0	0	0	0	0	0	0	0	0	0	0	0	0	0
growth	Ldr99	4	Zn_1_3_221	13	1424.6	0	0	0.007	0	0	0	0	0	0	0	0	0	-0.078	0	0
growth	Ldr99	4	Contig_165_133	13	1425.6	0	0	0	0	0	0	0	0	0	0	0	0	0	0	0
growth	Ldr99	4	Contig_576_426	13	1426.1	0	0	-0.016	0	0	0	0	0	0	0	0	0	-0.115	0	0
growth	Ldr99	4	Contig_3620_322	13	1430	0	-0.219	0	0.003	0	0	0.016	0	0	0	0	0.554	0	-0.91	0
growth	Ldr99	4	Contig_556_520	13	1430.1	0	0	0	0	0	0	0	0	0	0	0	0	0	0	0
growth	Ldr99	4	Contig_230_792	13	1431	0	-0.127	0	0	-0.044	0	0.017	0	0	0	0	1.944	0	0	-2.743
growth	Ldr99	4	Contig_2500_415	13	1431.6	0	0	-0.03	0	0	0	0	0.004	0	0	0	0	0.964	0	0
growth	Ldr99	4	Contig_719_249	13	1432.5	0	0	-0.072	0.039	0	0	0	0.002	0	0	0	0	0.737	-1.097	0
growth	Ldr99	4	Contig_199_167	13	1433.9	0	0	0.141	0.039	0	0	0	0	0	0	0	0	-0.37	1.103	0
growth	Ldr99	4	Contig_4019_364	13	1435	0.07	-0.125	0	0	0	0	0.014	0	0	0	-0.511	2.424	0	0	0
growth	Ldr99	4	Contig_4216_318	13	1435	-0.1	0	0	0	-0.17	0.029	0	0	0	0	5.454	0	0	0	-1.488
growth	Ldr99	4	Contig_1225_215	13	1438	0	0.068	0	-0.028	-0.052	0	0.006	0	0.001	0	0	0.63	0	-0.447	-0.531
growth	Ldr99	4	Contig_2124_258	13	1445.9	-0.037	0.04	0	0	0.382	0.002	0.007	0	0	0.026	0.497	0.347	0	0	1.367
growth	Ldr99	4	Contig_1273_281	13	1446.7	0	0	0	0.036	-0.027	0	0	0	0.002	0.006	0	0	0	0.209	0.239
growth	Ldr99	4	Contig_28_365	13	1449.5	-0.2	-0.06	0.04	0	0	0.02	0.005	0	0	0	3.851	0.536	-0.92	0	0
growth	Ldr99	4	Contig_1383_396	13	1453	0	0	0.149	-0.014	0	0	0	0	0.003	0	0	0	0.258	0.855	0
growth	Ldr99	4	Contig_3389_814	13	1458.6	0	0	0	0	0	0	0	0	0	0	0	0	0	0	0
growth	Ldr99	4	Contig_2443_206	13	1460.9	0	0	0	0	-0.104	0	0	0	0	0.033	0	0	0	0	2.332
growth	Ldr99	4	Contig_2443_400	13	1462.8	0	0	0	0	0.104	0	0	0	0	0.033	0	0	0	0	2.332
growth	Ldr99	4	Contig_302_221	14	1468	0	0	-0.201	0	0	0	0	0.009	0	0	0	0	2.672	0	0
growth	Ldr99	4	Contig_1419_549	14	1490.4	-0.121	0	0.031	0	0	0.006	0	0.001	0	0	1.069	0	-0.846	0	0
growth	Ldr99	4	Contig_152_216	14	1496.5	0	0.132	0	0	0	0	0.019	0	0	0	0	0.648	0	0	0
growth	Ldr99	4	Contig_348_165	15	1501	0	0	0	0	0	0	0	0	0	0	0	0	0	0	0
growth	Ldr99	4	Contig_1341_226	15	1515.4	0	0	-0.113	-0.017	0	0	0	0	0	0	0	0	-0.474	1.153	0
growth	Ldr99	4	Contig_2118_393	15	1529.2	0	0	0	0	0	0	0	0	0	0	0	0	0	0	0
growth	Ldr99	4	Contig_679_239	15	1539.5	0	0	0.103	0.124	0	0	0	0.01	0.012	0	0	0	0.315	0.908	0
growth	Ldr99	4	Contig_605_491	16	1545	-0.184	0	0	0	0	0.007	0	0	0	0	1.585	0	0	0	0
growth	Ldr99	4	Contig_421_186	16	1551.2	0	-0.16	0	0.061	0	0	0.004	0	0.015	0	0	0.752	0	1.229	0
growth	Ldr99	4	Contig_3403_509	16	1554.3	0	0	0	0	0	0	0	0	0	0	0	0	0	0	0
growth	Ldr99	4	Contig_4229_373	16	1563	0	0	0	0	0.073	0	0	0	0	0	0	0	0	0	-0.63
growth	Ldr99	4	Contig_3370_370	16	1567.6	-0.091	0	0	0	0	0	0	0	0	0	-0.222	0	0	0	0
growth	Ldr99	4	Contig_1234_457	16	1577.5	-0.044	0	0	0	0.128	0	0	0	0	0.008	-0.271	0	0	0	1.113
growth	Ldr99	4	Contig_1811_219	16	1581.8	0	0	0.276	0.097	0	0	0	0.025	0	0	0	0	6.06	-0.527	0
growth	Ldr99	4	Contig_3545_658	16	1586.9	0	0	0	0	0	0	0	0	0	0	0	0	0	0	0
growth	Ldr99	4	Contig_839_121	16	1596	0	0	0	0	0	0	0	0	0	0	0	0	0	0	0
growth	Ldr99	4	Contig_2553_558	16	1596.4	-0.022	0	0	0	-0.108	0.002	0	0	0	0	0.578	0	0	0	-1.104
growth	Ldr99	4	WS0021_L13_301	17	1601	0	0	0	0.005	0.022	0	0	0	0	0.005	0	0	0	0.027	0.362
growth	Ldr99	4	Contig_2062_390	17	1602.8	0	-0.174	0	-0.022	0.028	0	0.015	0	0	0.007	0	1.631	0	-1.752	0.66
growth	Ldr99	4	Contig_1305_426	17	1604.4	0.316	0	0	0	0.133	0.033	0	0	0	0.012	6.74	0	0	0	1.283
resist	attack00	5	Contig_882_303	1	0	0.146	0	0.08	0	-0.109	0.012	0	0.004	0	0.003	0.712	0	-0.127	0	-0.212
resist	attack00	5	Contig_2616_222	1	2.8	0	0	0.026	0.041	0	0	0	0	0.001	0	0	0	0.064	0.112	0
resist	attack00	5	Contig_781_334	1	15.6	0	0.013	0	0	0	0	0	0	0	0	0	0.002	0	0	0
resist	attack00	5	Contig_2053_188	1	22.4	0	0	-0.073	0.14	0	0	0	0.01	0.003	0	0	0	1.211	-1.042	0
resist	attack00	5	Contig_998_455	1	29.8	0.066	0.174	0	-0.121	0	0.004	0.015	0	0.007	0	0.444	1.682	0	-1.241	0
resist	attack00	5	Contig_4345_202	1	38.3	0	-0.231	0	0.123	-0.111	0	0.052	0	0.004	0.001	0	7.663	0	0.782	-0.676
resist	attack00	5	Contig_39_490	1	40.5	0	0	0.052	0.015	0	0	0	0.002	0.001	0	0	0	0.434	-0.202	0
resist	attack00	5	Contig_4127_392	1	43.6	0	0.189	0.09	0	-0.1	0	0.025	0.007	0	0.013	0	3.547	-2.166	0	0.138
resist	attack00	5	Contig_2112_428	1	45.8	-0.037	0	-0.011	0	0	0	0	0.001	0	0	-0.037	0	0.177	0	0
resist	attack00	5	Contig_1506_365	1	51	0.053	0	0	0	0	0.001	0	0	0	0	0.089	0	0	0	0
resist	attack00	5	Contig_3244_220	1	62.1	0.214	-0.292	0	0	-0.012	0.025	0.069	0	0	0.001	1.228	3.304	0	0	-4.374
resist	attack00	5	Contig_1784_433	1	66.7	0	0	0	0	0	0	0	0	0	0	0	0	0	0	0
resist	attack00	5	Contig_175_663	1	69.9	0	0.042	0	0	0	0	0.001	0	0	0	0	0.176	0	0	0
resist	attack00	5	Contig_3756_195	1	71.6	0	0.063	0	0	-0.149	0	0.003	0	0	0.027	0	0.368	0	0	2.864
resist	attack00	5	ARF_1_905	1	77.2	0	0.042	0	0	0	0	0.001	0	0	0	0	0.176	0	0	0
resist	attack00	5	Contig_331_412	1	82.3	0	0	-0.141	-0.043	0	0	0	0.02	0	0	0	0	3.832	-3.913	0
resist	attack00	5	Contig_101_173	1	95.6	0	-0.04	0.007	0	0	0	0.004	0	0	0	0	0.5	-0.504	0	0
resist	attack00	5	Contig_2184_222	1	100	0	0	0	0	0	0	0	0	0	0	0	0	0	0	0
resist	attack00	5	Contig_1189_153	1	107.3	0	0	-0.066	0.048	0	0	0	0.004	0.001	0	0	0	0.524	-0.444	0
resist	attack00	5	Contig_300_214	1	123.3	0	0	0	0.03	0	0	0	0	0.003	0	0	0	0	0.328	0
resist	attack00	5	Contig_2669_290	1	127.8	0	0	0.084	-0.027	0	0	0	0.003	0.002	0	0	0	0.584	-0.244	0
resist	attack00	5	Contig_3302_195	1	129.3	0	0	0	0	0	0	0	0	0	0	0	0	0	0	0
resist	attack00	5	Contig_2220_286	1	131.7	0.019	-0.374	0	0	-0.108	0	0.063	0	0	0.007	0.011	4.891	0	0	0.351
resist	attack00	5	Contig_559_400	1	134	0	-0.18	0	0	0	0	0.035	0	0	0	0	5.057	0	0	0
resist	attack00	5	Contig_1115_151	1	141	0	0.156	0	0	0	0	0.028	0	0	0	0	4.054	0	0	0
resist	attack00	5	Contig_1450_156	2	146	0	0	0	0	0	0	0	0	0	0	0	0	0	0	0
resist	attack00	5	Contig_3820_361	2	162.6	0	0	0	0	0	0	0	0	0	0	0	0	0	0	0
resist	attack00	5	Contig_2576_467	2	186.2	0	0	0	0	0	0	0	0	0	0	0	0	0	0	0
resist	attack00	5	Contig_3178_288	2	194.8	-0.019	0	0	-0.064	0	0	0	0	0.007	0	0.039	0	0	1.237	0
resist	attack00	5	Contig_267_304	2	209.3	0	0	-0.086	0	0	0	0	0.008	0	0	0	0	1.473	0	0
resist	attack00	5	Contig_4217_258	2	221.6	-0.184	0.049	-0.068	0	0	0.018	0.001	0.004	0	0	1.935	-1.744	0.504	0	0
resist	attack00	5	Contig_4313_652	2	239.5	0	-0.077	0	-0.187	0	0	0.005	0	0.028	0	0	0.744	0	4.089	0
resist	attack00	5	Contig_256_362	2	240.7	0	0	0.007	-0.259	0	0	0	0	0.03	0	0	0	0.11	5.379	0
resist	attack00	5	Contig_689_278	2	241.9	0.012	0	0.029	0	-0.045	0	0	0	0	0	0.005	0	0.102	0	-0.003
resist	attack00	5	Contig_3089_800	2	247.1	0	0	-0.008	0.216	0	0	0	0	0.048	0	0	0	-0.005	8.438	0
resist	attack00	5	Contig_310_396	2	248.8	0.117	-0.099	0	-0.179	0	0.011	0.006	0	0.025	0	1.098	-0.312	0	3.736	0
resist	attack00	5	Contig_368_349	2	251.6	0	0	0	0	0	0	0	0	0	0	0	0	0	0	0
resist	attack00	5	Contig_2771_109	2	266.6	0	0	-0.038	-0.201	0	0	0	0.002	0.021	0	0	0	0.365	3.32	0
resist	attack00	5	Contig_938_179	2	272.2	0	0.281	0	-0.139	-0.185	0	0.048	0	0.011	0.025	0	6.912	0	0.851	0.847
resist	attack00	5	Contig_430_341	2	273.1	0	0	0.026	-0.096	0	0	0	0	0.009	0	0	0	0.082	1.481	0
resist	attack00	5	Contig_95_233	3	278	0	0	0	0	0	0	0	0	0	0	0	0	0	0	0
resist	attack00	5	Contig_1519_160	3	288	0	0	-0.021	-0.069	0	0	0	0.001	0.002	0	0	0	0.137	0.281	0
resist	attack00	5	Contig_126_147	3	292.5	0.116	-0.051	0	-0.166	0	0.014	0.001	0	0.013	0	1.504	-1.419	0	2.175	0
resist	attack00	5	Contig_2685_179	3	293.1	0	0.265	0	0	-0.016	0	0.069	0	0	0	0	5.884	0	0	-0.18
resist	attack00	5	Contig_164_406	3	295.2	-0.085	0	0	0	0.044	0.014	0	0	0	0.003	1.457	0	0	0	-1.086
resist	attack00	5	Contig_3427_384	3	298.5	0	0.123	0	0	0	0	0.017	0	0	0	0	2.727	0	0	0
resist	attack00	5	Contig_3490_177	3	314.9	0	0	0	0	0	0	0	0	0	0	0	0	0	0	0
resist	attack00	5	Contig_600_242	3	317.7	0	0	0	0	0	0	0	0	0	0	0	0	0	0	0
resist	attack00	5	Contig_2227_205	3	325.9	-0.18	0	0	0	0.147	0.051	0	0	0	0.027	5.294	0	0	0	3.164
resist	attack00	5	Contig_1308_173	3	335.8	0	0	0	0	0	0	0	0	0	0	0	0	0	0	0
resist	attack00	5	Contig_3369_677	3	343.4	0	0	0	0	0.112	0	0	0	0	0.024	0	0	0	0	2.848
resist	attack00	5	Contig_876_575	3	347.1	-0.081	0	0	0	0	0.01	0	0	0	0	0.557	0	0	0	0
resist	attack00	5	Contig_1783_520	3	351.3	0	0	0	0	0	0	0	0	0	0	0	0	0	0	0
resist	attack00	5	Contig_1514_189	3	358.1	0	0	0	0	0.002	0	0	0	0	0	0	0	0	0	-0.015
resist	attack00	5	Contig_2628_539	3	358.2	0	0	0	-0.043	0	0	0	0	0.002	0	0	0	0	0.288	0
resist	attack00	5	Contig_1402_447	3	361.6	0	0	0.076	0	0.07	0	0	0.006	0	0	0	0	1.133	0	-1.239
resist	attack00	5	Contig_396_358	3	365.5	0	0	0	-0.207	0	0	0	0	0.029	0	0	0	0	1.502	0
resist	attack00	5	Contig_551_250	3	370.9	0	0	0	0	0.06	0	0	0	0	0.003	0	0	0	0	0.32
resist	attack00	5	Contig_1893_259	3	373.2	0	0.074	0	0	0	0	0.008	0	0	0	0	1.335	0	0	0
resist	attack00	5	Contig_3420_415	3	382.7	0	-0.079	0	0	0	0	0.004	0	0	0	0	0.639	0	0	0
resist	attack00	5	Contig_842_216	3	390.9	0	0.054	0	0	0	0	0.004	0	0	0	0	0.611	0	0	0
resist	attack00	5	Contig_3383_366	3	392.7	0	0.049	0	0	-0.024	0	0.003	0	0	0	0	0.396	0	0	-0.567
resist	attack00	5	Contig_698_341	3	395	0	0	0	-0.081	0.048	0	0	0	0.009	0.001	0	0	0	1.511	-1.45
resist	attack00	5	Contig_459_198	3	415.9	0.022	0	-0.014	0	0	0	0	0.001	0	0	-0.107	0	0.25	0	0
resist	attack00	5	CCR_1_337	3	419.4	0	0	-0.018	-0.138	0	0	0	0.001	0.039	0	0	0	0.037	1.854	0
resist	attack00	5	Contig_711_306	3	422.6	0	0	0	0.041	0	0	0	0	0.002	0	0	0	0	0.455	0
resist	attack00	5	Contig_2101_274	3	422.6	0.016	0	0	0	0.135	0.002	0	0	0	0.007	0.157	0	0	0	0.244
resist	attack00	5	Contig_626_223	3	426.7	0.173	0	0	-0.164	0	0.031	0	0	0.016	0	3.406	0	0	-0.652	0
resist	attack00	5	Contig_598_170	3	432.5	0.033	0	0	0.034	0	0	0	0	0.001	0	-0.136	0	0	0.383	0
resist	attack00	5	Contig_343_405	3	436.4	0	0	0	0	0	0	0	0	0	0	0	0	0	0	0
resist	attack00	5	Contig_486_336	4	441	0	0	0	0.212	0	0	0	0	0.037	0	0	0	0	4.722	0
resist	attack00	5	Contig_1724_484	4	447	0	0	0	0.051	0	0	0	0	0.002	0	0	0	0	0.374	0
resist	attack00	5	Contig_3232_257	4	460.7	0	0	0	0	0	0	0	0	0	0	0	0	0	0	0
resist	attack00	5	Contig_1623_510	4	484.1	0	0	-0.207	0	0	0	0	0.044	0	0	0	0	8.406	0	0
resist	attack00	5	Contig_371_308	4	493	0	0	0	0	0	0	0	0	0	0	0	0	0	0	0
resist	attack00	5	Contig_1733_738	4	496.9	0.06	0	0	0	0	0.008	0	0	0	0	0.839	0	0	0	0
resist	attack00	5	Contig_4264_363	4	517	0	0	0.271	0	-0.239	0	0	0.049	0	0.025	0	0	6.577	0	1.757
resist	attack00	5	Contig_2079_440	4	523.5	0.083	0.142	0	0	0	0.003	0.018	0	0	0	0.328	2.27	0	0	0
resist	attack00	5	Contig_1128_394	4	533	0	0.234	0	-0.094	0.025	0	0.027	0	0.011	0.002	0	3.852	0	1.947	-1.774
resist	attack00	5	Contig_641_211	4	538.6	0	-0.068	0	0	0	0	0.007	0	0	0	0	1.135	0	0	0
resist	attack00	5	Contig_398_256	4	544.7	0	0	0	-0.171	0	0	0	0	0.036	0	0	0	0	6.306	0
resist	attack00	5	Contig_862_117	4	557.9	0	0.071	0	0.029	0	0	0.003	0	0	0	0	0.393	0	-0.326	0
resist	attack00	5	Contig_103_602	4	565.1	-0.054	0.089	0	-0.054	0	0.002	0.004	0	0.002	0	0.085	0.36	0	-0.36	0
resist	attack00	5	Contig_1318_285	4	582	0	0	-0.123	0	0	0	0	0.016	0	0	0	0	3.121	0	0
resist	attack00	5	Contig_3425_204	4	583.9	-0.06	0	0.062	0	0	0.001	0	0.003	0	0	0.103	0	0.272	0	0
resist	attack00	5	Contig_212_376	4	593.2	0	0	0	0	0	0	0	0	0	0	0	0	0	0	0
resist	attack00	5	Contig_1238_130	4	598	0	0	0	0	0	0	0	0	0	0	0	0	0	0	0
resist	attack00	5	Contig_3065_596	4	614.9	0	-0.048	0	0	0	0	0.004	0	0	0	0	0.57	0	0	0
resist	attack00	5	Contig_691_790	5	620	-0.011	0	0.022	0	0	0	0	0.001	0	0	-0.079	0	0.253	0	0
resist	attack00	5	Contig_177_378	5	623.5	0	-0.052	0	0	0	0	0.003	0	0	0	0	0.271	0	0	0
resist	attack00	5	Contig_2207_318	5	624.3	0	0	0	0	0.172	0	0	0	0	0.035	0	0	0	0	4.146
resist	attack00	5	MYB_1_295	5	627.7	-0.073	0	0	0.115	-0.199	0.008	0	0	0.01	0.029	0.717	0	0	1.102	1.575
resist	attack00	5	Contig_22_315	5	636.2	0.092	0.061	0	0	-0.169	0.001	0.005	0	0	0.018	0.094	0.645	0	0	1.382
resist	attack00	5	Contig_1391_333	5	649.4	0	0	0	0	0	0	0	0	0	0	0	0	0	0	0
resist	attack00	5	Contig_1229_570	5	651.2	-0.057	0	0	0	0	0.002	0	0	0	0	0.187	0	0	0	0
resist	attack00	5	Contig_3535_642	5	659	0	0	0	0	-0.118	0	0	0	0	0.012	0	0	0	0	1.384
resist	attack00	5	Contig_2715_617	5	663	-0.027	-0.204	0.062	0	0	0	0.025	0.004	0	0	-0.211	3.864	0.981	0	0
resist	attack00	5	Contig_4051_321	5	666.5	0	0	0	0	0	0	0	0	0	0	0	0	0	0	0
resist	attack00	5	Contig_710_285	5	672.8	-0.071	0	0.287	0	-0.117	0.001	0	0.039	0	0.026	0.129	0	7.202	0	3.079
resist	attack00	5	Contig_183_273	5	674.1	0	0	0	-0.027	0.162	0	0	0	0	0.027	0	0	0	-0.039	3.183
resist	attack00	5	Contig_1435_455	5	676	-0.047	-0.238	0	0	0	0	0.051	0	0	0	0.004	7.294	0	0	0
resist	attack00	5	Contig_2344_388	5	677	0	0.141	0	0.092	-0.182	0	0.017	0	0.001	0.035	0	2.463	0	-2.363	4.034
resist	attack00	5	Contig_1384_384	5	681.6	0	0	0	0	-0.035	0	0	0	0	0.005	0	0	0	0	0.6
resist	attack00	5	WRKY_1_709	5	688.9	0	0	0	0	0.159	0	0	0	0	0.022	0	0	0	0	2.65
resist	attack00	5	Contig_4170_604	5	704.3	0.005	-0.109	0	0	0	0	0.009	0	0	0	-0.037	1.58	0	0	0
resist	attack00	5	Contig_3914_248	5	706.7	0	0.043	0	-0.147	0	0	0.004	0	0.021	0	0	0.289	0	1.793	0
resist	attack00	5	Contig_2429_148	5	709.2	0	0	0	0	-0.029	0	0	0	0	0	0	0	0	0	-0.026
resist	attack00	5	Contig_2276_316	5	721.4	0	0	0	0	0	0	0	0	0	0	0	0	0	0	0
resist	attack00	5	Contig_3574_316	5	736.5	0	0	0	0	0.021	0	0	0	0	0	0	0	0	0	-0.057
resist	attack00	5	Contig_4289_415	6	742	0	0	0	0	0	0	0	0	0	0	0	0	0	0	0
resist	attack00	5	Contig_647_450	6	747.7	0	0	0	0	0	0	0	0	0	0	0	0	0	0	0
resist	attack00	5	Contig_3980_104	6	766.4	0	0	0	0	0	0	0	0	0	0	0	0	0	0	0
resist	attack00	5	Contig_219_152	6	767.7	0	0	-0.057	0	0	0	0	0.003	0	0	0	0	0.55	0	0
resist	attack00	5	AP2_1_267	6	767.9	0.026	0	0	0	0	0.003	0	0	0	0	0.276	0	0	0	0
resist	attack00	5	Contig_2468_592	6	768.4	0	-0.009	0	0	0	0	0	0	0	0	0	0.054	0	0	0
resist	attack00	5	Contig_3883_365	6	775	0	0	0	0	0	0	0	0	0	0	0	0	0	0	0
resist	attack00	5	Contig_3331_351	6	787.9	0.011	0	0	0.025	0	0	0	0	0	0	0.032	0	0	-0.033	0
resist	attack00	5	Contig_423_170	6	791.1	0	-0.065	0	-0.015	0	0	0.004	0	0	0	0	0.273	0	-0.424	0
resist	attack00	5	Contig_2603_265	6	796.1	0	0	0	0.044	0	0	0	0	0.002	0	0	0	0	0.422	0
resist	attack00	5	Contig_3720_449	6	798.2	-0.065	-0.086	0	-0.021	0	0.006	0.009	0	0.002	0	0.628	0.706	0	-0.997	0
resist	attack00	5	C2C2_173	6	811.1	0	0	-0.027	-0.081	0	0	0	0.001	0.004	0	0	0	0.116	0.568	0
resist	attack00	5	Contig_422_252	6	818.4	0.049	0	0	0	0.181	0.009	0	0	0	0.018	0.478	0	0	0	0.439
resist	attack00	5	Contig_950_149	6	824	0	0	0.006	0.019	0	0	0	0	0.003	0	0	0	0.008	0.141	0
resist	attack00	5	Contig_4096_434	6	829.9	0	-0.207	0	0	0.178	0	0.051	0	0	0.031	0	7.237	0	0	3.628
resist	attack00	5	CCoAOMT_1_320	6	831.4	-0.017	-0.249	0	0	0.081	0.001	0.046	0	0	0.012	0.135	6.514	0	0	1.257
resist	attack00	5	Contig_1661_129	6	837.2	0.074	0	0	0	0.261	0.006	0	0	0	0.053	0.364	0	0	0	3.306
resist	attack00	5	Contig_3158_202	6	840.3	0	0	0	0	0	0	0	0	0	0	0	0	0	0	0
resist	attack00	5	Contig_1634_563	6	848.7	0	0.383	0.018	0	0	0	0.073	0	0	0	0	4.761	0.046	0	0
resist	attack00	5	Contig_84_114	7	854	0	0	0.128	0	0	0	0	0.008	0	0	0	0	1.598	0	0
resist	attack00	5	Contig_1063_299	7	869.6	0	-0.057	0.048	0	0	0	0.004	0	0	0	0	0.623	-0.651	0	0
resist	attack00	5	Contig_2542_373	7	871.6	0	0	-0.004	0	0	0	0	0	0	0	0	0	0.004	0	0
resist	attack00	5	Contig_1694_396	7	880.2	0	0	0	0	0	0	0	0	0	0	0	0	0	0	0
resist	attack00	5	Contig_907_679	7	883.5	0	0	0	0	0	0	0	0	0	0	0	0	0	0	0
resist	attack00	5	Contig_727_633	7	897.9	0	0	0	0	0	0	0	0	0	0	0	0	0	0	0
resist	attack00	5	Contig_2988_278	7	904	0	0	0	0	0	0	0	0	0	0	0	0	0	0	0
resist	attack00	5	Contig_386_123	7	908.2	0	0.156	0	0	0.244	0	0.032	0	0	0.04	0	2.094	0	0	0.638
resist	attack00	5	C3H_2_432	7	913.8	0	0	-0.001	0	0	0	0	0	0	0	0	0	0.004	0	0
resist	attack00	5	Contig_963_667	7	916.4	0	0	0	0	0	0	0	0	0	0	0	0	0	0	0
resist	attack00	5	Contig_2416_125	7	916.8	0	0.097	0	0.089	0	0	0.003	0	0.004	0	0	0.475	0	0.632	0
resist	attack00	5	Contig_812_196	7	921.2	0	0	0	0.113	-0.262	0	0	0	0.024	0.032	0	0	0	2.468	1.264
resist	attack00	5	Contig_1353_361	7	924.3	0	0	0.029	0	0	0	0	0.001	0	0	0	0	0.24	0	0
resist	attack00	5	Contig_2002_209	7	927.2	-0.244	-0.091	0	0	-0.148	0.029	0.004	0	0	0.012	1.434	-1.133	0	0	0.314
resist	attack00	5	Contig_404_418	7	928.6	-0.087	-0.114	0	0.079	0	0.008	0.005	0	0.009	0	0.873	-0.208	0	0.904	0
resist	attack00	5	Contig_1236_243	7	929.9	0	0.014	0	0.085	0	0	0	0	0.007	0	0	-0.003	0	1.25	0
resist	attack00	5	4CL_2_799new	7	932.6	0	0	0	0	0	0	0	0	0	0	0	0	0	0	0
resist	attack00	5	Contig_941_250	7	945.5	0	0	-0.129	0	0.139	0	0	0.019	0	0	0	0	3.648	0	-4.039
resist	attack00	5	Contig_3647_131	7	959.5	0	0.108	0	0	-0.091	0	0.01	0	0	0.024	0	0.784	0	0	0.372
resist	attack00	5	Contig_3097_1287	8	964	0	0	0	-0.071	0	0	0	0	0.006	0	0	0	0	1.087	0
resist	attack00	5	Contig_89_211	8	966.5	0	0	0	0	0	0	0	0	0	0	0	0	0	0	0
resist	attack00	5	Contig_295_288	8	976	-0.057	0	0	0	-0.117	0	0	0	0	0.017	-0.106	0	0	0	2.139
resist	attack00	5	Contig_1167_147	8	992.2	0	0	0	0	0	0	0	0	0	0	0	0	0	0	0
resist	attack00	5	Contig_2563_426	8	1003.1	0	0	0	-0.024	0	0	0	0	0	0	0	0	0	0.083	0
resist	attack00	5	Contig_322_186	8	1006.5	0	0	0	0	0	0	0	0	0	0	0	0	0	0	0
resist	attack00	5	Contig_1782_345	8	1014	0.042	0.011	0	0	0	0.001	0.001	0	0	0	-0.015	0.126	0	0	0
resist	attack00	5	Contig_4017_465	8	1026.6	0.044	0	0	0	-0.11	0	0	0	0	0.005	-0.008	0	0	0	0.336
resist	attack00	5	Contig_196_227	8	1039.1	0	0	0	0	0	0	0	0	0	0	0	0	0	0	0
resist	attack00	5	Contig_3364_250	8	1042.4	0.031	0	0	0	0	0.003	0	0	0	0	0.354	0	0	0	0
resist	attack00	5	Contig_1588_244	8	1051.5	-0.013	0.045	0	0	0.02	0.001	0.003	0	0	0.001	0.122	0.207	0	0	-0.215
resist	attack00	5	Contig_2454_1179	8	1059.9	0	0	-0.144	0	-0.008	0	0	0.018	0	0	0	0	3.476	0	-3.524
resist	attack00	5	Contig_2298_522	8	1061.4	0	0	0	0	0.007	0	0	0	0	0	0	0	0	0	-0.037
resist	attack00	5	Contig_1418_258	8	1068.1	0	0	0	0	0	0	0	0	0	0	0	0	0	0	0
resist	attack00	5	Contig_1099_518	8	1071.9	0	0	0	0	0	0	0	0	0	0	0	0	0	0	0
resist	attack00	5	Contig_389_154	9	1077	0.286	0.162	-0.084	0	0	0.044	0.011	0.003	0	0	2.538	-1.778	-0.166	0	0
resist	attack00	5	Contig_137_251	9	1093.2	0	0	0	0	0	0	0	0	0	0	0	0	0	0	0
resist	attack00	5	Contig_138_232	9	1113.2	0	0	0.093	0.112	0	0	0	0.008	0.015	0	0	0	1.542	1.42	0
resist	attack00	5	Contig_3078_224	10	1118	-0.097	-0.006	0	0	0.152	0.006	0	0	0	0.016	0.655	-0.606	0	0	1.856
resist	attack00	5	Contig_995_512	10	1120	0	0	0	-0.002	0	0	0	0	0	0	0	0	0	0.002	0
resist	attack00	5	Contig_1680_513	10	1121.1	-0.086	0	0	0	0	0.019	0	0	0	0	0.895	0	0	0	0
resist	attack00	5	Contig_1052_531	10	1136	0.016	-0.077	0.052	0	0	0	0.006	0	0	0	-0.116	0.814	-0.629	0	0
resist	attack00	5	Contig_1786_170	10	1146.6	0	-0.004	0.051	0	-0.118	0	0	0.003	0	0.003	0	0.044	0.554	0	-0.245
resist	attack00	5	Contig_1039_304	10	1150.4	0	-0.069	0	0	0	0	0.004	0	0	0	0	0.511	0	0	0
resist	attack00	5	Contig_1410_248	10	1153	0	0	0	0	0	0	0	0	0	0	0	0	0	0	0
resist	attack00	5	Contig_3274_933	10	1167	-0.005	0.016	0	0	0.011	0	0.001	0	0	0	0.028	0.076	0	0	-0.059
resist	attack00	5	Contig_2580_335	10	1168.3	0	0	0	0	0	0	0	0	0	0	0	0	0	0	0
resist	attack00	5	Contig_1619_612	10	1173.4	0.079	0	-0.022	0	0.129	0.012	0	0	0	0.003	1.225	0	-1.179	0	0.279
resist	attack00	5	Contig_92_262	10	1176	-0.034	0	0	0.129	0	0.001	0	0	0.002	0	0.133	0	0	0.06	0
resist	attack00	5	Contig_725_198	10	1178	-0.13	0	0	-0.019	0	0.022	0	0	0	0	2.293	0	0	-2.352	0
resist	attack00	5	Contig_769_268	10	1179.1	-0.208	0	0	0	0	0.029	0	0	0	0	1.467	0	0	0	0
resist	attack00	5	Contig_17_331	10	1182.4	0	0	0	0	0	0	0	0	0	0	0	0	0	0	0
resist	attack00	5	Contig_99_149	10	1186	0	0	0	0	0	0	0	0	0	0	0	0	0	0	0
resist	attack00	5	Contig_1291_240	10	1187	0.048	-0.134	0	0.001	0	0.004	0.027	0	0	0	0.212	1.54	0	-1.764	0
resist	attack00	5	Contig_664_212	10	1190.7	0	0	0	0	0	0	0	0	0	0	0	0	0	0	0
resist	attack00	5	Contig_334_284	10	1199.1	-0.34	0	0.111	0	0	0.07	0	0.009	0	0	7.553	0	1.813	0	0
resist	attack00	5	Contig_3130_332	10	1222.8	0	0	0	0	0	0	0	0	0	0	0	0	0	0	0
resist	attack00	5	Contig_2552_637	11	1228	-0.047	0.07	0	0	0	0.006	0.008	0	0	0	0.621	0.497	0	0	0
resist	attack00	5	Contig_4249_191	11	1237.9	0.047	0	0	0	0	0.006	0	0	0	0	0.627	0	0	0	0
resist	attack00	5	Contig_179_266	11	1250.4	0	0	-0.022	-0.059	0	0	0	0	0.002	0	0	0	-0.039	0.476	0
resist	attack00	5	Contig_3879_276	11	1261.7	0	0	-0.025	0.088	0	0	0	0	0	0	0	0	0.051	0.152	0
resist	attack00	5	Contig_2657_288	11	1271.4	-0.081	0.029	0	0	0	0.01	0.002	0	0	0	0.555	-0.307	0	0	0
resist	attack00	5	Contig_2456_515	11	1272.9	0.028	0	-0.058	0	0.025	0	0	0	0	0.003	-0.08	0	0.158	0	0.292
resist	attack00	5	Contig_292_143	11	1274.6	0	0	0.02	-0.003	0	0	0	0	0	0	0	0	0.047	-0.068	0
resist	attack00	5	Contig_1616_102	12	1280	0	0	0	0	0	0	0	0	0	0	0	0	0	0	0
resist	attack00	5	Contig_1703_137	12	1288.4	0	0	0	0	0	0	0	0	0	0	0	0	0	0	0
resist	attack00	5	Contig_1333_324	12	1289.6	0	-0.054	0.081	0	0	0	0.003	0.01	0	0	0	0.229	0.856	0	0
resist	attack00	5	Contig_1578_311	12	1301.9	0.001	0	-0.04	0	0	0	0	0.001	0	0	0.003	0	0.257	0	0
resist	attack00	5	C4H_2_301	12	1315.2	0.02	-0.145	0	0	-0.129	0	0.015	0	0	0.013	-0.057	2.15	0	0	-0.61
resist	attack00	5	Contig_2592_233	12	1350.2	0	0.052	0	0.058	0	0	0.003	0	0.003	0	0	0.477	0	0.107	0
resist	attack00	5	Contig_280_142	12	1354	0	0	0	0	0	0	0	0	0	0	0	0	0	0	0
resist	attack00	5	Contig_1649_381	12	1357.7	-0.115	0	0	0	0	0.011	0	0	0	0	1.15	0	0	0	0
resist	attack00	5	Contig_2289_255	12	1358.5	0	0	0.001	0.01	0	0	0	0	0	0	0	0	0.008	-0.012	0
resist	attack00	5	Contig_4183_247	12	1360.1	-0.042	-0.098	0	0.006	0	0.003	0.005	0	0	0	0.38	0.369	0	-0.764	0
resist	attack00	5	Contig_342_375	12	1366.2	0	0	-0.035	0	0	0	0	0.001	0	0	0	0	0.194	0	0
resist	attack00	5	Contig_3670_305	12	1373.3	0.111	-0.197	-0.031	0	0	0.007	0.018	0.002	0	0	0.398	0.75	-0.867	0	0
resist	attack00	5	Contig_73_431	12	1375.8	0	0	0	0.002	0.005	0	0	0	0	0	0	0	0	0.001	-0.005
resist	attack00	5	Contig_52_235	12	1384.2	0	-0.019	0	0.026	0.052	0	0	0	0	0.001	0	0.092	0	-0.219	0.289
resist	attack00	5	Contig_68_595	13	1389	0	-0.005	-0.011	0	0	0	0	0	0	0	0	0.019	-0.028	0	0
resist	attack00	5	Contig_613_552	13	1391.1	0	0	0	0	0	0	0	0	0	0	0	0	0	0	0
resist	attack00	5	Contig_1522_299	13	1392.5	0	0	0	0	0	0	0	0	0	0	0	0	0	0	0
resist	attack00	5	Contig_3770_332	13	1398.2	0	0	0	-0.052	0	0	0	0	0.002	0	0	0	0	0.408	0
resist	attack00	5	Contig_1761_256	13	1406.1	0.044	-0.26	0	0	0	0.005	0.068	0	0	0	0.539	9.158	0	0	0
resist	attack00	5	Contig_2574_252	13	1416.4	0.041	0	0	0.006	0	0.001	0	0	0	0	0.125	0	0	-0.085	0
resist	attack00	5	HCT_1_422	13	1418.1	0.011	-0.168	0	0	0	0.001	0.024	0	0	0	0.082	3.331	0	0	0
resist	attack00	5	Contig_4337_621	13	1424.5	0	0	0	0	0	0	0	0	0	0	0	0	0	0	0
resist	attack00	5	Zn_1_3_221	13	1424.6	0	0	-0.081	0	0	0	0	0.008	0	0	0	0	1.55	0	0
resist	attack00	5	Contig_165_133	13	1425.6	0	0	0	0	0	0	0	0	0	0	0	0	0	0	0
resist	attack00	5	Contig_576_426	13	1426.1	0	0	0.048	0	0	0	0	0.003	0	0	0	0	0.589	0	0
resist	attack00	5	Contig_3620_322	13	1430	0	-0.091	0	0.014	0	0	0.004	0	0.001	0	0	0.278	0	-0.172	0
resist	attack00	5	Contig_556_520	13	1430.1	0	0	0	0	0	0	0	0	0	0	0	0	0	0	0
resist	attack00	5	Contig_230_792	13	1431	0	-0.15	0	0	0.056	0	0.019	0	0	0.005	0	2.715	0	0	-2.135
resist	attack00	5	Contig_2500_415	13	1431.6	0	0	-0.078	0	0	0	0	0.007	0	0	0	0	1.372	0	0
resist	attack00	5	Contig_719_249	13	1432.5	0	0	-0.072	-0.064	0	0	0	0.005	0.005	0	0	0	0.948	-0.092	0
resist	attack00	5	Contig_199_167	13	1433.9	0	0	0.018	0.04	0	0	0	0	0	0	0	0	0.117	-0.183	0
resist	attack00	5	Contig_4019_364	13	1435	0.017	-0.129	0	0	0	0	0.014	0	0	0	-0.084	2.135	0	0	0
resist	attack00	5	Contig_4216_318	13	1435	0.051	0	0	0	0.01	0.001	0	0	0	0	0.088	0	0	0	-0.011
resist	attack00	5	Contig_1225_215	13	1438	0	0.105	0	-0.061	0.081	0	0.008	0	0.002	0.002	0	1.155	0	-0.761	-0.091
resist	attack00	5	Contig_2124_258	13	1445.9	0.139	0.165	0	0	0.158	0.041	0.039	0	0	0.002	1.994	0.558	0	0	-2.289
resist	attack00	5	Contig_1273_281	13	1446.7	0	0	0	0.064	-0.052	0	0	0	0.005	0.001	0	0	0	0.943	-0.782
resist	attack00	5	Contig_28_365	13	1449.5	-0.092	-0.158	-0.073	0	0	0.01	0.021	0.002	0	0	1.013	1.978	-2.637	0	0
resist	attack00	5	Contig_1383_396	13	1453	0	0	0.036	-0.088	0	0	0	0.001	0.016	0	0	0	0.088	2.8	0
resist	attack00	5	Contig_3389_814	13	1458.6	0	0	0	0	0	0	0	0	0	0	0	0	0	0	0
resist	attack00	5	Contig_2443_206	13	1460.9	0	0	0	0	-0.009	0	0	0	0	0.001	0	0	0	0	0.121
resist	attack00	5	Contig_2443_400	13	1462.8	0	0	0	0	0.009	0	0	0	0	0.001	0	0	0	0	0.121
resist	attack00	5	Contig_302_221	14	1468	0	0	-0.159	0	0	0	0	0.028	0	0	0	0	5.264	0	0
resist	attack00	5	Contig_1419_549	14	1490.4	-0.142	0	0.072	0	0	0.006	0	0.009	0	0	0.655	0	1.024	0	0
resist	attack00	5	Contig_152_216	14	1496.5	0	-0.043	0	0	0	0	0.002	0	0	0	0	0.167	0	0	0
resist	attack00	5	Contig_348_165	15	1501	0	0	0	0	0	0	0	0	0	0	0	0	0	0	0
resist	attack00	5	Contig_1341_226	15	1515.4	0	0	-0.028	0.096	0	0	0	0	0.011	0	0	0	-0.167	2.019	0
resist	attack00	5	Contig_2118_393	15	1529.2	0	0	0	0	0	0	0	0	0	0	0	0	0	0	0
resist	attack00	5	Contig_679_239	15	1539.5	0	0	0.081	-0.022	0	0	0	0.003	0.002	0	0	0	0.195	0.034	0
resist	attack00	5	Contig_605_491	16	1545	-0.148	0	0	0	0	0.019	0	0	0	0	2.025	0	0	0	0
resist	attack00	5	Contig_421_186	16	1551.2	0	-0.065	0	0.042	0	0	0	0	0.002	0	0	0.356	0	-0.139	0
resist	attack00	5	Contig_3403_509	16	1554.3	0	0	0	0	0	0	0	0	0	0	0	0	0	0	0
resist	attack00	5	Contig_4229_373	16	1563	0	0	0	0	-0.123	0	0	0	0	0.018	0	0	0	0	2.134
resist	attack00	5	Contig_3370_370	16	1567.6	-0.269	0	0	0	0	0.069	0	0	0	0	7.295	0	0	0	0
resist	attack00	5	Contig_1234_457	16	1577.5	-0.174	0	0	0	0.028	0.024	0	0	0	0.003	2.898	0	0	0	-2.704
resist	attack00	5	Contig_1811_219	16	1581.8	0	0	0.022	0.072	0	0	0	0.001	0	0	0	0	0.178	-0.061	0
resist	attack00	5	Contig_3545_658	16	1586.9	0	0	0	0	0	0	0	0	0	0	0	0	0	0	0
resist	attack00	5	Contig_839_121	16	1596	0	0	0	0	0	0	0	0	0	0	0	0	0	0	0
resist	attack00	5	Contig_2553_558	16	1596.4	0.102	0	0	0	-0.17	0.004	0	0	0	0.017	0.261	0	0	0	0.63
resist	attack00	5	WS0021_L13_301	17	1601	0	0	0	0.125	-0.201	0	0	0	0.025	0.033	0	0	0	2.524	1.353
resist	attack00	5	Contig_2062_390	17	1602.8	0	-0.087	0	0.096	-0.195	0	0.003	0	0.012	0.031	0	0.41	0	1.761	1.417
resist	attack00	5	Contig_1305_426	17	1604.4	0.19	0	0	0	-0.09	0.046	0	0	0	0.018	4.766	0	0	0	2.106
resist	attack01	6	Contig_882_303	1	0	-0.459	0	0.261	0	-0.252	0.142	0	0.047	0	0.037	8.06	0	5.015	0	3.939
resist	attack01	6	Contig_2616_222	1	2.8	0	0	-0.119	0.042	0	0	0	0.006	0.002	0	0	0	1.103	-0.474	0
resist	attack01	6	Contig_781_334	1	15.6	0	-0.019	0	0	0	0	0	0	0	0	0	0.009	0	0	0
resist	attack01	6	Contig_2053_188	1	22.4	0	0	-0.003	0.077	0	0	0	0	0.001	0	0	0	0.005	0.081	0
resist	attack01	6	Contig_998_455	1	29.8	0.021	0.023	0	0.017	0	0	0.001	0	0	0	-0.19	0.341	0	-0.13	0
resist	attack01	6	Contig_4345_202	1	38.3	0	-0.043	0	0.051	-0.05	0	0.003	0	0	0.002	0	0.497	0	-0.612	0.288
resist	attack01	6	Contig_39_490	1	40.5	0	0	0.102	-0.083	0	0	0	0.002	0.001	0	0	0	0.508	-0.186	0
resist	attack01	6	Contig_4127_392	1	43.6	0	-0.017	0.129	0	0.099	0	0	0.007	0	0.007	0	0.054	1.155	0	-0.438
resist	attack01	6	Contig_2112_428	1	45.8	0.022	0	-0.147	0	0	0.002	0	0.016	0	0	0.25	0	2.573	0	0
resist	attack01	6	Contig_1506_365	1	51	-0.039	0	0	0	0	0.001	0	0	0	0	0.122	0	0	0	0
resist	attack01	6	Contig_3244_220	1	62.1	0.013	0.141	0	0	0.043	0	0.016	0	0	0.003	0.006	1.119	0	0	-0.79
resist	attack01	6	Contig_1784_433	1	66.7	0	0	0	0	0	0	0	0	0	0	0	0	0	0	0
resist	attack01	6	Contig_175_663	1	69.9	0	0.08	0	0	0	0	0.01	0	0	0	0	1.466	0	0	0
resist	attack01	6	Contig_3756_195	1	71.6	0	0.089	0	0	0.1	0	0.012	0	0	0.008	0	1.802	0	0	-0.928
resist	attack01	6	ARF_1_905	1	77.2	0	0.048	0	0	0	0	0.004	0	0	0	0	0.629	0	0	0
resist	attack01	6	Contig_331_412	1	82.3	0	0	0.054	0.126	0	0	0	0.003	0.01	0	0	0	0.51	1.451	0
resist	attack01	6	Contig_101_173	1	95.6	0	-0.026	0.07	0	0	0	0	0.003	0	0	0	0.018	0.488	0	0
resist	attack01	6	Contig_2184_222	1	100	0	0	0	0	0	0	0	0	0	0	0	0	0	0	0
resist	attack01	6	Contig_1189_153	1	107.3	0	0	-0.053	0.094	0	0	0	0	0.004	0	0	0	0.073	0.569	0
resist	attack01	6	Contig_300_214	1	123.3	0	0	0	0.103	0	0	0	0	0.016	0	0	0	0	2.081	0
resist	attack01	6	Contig_2669_290	1	127.8	0	0	-0.044	-0.004	0	0	0	0	0	0	0	0	-0.017	0.104	0
resist	attack01	6	Contig_3302_195	1	129.3	0	0	0	0	0	0	0	0	0	0	0	0	0	0	0
resist	attack01	6	Contig_2220_286	1	131.7	-0.113	-0.216	0	0	-0.178	0.006	0.021	0	0	0.019	0.373	1.273	0	0	-0.657
resist	attack01	6	Contig_559_400	1	134	0	-0.028	0	0	0	0	0	0	0	0	0	0.03	0	0	0
resist	attack01	6	Contig_1115_151	1	141	0	0.051	0	0	0	0	0.002	0	0	0	0	0.236	0	0	0
resist	attack01	6	Contig_1450_156	2	146	0	0	0	0	0	0	0	0	0	0	0	0	0	0	0
resist	attack01	6	Contig_3820_361	2	162.6	0	0	0	0	0	0	0	0	0	0	0	0	0	0	0
resist	attack01	6	Contig_2576_467	2	186.2	0	0	0	0	0	0	0	0	0	0	0	0	0	0	0
resist	attack01	6	Contig_3178_288	2	194.8	0.132	0	0	-0.099	0	0.007	0	0	0.008	0	0.836	0	0	0.688	0
resist	attack01	6	Contig_267_304	2	209.3	0	0	-0.01	0	0	0	0	0	0	0	0	0	-0.028	0	0
resist	attack01	6	Contig_4217_258	2	221.6	-0.147	-0.184	0.141	0	0	0.013	0.018	0.014	0	0	1.468	1.205	-0.143	0	0
resist	attack01	6	Contig_4313_652	2	239.5	0	-0.021	0	-0.022	0	0	0.001	0	0	0	0	0.128	0	-0.06	0
resist	attack01	6	Contig_256_362	2	240.7	0	0	-0.124	0.043	0	0	0	0.013	0.003	0	0	0	2.194	-1.703	0
resist	attack01	6	Contig_689_278	2	241.9	0.016	0	-0.137	0	0.033	0	0	0.013	0	0.002	-0.101	0	2.349	0	-1.992
resist	attack01	6	Contig_3089_800	2	247.1	0	0	0.12	-0.079	0	0	0	0.015	0.005	0	0	0	2.68	-1.8	0
resist	attack01	6	Contig_310_396	2	248.8	-0.035	-0.093	0	0.127	0	0.005	0.009	0	0.003	0	0.538	0.774	0	-0.669	0
resist	attack01	6	Contig_368_349	2	251.6	0	0	0	0	0	0	0	0	0	0	0	0	0	0	0
resist	attack01	6	Contig_2771_109	2	266.6	0	0	0.217	0.018	0	0	0	0.018	0.001	0	0	0	3.246	-2.894	0
resist	attack01	6	Contig_938_179	2	272.2	0	0.004	0	0.288	0.131	0	0	0	0.037	0.02	0	0.001	0	2.898	-1.774
resist	attack01	6	Contig_430_341	2	273.1	0	0	-0.179	-0.017	0	0	0	0.027	0.001	0	0	0	4.765	0.263	0
resist	attack01	6	Contig_95_233	3	278	0	0	0	0	0	0	0	0	0	0	0	0	0	0	0
resist	attack01	6	Contig_1519_160	3	288	0	0	-0.098	0.028	0	0	0	0.015	0.002	0	0	0	2.603	-2.292	0
resist	attack01	6	Contig_126_147	3	292.5	-0.237	-0.01	0	0.039	0	0.025	0	0	0.003	0	2.75	-2.676	0	0.462	0
resist	attack01	6	Contig_2685_179	3	293.1	0	0.183	0	0	-0.015	0	0.028	0	0	0	0	1.922	0	0	-1.903
resist	attack01	6	Contig_164_406	3	295.2	0.059	0	0	0	-0.049	0.005	0	0	0	0.001	0.537	0	0	0	-0.413
resist	attack01	6	Contig_3427_384	3	298.5	0	0.133	0	0	0	0	0.019	0	0	0	0	2.624	0	0	0
resist	attack01	6	Contig_3490_177	3	314.9	0	0	0	0	0	0	0	0	0	0	0	0	0	0	0
resist	attack01	6	Contig_600_242	3	317.7	0	0	0	0	0	0	0	0	0	0	0	0	0	0	0
resist	attack01	6	Contig_2227_205	3	325.9	0.04	0	0	0	-0.012	0.003	0	0	0	0	0.29	0	0	0	-0.312
resist	attack01	6	Contig_1308_173	3	335.8	0	0	0	0	0	0	0	0	0	0	0	0	0	0	0
resist	attack01	6	Contig_3369_677	3	343.4	0	0	0	0	-0.016	0	0	0	0	0	0	0	0	0	0.015
resist	attack01	6	Contig_876_575	3	347.1	-0.086	0	0	0	0	0	0	0	0	0	0.055	0	0	0	0
resist	attack01	6	Contig_1783_520	3	351.3	0	0	0	0	0	0	0	0	0	0	0	0	0	0	0
resist	attack01	6	Contig_1514_189	3	358.1	0	0	0	0	-0.037	0	0	0	0	0.002	0	0	0	0	0.224
resist	attack01	6	Contig_2628_539	3	358.2	0	0	0	0.18	0	0	0	0	0.026	0	0	0	0	4.923	0
resist	attack01	6	Contig_1402_447	3	361.6	0	0	0.052	0	-0.029	0	0	0.005	0	0.002	0	0	0.857	0	-0.654
resist	attack01	6	Contig_396_358	3	365.5	0	0	0	0.08	0	0	0	0	0.011	0	0	0	0	0.564	0
resist	attack01	6	Contig_551_250	3	370.9	0	0	0	0	0.002	0	0	0	0	0	0	0	0	0	-0.001
resist	attack01	6	Contig_1893_259	3	373.2	0	0.01	0	0	0	0	0	0	0	0	0	-0.011	0	0	0
resist	attack01	6	Contig_3420_415	3	382.7	0	0.033	0	0	0	0	0	0	0	0	0	0.078	0	0	0
resist	attack01	6	Contig_842_216	3	390.9	0	-0.031	0	0	0	0	0.001	0	0	0	0	0.077	0	0	0
resist	attack01	6	Contig_3383_366	3	392.7	0	-0.011	0	0	-0.049	0	0	0	0	0.002	0	0.055	0	0	0.154
resist	attack01	6	Contig_698_341	3	395	0	0	0	-0.017	0.138	0	0	0	0.001	0.018	0	0	0	0.09	1.886
resist	attack01	6	Contig_459_198	3	415.9	0.197	0	0.036	0	0	0.021	0	0.001	0	0	2.354	0	-2.165	0	0
resist	attack01	6	CCR_1_337	3	419.4	0	0	-0.074	0.112	0	0	0	0	0.006	0	0	0	-0.125	0.566	0
resist	attack01	6	Contig_711_306	3	422.6	0	0	0	-0.027	0	0	0	0	0	0	0	0	0	-0.001	0
resist	attack01	6	Contig_2101_274	3	422.6	0.164	0	0	0	0.088	0.046	0	0	0	0.005	2.731	0	0	0	-2.494
resist	attack01	6	Contig_626_223	3	426.7	-0.247	0	0	0.032	0	0.036	0	0	0.001	0	4.004	0	0	0.274	0
resist	attack01	6	Contig_598_170	3	432.5	-0.256	0	0	-0.031	0	0.036	0	0	0	0	4.066	0	0	0	0
resist	attack01	6	Contig_343_405	3	436.4	0	0	0	0	0	0	0	0	0	0	0	0	0	0	0
resist	attack01	6	Contig_486_336	4	441	0	0	0	0.136	0	0	0	0	0.015	0	0	0	0	2.046	0
resist	attack01	6	Contig_1724_484	4	447	0	0	0	0.129	0	0	0	0	0.021	0	0	0	0	3.953	0
resist	attack01	6	Contig_3232_257	4	460.7	0	0	0	0	0	0	0	0	0	0	0	0	0	0	0
resist	attack01	6	Contig_1623_510	4	484.1	0	0	0.083	0	0	0	0	0.005	0	0	0	0	0.969	0	0
resist	attack01	6	Contig_371_308	4	493	0	0	0	0	0	0	0	0	0	0	0	0	0	0	0
resist	attack01	6	Contig_1733_738	4	496.9	0.054	0	0	0	0	0.003	0	0	0	0	0.174	0	0	0	0
resist	attack01	6	Contig_4264_363	4	517	0	0	-0.039	0	0.153	0	0	0.001	0	0.011	0	0	0.137	0	0.502
resist	attack01	6	Contig_2079_440	4	523.5	0.02	0.083	0	0	0	0	0.007	0	0	0	-0.291	1.283	0	0	0
resist	attack01	6	Contig_1128_394	4	533	0	-0.102	0	0.202	0.029	0	0.008	0	0.02	0.001	0	1.185	0	2.603	-3.701
resist	attack01	6	Contig_641_211	4	538.6	0	-0.051	0	0	0	0	0.002	0	0	0	0	0.27	0	0	0
resist	attack01	6	Contig_398_256	4	544.7	0	0	0	0.064	0	0	0	0	0.008	0	0	0	0	1.249	0
resist	attack01	6	Contig_862_117	4	557.9	0	0.099	0	-0.073	0	0	0.009	0	0.001	0	0	1.326	0	-1.14	0
resist	attack01	6	Contig_103_602	4	565.1	-0.084	0.118	0	-0.084	0	0.003	0.018	0	0.003	0	0.196	1.225	0	-1.225	0
resist	attack01	6	Contig_1318_285	4	582	0	0	-0.027	0	0	0	0	0	0	0	0	0	0.017	0	0
resist	attack01	6	Contig_3425_204	4	583.9	0.149	0	-0.035	0	0	0.025	0	0.001	0	0	2.798	0	-2.648	0	0
resist	attack01	6	Contig_212_376	4	593.2	0	0	0	0	0	0	0	0	0	0	0	0	0	0	0
resist	attack01	6	Contig_1238_130	4	598	0	0	0	0	0	0	0	0	0	0	0	0	0	0	0
resist	attack01	6	Contig_3065_596	4	614.9	0	-0.026	0	0	0	0	0	0	0	0	0	0.037	0	0	0
resist	attack01	6	Contig_691_790	5	620	0.066	0	-0.078	0	0	0.008	0	0.006	0	0	0.915	0	0.103	0	0
resist	attack01	6	Contig_177_378	5	623.5	0	0.121	0	0	0	0	0.023	0	0	0	0	1.798	0	0	0
resist	attack01	6	Contig_2207_318	5	624.3	0	0	0	0	-0.078	0	0	0	0	0.005	0	0	0	0	0.552
resist	attack01	6	MYB_1_295	5	627.7	0.045	0	0	0.188	0.088	0.005	0	0	0.019	0.003	0.663	0	0	2.979	-3.292
resist	attack01	6	Contig_22_315	5	636.2	0.075	-0.054	0	0	-0.067	0	0.004	0	0	0.001	-0.049	0.685	0	0	-0.475
resist	attack01	6	Contig_1391_333	5	649.4	0	0	0	0	0	0	0	0	0	0	0	0	0	0	0
resist	attack01	6	Contig_1229_570	5	651.2	0.154	0	0	0	0	0.024	0	0	0	0	2.644	0	0	0	0
resist	attack01	6	Contig_3535_642	5	659	0	0	0	0	0.079	0	0	0	0	0.009	0	0	0	0	0.993
resist	attack01	6	Contig_2715_617	5	663	-0.118	-0.114	0.003	0	0	0.003	0.009	0	0	0	0.369	0.914	-1.248	0	0
resist	attack01	6	Contig_4051_321	5	666.5	0	0	0	0	0	0	0	0	0	0	0	0	0	0	0
resist	attack01	6	Contig_710_285	5	672.8	-0.043	0	0.051	0	0.07	0	0	0.002	0	0.001	-0.07	0	0.549	0	-0.348
resist	attack01	6	Contig_183_273	5	674.1	0	0	0	-0.006	-0.008	0	0	0	0	0	0	0	0	-0.039	0.076
resist	attack01	6	Contig_1435_455	5	676	-0.036	-0.086	0	0	0	0	0.008	0	0	0	-0.42	1.603	0	0	0
resist	attack01	6	Contig_2344_388	5	677	0	0.059	0	0.011	0.024	0	0.002	0	0	0.001	0	0.251	0	-0.326	0.171
resist	attack01	6	Contig_1384_384	5	681.6	0	0	0	0	0.064	0	0	0	0	0.004	0	0	0	0	0.419
resist	attack01	6	WRKY_1_709	5	688.9	0	0	0	0	-0.066	0	0	0	0	0.007	0	0	0	0	0.752
resist	attack01	6	Contig_4170_604	5	704.3	0.038	0.018	0	0	0	0.003	0	0	0	0	0.288	-0.371	0	0	0
resist	attack01	6	Contig_3914_248	5	706.7	0	-0.069	0	0.142	0	0	0.006	0	0.015	0	0	0.391	0	1.251	0
resist	attack01	6	Contig_2429_148	5	709.2	0	0	0	0	-0.08	0	0	0	0	0.006	0	0	0	0	0.65
resist	attack01	6	Contig_2276_316	5	721.4	0	0	0	0	0	0	0	0	0	0	0	0	0	0	0
resist	attack01	6	Contig_3574_316	5	736.5	0	0	0	0	-0.09	0	0	0	0	0.01	0	0	0	0	1.124
resist	attack01	6	Contig_4289_415	6	742	0	0	0	0	0	0	0	0	0	0	0	0	0	0	0
resist	attack01	6	Contig_647_450	6	747.7	0	0	0	0	0	0	0	0	0	0	0	0	0	0	0
resist	attack01	6	Contig_3980_104	6	766.4	0	0	0	0	0	0	0	0	0	0	0	0	0	0	0
resist	attack01	6	Contig_219_152	6	767.7	0	0	0.086	0	0	0	0	0.005	0	0	0	0	0.917	0	0
resist	attack01	6	AP2_1_267	6	767.9	-0.009	0	0	0	0	0	0	0	0	0	0.033	0	0	0	0
resist	attack01	6	Contig_2468_592	6	768.4	0	0.1	0	0	0	0	0.013	0	0	0	0	1.939	0	0	0
resist	attack01	6	Contig_3883_365	6	775	0	0	0	0	0	0	0	0	0	0	0	0	0	0	0
resist	attack01	6	Contig_3331_351	6	787.9	0.075	0	0	0.012	0	0	0	0	0	0	0.007	0	0	0.118	0
resist	attack01	6	Contig_423_170	6	791.1	0	-0.15	0	-0.144	0	0	0.025	0	0.008	0	0	1.79	0	-0.833	0
resist	attack01	6	Contig_2603_265	6	796.1	0	0	0	-0.015	0	0	0	0	0.001	0	0	0	0	0.176	0
resist	attack01	6	Contig_3720_449	6	798.2	0.159	-0.034	0	0.078	0	0.015	0.001	0	0.003	0	1.635	-1.485	0	0.505	0
resist	attack01	6	C2C2_173	6	811.1	0	0	0.15	0.042	0	0	0	0.012	0.003	0	0	0	2.024	-1.482	0
resist	attack01	6	Contig_422_252	6	818.4	-0.359	0	0	0	0.069	0.09	0	0	0	0.003	5.446	0	0	0	0.216
resist	attack01	6	Contig_950_149	6	824	0	0	-0.001	-0.033	0	0	0	0	0	0	0	0	0.043	-0.065	0
resist	attack01	6	Contig_4096_434	6	829.9	0	-0.029	0	0	0.075	0	0	0	0	0.005	0	0.019	0	0	0.584
resist	attack01	6	CCoAOMT_1_320	6	831.4	0.281	0.028	0	0	0.08	0.043	0	0	0	0.008	4.821	0.151	0	0	0.772
resist	attack01	6	Contig_1661_129	6	837.2	-0.082	0	0	0	0.022	0	0	0	0	0.001	0.03	0	0	0	0.107
resist	attack01	6	Contig_3158_202	6	840.3	0	0	0	0	0	0	0	0	0	0	0	0	0	0	0
resist	attack01	6	Contig_1634_563	6	848.7	0	0.063	-0.05	0	0	0	0.002	0.006	0	0	0	0.129	0.631	0	0
resist	attack01	6	Contig_84_114	7	854	0	0	0.074	0	0	0	0	0.002	0	0	0	0	0.288	0	0
resist	attack01	6	Contig_1063_299	7	869.6	0	0.126	-0.035	0	0	0	0.015	0	0	0	0	1.803	-2.031	0	0
resist	attack01	6	Contig_2542_373	7	871.6	0	0	0.001	0	0	0	0	0	0	0	0	0	0	0	0
resist	attack01	6	Contig_1694_396	7	880.2	0	0	0	0	0	0	0	0	0	0	0	0	0	0	0
resist	attack01	6	Contig_907_679	7	883.5	0	0	0	0	0	0	0	0	0	0	0	0	0	0	0
resist	attack01	6	Contig_727_633	7	897.9	0	0	0	0	0	0	0	0	0	0	0	0	0	0	0
resist	attack01	6	Contig_2988_278	7	904	0	0	0	0	0	0	0	0	0	0	0	0	0	0	0
resist	attack01	6	Contig_386_123	7	908.2	0	-0.038	0	0	-0.071	0	0.002	0	0	0.005	0	0.119	0	0	0.142
resist	attack01	6	C3H_2_432	7	913.8	0	0	-0.074	0	0	0	0	0.004	0	0	0	0	0.674	0	0
resist	attack01	6	Contig_963_667	7	916.4	0	0	0	0	0	0	0	0	0	0	0	0	0	0	0
resist	attack01	6	Contig_2416_125	7	916.8	0	-0.078	0	-0.128	0	0	0.003	0	0.009	0	0	0.51	0	1.114	0
resist	attack01	6	Contig_812_196	7	921.2	0	0	0	-0.269	0.03	0	0	0	0.032	0.003	0	0	0	3.623	-3.263
resist	attack01	6	Contig_1353_361	7	924.3	0	0	0.139	0	0	0	0	0.018	0	0	0	0	3.097	0	0
resist	attack01	6	Contig_2002_209	7	927.2	0.182	0.198	0	0	0.066	0.013	0.018	0	0	0.002	0.801	0.623	0	0	-1.301
resist	attack01	6	Contig_404_418	7	928.6	-0.084	-0.007	0	-0.053	0	0	0	0	0.003	0	0.056	-0.003	0	0.534	0
resist	attack01	6	Contig_1236_243	7	929.9	0	-0.168	0	-0.055	0	0	0.013	0	0.004	0	0	1.016	0	-0.299	0
resist	attack01	6	4CL_2_799new	7	932.6	0	0	0	0	0	0	0	0	0	0	0	0	0	0	0
resist	attack01	6	Contig_941_250	7	945.5	0	0	0.102	0	0.008	0	0	0.006	0	0	0	0	1.006	0	-1
resist	attack01	6	Contig_3647_131	7	959.5	0	0.221	0	0	0.069	0	0.057	0	0	0.002	0	4.478	0	0	0.074
resist	attack01	6	Contig_3097_1287	8	964	0	0	0	0.119	0	0	0	0	0.02	0	0	0	0	3.779	0
resist	attack01	6	Contig_89_211	8	966.5	0	0	0	0	0	0	0	0	0	0	0	0	0	0	0
resist	attack01	6	Contig_295_288	8	976	-0.108	0	0	0	0.083	0.014	0	0	0	0.005	1.501	0	0	0	-0.967
resist	attack01	6	Contig_1167_147	8	992.2	0	0	0	0	0	0	0	0	0	0	0	0	0	0	0
resist	attack01	6	Contig_2563_426	8	1003.1	0	0	0	-0.044	0	0	0	0	0.004	0	0	0	0	0.78	0
resist	attack01	6	Contig_322_186	8	1006.5	0	0	0	0	0	0	0	0	0	0	0	0	0	0	0
resist	attack01	6	Contig_1782_345	8	1014	-0.222	-0.075	0	0	0	0.049	0.009	0	0	0	5.174	1.263	0	0	0
resist	attack01	6	Contig_4017_465	8	1026.6	0.023	0	0	0	0.044	0	0	0	0	0.004	-0.138	0	0	0	0.365
resist	attack01	6	Contig_196_227	8	1039.1	0	0	0	0	0	0	0	0	0	0	0	0	0	0	0
resist	attack01	6	Contig_3364_250	8	1042.4	-0.093	0	0	0	0	0.012	0	0	0	0	1.274	0	0	0	0
resist	attack01	6	Contig_1588_244	8	1051.5	0.059	0.014	0	0	0.087	0.005	0	0	0	0.011	0.577	-0.664	0	0	1.313
resist	attack01	6	Contig_2454_1179	8	1059.9	0	0	0.045	0	0.058	0	0	0.006	0	0.008	0	0	1.047	0	-0.236
resist	attack01	6	Contig_2298_522	8	1061.4	0	0	0	0	0.088	0	0	0	0	0.008	0	0	0	0	0.819
resist	attack01	6	Contig_1418_258	8	1068.1	0	0	0	0	0	0	0	0	0	0	0	0	0	0	0
resist	attack01	6	Contig_1099_518	8	1071.9	0	0	0	0	0	0	0	0	0	0	0	0	0	0	0
resist	attack01	6	Contig_389_154	9	1077	0.227	0.009	0.021	0	0	0.03	0	0	0	0	1.502	-1.5	0.03	0	0
resist	attack01	6	Contig_137_251	9	1093.2	0	0	0	0	0	0	0	0	0	0	0	0	0	0	0
resist	attack01	6	Contig_138_232	9	1113.2	0	0	0.01	0.015	0	0	0	0	0.001	0	0	0	-0.088	0.282	0
resist	attack01	6	Contig_3078_224	10	1118	0.131	-0.015	0	0	0.093	0.038	0	0	0	0.009	4.17	-0.052	0	0	0.991
resist	attack01	6	Contig_995_512	10	1120	0	0	0	-0.069	0	0	0	0	0.005	0	0	0	0	0.89	0
resist	attack01	6	Contig_1680_513	10	1121.1	0.045	0	0	0	0	0	0	0	0	0	-0.081	0	0	0	0
resist	attack01	6	Contig_1052_531	10	1136	-0.002	0.149	-0.054	0	0	0	0.016	0.003	0	0	0.036	2.134	-1.674	0	0
resist	attack01	6	Contig_1786_170	10	1146.6	0	-0.034	-0.099	0	-0.048	0	0.002	0.002	0	0	0	0.405	0.064	0	-0.475
resist	attack01	6	Contig_1039_304	10	1150.4	0	-0.032	0	0	0	0	0.002	0	0	0	0	0.317	0	0	0
resist	attack01	6	Contig_1410_248	10	1153	0	0	0	0	0	0	0	0	0	0	0	0	0	0	0
resist	attack01	6	Contig_3274_933	10	1167	-0.05	-0.006	0	0	0.01	0.002	0	0	0	0	0.281	-0.248	0	0	0.014
resist	attack01	6	Contig_2580_335	10	1168.3	0	0	0	0	0	0	0	0	0	0	0	0	0	0	0
resist	attack01	6	Contig_1619_612	10	1173.4	-0.067	0	0.205	0	-0.123	0	0	0.026	0	0.016	-0.051	0	2.853	0	-1.025
resist	attack01	6	Contig_92_262	10	1176	-0.131	0	0	0.017	0	0.045	0	0	0	0	2.271	0	0	-2.308	0
resist	attack01	6	Contig_725_198	10	1178	-0.189	0	0	0.114	0	0.017	0	0	0.012	0	1.877	0	0	0.393	0
resist	attack01	6	Contig_769_268	10	1179.1	-0.018	0	0	0	0	0	0	0	0	0	-0.042	0	0	0	0
resist	attack01	6	Contig_17_331	10	1182.4	0	0	0	0	0	0	0	0	0	0	0	0	0	0	0
resist	attack01	6	Contig_99_149	10	1186	0	0	0	0	0	0	0	0	0	0	0	0	0	0	0
resist	attack01	6	Contig_1291_240	10	1187	0.243	0.044	0	0.113	0	0.043	0.003	0	0.014	0	2.262	-1.986	0	0.496	0
resist	attack01	6	Contig_664_212	10	1190.7	0	0	0	0	0	0	0	0	0	0	0	0	0	0	0
resist	attack01	6	Contig_334_284	10	1199.1	-0.173	0	-0.004	0	0	0.019	0	0	0	0	2.141	0	-2.117	0	0
resist	attack01	6	Contig_3130_332	10	1222.8	0	0	0	0	0	0	0	0	0	0	0	0	0	0	0
resist	attack01	6	Contig_2552_637	11	1228	0.011	-0.07	0	0	0	0	0.008	0	0	0	0.032	1.134	0	0	0
resist	attack01	6	Contig_4249_191	11	1237.9	0.026	0	0	0	0	0	0	0	0	0	0.041	0	0	0	0
resist	attack01	6	Contig_179_266	11	1250.4	0	0	0.018	0.062	0	0	0	0	0.003	0	0	0	-0.203	0.838	0
resist	attack01	6	Contig_3879_276	11	1261.7	0	0	-0.058	0.065	0	0	0	0.002	0.003	0	0	0	0.406	0.241	0
resist	attack01	6	Contig_2657_288	11	1271.4	-0.122	-0.003	0	0	0	0.005	0	0	0	0	0.36	-0.258	0	0	0
resist	attack01	6	Contig_2456_515	11	1272.9	0.105	0	0.023	0	-0.1	0	0	0.001	0	0.003	0.15	0	0.087	0	0.234
resist	attack01	6	Contig_292_143	11	1274.6	0	0	-0.063	-0.012	0	0	0	0.007	0	0	0	0	1.189	-1.295	0
resist	attack01	6	Contig_1616_102	12	1280	0	0	0	0	0	0	0	0	0	0	0	0	0	0	0
resist	attack01	6	Contig_1703_137	12	1288.4	0	0	0	0	0	0	0	0	0	0	0	0	0	0	0
resist	attack01	6	Contig_1333_324	12	1289.6	0	-0.156	-0.074	0	0	0	0.013	0.014	0	0	0	1.004	0.357	0	0
resist	attack01	6	Contig_1578_311	12	1301.9	-0.105	0	0.117	0	0	0.001	0	0.015	0	0	0.125	0	2.617	0	0
resist	attack01	6	C4H_2_301	12	1315.2	0.087	0.095	0	0	0	0	0.007	0	0	0	0.003	1.032	0	0	-1.003
resist	attack01	6	Contig_2592_233	12	1350.2	0	-0.153	0	-0.082	0	0	0.016	0	0.007	0	0	2.384	0	-0.989	0
resist	attack01	6	Contig_280_142	12	1354	0	0	0	0	0	0	0	0	0	0	0	0	0	0	0
resist	attack01	6	Contig_1649_381	12	1357.7	-0.021	0	0	0	0	0	0	0	0	0	-0.146	0	0	0	0
resist	attack01	6	Contig_2289_255	12	1358.5	0	0	0.167	-0.055	0	0	0	0.018	0.004	0	0	0	2.13	-1.621	0
resist	attack01	6	Contig_4183_247	12	1360.1	-0.115	0.072	0	-0.012	0	0	0.005	0	0	0	-0.458	1.406	0	-0.805	0
resist	attack01	6	Contig_342_375	12	1366.2	0	0	0.01	0	0	0	0	0	0	0	0	0	-0.026	0	0
resist	attack01	6	Contig_3670_305	12	1373.3	0.028	-0.126	-0.016	0	0	0	0.007	0	0	0	0.025	0.448	-0.452	0	0
resist	attack01	6	Contig_73_431	12	1375.8	0	0	0	0.089	-0.144	0	0	0	0.004	0.017	0	0	0	0.719	1.191
resist	attack01	6	Contig_52_235	12	1384.2	0	0.128	0	-0.045	0.131	0	0.009	0	0.004	0.013	0	1.232	0	-0.452	0.637
resist	attack01	6	Contig_68_595	13	1389	0	-0.05	-0.056	0	0	0	0	0.006	0	0	0	0.051	1.046	0	0
resist	attack01	6	Contig_613_552	13	1391.1	0	0	0	0	0	0	0	0	0	0	0	0	0	0	0
resist	attack01	6	Contig_1522_299	13	1392.5	0	0	0	0	0	0	0	0	0	0	0	0	0	0	0
resist	attack01	6	Contig_3770_332	13	1398.2	0	0	0	-0.071	0	0	0	0	0.008	0	0	0	0	1.522	0
resist	attack01	6	Contig_1761_256	13	1406.1	0.089	-0.086	0	0	0	0.006	0.005	0	0	0	0.682	0.207	0	0	0
resist	attack01	6	Contig_2574_252	13	1416.4	0.034	0	0	0.012	0	0.005	0	0	0	0	0.508	0	0	-0.509	0
resist	attack01	6	HCT_1_422	13	1418.1	-0.13	-0.067	0	0	0	0.005	0.005	0	0	0	0.629	0.14	0	0	0
resist	attack01	6	Contig_4337_621	13	1424.5	0	0	0	0	0	0	0	0	0	0	0	0	0	0	0
resist	attack01	6	Zn_1_3_221	13	1424.6	0	0	-0.025	0	0	0	0	0	0	0	0	0	0.02	0	0
resist	attack01	6	Contig_165_133	13	1425.6	0	0	0	0	0	0	0	0	0	0	0	0	0	0	0
resist	attack01	6	Contig_576_426	13	1426.1	0	0	0.013	0	0	0	0	0	0	0	0	0	-0.012	0	0
resist	attack01	6	Contig_3620_322	13	1430	0	-0.033	0	0.198	0	0	0.001	0	0.036	0	0	0.076	0	4.585	0
resist	attack01	6	Contig_556_520	13	1430.1	0	0	0	0	0	0	0	0	0	0	0	0	0	0	0
resist	attack01	6	Contig_230_792	13	1431	0	-0.021	0	0	-0.13	0	0.001	0	0	0.016	0	0.177	0	0	1.536
resist	attack01	6	Contig_2500_415	13	1431.6	0	0	-0.002	0	0	0	0	0	0	0	0	0	-0.01	0	0
resist	attack01	6	Contig_719_249	13	1432.5	0	0	0.025	0.092	0	0	0	0	0.013	0	0	0	-0.127	2.53	0
resist	attack01	6	Contig_199_167	13	1433.9	0	0	-0.006	-0.141	0	0	0	0	0.023	0	0	0	-0.035	4.449	0
resist	attack01	6	Contig_4019_364	13	1435	0.003	-0.006	0	0	0	0	0	0	0	0	0.007	0.028	0	0	0
resist	attack01	6	Contig_4216_318	13	1435	-0.1	0	0	0	-0.008	0.009	0	0	0	0	1.032	0	0	0	-1.044
resist	attack01	6	Contig_1225_215	13	1438	0	0.012	0	0.265	-0.097	0	0	0	0.058	0.005	0	-0.045	0	11.095	0.492
resist	attack01	6	Contig_2124_258	13	1445.9	-0.218	-0.049	0	0	0.148	0.027	0.003	0	0	0.01	1.635	-1.369	0	0	0.891
resist	attack01	6	Contig_1273_281	13	1446.7	0	0	0	-0.057	-0.063	0	0	0	0.001	0.002	0	0	0	0.297	-0.057
resist	attack01	6	Contig_28_365	13	1449.5	-0.009	-0.166	0.094	0	0	0	0.029	0.005	0	0	0.03	4.211	0.784	0	0
resist	attack01	6	Contig_1383_396	13	1453	0	0	-0.035	0.086	0	0	0	0	0	0	0	0	0.176	0.042	0
resist	attack01	6	Contig_3389_814	13	1458.6	0	0	0	0	0	0	0	0	0	0	0	0	0	0	0
resist	attack01	6	Contig_2443_206	13	1460.9	0	0	0	0	-0.041	0	0	0	0	0.003	0	0	0	0	0.29
resist	attack01	6	Contig_2443_400	13	1462.8	0	0	0	0	0.041	0	0	0	0	0.003	0	0	0	0	0.29
resist	attack01	6	Contig_302_221	14	1468	0	0	0.042	0	0	0	0	0.001	0	0	0	0	0.119	0	0
resist	attack01	6	Contig_1419_549	14	1490.4	0.163	0	-0.086	0	0	0.026	0	0.011	0	0	2.862	0	-1.006	0	0
resist	attack01	6	Contig_152_216	14	1496.5	0	0.087	0	0	0	0	0.012	0	0	0	0	0.927	0	0	0
resist	attack01	6	Contig_348_165	15	1501	0	0	0	0	0	0	0	0	0	0	0	0	0	0	0
resist	attack01	6	Contig_1341_226	15	1515.4	0	0	0.011	0.148	0	0	0	0	0.022	0	0	0	-0.167	4.344	0
resist	attack01	6	Contig_2118_393	15	1529.2	0	0	0	0	0	0	0	0	0	0	0	0	0	0	0
resist	attack01	6	Contig_679_239	15	1539.5	0	0	0.102	-0.122	0	0	0	0.006	0.015	0	0	0	0.307	1.317	0
resist	attack01	6	Contig_605_491	16	1545	0.031	0	0	0	0	0.001	0	0	0	0	0.076	0	0	0	0
resist	attack01	6	Contig_421_186	16	1551.2	0	0.045	0	0.112	0	0	0.002	0	0.009	0	0	0.295	0	1.422	0
resist	attack01	6	Contig_3403_509	16	1554.3	0	0	0	0	0	0	0	0	0	0	0	0	0	0	0
resist	attack01	6	Contig_4229_373	16	1563	0	0	0	0	0.208	0	0	0	0	0.04	0	0	0	0	4.367
resist	attack01	6	Contig_3370_370	16	1567.6	0.109	0	0	0	0	0.011	0	0	0	0	1.255	0	0	0	0
resist	attack01	6	Contig_1234_457	16	1577.5	0.063	0	0	0	0.091	0.003	0	0	0	0.009	0.377	0	0	0	0.121
resist	attack01	6	Contig_1811_219	16	1581.8	0	0	0.076	0.129	0	0	0	0.001	0.01	0	0	0	0.197	1.639	0
resist	attack01	6	Contig_3545_658	16	1586.9	0	0	0	0	0	0	0	0	0	0	0	0	0	0	0
resist	attack01	6	Contig_839_121	16	1596	0	0	0	0	0	0	0	0	0	0	0	0	0	0	0
resist	attack01	6	Contig_2553_558	16	1596.4	0.144	0	0	0	0.133	0.006	0	0	0	0.027	0.371	0	0	0	1.076
resist	attack01	6	WS0021_L13_301	17	1601	0	0	0	0.068	0.08	0	0	0	0.008	0.006	0	0	0	0.853	-0.246
resist	attack01	6	Contig_2062_390	17	1602.8	0	-0.109	0	0.098	0.075	0	0.005	0	0.012	0.005	0	0.731	0	1.617	-1.871
resist	attack01	6	Contig_1305_426	17	1604.4	-0.111	0	0	0	0.105	0	0	0	0	0.014	-0.102	0	0	0	1.713
resist	attacktot	7	Contig_882_303	1	0	-0.251	0	0.282	0	-0.287	0.048	0	0.053	0	0.04	2.537	0	3.253	0	-2.012
resist	attacktot	7	Contig_2616_222	1	2.8	0	0	-0.066	0.065	0	0	0	0.002	0.003	0	0	0	0.28	0.524	0
resist	attacktot	7	Contig_781_334	1	15.6	0	-0.003	0	0	0	0	0	0	0	0	0	0.001	0	0	0
resist	attacktot	7	Contig_2053_188	1	22.4	0	0	-0.051	0.16	0	0	0	0.003	0.005	0	0	0	0.436	-0.109	0
resist	attacktot	7	Contig_998_455	1	29.8	0.066	0.148	0	-0.078	0	0	0.011	0	0.003	0	-0.128	2.102	0	-1.543	0
resist	attacktot	7	Contig_4345_202	1	38.3	0	-0.208	0	0.14	-0.128	0	0.038	0	0.002	0.004	0	6.952	0	0.32	0.009
resist	attacktot	7	Contig_39_490	1	40.5	0	0	0.105	-0.056	0	0	0	0.006	0	0	0	0	1.118	-1.62	0
resist	attacktot	7	Contig_4127_392	1	43.6	0	0.117	0.168	0	-0.004	0	0.01	0.016	0	0	0	1.855	1.044	0	-2.879
resist	attacktot	7	Contig_2112_428	1	45.8	-0.018	0	-0.11	0	0	0	0	0.014	0	0	-0.187	0	2.636	0	0
resist	attacktot	7	Contig_1506_365	1	51	0.014	0	0	0	0	0	0	0	0	0	-0.007	0	0	0	0
resist	attacktot	7	Contig_3244_220	1	62.1	0.172	-0.123	0	0	0.02	0.018	0.01	0	0	0	0.782	-0.011	0	0	-0.825
resist	attacktot	7	Contig_1784_433	1	66.7	0	0	0	0	0	0	0	0	0	0	0	0	0	0	0
resist	attacktot	7	Contig_175_663	1	69.9	0	0.087	0	0	0	0	0.008	0	0	0	0	1.39	0	0	0
resist	attacktot	7	Contig_3756_195	1	71.6	0	0.104	0	0	-0.045	0	0.011	0	0	0.005	0	2.005	0	0	-1.567
resist	attacktot	7	ARF_1_905	1	77.2	0	0.066	0	0	0	0	0.004	0	0	0	0	0.802	0	0	0
resist	attacktot	7	Contig_331_412	1	82.3	0	0	-0.068	0.059	0	0	0	0.005	0.004	0	0	0	0.975	-0.292	0
resist	attacktot	7	Contig_101_173	1	95.6	0	-0.054	0.064	0	0	0	0.003	0.001	0	0	0	0.477	-0.255	0	0
resist	attacktot	7	Contig_2184_222	1	100	0	0	0	0	0	0	0	0	0	0	0	0	0	0	0
resist	attacktot	7	Contig_1189_153	1	107.3	0	0	-0.081	0.097	0	0	0	0.004	0.004	0	0	0	0.614	0.03	0
resist	attacktot	7	Contig_300_214	1	123.3	0	0	0	0.093	0	0	0	0	0.014	0	0	0	0	2.093	0
resist	attacktot	7	Contig_2669_290	1	127.8	0	0	0.024	-0.026	0	0	0	0.001	0.002	0	0	0	0.189	0.114	0
resist	attacktot	7	Contig_3302_195	1	129.3	0	0	0	0	0	0	0	0	0	0	0	0	0	0	0
resist	attacktot	7	Contig_2220_286	1	131.7	-0.064	-0.431	0	0	-0.207	0.003	0.063	0	0	0.032	0.119	6.515	0	0	1.203
resist	attacktot	7	Contig_559_400	1	134	0	-0.154	0	0	0	0	0.019	0	0	0	0	3.406	0	0	0
resist	attacktot	7	Contig_1115_151	1	141	0	0.153	0	0	0	0	0.02	0	0	0	0	3.515	0	0	0
resist	attacktot	7	Contig_1450_156	2	146	0	0	0	0	0	0	0	0	0	0	0	0	0	0	0
resist	attacktot	7	Contig_3820_361	2	162.6	0	0	0	0	0	0	0	0	0	0	0	0	0	0	0
resist	attacktot	7	Contig_2576_467	2	186.2	0	0	0	0	0	0	0	0	0	0	0	0	0	0	0
resist	attacktot	7	Contig_3178_288	2	194.8	0.085	0	0	-0.126	0	0.002	0	0	0.016	0	0.182	0	0	2.945	0
resist	attacktot	7	Contig_267_304	2	209.3	0	0	-0.072	0	0	0	0	0.004	0	0	0	0	0.682	0	0
resist	attacktot	7	Contig_4217_258	2	221.6	-0.248	-0.067	0.035	0	0	0.035	0.003	0.001	0	0	3.349	-2.717	-0.436	0	0
resist	attacktot	7	Contig_4313_652	2	239.5	0	-0.072	0	-0.159	0	0	0.005	0	0.018	0	0	0.833	0	2.606	0
resist	attacktot	7	Contig_256_362	2	240.7	0	0	-0.07	-0.165	0	0	0	0.006	0.007	0	0	0	1.121	0.29	0
resist	attacktot	7	Contig_689_278	2	241.9	0.021	0	-0.053	0	-0.037	0	0	0.004	0	0	-0.247	0	0.896	0	-0.874
resist	attacktot	7	Contig_3089_800	2	247.1	0	0	0.078	0.106	0	0	0	0.006	0.012	0	0	0	1.137	1.214	0
resist	attacktot	7	Contig_310_396	2	248.8	0.066	-0.137	0	-0.049	0	0	0.012	0	0.004	0	-0.245	2.466	0	-1.454	0
resist	attacktot	7	Contig_368_349	2	251.6	0	0	0	0	0	0	0	0	0	0	0	0	0	0	0
resist	attacktot	7	Contig_2771_109	2	266.6	0	0	0.116	-0.125	0	0	0	0.003	0.005	0	0	0	0.621	0.564	0
resist	attacktot	7	Contig_938_179	2	272.2	0	0.209	0	0.105	-0.053	0	0.022	0	0.003	0.001	0	3.997	0	0.268	-0.234
resist	attacktot	7	Contig_430_341	2	273.1	0	0	-0.11	-0.087	0	0	0	0.009	0.01	0	0	0	1.672	0.183	0
resist	attacktot	7	Contig_95_233	3	278	0	0	0	0	0	0	0	0	0	0	0	0	0	0	0
resist	attacktot	7	Contig_1519_160	3	288	0	0	-0.086	-0.042	0	0	0	0.011	0	0	0	0	1.86	-2.079	0
resist	attacktot	7	Contig_126_147	3	292.5	-0.08	-0.045	0	-0.084	0	0	0.001	0	0.001	0	-0.029	0.342	0	0.016	0
resist	attacktot	7	Contig_2685_179	3	293.1	0	0.32	0	0	-0.023	0	0.075	0	0	0	0	7.907	0	0	-0.213
resist	attacktot	7	Contig_164_406	3	295.2	-0.023	0	0	0	0	0.002	0	0	0	0	0.156	0	0	0	-0.159
resist	attacktot	7	Contig_3427_384	3	298.5	0	0.178	0	0	0	0	0.031	0	0	0	0	5.629	0	0	0
resist	attacktot	7	Contig_3490_177	3	314.9	0	0	0	0	0	0	0	0	0	0	0	0	0	0	0
resist	attacktot	7	Contig_600_242	3	317.7	0	0	0	0	0	0	0	0	0	0	0	0	0	0	0
resist	attacktot	7	Contig_2227_205	3	325.9	-0.11	0	0	0	0.106	0.02	0	0	0	0.02	1.888	0	0	0	-0.05
resist	attacktot	7	Contig_1308_173	3	335.8	0	0	0	0	0	0	0	0	0	0	0	0	0	0	0
resist	attacktot	7	Contig_3369_677	3	343.4	0	0	0	0	0.073	0	0	0	0	0.015	0	0	0	0	1.378
resist	attacktot	7	Contig_876_575	3	347.1	-0.125	0	0	0	0	0.012	0	0	0	0	0.625	0	0	0	0
resist	attacktot	7	Contig_1783_520	3	351.3	0	0	0	0	0	0	0	0	0	0	0	0	0	0	0
resist	attacktot	7	Contig_1514_189	3	358.1	0	0	0	0	-0.023	0	0	0	0	0.003	0	0	0	0	0.309
resist	attacktot	7	Contig_2628_539	3	358.2	0	0	0	0.095	0	0	0	0	0.007	0	0	0	0	1.296	0
resist	attacktot	7	Contig_1402_447	3	361.6	0	0	0.093	0	0.033	0	0	0.012	0	0	0	0	2.136	0	-2.354
resist	attacktot	7	Contig_396_358	3	365.5	0	0	0	-0.099	0	0	0	0	0.001	0	0	0	0	0.118	0
resist	attacktot	7	Contig_551_250	3	370.9	0	0	0	0	0.043	0	0	0	0	0.001	0	0	0	0	0.115
resist	attacktot	7	Contig_1893_259	3	373.2	0	0.067	0	0	0	0	0.004	0	0	0	0	0.777	0	0	0
resist	attacktot	7	Contig_3420_415	3	382.7	0	-0.033	0	0	0	0	0.001	0	0	0	0	0.168	0	0	0
resist	attacktot	7	Contig_842_216	3	390.9	0	0.015	0	0	0	0	0.001	0	0	0	0	0.111	0	0	0
resist	attacktot	7	Contig_3383_366	3	392.7	0	0.023	0	0	-0.044	0	0	0	0	0	0	0.124	0	0	-0.165
resist	attacktot	7	Contig_698_341	3	395	0	0	0	-0.072	0.134	0	0	0	0.007	0.015	0	0	0	1.311	0.135
resist	attacktot	7	Contig_459_198	3	415.9	0.167	0	0.007	0	0	0.006	0	0	0	0	0.691	0	-0.563	0	0
resist	attacktot	7	CCR_1_337	3	419.4	0	0	-0.053	0.005	0	0	0	0.001	0	0	0	0	0.061	-0.081	0
resist	attacktot	7	Contig_711_306	3	422.6	0	0	0	0.003	0	0	0	0	0	0	0	0	0	0.032	0
resist	attacktot	7	Contig_2101_274	3	422.6	0.13	0	0	0	0.185	0.052	0	0	0	0.013	2.252	0	0	0	-1.71
resist	attacktot	7	Contig_626_223	3	426.7	-0.051	0	0	-0.085	0	0	0	0	0.004	0	-0.175	0	0	1.033	0
resist	attacktot	7	Contig_598_170	3	432.5	-0.16	0	0	0.007	0	0.023	0	0	0	0	2.186	0	0	-2.139	0
resist	attacktot	7	Contig_343_405	3	436.4	0	0	0	0	0	0	0	0	0	0	0	0	0	0	0
resist	attacktot	7	Contig_486_336	4	441	0	0	0	0.256	0	0	0	0	0.047	0	0	0	0	7.006	0
resist	attacktot	7	Contig_1724_484	4	447	0	0	0	0.128	0	0	0	0	0.018	0	0	0	0	3.458	0
resist	attacktot	7	Contig_3232_257	4	460.7	0	0	0	0	0	0	0	0	0	0	0	0	0	0	0
resist	attacktot	7	Contig_1623_510	4	484.1	0	0	-0.092	0	0	0	0	0.012	0	0	0	0	2.225	0	0
resist	attacktot	7	Contig_371_308	4	493	0	0	0	0	0	0	0	0	0	0	0	0	0	0	0
resist	attacktot	7	Contig_1733_738	4	496.9	0.091	0	0	0	0	0.014	0	0	0	0	1.077	0	0	0	0
resist	attacktot	7	Contig_4264_363	4	517	0	0	0.176	0	-0.078	0	0	0.022	0	0.004	0	0	2.881	0	-2.693
resist	attacktot	7	Contig_2079_440	4	523.5	0.079	0.164	0	0	0	0	0.02	0	0	0	-0.605	4.272	0	0	0
resist	attacktot	7	Contig_1128_394	4	533	0	0.078	0	0.077	0.035	0	0.003	0	0	0.003	0	0.561	0	-0.654	0.383
resist	attacktot	7	Contig_641_211	4	538.6	0	-0.085	0	0	0	0	0.007	0	0	0	0	1.408	0	0	0
resist	attacktot	7	Contig_398_256	4	544.7	0	0	0	-0.083	0	0	0	0	0.006	0	0	0	0	1.22	0
resist	attacktot	7	Contig_862_117	4	557.9	0	0.128	0	-0.031	0	0	0.009	0	0	0	0	1.684	0	-1.68	0
resist	attacktot	7	Contig_103_602	4	565.1	-0.099	0.15	0	-0.099	0	0.007	0.019	0	0.007	0	0.278	1.546	0	-1.546	0
resist	attacktot	7	Contig_1318_285	4	582	0	0	-0.116	0	0	0	0	0.012	0	0	0	0	2.145	0	0
resist	attacktot	7	Contig_3425_204	4	583.9	0.045	0	0.037	0	0	0.006	0	0	0	0	0.565	0	-0.538	0	0
resist	attacktot	7	Contig_212_376	4	593.2	0	0	0	0	0	0	0	0	0	0	0	0	0	0	0
resist	attacktot	7	Contig_1238_130	4	598	0	0	0	0	0	0	0	0	0	0	0	0	0	0	0
resist	attacktot	7	Contig_3065_596	4	614.9	0	-0.058	0	0	0	0	0.003	0	0	0	0	0.545	0	0	0
resist	attacktot	7	Contig_691_790	5	620	0.036	0	-0.035	0	0	0.006	0	0.001	0	0	0.546	0	-0.424	0	0
resist	attacktot	7	Contig_177_378	5	623.5	0	0.04	0	0	0	0	0.003	0	0	0	0	0.268	0	0	0
resist	attacktot	7	Contig_2207_318	5	624.3	0	0	0	0	0.075	0	0	0	0	0.011	0	0	0	0	1.018
resist	attacktot	7	MYB_1_295	5	627.7	-0.025	0	0	0.219	-0.092	0	0	0	0.029	0.01	-0.048	0	0	5.659	1.006
resist	attacktot	7	Contig_22_315	5	636.2	0.114	0.002	0	0	-0.167	0.001	0	0	0	0.02	0.218	-0.092	0	0	1.925
resist	attacktot	7	Contig_1391_333	5	649.4	0	0	0	0	0	0	0	0	0	0	0	0	0	0	0
resist	attacktot	7	Contig_1229_570	5	651.2	0.054	0	0	0	0	0.006	0	0	0	0	0.589	0	0	0	0
resist	attacktot	7	Contig_3535_642	5	659	0	0	0	0	-0.029	0	0	0	0	0	0	0	0	0	0.032
resist	attacktot	7	Contig_2715_617	5	663	-0.114	-0.233	0.057	0	0	0	0.028	0.004	0	0	-0.515	5.611	1.225	0	0
resist	attacktot	7	Contig_4051_321	5	666.5	0	0	0	0	0	0	0	0	0	0	0	0	0	0	0
resist	attacktot	7	Contig_710_285	5	672.8	-0.089	0	0.252	0	-0.032	0	0	0.035	0	0.007	-0.093	0	6.475	0	0.769
resist	attacktot	7	Contig_183_273	5	674.1	0	0	0	-0.024	0.113	0	0	0	0	0.016	0	0	0	-0.164	1.669
resist	attacktot	7	Contig_1435_455	5	676	-0.066	-0.243	0	0	0	0	0.044	0	0	0	-0.6	8.467	0	0	0
resist	attacktot	7	Contig_2344_388	5	677	0	0.144	0	0.08	-0.126	0	0.013	0	0	0.019	0	2.375	0	-2.667	2.061
resist	attacktot	7	Contig_1384_384	5	681.6	0	0	0	0	0.012	0	0	0	0	0	0	0	0	0	-0.052
resist	attacktot	7	WRKY_1_709	5	688.9	0	0	0	0	0.068	0	0	0	0	0.004	0	0	0	0	0.379
resist	attacktot	7	Contig_4170_604	5	704.3	0.032	-0.066	0	0	0	0	0.004	0	0	0	-0.022	0.972	0	0	0
resist	attacktot	7	Contig_3914_248	5	706.7	0	-0.013	0	-0.007	0	0	0	0	0	0	0	-0.012	0	0.037	0
resist	attacktot	7	Contig_2429_148	5	709.2	0	0	0	0	-0.086	0	0	0	0	0.002	0	0	0	0	0.265
resist	attacktot	7	Contig_2276_316	5	721.4	0	0	0	0	0	0	0	0	0	0	0	0	0	0	0
resist	attacktot	7	Contig_3574_316	5	736.5	0	0	0	0	-0.032	0	0	0	0	0.005	0	0	0	0	0.471
resist	attacktot	7	Contig_4289_415	6	742	0	0	0	0	0	0	0	0	0	0	0	0	0	0	0
resist	attacktot	7	Contig_647_450	6	747.7	0	0	0	0	0	0	0	0	0	0	0	0	0	0	0
resist	attacktot	7	Contig_3980_104	6	766.4	0	0	0	0	0	0	0	0	0	0	0	0	0	0	0
resist	attacktot	7	Contig_219_152	6	767.7	0	0	0.016	0	0	0	0	0	0	0	0	0	0.009	0	0
resist	attacktot	7	AP2_1_267	6	767.9	0.013	0	0	0	0	0.001	0	0	0	0	0.074	0	0	0	0
resist	attacktot	7	Contig_2468_592	6	768.4	0	0.06	0	0	0	0	0.003	0	0	0	0	0.564	0	0	0
resist	attacktot	7	Contig_3883_365	6	775	0	0	0	0	0	0	0	0	0	0	0	0	0	0	0
resist	attacktot	7	Contig_3331_351	6	787.9	0.059	0	0	0.03	0	0	0	0	0	0	-0.014	0	0	0.11	0
resist	attacktot	7	Contig_423_170	6	791.1	0	-0.135	0	-0.113	0	0	0.022	0	0	0	0	1.715	0	-2.186	0
resist	attacktot	7	Contig_2603_265	6	796.1	0	0	0	0.016	0	0	0	0	0	0	0	0	0	0.01	0
resist	attacktot	7	Contig_3720_449	6	798.2	0.065	-0.09	0	0.039	0	0	0.007	0	0	0	-0.041	1.339	0	-1.548	0
resist	attacktot	7	C2C2_173	6	811.1	0	0	0.079	-0.026	0	0	0	0.003	0	0	0	0	0.567	-0.59	0
resist	attacktot	7	Contig_422_252	6	818.4	-0.195	0	0	0	0.189	0.02	0	0	0	0.023	1.033	0	0	0	0.111
resist	attacktot	7	Contig_950_149	6	824	0	0	0.002	-0.022	0	0	0	0	0	0	0	0	0.062	-0.159	0
resist	attacktot	7	Contig_4096_434	6	829.9	0	-0.173	0	0	0.196	0	0.026	0	0	0.042	0	4.738	0	0	3.917
resist	attacktot	7	CCoAOMT_1_320	6	831.4	0.209	-0.16	0	0	0.121	0.007	0.018	0	0	0.026	0.651	2.541	0	0	-0.774
resist	attacktot	7	Contig_1661_129	6	837.2	-0.016	0	0	0	0.222	0	0	0	0	0.053	-0.068	0	0	0	2.839
resist	attacktot	7	Contig_3158_202	6	840.3	0	0	0	0	0	0	0	0	0	0	0	0	0	0	0
resist	attacktot	7	Contig_1634_563	6	848.7	0	0.333	-0.02	0	0	0	0.048	0.001	0	0	0	3.644	-3.484	0	0
resist	attacktot	7	Contig_84_114	7	854	0	0	0.153	0	0	0	0	0.01	0	0	0	0	1.83	0	0
resist	attacktot	7	Contig_1063_299	7	869.6	0	0.04	0.011	0	0	0	0.001	0	0	0	0	0.094	-0.029	0	0
resist	attacktot	7	Contig_2542_373	7	871.6	0	0	-0.002	0	0	0	0	0	0	0	0	0	0.002	0	0
resist	attacktot	7	Contig_1694_396	7	880.2	0	0	0	0	0	0	0	0	0	0	0	0	0	0	0
resist	attacktot	7	Contig_907_679	7	883.5	0	0	0	0	0	0	0	0	0	0	0	0	0	0	0
resist	attacktot	7	Contig_727_633	7	897.9	0	0	0	0	0	0	0	0	0	0	0	0	0	0	0
resist	attacktot	7	Contig_2988_278	7	904	0	0	0	0	0	0	0	0	0	0	0	0	0	0	0
resist	attacktot	7	Contig_386_123	7	908.2	0	0.093	0	0	0.141	0	0.01	0	0	0.015	0	0.734	0	0	0.053
resist	attacktot	7	C3H_2_432	7	913.8	0	0	-0.056	0	0	0	0	0.002	0	0	0	0	0.417	0	0
resist	attacktot	7	Contig_963_667	7	916.4	0	0	0	0	0	0	0	0	0	0	0	0	0	0	0
resist	attacktot	7	Contig_2416_125	7	916.8	0	0.01	0	-0.014	0	0	0	0	0	0	0	0.009	0	0.002	0
resist	attacktot	7	Contig_812_196	7	921.2	0	0	0	-0.114	-0.153	0	0	0	0	0.01	0	0	0	-0.475	1.704
resist	attacktot	7	Contig_1353_361	7	924.3	0	0	0.122	0	0	0	0	0.014	0	0	0	0	2.589	0	0
resist	attacktot	7	Contig_2002_209	7	927.2	-0.058	0.068	0	0	-0.066	0.002	0.002	0	0	0.003	0.081	0.092	0	0	-0.051
resist	attacktot	7	Contig_404_418	7	928.6	-0.128	-0.087	0	0.018	0	0.01	0.004	0	0.001	0	0.951	-0.271	0	-0.536	0
resist	attacktot	7	Contig_1236_243	7	929.9	0	-0.103	0	0.026	0	0	0.004	0	0	0	0	0.43	0	-0.382	0
resist	attacktot	7	4CL_2_799new	7	932.6	0	0	0	0	0	0	0	0	0	0	0	0	0	0	0
resist	attacktot	7	Contig_941_250	7	945.5	0	0	-0.012	0	0.093	0	0	0.001	0	0	0	0	0.309	0	-0.575
resist	attacktot	7	Contig_3647_131	7	959.5	0	0.222	0	0	-0.021	0	0.044	0	0	0.004	0	4.573	0	0	0.154
resist	attacktot	7	Contig_3097_1287	8	964	0	0	0	0.029	0	0	0	0	0.002	0	0	0	0	0.305	0
resist	attacktot	7	Contig_89_211	8	966.5	0	0	0	0	0	0	0	0	0	0	0	0	0	0	0
resist	attacktot	7	Contig_295_288	8	976	-0.114	0	0	0	-0.03	0.011	0	0	0	0.003	1.017	0	0	0	-0.743
resist	attacktot	7	Contig_1167_147	8	992.2	0	0	0	0	0	0	0	0	0	0	0	0	0	0	0
resist	attacktot	7	Contig_2563_426	8	1003.1	0	0	0	-0.05	0	0	0	0	0.004	0	0	0	0	0.741	0
resist	attacktot	7	Contig_322_186	8	1006.5	0	0	0	0	0	0	0	0	0	0	0	0	0	0	0
resist	attacktot	7	Contig_1782_345	8	1014	-0.109	-0.038	0	0	0	0.02	0.001	0	0	0	2.024	-1.78	0	0	0
resist	attacktot	7	Contig_4017_465	8	1026.6	0.041	0	0	0	-0.055	0	0	0	0	0	-0.039	0	0	0	0.113
resist	attacktot	7	Contig_196_227	8	1039.1	0	0	0	0	0	0	0	0	0	0	0	0	0	0	0
resist	attacktot	7	Contig_3364_250	8	1042.4	-0.036	0	0	0	0	0.001	0	0	0	0	0.062	0	0	0	0
resist	attacktot	7	Contig_1588_244	8	1051.5	0.032	0.043	0	0	0.077	0	0.001	0	0	0.012	-0.012	0.09	0	0	1.007
resist	attacktot	7	Contig_2454_1179	8	1059.9	0	0	-0.075	0	0.032	0	0	0.001	0	0.005	0	0	0.187	0	0.248
resist	attacktot	7	Contig_2298_522	8	1061.4	0	0	0	0	0.054	0	0	0	0	0	0	0	0	0	0.06
resist	attacktot	7	Contig_1418_258	8	1068.1	0	0	0	0	0	0	0	0	0	0	0	0	0	0	0
resist	attacktot	7	Contig_1099_518	8	1071.9	0	0	0	0	0	0	0	0	0	0	0	0	0	0	0
resist	attacktot	7	Contig_389_154	9	1077	0.386	0.134	-0.056	0	0	0.085	0.007	0.001	0	0	4.415	0.53	-0.29	0	0
resist	attacktot	7	Contig_137_251	9	1093.2	0	0	0	0	0	0	0	0	0	0	0	0	0	0	0
resist	attacktot	7	Contig_138_232	9	1113.2	0	0	0.078	0.095	0	0	0	0.003	0.013	0	0	0	0.507	2.253	0
resist	attacktot	7	Contig_3078_224	10	1118	0.015	-0.013	0	0	0.185	0.003	0	0	0	0.031	0.294	-0.3	0	0	2.978
resist	attacktot	7	Contig_995_512	10	1120	0	0	0	-0.05	0	0	0	0	0.003	0	0	0	0	0.484	0
resist	attacktot	7	Contig_1680_513	10	1121.1	-0.004	0	0	0	0	0.001	0	0	0	0	0.045	0	0	0	0
resist	attacktot	7	Contig_1052_531	10	1136	0.007	0.016	0.009	0	0	0	0	0	0	0	-0.091	0.198	-0.132	0	0
resist	attacktot	7	Contig_1786_170	10	1146.6	0	-0.023	-0.031	0	-0.12	0	0.001	0	0	0.002	0	0.273	-0.365	0	0.334
resist	attacktot	7	Contig_1039_304	10	1150.4	0	-0.076	0	0	0	0	0.005	0	0	0	0	0.942	0	0	0
resist	attacktot	7	Contig_1410_248	10	1153	0	0	0	0	0	0	0	0	0	0	0	0	0	0	0
resist	attacktot	7	Contig_3274_933	10	1167	-0.039	0.008	0	0	0.015	0.004	0	0	0	0.001	0.335	-0.33	0	0	0.092
resist	attacktot	7	Contig_2580_335	10	1168.3	0	0	0	0	0	0	0	0	0	0	0	0	0	0	0
resist	attacktot	7	Contig_1619_612	10	1173.4	0.014	0	0.122	0	0.013	0.002	0	0.009	0	0	0.176	0	0.802	0	-1.084
resist	attacktot	7	Contig_92_262	10	1176	-0.119	0	0	0.129	0	0.031	0	0	0	0	1.569	0	0	-1.77	0
resist	attacktot	7	Contig_725_198	10	1178	-0.236	0	0	0.068	0	0.05	0	0	0.006	0	4.706	0	0	1.05	0
resist	attacktot	7	Contig_769_268	10	1179.1	-0.17	0	0	0	0	0.008	0	0	0	0	0.476	0	0	0	0
resist	attacktot	7	Contig_17_331	10	1182.4	0	0	0	0	0	0	0	0	0	0	0	0	0	0	0
resist	attacktot	7	Contig_99_149	10	1186	0	0	0	0	0	0	0	0	0	0	0	0	0	0	0
resist	attacktot	7	Contig_1291_240	10	1187	0.203	-0.052	0	0.084	0	0.04	0.005	0	0	0	2.058	-1.626	0	-0.547	0
resist	attacktot	7	Contig_664_212	10	1190.7	0	0	0	0	0	0	0	0	0	0	0	0	0	0	0
resist	attacktot	7	Contig_334_284	10	1199.1	-0.368	0	0.074	0	0	0.098	0	0.005	0	0	9.571	0	0.941	0	0
resist	attacktot	7	Contig_3130_332	10	1222.8	0	0	0	0	0	0	0	0	0	0	0	0	0	0	0
resist	attacktot	7	Contig_2552_637	11	1228	-0.029	0.004	0	0	0	0.002	0	0	0	0	0.212	-0.211	0	0	0
resist	attacktot	7	Contig_4249_191	11	1237.9	0.058	0	0	0	0	0.007	0	0	0	0	0.618	0	0	0	0
resist	attacktot	7	Contig_179_266	11	1250.4	0	0	-0.006	-0.003	0	0	0	0	0	0	0	0	0.035	-0.042	0
resist	attacktot	7	Contig_3879_276	11	1261.7	0	0	-0.058	0.118	0	0	0	0	0.004	0	0	0	0.169	0.698	0
resist	attacktot	7	Contig_2657_288	11	1271.4	-0.157	0.015	0	0	0	0.019	0	0	0	0	0.992	-0.922	0	0	0
resist	attacktot	7	Contig_2456_515	11	1272.9	0.072	0	-0.013	0	-0.045	0	0	0	0	0	0.213	0	0.085	0	-0.319
resist	attacktot	7	Contig_292_143	11	1274.6	0	0	-0.015	-0.011	0	0	0	0.001	0	0	0	0	0.218	-0.401	0
resist	attacktot	7	Contig_1616_102	12	1280	0	0	0	0	0	0	0	0	0	0	0	0	0	0	0
resist	attacktot	7	Contig_1703_137	12	1288.4	0	0	0	0	0	0	0	0	0	0	0	0	0	0	0
resist	attacktot	7	Contig_1333_324	12	1289.6	0	-0.138	0.01	0	0	0	0.011	0	0	0	0	1.185	-1.204	0	0
resist	attacktot	7	Contig_1578_311	12	1301.9	-0.063	0	0.042	0	0	0	0	0.003	0	0	-0.266	0	0.814	0	0
resist	attacktot	7	C4H_2_301	12	1315.2	0.072	-0.03	0	0	-0.094	0	0.001	0	0	0.008	-0.109	0.307	0	0	0.639
resist	attacktot	7	Contig_2592_233	12	1350.2	0	-0.06	0	-0.016	0	0	0.001	0	0	0	0	0.271	0	-0.198	0
resist	attacktot	7	Contig_280_142	12	1354	0	0	0	0	0	0	0	0	0	0	0	0	0	0	0
resist	attacktot	7	Contig_1649_381	12	1357.7	-0.092	0	0	0	0	0	0	0	0	0	0.16	0	0	0	0
resist	attacktot	7	Contig_2289_255	12	1358.5	0	0	0.119	-0.025	0	0	0	0.006	0.002	0	0	0	0.711	-0.496	0
resist	attacktot	7	Contig_4183_247	12	1360.1	-0.102	-0.007	0	-0.012	0	0.003	0	0	0	0	0.393	-0.303	0	0.064	0
resist	attacktot	7	Contig_342_375	12	1366.2	0	0	-0.016	0	0	0	0	0.001	0	0	0	0	0.134	0	0
resist	attacktot	7	Contig_3670_305	12	1373.3	0.108	-0.232	-0.038	0	0	0.007	0.022	0.002	0	0	0.373	1.255	-1.323	0	0
resist	attacktot	7	Contig_73_431	12	1375.8	0	0	0	0.064	-0.095	0	0	0	0.001	0.011	0	0	0	0.141	0.96
resist	attacktot	7	Contig_52_235	12	1384.2	0	0.064	0	-0.007	0.147	0	0.002	0	0.001	0.012	0	0.352	0	-0.238	1.009
resist	attacktot	7	Contig_68_595	13	1389	0	-0.037	-0.05	0	0	0	0.001	0.004	0	0	0	0.13	0.499	0	0
resist	attacktot	7	Contig_613_552	13	1391.1	0	0	0	0	0	0	0	0	0	0	0	0	0	0	0
resist	attacktot	7	Contig_1522_299	13	1392.5	0	0	0	0	0	0	0	0	0	0	0	0	0	0	0
resist	attacktot	7	Contig_3770_332	13	1398.2	0	0	0	-0.091	0	0	0	0	0.01	0	0	0	0	1.868	0
resist	attacktot	7	Contig_1761_256	13	1406.1	0.098	-0.248	0	0	0	0.015	0.049	0	0	0	1.389	7.698	0	0	0
resist	attacktot	7	Contig_2574_252	13	1416.4	0.056	0	0	0.012	0	0.008	0	0	0.001	0	0.704	0	0	-0.639	0
resist	attacktot	7	HCT_1_422	13	1418.1	-0.096	-0.171	0	0	0	0	0.022	0	0	0	-0.37	4.302	0	0	0
resist	attacktot	7	Contig_4337_621	13	1424.5	0	0	0	0	0	0	0	0	0	0	0	0	0	0	0
resist	attacktot	7	Zn_1_3_221	13	1424.6	0	0	-0.084	0	0	0	0	0.006	0	0	0	0	1.141	0	0
resist	attacktot	7	Contig_165_133	13	1425.6	0	0	0	0	0	0	0	0	0	0	0	0	0	0	0
resist	attacktot	7	Contig_576_426	13	1426.1	0	0	0.049	0	0	0	0	0.002	0	0	0	0	0.342	0	0
resist	attacktot	7	Contig_3620_322	13	1430	0	-0.085	0	0.148	0	0	0.003	0	0.023	0	0	0.388	0	2.873	0
resist	attacktot	7	Contig_556_520	13	1430.1	0	0	0	0	0	0	0	0	0	0	0	0	0	0	0
resist	attacktot	7	Contig_230_792	13	1431	0	-0.125	0	0	-0.048	0	0.014	0	0	0.001	0	2.511	0	0	-2.456
resist	attacktot	7	Contig_2500_415	13	1431.6	0	0	-0.057	0	0	0	0	0.003	0	0	0	0	0.457	0	0
resist	attacktot	7	Contig_719_249	13	1432.5	0	0	-0.038	0.016	0	0	0	0.003	0.001	0	0	0	0.497	-0.373	0
resist	attacktot	7	Contig_199_167	13	1433.9	0	0	0.016	-0.058	0	0	0	0	0.008	0	0	0	0.048	1.433	0
resist	attacktot	7	Contig_4019_364	13	1435	0.015	-0.103	0	0	0	0	0.009	0	0	0	-0.04	1.702	0	0	0
resist	attacktot	7	Contig_4216_318	13	1435	-0.024	0	0	0	0.005	0.002	0	0	0	0	0.166	0	0	0	-0.142
resist	attacktot	7	Contig_1225_215	13	1438	0	0.089	0	0.136	-0.001	0	0.004	0	0.017	0	0	0.657	0	2.649	-3.305
resist	attacktot	7	Contig_2124_258	13	1445.9	-0.061	0.075	0	0	0.216	0	0.009	0	0	0.016	-0.378	1.122	0	0	0.793
resist	attacktot	7	Contig_1273_281	13	1446.7	0	0	0	-0.001	-0.08	0	0	0	0	0.004	0	0	0	-0.005	0.368
resist	attacktot	7	Contig_28_365	13	1449.5	-0.075	-0.227	0.006	0	0	0.01	0.041	0	0	0	0.86	6.564	-0.911	0	0
resist	attacktot	7	Contig_1383_396	13	1453	0	0	-0.001	0.007	0	0	0	0	0	0	0	0	0.068	-0.173	0
resist	attacktot	7	Contig_3389_814	13	1458.6	0	0	0	0	0	0	0	0	0	0	0	0	0	0	0
resist	attacktot	7	Contig_2443_206	13	1460.9	0	0	0	0	-0.036	0	0	0	0	0.006	0	0	0	0	0.55
resist	attacktot	7	Contig_2443_400	13	1462.8	0	0	0	0	0.036	0	0	0	0	0.006	0	0	0	0	0.55
resist	attacktot	7	Contig_302_221	14	1468	0	0	-0.086	0	0	0	0	0.012	0	0	0	0	2.115	0	0
resist	attacktot	7	Contig_1419_549	14	1490.4	0.006	0	-0.005	0	0	0.001	0	0	0	0	0.055	0	-0.069	0	0
resist	attacktot	7	Contig_152_216	14	1496.5	0	0.026	0	0	0	0	0.001	0	0	0	0	0.118	0	0	0
resist	attacktot	7	Contig_348_165	15	1501	0	0	0	0	0	0	0	0	0	0	0	0	0	0	0
resist	attacktot	7	Contig_1341_226	15	1515.4	0	0	-0.014	0.176	0	0	0	0	0.032	0	0	0	0.071	5.977	0
resist	attacktot	7	Contig_2118_393	15	1529.2	0	0	0	0	0	0	0	0	0	0	0	0	0	0	0
resist	attacktot	7	Contig_679_239	15	1539.5	0	0	0.133	-0.103	0	0	0	0.01	0.021	0	0	0	0.524	1.251	0
resist	attacktot	7	Contig_605_491	16	1545	-0.091	0	0	0	0	0.008	0	0	0	0	0.787	0	0	0	0
resist	attacktot	7	Contig_421_186	16	1551.2	0	-0.015	0	0.108	0	0	0	0	0.01	0	0	0.001	0	1.585	0
resist	attacktot	7	Contig_3403_509	16	1554.3	0	0	0	0	0	0	0	0	0	0	0	0	0	0	0
resist	attacktot	7	Contig_4229_373	16	1563	0	0	0	0	0.045	0	0	0	0	0.001	0	0	0	0	0.111
resist	attacktot	7	Contig_3370_370	16	1567.6	-0.127	0	0	0	0	0.017	0	0	0	0	1.614	0	0	0	0
resist	attacktot	7	Contig_1234_457	16	1577.5	-0.09	0	0	0	0.088	0.007	0	0	0	0.015	0.743	0	0	0	0.024
resist	attacktot	7	Contig_1811_219	16	1581.8	0	0	0.07	0.145	0	0	0	0.002	0.008	0	0	0	0.501	1.093	0
resist	attacktot	7	Contig_3545_658	16	1586.9	0	0	0	0	0	0	0	0	0	0	0	0	0	0	0
resist	attacktot	7	Contig_839_121	16	1596	0	0	0	0	0	0	0	0	0	0	0	0	0	0	0
resist	attacktot	7	Contig_2553_558	16	1596.4	0.168	0	0	0	-0.045	0.014	0	0	0	0	0.739	0	0	0	-0.818
resist	attacktot	7	WS0021_L13_301	17	1601	0	0	0	0.146	-0.102	0	0	0	0.041	0.01	0	0	0	3.531	-2.607
resist	attacktot	7	Contig_2062_390	17	1602.8	0	-0.139	0	0.142	-0.1	0	0.007	0	0.025	0.01	0	1.217	0	3.602	-3.935
resist	attacktot	7	Contig_1305_426	17	1604.4	0.054	0	0	0	0.015	0.013	0	0	0	0	1.177	0	0	0	-1.318
resist	eggplugs00	8	Contig_882_303	1	0	-0.031	0	0.18	0	-0.116	0.001	0	0.023	0	0.003	0.057	0	2.172	0	-1.888
resist	eggplugs00	8	Contig_2616_222	1	2.8	0	0	-0.031	0.12	0	0	0	0	0.01	0	0	0	-0.065	1.955	0
resist	eggplugs00	8	Contig_781_334	1	15.6	0	-0.092	0	0	0	0	0.006	0	0	0	0	1.021	0	0	0
resist	eggplugs00	8	Contig_2053_188	1	22.4	0	0	-0.099	0.19	0	0	0	0.008	0.027	0	0	0	0.805	0.754	0
resist	eggplugs00	8	Contig_998_455	1	29.8	0.082	0.191	0	-0.277	0	0.002	0.025	0	0.029	0	0.152	3.886	0	4.037	0
resist	eggplugs00	8	Contig_4345_202	1	38.3	0	-0.281	0	0.129	-0.094	0	0.054	0	0.006	0.008	0	8.943	0	1.053	-0.223
resist	eggplugs00	8	Contig_39_490	1	40.5	0	0	0.062	0.039	0	0	0	0	0.004	0	0	0	-0.015	0.821	0
resist	eggplugs00	8	Contig_4127_392	1	43.6	0	0.179	0.138	0	-0.22	0	0.023	0.012	0	0.054	0	3.726	-1.746	0	3.63
resist	eggplugs00	8	Contig_2112_428	1	45.8	-0.04	0	0.051	0	0	0	0	0.003	0	0	-0.015	0	0.589	0	0
resist	eggplugs00	8	Contig_1506_365	1	51	0.021	0	0	0	0	0	0	0	0	0	0.014	0	0	0	0
resist	eggplugs00	8	Contig_3244_220	1	62.1	0.312	-0.295	0	0	-0.047	0.045	0.079	0	0	0.002	2.574	3.599	0	0	-5.955
resist	eggplugs00	8	Contig_1784_433	1	66.7	0	0	0	0	0	0	0	0	0	0	0	0	0	0	0
resist	eggplugs00	8	Contig_175_663	1	69.9	0	-0.029	0	0	0	0	0	0	0	0	0	0.057	0	0	0
resist	eggplugs00	8	Contig_3756_195	1	71.6	0	-0.025	0	0	-0.109	0	0	0	0	0.024	0	-0.042	0	0	2.495
resist	eggplugs00	8	ARF_1_905	1	77.2	0	-0.029	0	0	0	0	0	0	0	0	0	0.057	0	0	0
resist	eggplugs00	8	Contig_331_412	1	82.3	0	0	-0.095	0.011	0	0	0	0.008	0	0	0	0	1.379	-1.325	0
resist	eggplugs00	8	Contig_101_173	1	95.6	0	-0.016	-0.021	0	0	0	0.001	0.002	0	0	0	0.098	0.287	0	0
resist	eggplugs00	8	Contig_2184_222	1	100	0	0	0	0	0	0	0	0	0	0	0	0	0	0	0
resist	eggplugs00	8	Contig_1189_153	1	107.3	0	0	-0.021	0.075	0	0	0	0.001	0.002	0	0	0	0.096	0.218	0
resist	eggplugs00	8	Contig_300_214	1	123.3	0	0	0	0.04	0	0	0	0	0.004	0	0	0	0	0.553	0
resist	eggplugs00	8	Contig_2669_290	1	127.8	0	0	0.109	-0.031	0	0	0	0.013	0.001	0	0	0	2.261	-2.07	0
resist	eggplugs00	8	Contig_3302_195	1	129.3	0	0	0	0	0	0	0	0	0	0	0	0	0	0	0
resist	eggplugs00	8	Contig_2220_286	1	131.7	0.218	-0.495	0	0	0.038	0.024	0.1	0	0	0.001	1.384	7.198	0	0	-1.339
resist	eggplugs00	8	Contig_559_400	1	134	0	-0.213	0	0	0	0	0.033	0	0	0	0	5.454	0	0	0
resist	eggplugs00	8	Contig_1115_151	1	141	0	0.176	0	0	0	0	0.023	0	0	0	0	3.737	0	0	0
resist	eggplugs00	8	Contig_1450_156	2	146	0	0	0	0	0	0	0	0	0	0	0	0	0	0	0
resist	eggplugs00	8	Contig_3820_361	2	162.6	0	0	0	0	0	0	0	0	0	0	0	0	0	0	0
resist	eggplugs00	8	Contig_2576_467	2	186.2	0	0	0	0	0	0	0	0	0	0	0	0	0	0	0
resist	eggplugs00	8	Contig_3178_288	2	194.8	0.074	0	0	-0.13	0	0.001	0	0	0.016	0	0.133	0	0	3.017	0
resist	eggplugs00	8	Contig_267_304	2	209.3	0	0	-0.103	0	0	0	0	0.009	0	0	0	0	1.589	0	0
resist	eggplugs00	8	Contig_4217_258	2	221.6	-0.169	-0.021	-0.031	0	0	0.016	0.001	0.002	0	0	1.649	-1.48	0.294	0	0
resist	eggplugs00	8	Contig_4313_652	2	239.5	0	-0.232	0	-0.143	0	0	0.032	0	0.014	0	0	5.071	0	2.569	0
resist	eggplugs00	8	Contig_256_362	2	240.7	0	0	-0.01	-0.209	0	0	0	0	0.019	0	0	0	0.005	3.628	0
resist	eggplugs00	8	Contig_689_278	2	241.9	-0.029	0	-0.018	0	-0.107	0.004	0	0	0	0.001	0.396	0	-0.389	0	0.167
resist	eggplugs00	8	Contig_3089_800	2	247.1	0	0	-0.054	0.19	0	0	0	0.002	0.03	0	0	0	0.292	5.547	0
resist	eggplugs00	8	Contig_310_396	2	248.8	0.032	-0.227	0	-0.089	0	0	0.029	0	0.007	0	-0.106	4.782	0	1.427	0
resist	eggplugs00	8	Contig_368_349	2	251.6	0	0	0	0	0	0	0	0	0	0	0	0	0	0	0
resist	eggplugs00	8	Contig_2771_109	2	266.6	0	0	-0.092	-0.221	0	0	0	0.013	0.02	0	0	0	2.359	1.577	0
resist	eggplugs00	8	Contig_938_179	2	272.2	0	0.344	0	-0.078	-0.001	0	0.077	0	0.004	0	0	12.748	0	0.287	-0.338
resist	eggplugs00	8	Contig_430_341	2	273.1	0	0	0.05	-0.076	0	0	0	0.004	0.007	0	0	0	0.688	0.74	0
resist	eggplugs00	8	Contig_95_233	3	278	0	0	0	0	0	0	0	0	0	0	0	0	0	0	0
resist	eggplugs00	8	Contig_1519_160	3	288	0	0	-0.02	-0.094	0	0	0	0.001	0.006	0	0	0	0.176	0.955	0
resist	eggplugs00	8	Contig_126_147	3	292.5	0.115	0.044	0	-0.198	0	0.02	0.001	0	0.02	0	2.004	-1.893	0	3.833	0
resist	eggplugs00	8	Contig_2685_179	3	293.1	0	0.242	0	0	0.042	0	0.046	0	0	0.003	0	4.45	0	0	0.279
resist	eggplugs00	8	Contig_164_406	3	295.2	-0.147	0	0	0	0.026	0.029	0	0	0	0.003	2.866	0	0	0	-2.544
resist	eggplugs00	8	Contig_3427_384	3	298.5	0	0.1	0	0	0	0	0.009	0	0	0	0	1.505	0	0	0
resist	eggplugs00	8	Contig_3490_177	3	314.9	0	0	0	0	0	0	0	0	0	0	0	0	0	0	0
resist	eggplugs00	8	Contig_600_242	3	317.7	0	0	0	0	0	0	0	0	0	0	0	0	0	0	0
resist	eggplugs00	8	Contig_2227_205	3	325.9	-0.262	0	0	0	0.092	0.09	0	0	0	0.019	8.96	0	0	0	1.898
resist	eggplugs00	8	Contig_1308_173	3	335.8	0	0	0	0	0	0	0	0	0	0	0	0	0	0	0
resist	eggplugs00	8	Contig_3369_677	3	343.4	0	0	0	0	0.014	0	0	0	0	0	0	0	0	0	0.051
resist	eggplugs00	8	Contig_876_575	3	347.1	-0.148	0	0	0	0	0.025	0	0	0	0	1.073	0	0	0	0
resist	eggplugs00	8	Contig_1783_520	3	351.3	0	0	0	0	0	0	0	0	0	0	0	0	0	0	0
resist	eggplugs00	8	Contig_1514_189	3	358.1	0	0	0	0	0.104	0	0	0	0	0.01	0	0	0	0	1.049
resist	eggplugs00	8	Contig_2628_539	3	358.2	0	0	0	-0.039	0	0	0	0	0.002	0	0	0	0	0.441	0
resist	eggplugs00	8	Contig_1402_447	3	361.6	0	0	0.12	0	-0.089	0	0	0.017	0	0.011	0	0	2.917	0	-1.82
resist	eggplugs00	8	Contig_396_358	3	365.5	0	0	0	-0.101	0	0	0	0	0.005	0	0	0	0	0.298	0
resist	eggplugs00	8	Contig_551_250	3	370.9	0	0	0	0	-0.022	0	0	0	0	0.003	0	0	0	0	0.261
resist	eggplugs00	8	Contig_1893_259	3	373.2	0	0.093	0	0	0	0	0.006	0	0	0	0	1.189	0	0	0
resist	eggplugs00	8	Contig_3420_415	3	382.7	0	-0.04	0	0	0	0	0.003	0	0	0	0	0.453	0	0	0
resist	eggplugs00	8	Contig_842_216	3	390.9	0	0.038	0	0	0	0	0.001	0	0	0	0	0.232	0	0	0
resist	eggplugs00	8	Contig_3383_366	3	392.7	0	0.031	0	0	-0.011	0	0.001	0	0	0	0	0.132	0	0	-0.139
resist	eggplugs00	8	Contig_698_341	3	395	0	0	0	-0.103	0.011	0	0	0	0.011	0.001	0	0	0	2.065	-2.007
resist	eggplugs00	8	Contig_459_198	3	415.9	0.033	0	-0.002	0	0	0	0	0	0	0	-0.054	0	0.131	0	0
resist	eggplugs00	8	CCR_1_337	3	419.4	0	0	-0.122	-0.296	0	0	0	0.014	0.114	0	0	0	0.612	5.886	0
resist	eggplugs00	8	Contig_711_306	3	422.6	0	0	0	0.006	0	0	0	0	0	0	0	0	0	0.057	0
resist	eggplugs00	8	Contig_2101_274	3	422.6	-0.007	0	0	0	0.073	0	0	0	0	0.002	-0.018	0	0	0	0.142
resist	eggplugs00	8	Contig_626_223	3	426.7	0.116	0	0	-0.122	0	0.023	0	0	0.007	0	2.34	0	0	-0.953	0
resist	eggplugs00	8	Contig_598_170	3	432.5	-0.069	0	0	0.006	0	0.007	0	0	0	0	0.695	0	0	-0.682	0
resist	eggplugs00	8	Contig_343_405	3	436.4	0	0	0	0	0	0	0	0	0	0	0	0	0	0	0
resist	eggplugs00	8	Contig_486_336	4	441	0	0	0	0.224	0	0	0	0	0.04	0	0	0	0	5.706	0
resist	eggplugs00	8	Contig_1724_484	4	447	0	0	0	-0.001	0	0	0	0	0	0	0	0	0	-0.002	0
resist	eggplugs00	8	Contig_3232_257	4	460.7	0	0	0	0	0	0	0	0	0	0	0	0	0	0	0
resist	eggplugs00	8	Contig_1623_510	4	484.1	0	0	-0.144	0	0	0	0	0.028	0	0	0	0	4.842	0	0
resist	eggplugs00	8	Contig_371_308	4	493	0	0	0	0	0	0	0	0	0	0	0	0	0	0	0
resist	eggplugs00	8	Contig_1733_738	4	496.9	0.11	0	0	0	0	0.017	0	0	0	0	1.74	0	0	0	0
resist	eggplugs00	8	Contig_4264_363	4	517	0	0	0.066	0	-0.028	0	0	0.005	0	0	0	0	0.65	0	-0.636
resist	eggplugs00	8	Contig_2079_440	4	523.5	0.088	0.167	0	0	0	0	0.025	0	0	0	-0.071	4.133	0	0	0
resist	eggplugs00	8	Contig_1128_394	4	533	0	0.247	0	-0.08	0.066	0	0.036	0	0.008	0.003	0	5.881	0	1.537	-1.314
resist	eggplugs00	8	Contig_641_211	4	538.6	0	-0.135	0	0	0	0	0.013	0	0	0	0	2.472	0	0	0
resist	eggplugs00	8	Contig_398_256	4	544.7	0	0	0	-0.167	0	0	0	0	0.027	0	0	0	0	5.083	0
resist	eggplugs00	8	Contig_862_117	4	557.9	0	0.03	0	0.056	0	0	0.001	0	0.002	0	0	0.212	0	0.257	0
resist	eggplugs00	8	Contig_103_602	4	565.1	-0.121	0.019	0	-0.121	0	0.008	0.001	0	0.008	0	0.425	-0.335	0	0.335	0
resist	eggplugs00	8	Contig_1318_285	4	582	0	0	-0.026	0	0	0	0	0.001	0	0	0	0	0.095	0	0
resist	eggplugs00	8	Contig_3425_204	4	583.9	0.067	0	0.015	0	0	0.007	0	0	0	0	0.736	0	-0.698	0	0
resist	eggplugs00	8	Contig_212_376	4	593.2	0	0	0	0	0	0	0	0	0	0	0	0	0	0	0
resist	eggplugs00	8	Contig_1238_130	4	598	0	0	0	0	0	0	0	0	0	0	0	0	0	0	0
resist	eggplugs00	8	Contig_3065_596	4	614.9	0	-0.148	0	0	0	0	0.017	0	0	0	0	2.735	0	0	0
resist	eggplugs00	8	Contig_691_790	5	620	0.013	0	0.025	0	0	0.001	0	0.001	0	0	0.12	0	-0.007	0	0
resist	eggplugs00	8	Contig_177_378	5	623.5	0	-0.031	0	0	0	0	0	0	0	0	0	0.037	0	0	0
resist	eggplugs00	8	Contig_2207_318	5	624.3	0	0	0	0	0.152	0	0	0	0	0.042	0	0	0	0	4.227
resist	eggplugs00	8	MYB_1_295	5	627.7	-0.066	0	0	0.099	-0.239	0.004	0	0	0.008	0.03	0.311	0	0	1.21	1.509
resist	eggplugs00	8	Contig_22_315	5	636.2	0.1	0.051	0	0	-0.178	0.002	0.003	0	0	0.022	0.277	0.232	0	0	1.752
resist	eggplugs00	8	Contig_1391_333	5	649.4	0	0	0	0	0	0	0	0	0	0	0	0	0	0	0
resist	eggplugs00	8	Contig_1229_570	5	651.2	-0.02	0	0	0	0	0	0	0	0	0	0.016	0	0	0	0
resist	eggplugs00	8	Contig_3535_642	5	659	0	0	0	0	-0.156	0	0	0	0	0.018	0	0	0	0	1.865
resist	eggplugs00	8	Contig_2715_617	5	663	0.004	-0.172	0.105	0	0	0	0.013	0.015	0	0	0.045	2.133	0.384	0	0
resist	eggplugs00	8	Contig_4051_321	5	666.5	0	0	0	0	0	0	0	0	0	0	0	0	0	0	0
resist	eggplugs00	8	Contig_710_285	5	672.8	0.029	0	0.207	0	-0.065	0.002	0	0.027	0	0.012	0.216	0	4.504	0	0.991
resist	eggplugs00	8	Contig_183_273	5	674.1	0	0	0	-0.061	0.142	0	0	0	0.002	0.012	0	0	0	0.445	0.853
resist	eggplugs00	8	Contig_1435_455	5	676	-0.1	-0.184	0	0	0	0.001	0.03	0	0	0	0.056	4.854	0	0	0
resist	eggplugs00	8	Contig_2344_388	5	677	0	0.152	0	0.077	-0.179	0	0.014	0	0.001	0.022	0	2.346	0	-2.214	2.123
resist	eggplugs00	8	Contig_1384_384	5	681.6	0	0	0	0	-0.065	0	0	0	0	0.006	0	0	0	0	0.642
resist	eggplugs00	8	WRKY_1_709	5	688.9	0	0	0	0	0.162	0	0	0	0	0.02	0	0	0	0	2.106
resist	eggplugs00	8	Contig_4170_604	5	704.3	-0.009	-0.124	0	0	0	0	0.019	0	0	0	0.023	3.107	0	0	0
resist	eggplugs00	8	Contig_3914_248	5	706.7	0	0.177	0	-0.068	0	0	0.022	0	0.006	0	0	1.727	0	-1.128	0
resist	eggplugs00	8	Contig_2429_148	5	709.2	0	0	0	0	-0.021	0	0	0	0	0	0	0	0	0	0.022
resist	eggplugs00	8	Contig_2276_316	5	721.4	0	0	0	0	0	0	0	0	0	0	0	0	0	0	0
resist	eggplugs00	8	Contig_3574_316	5	736.5	0	0	0	0	-0.022	0	0	0	0	0.001	0	0	0	0	0.099
resist	eggplugs00	8	Contig_4289_415	6	742	0	0	0	0	0	0	0	0	0	0	0	0	0	0	0
resist	eggplugs00	8	Contig_647_450	6	747.7	0	0	0	0	0	0	0	0	0	0	0	0	0	0	0
resist	eggplugs00	8	Contig_3980_104	6	766.4	0	0	0	0	0	0	0	0	0	0	0	0	0	0	0
resist	eggplugs00	8	Contig_219_152	6	767.7	0	0	0.117	0	0	0	0	0.013	0	0	0	0	2.246	0	0
resist	eggplugs00	8	AP2_1_267	6	767.9	0.03	0	0	0	0	0.002	0	0	0	0	0.206	0	0	0	0
resist	eggplugs00	8	Contig_2468_592	6	768.4	0	-0.015	0	0	0	0	0	0	0	0	0	-0.007	0	0	0
resist	eggplugs00	8	Contig_3883_365	6	775	0	0	0	0	0	0	0	0	0	0	0	0	0	0	0
resist	eggplugs00	8	Contig_3331_351	6	787.9	-0.04	0	0	0.048	0	0.005	0	0	0	0	0.499	0	0	-0.478	0
resist	eggplugs00	8	Contig_423_170	6	791.1	0	-0.106	0	-0.112	0	0	0.014	0	0.001	0	0	1.172	0	-0.974	0
resist	eggplugs00	8	Contig_2603_265	6	796.1	0	0	0	-0.005	0	0	0	0	0	0	0	0	0	0.027	0
resist	eggplugs00	8	Contig_3720_449	6	798.2	0.063	-0.182	0	0.03	0	0.003	0.022	0	0	0	0.311	3.356	0	-3.713	0
resist	eggplugs00	8	C2C2_173	6	811.1	0	0	-0.032	-0.028	0	0	0	0	0	0	0	0	0.091	-0.07	0
resist	eggplugs00	8	Contig_422_252	6	818.4	-0.185	0	0	0	0.094	0.024	0	0	0	0.002	1.4	0	0	0	-1.24
resist	eggplugs00	8	Contig_950_149	6	824	0	0	-0.036	0	0	0	0	0.005	0	0	0	0	0.205	-0.208	0
resist	eggplugs00	8	Contig_4096_434	6	829.9	0	-0.257	0	0	0.113	0	0.054	0	0	0.006	0	8.905	0	0	0.599
resist	eggplugs00	8	CCoAOMT_1_320	6	831.4	0.156	-0.254	0	0	0.022	0.006	0.048	0	0	0.002	0.569	7.362	0	0	-0.375
resist	eggplugs00	8	Contig_1661_129	6	837.2	0.019	0	0	0	0.119	0.002	0	0	0	0.026	0.091	0	0	0	1.241
resist	eggplugs00	8	Contig_3158_202	6	840.3	0	0	0	0	0	0	0	0	0	0	0	0	0	0	0
resist	eggplugs00	8	Contig_1634_563	6	848.7	0	0.341	0.065	0	0	0	0.05	0.001	0	0	0	3.801	-3.643	0	0
resist	eggplugs00	8	Contig_84_114	7	854	0	0	0.004	0	0	0	0	0	0	0	0	0	-0.008	0	0
resist	eggplugs00	8	Contig_1063_299	7	869.6	0	0.01	0.005	0	0	0	0	0	0	0	0	-0.016	0.069	0	0
resist	eggplugs00	8	Contig_2542_373	7	871.6	0	0	0.091	0	0	0	0	0.009	0	0	0	0	1.117	0	0
resist	eggplugs00	8	Contig_1694_396	7	880.2	0	0	0	0	0	0	0	0	0	0	0	0	0	0	0
resist	eggplugs00	8	Contig_907_679	7	883.5	0	0	0	0	0	0	0	0	0	0	0	0	0	0	0
resist	eggplugs00	8	Contig_727_633	7	897.9	0	0	0	0	0	0	0	0	0	0	0	0	0	0	0
resist	eggplugs00	8	Contig_2988_278	7	904	0	0	0	0	0	0	0	0	0	0	0	0	0	0	0
resist	eggplugs00	8	Contig_386_123	7	908.2	0	0.142	0	0	0.173	0	0.012	0	0	0.048	0	0.906	0	0	1.587
resist	eggplugs00	8	C3H_2_432	7	913.8	0	0	0.015	0	0	0	0	0.001	0	0	0	0	0.112	0	0
resist	eggplugs00	8	Contig_963_667	7	916.4	0	0	0	0	0	0	0	0	0	0	0	0	0	0	0
resist	eggplugs00	8	Contig_2416_125	7	916.8	0	0.052	0	0.003	0	0	0.002	0	0	0	0	0.406	0	-0.397	0
resist	eggplugs00	8	Contig_812_196	7	921.2	0	0	0	-0.08	-0.107	0	0	0	0	0.011	0	0	0	-0.169	1.307
resist	eggplugs00	8	Contig_1353_361	7	924.3	0	0	0.018	0	0	0	0	0	0	0	0	0	0.026	0	0
resist	eggplugs00	8	Contig_2002_209	7	927.2	-0.03	-0.252	0	0	-0.067	0	0.027	0	0	0.003	0.021	2.296	0	0	-2.191
resist	eggplugs00	8	Contig_404_418	7	928.6	-0.083	-0.023	0	0.027	0	0.006	0	0	0.002	0	0.625	-0.639	0	0.303	0
resist	eggplugs00	8	Contig_1236_243	7	929.9	0	0.246	0	-0.029	0	0	0.027	0	0.001	0	0	2.348	0	-2.169	0
resist	eggplugs00	8	4CL_2_799new	7	932.6	0	0	0	0	0	0	0	0	0	0	0	0	0	0	0
resist	eggplugs00	8	Contig_941_250	7	945.5	0	0	-0.065	0	0.138	0	0	0.008	0	0.001	0	0	1.429	0	-1.285
resist	eggplugs00	8	Contig_3647_131	7	959.5	0	-0.066	0	0	-0.091	0	0.002	0	0	0.019	0	0.149	0	0	0.821
resist	eggplugs00	8	Contig_3097_1287	8	964	0	0	0	-0.063	0	0	0	0	0.003	0	0	0	0	0.571	0
resist	eggplugs00	8	Contig_89_211	8	966.5	0	0	0	0	0	0	0	0	0	0	0	0	0	0	0
resist	eggplugs00	8	Contig_295_288	8	976	0.001	0	0	0	-0.121	0	0	0	0	0.028	-0.013	0	0	0	2.902
resist	eggplugs00	8	Contig_1167_147	8	992.2	0	0	0	0	0	0	0	0	0	0	0	0	0	0	0
resist	eggplugs00	8	Contig_2563_426	8	1003.1	0	0	0	-0.03	0	0	0	0	0.002	0	0	0	0	0.3	0
resist	eggplugs00	8	Contig_322_186	8	1006.5	0	0	0	0	0	0	0	0	0	0	0	0	0	0	0
resist	eggplugs00	8	Contig_1782_345	8	1014	-0.042	0.115	0	0	0	0.003	0.01	0	0	0	0.41	1.152	0	0	0
resist	eggplugs00	8	Contig_4017_465	8	1026.6	0.027	0	0	0	-0.017	0	0	0	0	0	-0.009	0	0	0	0.022
resist	eggplugs00	8	Contig_196_227	8	1039.1	0	0	0	0	0	0	0	0	0	0	0	0	0	0	0
resist	eggplugs00	8	Contig_3364_250	8	1042.4	0.053	0	0	0	0	0.005	0	0	0	0	0.517	0	0	0	0
resist	eggplugs00	8	Contig_1588_244	8	1051.5	-0.066	0.025	0	0	-0.017	0.008	0	0	0	0	0.798	-0.88	0	0	-0.035
resist	eggplugs00	8	Contig_2454_1179	8	1059.9	0	0	-0.198	0	0.014	0	0	0.034	0	0.001	0	0	5.929	0	0.113
resist	eggplugs00	8	Contig_2298_522	8	1061.4	0	0	0	0	0.003	0	0	0	0	0	0	0	0	0	0
resist	eggplugs00	8	Contig_1418_258	8	1068.1	0	0	0	0	0	0	0	0	0	0	0	0	0	0	0
resist	eggplugs00	8	Contig_1099_518	8	1071.9	0	0	0	0	0	0	0	0	0	0	0	0	0	0	0
resist	eggplugs00	8	Contig_389_154	9	1077	0.255	-0.044	0.028	0	0	0.044	0.001	0	0	0	1.879	-1.824	-0.064	0	0
resist	eggplugs00	8	Contig_137_251	9	1093.2	0	0	0	0	0	0	0	0	0	0	0	0	0	0	0
resist	eggplugs00	8	Contig_138_232	9	1113.2	0	0	0.07	0.098	0	0	0	0.002	0.013	0	0	0	0.298	2.448	0
resist	eggplugs00	8	Contig_3078_224	10	1118	-0.044	0.075	0	0	0.152	0	0.005	0	0	0.026	-0.263	1.122	0	0	1.829
resist	eggplugs00	8	Contig_995_512	10	1120	0	0	0	-0.055	0	0	0	0	0.004	0	0	0	0	0.674	0
resist	eggplugs00	8	Contig_1680_513	10	1121.1	-0.011	0	0	0	0	0.001	0	0	0	0	0.074	0	0	0	0
resist	eggplugs00	8	Contig_1052_531	10	1136	-0.043	-0.126	0.012	0	0	0.006	0.013	0	0	0	0.57	1.389	-1.924	0	0
resist	eggplugs00	8	Contig_1786_170	10	1146.6	0	0.083	0.001	0	-0.119	0	0.005	0	0	0.005	0	0.809	-0.789	0	0.509
resist	eggplugs00	8	Contig_1039_304	10	1150.4	0	0.057	0	0	0	0	0.002	0	0	0	0	0.317	0	0	0
resist	eggplugs00	8	Contig_1410_248	10	1153	0	0	0	0	0	0	0	0	0	0	0	0	0	0	0
resist	eggplugs00	8	Contig_3274_933	10	1167	0.006	-0.045	0	0	0.006	0	0.003	0	0	0.001	-0.004	0.532	0	0	-0.472
resist	eggplugs00	8	Contig_2580_335	10	1168.3	0	0	0	0	0	0	0	0	0	0	0	0	0	0	0
resist	eggplugs00	8	Contig_1619_612	10	1173.4	-0.022	0	0.02	0	0.088	0	0	0	0	0.002	-0.037	0	0.125	0	0.228
resist	eggplugs00	8	Contig_92_262	10	1176	0.017	0	0	0.079	0	0	0	0	0.002	0	0.004	0	0	0.123	0
resist	eggplugs00	8	Contig_725_198	10	1178	-0.126	0	0	0.037	0	0.015	0	0	0.001	0	1.488	0	0	-1.235	0
resist	eggplugs00	8	Contig_769_268	10	1179.1	-0.024	0	0	0	0	0	0	0	0	0	-0.044	0	0	0	0
resist	eggplugs00	8	Contig_17_331	10	1182.4	0	0	0	0	0	0	0	0	0	0	0	0	0	0	0
resist	eggplugs00	8	Contig_99_149	10	1186	0	0	0	0	0	0	0	0	0	0	0	0	0	0	0
resist	eggplugs00	8	Contig_1291_240	10	1187	0.045	-0.188	0	-0.003	0	0	0.026	0	0	0	-0.017	2.075	0	-2.034	0
resist	eggplugs00	8	Contig_664_212	10	1190.7	0	0	0	0	0	0	0	0	0	0	0	0	0	0	0
resist	eggplugs00	8	Contig_334_284	10	1199.1	-0.274	0	0.083	0	0	0.044	0	0.011	0	0	4.413	0	1.981	0	0
resist	eggplugs00	8	Contig_3130_332	10	1222.8	0	0	0	0	0	0	0	0	0	0	0	0	0	0	0
resist	eggplugs00	8	Contig_2552_637	11	1228	-0.104	0.236	0	0	0	0.016	0.053	0	0	0	1.535	7.064	0	0	0
resist	eggplugs00	8	Contig_4249_191	11	1237.9	0.103	0	0	0	0	0.016	0	0	0	0	1.569	0	0	0	0
resist	eggplugs00	8	Contig_179_266	11	1250.4	0	0	0.033	-0.05	0	0	0	0	0.001	0	0	0	0.09	0.157	0
resist	eggplugs00	8	Contig_3879_276	11	1261.7	0	0	0.011	0.116	0	0	0	0	0.004	0	0	0	0.06	0.796	0
resist	eggplugs00	8	Contig_2657_288	11	1271.4	-0.194	0.05	0	0	0	0.045	0.001	0	0	0	1.95	-1.756	0	0	0
resist	eggplugs00	8	Contig_2456_515	11	1272.9	0.133	0	0.006	0	0.046	0.008	0	0	0	0.003	0.84	0	-0.876	0	0.387
resist	eggplugs00	8	Contig_292_143	11	1274.6	0	0	-0.022	0.035	0	0	0	0.001	0.004	0	0	0	0.125	0.645	0
resist	eggplugs00	8	Contig_1616_102	12	1280	0	0	0	0	0	0	0	0	0	0	0	0	0	0	0
resist	eggplugs00	8	Contig_1703_137	12	1288.4	0	0	0	0	0	0	0	0	0	0	0	0	0	0	0
resist	eggplugs00	8	Contig_1333_324	12	1289.6	0	0.036	0.01	0	0	0	0.002	0	0	0	0	0.193	-0.275	0	0
resist	eggplugs00	8	Contig_1578_311	12	1301.9	-0.061	0	0.002	0	0	0	0	0	0	0	0.08	0	-0.033	0	0
resist	eggplugs00	8	C4H_2_301	12	1315.2	0.072	-0.128	0	0	0.011	0	0.008	0	0	0	-0.042	1.344	0	0	-1.313
resist	eggplugs00	8	Contig_2592_233	12	1350.2	0	0.072	0	0.042	0	0	0.002	0	0.001	0	0	0.404	0	-0.184	0
resist	eggplugs00	8	Contig_280_142	12	1354	0	0	0	0	0	0	0	0	0	0	0	0	0	0	0
resist	eggplugs00	8	Contig_1649_381	12	1357.7	-0.122	0	0	0	0	0.009	0	0	0	0	0.976	0	0	0	0
resist	eggplugs00	8	Contig_2289_255	12	1358.5	0	0	-0.046	-0.007	0	0	0	0	0	0	0	0	0.061	-0.019	0
resist	eggplugs00	8	Contig_4183_247	12	1360.1	-0.047	-0.097	0	-0.012	0	0.001	0.009	0	0.001	0	0.101	1.298	0	-1.271	0
resist	eggplugs00	8	Contig_342_375	12	1366.2	0	0	-0.042	0	0	0	0	0.003	0	0	0	0	0.532	0	0
resist	eggplugs00	8	Contig_3670_305	12	1373.3	0.188	-0.125	-0.151	0	0	0.028	0.005	0.015	0	0	1.218	-0.827	2.107	0	0
resist	eggplugs00	8	Contig_73_431	12	1375.8	0	0	0	0.032	0.073	0	0	0	0	0.009	0	0	0	-0.09	1.014
resist	eggplugs00	8	Contig_52_235	12	1384.2	0	0.002	0	-0.019	-0.101	0	0	0	0.001	0.007	0	-0.001	0	0.27	0.479
resist	eggplugs00	8	Contig_68_595	13	1389	0	-0.116	0.077	0	0	0	0.01	0	0	0	0	1.72	-1.665	0	0
resist	eggplugs00	8	Contig_613_552	13	1391.1	0	0	0	0	0	0	0	0	0	0	0	0	0	0	0
resist	eggplugs00	8	Contig_1522_299	13	1392.5	0	0	0	0	0	0	0	0	0	0	0	0	0	0	0
resist	eggplugs00	8	Contig_3770_332	13	1398.2	0	0	0	-0.037	0	0	0	0	0.002	0	0	0	0	0.402	0
resist	eggplugs00	8	Contig_1761_256	13	1406.1	0.034	-0.234	0	0	0	0.003	0.039	0	0	0	0.27	6.263	0	0	0
resist	eggplugs00	8	Contig_2574_252	13	1416.4	0.071	0	0	0.034	0	0.009	0	0	0.002	0	0.907	0	0	-0.603	0
resist	eggplugs00	8	HCT_1_422	13	1418.1	0.041	-0.112	0	0	0	0.006	0.011	0	0	0	0.636	1.226	0	0	0
resist	eggplugs00	8	Contig_4337_621	13	1424.5	0	0	0	0	0	0	0	0	0	0	0	0	0	0	0
resist	eggplugs00	8	Zn_1_3_221	13	1424.6	0	0	-0.106	0	0	0	0	0.011	0	0	0	0	1.947	0	0
resist	eggplugs00	8	Contig_165_133	13	1425.6	0	0	0	0	0	0	0	0	0	0	0	0	0	0	0
resist	eggplugs00	8	Contig_576_426	13	1426.1	0	0	0.092	0	0	0	0	0.008	0	0	0	0	1.417	0	0
resist	eggplugs00	8	Contig_3620_322	13	1430	0	-0.295	0	0.156	0	0	0.035	0	0.023	0	0	3.152	0	0.139	0
resist	eggplugs00	8	Contig_556_520	13	1430.1	0	0	0	0	0	0	0	0	0	0	0	0	0	0	0
resist	eggplugs00	8	Contig_230_792	13	1431	0	-0.145	0	0	0.063	0	0.025	0	0	0.011	0	4.055	0	0	1.08
resist	eggplugs00	8	Contig_2500_415	13	1431.6	0	0	-0.171	0	0	0	0	0.028	0	0	0	0	4.897	0	0
resist	eggplugs00	8	Contig_719_249	13	1432.5	0	0	-0.076	-0.003	0	0	0	0.009	0	0	0	0	1.542	-1.558	0
resist	eggplugs00	8	Contig_199_167	13	1433.9	0	0	0.054	-0.038	0	0	0	0	0.003	0	0	0	0.034	0.497	0
resist	eggplugs00	8	Contig_4019_364	13	1435	-0.008	-0.127	0	0	0	0	0.019	0	0	0	0.02	3.14	0	0	0
resist	eggplugs00	8	Contig_4216_318	13	1435	0.042	0	0	0	-0.041	0.001	0	0	0	0	0.182	0	0	0	-0.211
resist	eggplugs00	8	Contig_1225_215	13	1438	0	0.053	0	0.068	-0.069	0	0	0	0.004	0.001	0	-0.135	0	0.991	-0.67
resist	eggplugs00	8	Contig_2124_258	13	1445.9	0.15	0.206	0	0	0.154	0.042	0.033	0	0	0.006	2.363	0.221	0	0	-2.025
resist	eggplugs00	8	Contig_1273_281	13	1446.7	0	0	0	-0.002	-0.068	0	0	0	0	0.005	0	0	0	-0.019	0.484
resist	eggplugs00	8	Contig_28_365	13	1449.5	-0.06	-0.093	-0.074	0	0	0.006	0.009	0.006	0	0	0.547	0.9	-0.476	0	0
resist	eggplugs00	8	Contig_1383_396	13	1453	0	0	0.02	0.008	0	0	0	0	0	0	0	0	0.034	-0.067	0
resist	eggplugs00	8	Contig_3389_814	13	1458.6	0	0	0	0	0	0	0	0	0	0	0	0	0	0	0
resist	eggplugs00	8	Contig_2443_206	13	1460.9	0	0	0	0	-0.077	0	0	0	0	0.008	0	0	0	0	0.866
resist	eggplugs00	8	Contig_2443_400	13	1462.8	0	0	0	0	0.077	0	0	0	0	0.008	0	0	0	0	0.866
resist	eggplugs00	8	Contig_302_221	14	1468	0	0	-0.13	0	0	0	0	0.022	0	0	0	0	3.865	0	0
resist	eggplugs00	8	Contig_1419_549	14	1490.4	-0.01	0	0.016	0	0	0	0	0	0	0	-0.029	0	0.085	0	0
resist	eggplugs00	8	Contig_152_216	14	1496.5	0	-0.019	0	0	0	0	0	0	0	0	0	0.005	0	0	0
[truncated: 521 more rows]
