# Supplementary material for: Defense mechanisms against herbivory in Picea: sequence evolution and expression regulation of gene family members in the phenylpropanoid pathway
Source: BMC Genomics. 2011 Dec 16;12:608. doi: 10.1186/1471-2164-12-608 (PMC3288119; doi:10.1186/1471-2164-12-608)
Supplement: Additional file 7 — Significant QTLs for gene expression; allele effect and % phenotypic variation explained by the QTL is given. Information about the detected eQTLs which were significant at LOD≥3.84 is provided including the information if a QTL was detected in more than one parent (these details are not shown in the density map of Figure 5), see Methods for further explanation. [file 1471-2164-12-608-S7.XLS]

## Sheet: additional file 7
SNP number	SNP on map	cDNA name	parent with the qtl	estimated qtl effect (sign is arbitrary)	phenotypic variance explained by qtl	LOD value (=chi square 1 df)
1	Contig_882_303	WS01018_J08	1	0.512	0.119	7.165
1	Contig_882_303	WS01018_J08	3	0.512	0.119	7.165
2	Contig_2616_222	WS0078_K09	3	-0.278	0.099	9.879
2	Contig_2616_222	WS01030_A07	3	0.219	0.033	4.27
2	Contig_2616_222	WS00821_P13	4	-0.232	0.048	4.36
2	Contig_2616_222	WS0087_O15	4	-0.25	0.079	9.271
2	Contig_2616_222	WS0104_J07	3	-0.169	0.05	3.928
2	Contig_2616_222	WS0261_C18	3	0.205	0.032	4.222
2	Contig_2616_222	WS0107_P12	4	-0.225	0.051	5.119
2	Contig_2616_222	WS01011_J14	4	0.287	0.059	5.381
2	Contig_2616_222	WS0048_D09	4	0.161	0.05	4.178
2	Contig_2616_222	WS0078_N05	3	0.251	0.056	5.041
2	Contig_2616_222	WS00811_K12	4	0.217	0.052	4.767
2	Contig_2616_222	WS00815_F23	3	0.215	0.05	3.943
2	Contig_2616_222	WS0094_C01	4	0.244	0.046	4.963
2	Contig_2616_222	WS00821_C05	4	0.181	0.04	4.026
2	Contig_2616_222	WS0109_K20	4	0.284	0.053	7.04
2	Contig_2616_222	WS01029_J13	4	0.257	0.045	4.254
2	Contig_2616_222	WS01012_P23	4	0.254	0.049	4.628
2	Contig_2616_222	WS01037_G16	4	0.207	0.066	4.702
3	Contig_781_334	WS0101_J16	2	-0.196	0.045	4.846
3	Contig_781_334	WS00820_A09	2	0.187	0.04	4.673
3	Contig_781_334	WS00837_P24	2	-0.227	0.051	4.479
3	Contig_781_334	WS0037_I14	2	-0.19	0.034	4.36
3	Contig_781_334	WS00946_A14	2	-0.203	0.055	4.773
3	Contig_781_334	WS0071_H13	2	-0.211	0.05	6.168
3	Contig_781_334	WS01041_O24	2	-0.195	0.037	4.171
3	Contig_781_334	WS0261_E15	2	-0.224	0.044	4.287
3	Contig_781_334	WS00910_P15	2	-0.262	0.059	5.61
3	Contig_781_334	WS0023_M11	2	0.238	0.041	4.843
3	Contig_781_334	WS0044_K23	2	-0.272	0.056	6.109
3	Contig_781_334	WS00821_C05	2	0.264	0.058	6.934
4	Contig_2053_188	WS00925_O21	3	0.272	0.1	4.591
4	Contig_2053_188	WS0081_I07	3	0.235	0.116	3.993
4	Contig_2053_188	WS01026_E17	3	0.263	0.101	5.19
4	Contig_2053_188	WS01030_I02	3	-0.324	0.08	4.927
4	Contig_2053_188	WS00837_P24	3	0.24	0.083	5.001
4	Contig_2053_188	WS0032_G19	4	-0.33	0.077	4.833
4	Contig_2053_188	WS00926_B24	4	0.372	0.099	4.211
4	Contig_2053_188	WS0089_H07	4	-0.227	0.127	5.651
4	Contig_2053_188	WS00111_I15	4	-0.225	0.079	4.844
4	Contig_2053_188	WS01026_J15	4	-0.245	0.08	4.997
4	Contig_2053_188	WS0024_B11	3	0.421	0.114	5.838
4	Contig_2053_188	WS01029_G23	4	-0.308	0.118	4.519
4	Contig_2053_188	WS01011_J14	4	0.211	0.101	4.408
4	Contig_2053_188	WS00919_G18	3	-0.302	0.11	4.477
4	Contig_2053_188	WS0099_B17	4	-0.439	0.12	5.71
4	Contig_2053_188	WS00922_D18	3	0.34	0.073	3.954
4	Contig_2053_188	WS0017_D19	3	-0.375	0.066	4.651
4	Contig_2053_188	WS0263_L06	4	-0.326	0.09	5.607
4	Contig_2053_188	WS0086_I04	4	-0.324	0.069	3.869
4	Contig_2053_188	WS0033_E16	3	-0.247	0.065	3.933
5	Contig_998_455	WS00925_O21	2	-0.313	0.054	5.118
5	Contig_998_455	WS00933_K23	1	0.285	0.073	6.411
5	Contig_998_455	WS02613_H16	2	-0.199	0.039	4.583
5	Contig_998_455	WS01014_A23	2	-0.231	0.04	4.607
5	Contig_998_455	WS00931_C11	1	-0.261	0.044	4.383
5	Contig_998_455	WS00820_A09	2	-0.295	0.054	6.415
5	Contig_998_455	WS0048_K01	2	0.153	0.029	4.339
5	Contig_998_455	WS00914_G22	1	0.286	0.058	5.319
5	Contig_998_455	WS0071_H13	2	0.284	0.033	4.048
5	Contig_998_455	WS0038_N06	1	-0.217	0.046	4.631
5	Contig_998_455	WS0024_B11	1	0.272	0.052	4.791
5	Contig_998_455	WS00720_J05	1	-0.254	0.067	4.868
5	Contig_998_455	WS00915_A19	2	-0.243	0.039	4.441
5	Contig_998_455	WS0064_P09	1	0.258	0.07	4.97
5	Contig_998_455	WS00712_A07	2	-0.259	0.042	4.177
5	Contig_998_455	WS00921_J24	1	0.243	0.046	4.235
6	Contig_4345_202	WS00925_O21	2	0.218	0.038	4.429
6	Contig_4345_202	WS0099_L04	4	-0.338	0.071	6.482
6	Contig_4345_202	WS0039_C04	2	0.249	0.05	4.226
6	Contig_4345_202	WS01031_B17	4	-0.318	0.047	5.871
6	Contig_4345_202	WS00712_E05	4	-0.227	0.037	3.892
6	Contig_4345_202	WS01028_B16	4	-0.275	0.058	6.079
6	Contig_4345_202	WS00820_A09	2	0.274	0.057	6.698
6	Contig_4345_202	WS00926_B24	4	0.427	0.061	8.936
6	Contig_4345_202	WS0091_G15	4	0.23	0.047	3.842
6	Contig_4345_202	WS00110_N03	4	-0.203	0.049	5.511
6	Contig_4345_202	WS00938_B05	2	0.223	0.029	4.164
6	Contig_4345_202	WS00911_P24	4	0.352	0.031	5.004
6	Contig_4345_202	WS0016_K07	2	0.203	0.035	4.12
6	Contig_4345_202	WS0046_F13	4	-0.321	0.119	8.666
6	Contig_4345_202	WS00915_A19	2	0.238	0.038	4.272
6	Contig_4345_202	WS0093_P01	4	0.217	0.04	4.004
6	Contig_4345_202	WS0047_L15	2	0.191	0.035	3.873
7	Contig_39_490	WS00110_D11	4	-0.261	0.046	4.312
7	Contig_39_490	WS00925_O21	4	-0.237	0.042	3.989
7	Contig_39_490	WS01014_N23	4	0.312	0.042	4.554
7	Contig_39_490	WS0099_L04	4	0.386	0.085	6.732
7	Contig_39_490	WS00927_O19	4	0.312	0.042	3.888
7	Contig_39_490	WS01031_B17	4	0.428	0.077	9.216
7	Contig_39_490	WS00920_P17	3	-0.222	0.06	4.601
7	Contig_39_490	WS01028_B16	4	0.237	0.037	4.326
7	Contig_39_490	WS00926_B24	4	-0.428	0.063	9.335
7	Contig_39_490	WS00917_H19	3	-0.247	0.053	5.768
7	Contig_39_490	WS00911_P24	4	-0.403	0.051	6.847
7	Contig_39_490	WS0109_E11	3	-0.222	0.047	4.473
7	Contig_39_490	WS0046_F13	4	0.275	0.083	6.362
7	Contig_39_490	WS00919_G18	3	-0.237	0.043	4.978
7	Contig_39_490	WS0093_P01	4	-0.283	0.054	5.272
7	Contig_39_490	WS00929_G01	4	0.203	0.039	4.259
7	Contig_39_490	WS00825_I05	3	-0.174	0.06	4.735
7	Contig_39_490	WS00733_G19	3	-0.191	0.049	4.474
7	Contig_39_490	WS0038_D12	3	-0.222	0.064	5.533
7	Contig_39_490	WS0074_L05	3	-0.228	0.045	4.323
7	Contig_39_490	WS01037_G16	3	-0.227	0.04	4.064
8	Contig_4127_392	WS00925_O21	2	-0.243	0.042	4.986
8	Contig_4127_392	WS0051_C19	2	-0.162	0.043	4.506
8	Contig_4127_392	WS0081_I07	3	0.267	0.044	3.956
8	Contig_4127_392	WS00920_P17	3	-0.228	0.064	4.577
8	Contig_4127_392	WS0064_A19	2	-0.272	0.044	4.777
8	Contig_4127_392	WS01041_O24	2	0.251	0.047	5.305
8	Contig_4127_392	WS00917_H19	3	-0.23	0.045	4.021
8	Contig_4127_392	WS00945_K07	2	-0.161	0.037	4.025
8	Contig_4127_392	WS0109_E11	3	-0.229	0.051	4.847
8	Contig_4127_392	WS01024_C11	2	-0.235	0.061	6.239
8	Contig_4127_392	WS00919_G18	3	-0.245	0.046	5.525
8	Contig_4127_392	WS0031_B01	2	0.202	0.033	4.551
8	Contig_4127_392	WS00917_N21	2	0.259	0.055	6.091
8	Contig_4127_392	WS0079_B12	2	0.26	0.053	5.664
8	Contig_4127_392	WS00825_I05	3	-0.154	0.049	4.72
8	Contig_4127_392	WS00733_G19	3	-0.17	0.039	4.003
8	Contig_4127_392	WS0038_D12	3	-0.241	0.075	4.769
8	Contig_4127_392	WS0074_L05	3	-0.239	0.051	4.963
8	Contig_4127_392	WS0102_B11	2	0.232	0.048	4.568
8	Contig_4127_392	WS00837_P17	2	0.258	0.059	6.914
8	Contig_4127_392	WS0048_N15	2	0.205	0.056	5.098
9	Contig_2112_428	WS0055_F20	1	0.372	0.068	6.938
9	Contig_2112_428	WS01030_A07	3	0.251	0.043	5.135
9	Contig_2112_428	WS00913_E18	1	0.198	0.05	4.89
9	Contig_2112_428	WS00815_H13	1	-0.332	0.068	6.731
9	Contig_2112_428	WS00815_H13	3	0.264	0.072	6.866
9	Contig_2112_428	WS00820_A09	3	-0.262	0.049	5.547
9	Contig_2112_428	WS0032_G19	1	-0.231	0.043	4.478
9	Contig_2112_428	WS00111_I15	1	-0.462	0.101	11.149
9	Contig_2112_428	WS00111_I15	3	0.298	0.068	6.034
9	Contig_2112_428	WS01027_N03	3	0.308	0.084	6.038
9	Contig_2112_428	WS00922_A13	1	-0.257	0.063	5.806
9	Contig_2112_428	WS0264_B22	1	-0.306	0.053	4.728
9	Contig_2112_428	WS00917_H19	3	0.264	0.041	4.449
9	Contig_2112_428	WS01010_I07	1	0.233	0.048	3.938
9	Contig_2112_428	WS00933_O12	1	-0.285	0.045	4.706
9	Contig_2112_428	WS0261_C18	3	0.246	0.042	4.697
9	Contig_2112_428	WS01018_F24	3	0.278	0.071	5.283
9	Contig_2112_428	WS01024_C11	3	0.207	0.04	4.578
9	Contig_2112_428	WS0075_F05	1	0.374	0.087	8.709
9	Contig_2112_428	WS00922_D18	3	-0.276	0.051	5.071
9	Contig_2112_428	WS00910_P15	3	0.275	0.068	7.026
9	Contig_2112_428	WS00821_I18	1	-0.172	0.045	3.925
9	Contig_2112_428	WS01016_D12	1	0.251	0.071	5.527
9	Contig_2112_428	WS01018_J08	1	-0.394	0.071	9.664
9	Contig_2112_428	WS00920_D17	1	0.298	0.05	5.309
9	Contig_2112_428	WS00811_K12	1	0.404	0.105	7.775
9	Contig_2112_428	WS01033_K22	3	0.196	0.042	4.516
9	Contig_2112_428	WS0091_C23	1	-0.319	0.074	6.55
9	Contig_2112_428	WS00733_G19	1	0.259	0.072	5.435
9	Contig_2112_428	WS01031_M14	1	0.224	0.082	4.583
9	Contig_2112_428	WS0094_P20	3	-0.194	0.036	4.031
9	Contig_2112_428	WS00811_F18	1	-0.355	0.064	6.785
9	Contig_2112_428	WS0018_O24	3	-0.253	0.067	6.834
9	Contig_2112_428	WS0018_O24	1	0.212	0.057	3.908
9	Contig_2112_428	WS01035_P13	3	0.149	0.037	4.185
9	Contig_2112_428	WS00935_G15	1	-0.338	0.088	8.946
10	Contig_1506_365	WS0055_F20	1	-0.264	0.049	4.923
10	Contig_1506_365	WS01031_B17	1	-0.241	0.048	4.336
10	Contig_1506_365	WS01030_I02	1	-0.194	0.051	4.603
10	Contig_1506_365	WS0032_G19	1	0.217	0.067	6.868
10	Contig_1506_365	WS0264_B22	1	0.195	0.054	4.556
10	Contig_1506_365	WS0024_C16	1	-0.174	0.041	4.117
10	Contig_1506_365	WS0108_D19	1	-0.212	0.05	4.687
10	Contig_1506_365	WS01016_D12	1	-0.187	0.051	3.957
10	Contig_1506_365	WS01018_J08	1	0.438	0.087	11.794
10	Contig_1506_365	WS00821_C05	1	-0.174	0.058	3.955
10	Contig_1506_365	WS0104_E12	1	0.263	0.059	6.032
10	Contig_1506_365	WS00935_G15	1	0.252	0.062	6.127
10	Contig_1506_365	WS01021_K12	1	-0.217	0.046	4.623
10	Contig_1506_365	WS01037_G16	1	-0.252	0.059	5.176
11	Contig_3244_220	WS01014_A23	2	0.291	0.092	4.862
11	Contig_3244_220	WS0043_A20	1	-0.561	0.187	5.981
11	Contig_3244_220	WS01038_O14	1	-0.581	0.115	8.947
11	Contig_3244_220	WS0106_J08	1	-0.457	0.101	4.615
11	Contig_3244_220	WS0081_I07	1	-0.461	0.121	4.159
11	Contig_3244_220	WS01024_E06	1	-0.717	0.198	9.836
11	Contig_3244_220	WS01030_A07	2	0.248	0.045	4.928
11	Contig_3244_220	WS0024_K06	1	-0.545	0.154	5.638
11	Contig_3244_220	WS00913_E18	1	-0.488	0.11	4.571
11	Contig_3244_220	WS00712_E05	1	-0.707	0.204	9.635
11	Contig_3244_220	WS00818_D06	1	-0.458	0.114	4.021
11	Contig_3244_220	WS01028_H14	1	-0.461	0.111	4.33
11	Contig_3244_220	WS01013_A02	1	-0.49	0.1	4.724
11	Contig_3244_220	WS00812_I14	1	-0.466	0.083	4.229
11	Contig_3244_220	WS00931_C11	1	-0.71	0.191	10.597
11	Contig_3244_220	WS0102_G23	1	-0.481	0.131	4.361
11	Contig_3244_220	WS0019_K14	1	-0.467	0.149	4.174
11	Contig_3244_220	WS0089_H07	1	-0.452	0.118	3.888
11	Contig_3244_220	WS01033_I13	1	-0.693	0.187	9.57
11	Contig_3244_220	WS00110_N03	1	-0.433	0.1	3.976
11	Contig_3244_220	WS01017_D12	1	-0.746	0.184	10.73
11	Contig_3244_220	WS01029_D16	1	-0.515	0.121	5.044
11	Contig_3244_220	WS01030_B11	1	-0.477	0.147	4.498
11	Contig_3244_220	WS00923_E07	1	0.498	0.14	4.759
11	Contig_3244_220	WS01017_F04	1	-0.496	0.095	5.33
11	Contig_3244_220	WS01010_I07	1	-0.47	0.134	4.202
11	Contig_3244_220	WS00911_P24	1	0.716	0.131	11.917
11	Contig_3244_220	WS0022_E09	1	-1.029	0.315	23.46
11	Contig_3244_220	WS0039_D14	1	-0.57	0.129	6.352
11	Contig_3244_220	WS0046_F13	1	-0.674	0.204	8.687
11	Contig_3244_220	WS0031_B01	2	-0.417	0.071	6.21
11	Contig_3244_220	WS01025_F04	1	-0.693	0.231	9.327
11	Contig_3244_220	WS01033_I01	1	-0.491	0.097	4.885
11	Contig_3244_220	WS0107_M03	1	0.757	0.209	11.184
11	Contig_3244_220	WS01015_E21	1	-0.453	0.087	4.13
11	Contig_3244_220	WS01030_H06	1	-0.46	0.112	4.013
11	Contig_3244_220	WS0024_K18	1	-0.499	0.15	4.763
11	Contig_3244_220	WS00712_A21	1	-0.61	0.117	8.799
11	Contig_3244_220	WS01012_K12	1	-0.493	0.088	5.235
11	Contig_3244_220	WS0091_I05	2	0.22	0.065	4.749
11	Contig_3244_220	IS0011_F24	1	-0.675	0.173	8.806
11	Contig_3244_220	WS0091_C04	1	-0.461	0.103	4.047
11	Contig_3244_220	WS00931_J05	1	-0.59	0.195	6.895
11	Contig_3244_220	WS00916_E05	1	-0.493	0.104	4.729
11	Contig_3244_220	WS0047_L15	2	0.353	0.094	5.632
13	Contig_175_663	WS00913_E18	2	0.197	0.05	4.475
13	Contig_175_663	WS0269_E03	2	-0.199	0.044	4.187
13	Contig_175_663	IS0013_M16	2	-0.292	0.091	10.206
13	Contig_175_663	WS01034_N23	2	-0.244	0.042	4.632
13	Contig_175_663	WS0013_L15	2	0.194	0.037	4.806
13	Contig_175_663	WS01029_D16	2	-0.242	0.043	4.39
13	Contig_175_663	WS01041_O24	2	-0.216	0.045	5.037
13	Contig_175_663	WS00925_L20	2	-0.375	0.12	11.818
13	Contig_175_663	WS00912_J06	2	-0.278	0.055	5.791
13	Contig_175_663	WS00837_J16	2	-0.132	0.038	4.494
13	Contig_175_663	WS0031_B01	2	-0.178	0.044	5.992
13	Contig_175_663	WS00716_H01	2	0.228	0.061	6.7
13	Contig_175_663	WS00712_E21	2	-0.21	0.069	4.272
13	Contig_175_663	WS0104_B14	2	-0.205	0.035	3.854
13	Contig_175_663	IS0012_I01	2	-0.187	0.047	4.028
13	Contig_175_663	WS00837_P17	2	-0.195	0.05	5.845
14	Contig_3756_195	WS00913_E18	2	0.21	0.058	5.132
14	Contig_3756_195	WS0269_E03	2	-0.19	0.04	3.862
14	Contig_3756_195	IS0013_M16	2	-0.293	0.092	10.367
14	Contig_3756_195	WS0013_L15	2	0.183	0.033	4.313
14	Contig_3756_195	WS01029_D16	2	-0.261	0.055	5.556
14	Contig_3756_195	WS01041_O24	2	-0.214	0.045	4.992
14	Contig_3756_195	WS0012_J09	2	-0.203	0.034	3.91
14	Contig_3756_195	WS00925_L20	2	-0.379	0.124	12.264
14	Contig_3756_195	WS00912_J06	2	-0.259	0.053	5.496
14	Contig_3756_195	WS0031_B01	2	-0.178	0.045	6.067
14	Contig_3756_195	WS00716_H01	2	0.209	0.052	5.704
14	Contig_3756_195	WS00912_C22	2	-0.148	0.04	3.879
14	Contig_3756_195	WS00712_E21	2	-0.203	0.064	3.998
14	Contig_3756_195	WS0104_B14	2	-0.233	0.046	5.068
14	Contig_3756_195	IS0012_I01	2	-0.196	0.052	4.51
14	Contig_3756_195	WS00911_I09	2	-0.202	0.043	3.901
15	ARF_1_905	WS00913_E18	2	0.217	0.061	5.444
15	ARF_1_905	WS0269_E03	2	-0.202	0.045	4.309
15	ARF_1_905	IS0013_M16	2	-0.263	0.073	8.177
15	ARF_1_905	WS0013_L15	2	0.187	0.034	4.436
15	ARF_1_905	WS01029_D16	2	-0.263	0.056	5.68
15	ARF_1_905	WS01018_F24	2	-0.181	0.037	3.873
15	ARF_1_905	WS00925_L20	2	-0.492	0.212	20.782
15	ARF_1_905	WS00913_G23	2	-0.211	0.054	6.625
15	ARF_1_905	WS0031_B01	2	-0.143	0.031	4.211
15	ARF_1_905	WS00716_H01	2	0.25	0.074	8.158
15	ARF_1_905	WS00921_J24	2	-0.152	0.046	4.402
15	ARF_1_905	WS00712_E21	2	-0.219	0.075	4.669
15	ARF_1_905	IS0012_I01	2	-0.198	0.052	4.512
15	ARF_1_905	WS0094_P20	2	-0.226	0.065	5.128
15	ARF_1_905	WS00935_G15	2	-0.201	0.05	4.488
16	Contig_331_412	WS00112_J15	3	0.268	0.042	4.461
16	Contig_331_412	WS01036_I16	4	0.251	0.034	3.851
16	Contig_331_412	WS00914_H24	3	0.215	0.05	4.778
16	Contig_331_412	WS01021_I24	4	-0.298	0.053	4.916
16	Contig_331_412	WS0086_D12	4	0.333	0.084	6.973
16	Contig_331_412	WS00946_A14	3	-0.229	0.038	4.335
16	Contig_331_412	WS00920_E03	3	-0.308	0.09	9.334
16	Contig_331_412	WS00923_E07	3	-0.194	0.05	5.108
16	Contig_331_412	WS00927_M02	3	0.202	0.037	4.07
16	Contig_331_412	WS0108_D19	3	-0.191	0.036	4.036
16	Contig_331_412	WS00925_L20	4	0.32	0.065	4.397
16	Contig_331_412	WS0075_F05	4	0.357	0.069	5.041
16	Contig_331_412	WS00824_C19	4	-0.153	0.047	4.788
16	Contig_331_412	WS00112_D12	3	0.324	0.072	7.475
16	Contig_331_412	WS00910_P15	3	0.284	0.054	5.707
16	Contig_331_412	WS01031_N19	3	0.211	0.043	5.5
16	Contig_331_412	WS0261_F17	3	0.268	0.038	4.317
16	Contig_331_412	WS0263_L06	4	0.435	0.079	10.129
16	Contig_331_412	WS00929_G01	4	-0.25	0.064	6.467
16	Contig_331_412	WS0044_K23	3	0.302	0.064	5.391
16	Contig_331_412	WS0071_I18	3	0.26	0.042	5.438
16	Contig_331_412	WS0109_N01	3	0.241	0.054	5.106
16	Contig_331_412	WS01031_M14	4	-0.239	0.04	3.893
16	Contig_331_412	WS01034_M15	3	-0.289	0.053	4.794
17	Contig_101_173	WS00933_K23	3	0.329	0.098	9.688
17	Contig_101_173	WS0261_J16	3	0.233	0.048	4.205
17	Contig_101_173	WS0099_L04	3	0.266	0.059	5.515
17	Contig_101_173	WS00923_A19	3	0.274	0.05	4.385
17	Contig_101_173	WS00927_O19	3	0.263	0.052	4.773
17	Contig_101_173	WS0075_K05	2	0.222	0.04	3.968
17	Contig_101_173	WS00713_M11	2	-0.214	0.035	3.934
17	Contig_101_173	WS01031_B17	3	0.254	0.083	4.002
17	Contig_101_173	WS0261_G15	2	0.26	0.038	5.367
17	Contig_101_173	WS0107_O19	2	0.333	0.059	6.049
17	Contig_101_173	WS00928_I02	2	0.267	0.036	4.199
17	Contig_101_173	WS0099_A18	2	0.431	0.086	11.003
17	Contig_101_173	WS00819_C02	3	0.287	0.053	4.541
17	Contig_101_173	WS0024_J06	2	0.238	0.045	4.839
17	Contig_101_173	IS0013_M16	2	-0.307	0.054	6.062
17	Contig_101_173	WS00920_E03	3	0.2	0.045	4.687
17	Contig_101_173	WS00922_H05	2	0.231	0.046	4.194
17	Contig_101_173	WS0013_L15	2	0.354	0.068	9.162
17	Contig_101_173	WS01011_L19	2	0.276	0.046	4.477
17	Contig_101_173	WS00938_L09	2	0.258	0.057	5.57
17	Contig_101_173	WS0057_P01	3	-0.214	0.052	5.426
17	Contig_101_173	WS0057_P01	2	0.37	0.087	9.131
17	Contig_101_173	WS00926_I20	2	-0.206	0.029	4.102
17	Contig_101_173	WS00938_B05	2	0.239	0.061	8.837
17	Contig_101_173	WS01014_G14	2	-0.23	0.058	5.906
17	Contig_101_173	WS00933_O12	3	0.3	0.055	6.336
17	Contig_101_173	WS00823_O18	2	0.291	0.07	7.403
17	Contig_101_173	WS00823_O18	3	-0.433	0.138	15.256
17	Contig_101_173	WS01018_F24	2	-0.319	0.068	7.122
17	Contig_101_173	WS00925_L20	2	-0.354	0.074	7.257
17	Contig_101_173	WS00913_G23	2	-0.328	0.052	6.42
17	Contig_101_173	WS00727_A15	2	0.275	0.036	3.851
17	Contig_101_173	WS0099_B17	3	0.28	0.075	7.399
17	Contig_101_173	WS00716_H01	2	0.256	0.041	4.633
17	Contig_101_173	WS00716_H01	3	-0.208	0.053	4.684
17	Contig_101_173	WS00910_P15	3	-0.157	0.038	4.301
17	Contig_101_173	WS00930_M19	3	-0.327	0.092	6.211
17	Contig_101_173	IS0014_K05	3	0.237	0.04	4.604
17	Contig_101_173	IS0014_K05	2	-0.201	0.04	4.216
17	Contig_101_173	WS00712_A21	2	-0.24	0.072	4.825
17	Contig_101_173	WS00825_I05	3	0.254	0.043	3.976
17	Contig_101_173	WS0038_D12	3	0.217	0.045	4.142
17	Contig_101_173	WS01031_M14	2	-0.216	0.04	5.215
17	Contig_101_173	WS01021_N08	3	-0.302	0.066	7.009
17	Contig_101_173	WS00935_G15	2	-0.333	0.069	6.377
17	Contig_101_173	WS00837_P17	2	-0.28	0.038	4.541
17	Contig_101_173	WS0035_M11	2	-0.297	0.066	5.755
17	Contig_101_173	WS0035_M11	3	0.307	0.079	7.715
17	Contig_101_173	WS01037_G16	3	0.24	0.05	4.829
19	Contig_1189_153	WS00933_K23	3	0.272	0.053	6.027
19	Contig_1189_153	WS0264_B20	4	0.165	0.043	4.677
19	Contig_1189_153	WS00914_A23	4	0.265	0.028	4.614
19	Contig_1189_153	WS00914_H24	3	-0.226	0.046	4.284
19	Contig_1189_153	WS00815_H13	3	0.226	0.041	3.854
19	Contig_1189_153	WS01021_I24	4	-0.319	0.069	7.916
19	Contig_1189_153	WS00715_I20	4	-0.235	0.066	5.263
19	Contig_1189_153	WS0022_J09	4	0.279	0.04	4.271
19	Contig_1189_153	WS00920_E03	4	-0.264	0.053	4.552
19	Contig_1189_153	WS0074_N24	4	0.228	0.052	4.635
19	Contig_1189_153	WS01032_M02	3	-0.244	0.047	3.92
19	Contig_1189_153	WS01041_O24	4	-0.223	0.036	3.936
19	Contig_1189_153	WS0264_B22	4	0.334	0.074	5.87
19	Contig_1189_153	WS01017_F04	4	-0.214	0.057	6.214
19	Contig_1189_153	WS0024_C16	4	-0.232	0.038	4.043
19	Contig_1189_153	WS00933_O12	3	0.25	0.047	5.568
19	Contig_1189_153	WS00823_O18	4	0.192	0.053	3.894
19	Contig_1189_153	WS0022_E09	4	-0.113	0.032	4.797
19	Contig_1189_153	WS01025_O15	4	-0.231	0.055	4.659
19	Contig_1189_153	WS0061_J17	3	-0.214	0.053	5.296
19	Contig_1189_153	WS00917_N21	4	-0.275	0.08	8.65
19	Contig_1189_153	WS00723_J06	3	-0.287	0.058	6.791
19	Contig_1189_153	WS0071_I18	3	-0.178	0.03	3.9
19	Contig_1189_153	WS00924_E04	4	-0.235	0.072	7.193
19	Contig_1189_153	WS00924_I12	4	-0.179	0.049	5.383
19	Contig_1189_153	WS0062_C03	4	-0.24	0.044	4.229
19	Contig_1189_153	WS00927_A24	4	-0.207	0.046	3.952
19	Contig_1189_153	WS0046_M03	4	-0.149	0.04	4.116
19	Contig_1189_153	WS00922_L21	3	-0.258	0.04	4.645
19	Contig_1189_153	WS00922_L21	4	-0.169	0.069	5.067
19	Contig_1189_153	WS00730_B15	4	-0.246	0.051	6.267
19	Contig_1189_153	WS0048_N15	4	-0.223	0.054	4.715
19	Contig_1189_153	WS0071_A18	4	-0.261	0.06	5.882
20	Contig_300_214	WS0261_G15	4	0.293	0.062	4.335
20	Contig_300_214	WS00914_A23	4	0.163	0.073	4.194
20	Contig_300_214	WS0031_G05	4	0.282	0.072	5.307
20	Contig_300_214	WS00715_I20	4	-0.33	0.119	5.585
20	Contig_300_214	WS01038_A15	4	-0.219	0.084	4.89
20	Contig_300_214	WS00911_P24	4	-0.293	0.122	4.239
20	Contig_300_214	WS01011_J14	4	0.351	0.041	3.885
20	Contig_300_214	WS00716_H01	4	-0.27	0.077	5.659
20	Contig_300_214	WS00821_I18	4	0.27	0.078	5.065
20	Contig_300_214	WS01010_M10	4	-0.266	0.078	5.376
20	Contig_300_214	WS0058_H22	4	-0.239	0.058	5.228
20	Contig_300_214	WS00821_M02	4	-0.235	0.077	5.976
20	Contig_300_214	WS00921_B18	4	-0.226	0.072	5.151
20	Contig_300_214	WS0074_A10	4	-0.283	0.122	6.558
20	Contig_300_214	WS00816_O23	4	-0.29	0.121	4.053
20	Contig_300_214	WS0062_C03	4	-0.215	0.069	4.455
20	Contig_300_214	WS0031_E17	4	-0.373	0.077	4.307
20	Contig_300_214	WS0046_M03	4	-0.329	0.071	4.548
20	Contig_300_214	WS00922_L21	4	-0.332	0.096	4.172
21	Contig_2669_290	WS0106_J08	4	0.23	0.04	4.692
21	Contig_2669_290	WS01030_A07	3	0.221	0.031	4.058
21	Contig_2669_290	WS0031_G05	4	-0.229	0.045	4.116
21	Contig_2669_290	WS00715_I20	4	0.434	0.193	17.756
21	Contig_2669_290	WS00111_I15	4	0.228	0.051	4.384
21	Contig_2669_290	WS01017_F04	4	0.182	0.049	6.129
21	Contig_2669_290	WS0261_C18	3	0.223	0.037	4.854
21	Contig_2669_290	WS0094_C20	4	-0.235	0.046	5.087
21	Contig_2669_290	WS00911_P24	4	0.386	0.088	10.092
21	Contig_2669_290	WS00823_O18	4	-0.285	0.071	5.807
21	Contig_2669_290	WS0022_E09	4	0.211	0.041	4.051
21	Contig_2669_290	WS0048_D09	4	-0.264	0.057	3.911
21	Contig_2669_290	WS00712_A07	3	-0.194	0.05	4.062
21	Contig_2669_290	WS0107_M03	4	-0.235	0.054	5.176
21	Contig_2669_290	WS01031_N19	3	0.298	0.064	8.195
21	Contig_2669_290	WS00821_I18	4	-0.28	0.048	4.944
21	Contig_2669_290	WS00821_M02	4	0.296	0.041	5.066
21	Contig_2669_290	WS00825_I05	3	0.162	0.053	4.18
21	Contig_2669_290	WS0046_M03	4	0.209	0.064	5.937
23	Contig_2220_286	WS0261_J16	2	-0.504	0.088	8.118
23	Contig_2220_286	WS00111_L22	1	-0.528	0.093	4.737
23	Contig_2220_286	WS0106_J08	1	0.602	0.142	6.31
23	Contig_2220_286	WS01030_A07	2	-0.333	0.068	4.306
23	Contig_2220_286	WS0094_C05	1	-0.517	0.11	4.571
23	Contig_2220_286	WS01028_H14	2	0.47	0.065	5.348
23	Contig_2220_286	WS0043_N14	1	-0.611	0.175	6.349
23	Contig_2220_286	WS0102_G23	1	0.582	0.171	5.782
23	Contig_2220_286	WS0086_D12	2	-0.44	0.066	4.687
23	Contig_2220_286	WS00715_I20	1	0.761	0.223	9.853
23	Contig_2220_286	WS00715_I20	2	0.495	0.126	5.921
23	Contig_2220_286	WS0262_G08	1	-0.499	0.07	4.748
23	Contig_2220_286	WS00911_P24	1	0.458	0.053	4.83
23	Contig_2220_286	WS01011_J14	2	-0.543	0.087	7.219
23	Contig_2220_286	WS0262_M19	2	-0.459	0.058	5.181
23	Contig_2220_286	WS01024_C11	2	0.42	0.078	4.207
23	Contig_2220_286	WS0064_P09	1	-0.523	0.148	4.652
23	Contig_2220_286	WS0262_J09	1	-0.48	0.08	3.912
23	Contig_2220_286	WS0265_H11	1	-0.486	0.077	4.115
23	Contig_2220_286	WS0063_M13	1	-0.691	0.139	8.272
23	Contig_2220_286	WS0263_L06	1	-0.519	0.081	4.63
23	Contig_2220_286	WS00931_E22	1	-0.651	0.139	7.327
23	Contig_2220_286	WS0086_I04	1	-0.643	0.129	7.512
23	Contig_2220_286	WS00924_I12	2	0.418	0.088	4.054
24	Contig_559_400	WS01030_A07	2	-0.226	0.041	6.652
24	Contig_559_400	WS0085_B05	2	0.217	0.056	5.812
24	Contig_559_400	WS01037_O08	2	0.177	0.064	8.429
24	Contig_559_400	WS0104_J07	2	0.235	0.056	5.983
24	Contig_559_400	WS01012_K18	2	0.215	0.056	4.453
24	Contig_559_400	WS01010_I07	2	0.203	0.037	3.991
24	Contig_559_400	WS00823_O18	2	0.193	0.053	5.61
24	Contig_559_400	WS0108_O21	2	0.221	0.038	4.697
24	Contig_559_400	WS0262_M19	2	-0.214	0.038	4.404
24	Contig_559_400	WS01024_C11	2	0.238	0.05	5.106
24	Contig_559_400	WS0064_P09	2	-0.2	0.034	4.02
24	Contig_559_400	WS00837_J16	2	-0.158	0.044	5.182
24	Contig_559_400	WS0031_B01	2	-0.16	0.032	4.359
24	Contig_559_400	WS00931_D17	2	0.132	0.035	5.01
25	Contig_1115_151	WS0105_H12	2	-0.246	0.053	5.337
25	Contig_1115_151	WS0038_B22	2	0.202	0.047	3.852
25	Contig_1115_151	WS0085_B05	2	-0.19	0.045	4.689
25	Contig_1115_151	WS00931_C11	2	-0.151	0.045	3.896
25	Contig_1115_151	WS01037_O08	2	-0.136	0.045	6.005
25	Contig_1115_151	WS0262_M19	2	0.252	0.054	6.261
25	Contig_1115_151	WS01037_G16	2	0.226	0.049	4.88
29	Contig_3178_288	WS00733_I09	4	-0.211	0.07	5.238
29	Contig_3178_288	WS01015_I23	4	0.343	0.087	8.086
29	Contig_3178_288	WS0264_B20	4	0.297	0.059	6.051
29	Contig_3178_288	WS02611_F21	4	-0.309	0.062	4.805
29	Contig_3178_288	WS01013_A02	1	-0.253	0.06	6.389
29	Contig_3178_288	WS01034_N23	4	-0.39	0.058	7.637
29	Contig_3178_288	WS00922_H05	4	0.25	0.056	4.619
29	Contig_3178_288	WS0091_G15	4	0.283	0.063	4.107
29	Contig_3178_288	WS00816_E04	1	0.241	0.049	4.795
29	Contig_3178_288	WS01025_N18	1	0.248	0.045	4.508
29	Contig_3178_288	WS00920_P12	1	0.319	0.054	4.338
29	Contig_3178_288	WS0107_P12	4	0.286	0.046	4.375
29	Contig_3178_288	WS01018_F24	4	-0.305	0.059	4.973
29	Contig_3178_288	WS00929_E05	1	-0.401	0.077	8.476
29	Contig_3178_288	WS01036_M16	4	-0.408	0.11	12.319
29	Contig_3178_288	WS0022_G09	1	0.256	0.055	5.004
29	Contig_3178_288	WS00812_L13	1	0.232	0.048	4.973
29	Contig_3178_288	WS00910_P15	1	0.306	0.043	4.242
29	Contig_3178_288	WS00810_A15	1	0.501	0.185	20.614
29	Contig_3178_288	WS00941_I22	1	0.254	0.068	4.919
29	Contig_3178_288	WS0071_D22	1	0.321	0.068	8.03
29	Contig_3178_288	WS0072_D16	4	0.221	0.055	4.923
29	Contig_3178_288	WS0047_E22	4	-0.19	0.041	3.846
29	Contig_3178_288	WS0015_E08	1	0.219	0.045	3.959
29	Contig_3178_288	WS0086_I04	4	-0.327	0.039	4.745
29	Contig_3178_288	WS01033_K22	1	0.322	0.049	5.79
29	Contig_3178_288	WS0074_A10	1	-0.249	0.052	5.128
29	Contig_3178_288	WS0107_K16	4	-0.26	0.056	5.874
29	Contig_3178_288	WS01029_J13	1	-0.269	0.044	4.472
29	Contig_3178_288	WS01012_K12	4	-0.317	0.055	7.047
29	Contig_3178_288	WS00811_F18	1	-0.325	0.051	5.388
29	Contig_3178_288	WS0048_N15	1	0.236	0.045	4.364
29	Contig_3178_288	WS01037_E20	4	-0.39	0.095	11.038
29	Contig_3178_288	WS01037_G16	4	-0.267	0.051	3.865
29	Contig_3178_288	WS0056_A22	1	-0.214	0.039	4.011
30	Contig_267_304	WS0094_C05	3	0.151	0.059	5.16
30	Contig_267_304	WS0078_C23	3	0.165	0.069	5.48
30	Contig_267_304	WS00815_H13	3	0.264	0.058	5.451
30	Contig_267_304	WS0064_L20	3	0.163	0.046	4.152
30	Contig_267_304	WS01014_G14	3	-0.16	0.047	4.217
30	Contig_267_304	WS0108_O21	3	-0.253	0.06	6.743
30	Contig_267_304	WS01033_I01	3	0.14	0.053	4.875
30	Contig_267_304	WS00923_D20	3	-0.297	0.07	7.81
30	Contig_267_304	WS00821_I18	3	-0.173	0.058	3.999
30	Contig_267_304	WS0094_P20	3	-0.165	0.053	4.991
30	Contig_267_304	WS0264_B22	3			3.84
31	Contig_4217_258	WS00923_L21	1	-0.275	0.074	5.569
31	Contig_4217_258	WS0022_P17	1	-0.332	0.09	7.873
31	Contig_4217_258	WS01013_A02	1	0.214	0.048	5.23
31	Contig_4217_258	WS0099_A18	1	0.202	0.073	4.602
31	Contig_4217_258	WS0269_E03	1	-0.23	0.052	4.751
31	Contig_4217_258	WS0044_M01	2	0.284	0.067	5.52
31	Contig_4217_258	WS0064_P09	2	-0.298	0.049	6.18
32	Contig_4313_652	WS01017_A16	4	0.297	0.041	4.384
32	Contig_4313_652	WS01028_H14	2	0.269	0.036	4.782
32	Contig_4313_652	WS01032_B06	4	0.23	0.055	4.169
32	Contig_4313_652	WS0086_D12	2	0.176	0.033	4.355
32	Contig_4313_652	WS00943_H22	4	-0.193	0.049	5.139
32	Contig_4313_652	WS00735_C04	2	0.302	0.062	7.029
32	Contig_4313_652	WS00922_A13	4	-0.209	0.045	4.341
32	Contig_4313_652	WS01032_M02	2	0.289	0.051	6.147
32	Contig_4313_652	WS0022_E09	2	0.298	0.05	4.344
32	Contig_4313_652	WS01018_F24	4	0.305	0.041	4.529
32	Contig_4313_652	WS0076_I07	4	0.188	0.036	4.12
32	Contig_4313_652	WS00915_A19	2	0.291	0.064	7.265
32	Contig_4313_652	WS01024_M20	2	-0.247	0.048	4.917
32	Contig_4313_652	WS0262_J09	4	0.412	0.069	7.701
32	Contig_4313_652	WS00820_P24	4	0.222	0.048	4.289
32	Contig_4313_652	WS00910_P15	2	0.207	0.05	4.778
32	Contig_4313_652	WS00912_J13	4	0.295	0.065	5.362
32	Contig_4313_652	WS0019_B21	4	0.287	0.052	4.506
32	Contig_4313_652	WS0101_F09	2	0.218	0.039	4.48
32	Contig_4313_652	WS0044_O08	2	0.306	0.038	5.155
32	Contig_4313_652	WS0091_C23	4	-0.276	0.043	5.283
32	Contig_4313_652	WS01026_O22	4	-0.32	0.057	4.057
32	Contig_4313_652	WS00811_F18	4	-0.394	0.071	6.717
32	Contig_4313_652	WS0048_N15	4	0.439	0.095	7.816
34	Contig_689_278	WS01014_N23	3	0.205	0.045	4.268
34	Contig_689_278	WS01024_E06	1	0.394	0.056	5.716
34	Contig_689_278	WS00712_E05	1	0.231	0.039	3.951
34	Contig_689_278	WS01028_O15	1	0.292	0.054	4.232
34	Contig_689_278	WS01013_A02	1	0.303	0.038	4.169
34	Contig_689_278	WS0099_A18	3	-0.252	0.054	4.062
34	Contig_689_278	WS0099_A18	1	0.35	0.105	7.066
34	Contig_689_278	WS0101_J16	1	0.241	0.048	3.865
34	Contig_689_278	WS0019_K14	3	-0.182	0.046	4.563
34	Contig_689_278	WS0019_K14	1	0.342	0.076	6.41
34	Contig_689_278	WS01033_I13	1	0.524	0.114	12.077
34	Contig_689_278	WS00110_N03	1	0.293	0.063	5.473
34	Contig_689_278	WS01014_G14	1	-0.245	0.053	4.145
34	Contig_689_278	WS0022_E09	3	-0.161	0.063	4.584
34	Contig_689_278	WS0022_E09	1	0.321	0.04	4.166
34	Contig_689_278	WS01024_M12	3	-0.198	0.059	5.795
34	Contig_689_278	WS01024_M12	1	0.422	0.097	6.739
34	Contig_689_278	WS00925_L20	1	-0.421	0.063	5.801
34	Contig_689_278	WS01033_I01	1	0.339	0.05	5.26
34	Contig_689_278	WS00923_D20	3	-0.373	0.116	13.045
34	Contig_689_278	WS00810_A15	1	-0.279	0.035	3.945
34	Contig_689_278	WS0024_K18	3	-0.194	0.04	4.074
34	Contig_689_278	WS0107_K16	1	0.271	0.049	4.157
34	Contig_689_278	WS01012_K12	1	0.28	0.056	5.687
34	Contig_689_278	WS0094_P20	1	-0.337	0.035	3.925
35	Contig_3089_800	WS0014_M21	3	0.256	0.042	5.4
35	Contig_3089_800	WS01014_A23	4	-0.21	0.037	3.893
35	Contig_3089_800	WS00928_G19	4	-0.176	0.04	4.106
35	Contig_3089_800	WS01014_N23	3	-0.254	0.063	5.455
35	Contig_3089_800	WS0039_C04	3	0.26	0.04	4.015
35	Contig_3089_800	WS00913_E18	3	-0.217	0.048	4.403
35	Contig_3089_800	WS01028_H14	4	-0.299	0.044	5.59
35	Contig_3089_800	WS0078_C23	4	-0.163	0.052	5.7
35	Contig_3089_800	WS00735_C04	3	0.21	0.035	4.263
35	Contig_3089_800	WS0071_H13	3	-0.288	0.046	4.473
35	Contig_3089_800	WS01014_G14	3	0.283	0.048	4.363
35	Contig_3089_800	WS00727_J11	4	0.274	0.042	5.626
35	Contig_3089_800	WS0265_H11	4	-0.163	0.058	7.007
35	Contig_3089_800	WS00923_D20	3	0.256	0.067	7.399
35	Contig_3089_800	WS0079_B12	3	-0.263	0.049	4.388
35	Contig_3089_800	WS0058_H22	4	0.234	0.042	3.909
35	Contig_3089_800	WS00815_F23	3	0.314	0.106	8.277
35	Contig_3089_800	WS0104_E12	4	0.229	0.046	4.926
36	Contig_310_396	WS0099_A18	1	0.205	0.073	5.285
36	Contig_310_396	WS0086_D12	2	0.255	0.065	9.1
36	Contig_310_396	WS0262_G24	1	-0.291	0.06	4.755
36	Contig_310_396	WS01018_F24	1	0.233	0.05	3.897
36	Contig_310_396	WS00915_A19	1	-0.223	0.052	3.938
36	Contig_310_396	WS00915_A19	2	0.329	0.066	7.453
36	Contig_310_396	WS00727_F10	1	0.238	0.051	4.604
36	Contig_310_396	WS00920_D17	1	-0.136	0.05	5.574
36	Contig_310_396	WS01017_C19	2	-0.203	0.035	4.492
36	Contig_310_396	WS00723_J06	1	-0.199	0.063	6.43
36	Contig_310_396	WS00924_E04	2	-0.217	0.045	4.542
36	Contig_310_396	WS00927_A24	1	-0.313	0.039	6.843
38	Contig_2771_109	WS0078_K09	3	-0.265	0.054	5.441
38	Contig_2771_109	WS0014_M21	3	0.311	0.062	8.087
38	Contig_2771_109	WS00733_I09	3	0.271	0.067	7.068
38	Contig_2771_109	WS00111_L22	4	-0.184	0.055	3.883
38	Contig_2771_109	WS0039_C04	3	0.177	0.041	4.061
38	Contig_2771_109	WS00713_M11	4	-0.34	0.064	5.136
38	Contig_2771_109	WS0262_I24	3	0.18	0.057	5.388
38	Contig_2771_109	WS0064_A19	3	-0.281	0.048	4.611
38	Contig_2771_109	WS0099_A18	3	0.252	0.104	7.808
38	Contig_2771_109	WS00820_A09	3	0.188	0.037	4.144
38	Contig_2771_109	WS00819_A11	3	0.174	0.066	5.438
38	Contig_2771_109	WS0044_J08	4	0.283	0.034	3.977
38	Contig_2771_109	WS00914_G22	3	0.171	0.053	3.958
38	Contig_2771_109	WS0089_H07	3	-0.174	0.066	5.643
38	Contig_2771_109	WS01012_J06	3	-0.194	0.05	4.502
38	Contig_2771_109	WS00110_N03	3	0.186	0.041	3.97
38	Contig_2771_109	WS01029_D16	4	-0.286	0.067	5.506
38	Contig_2771_109	WS0073_B10	3	-0.214	0.056	4.905
38	Contig_2771_109	WS00818_C05	4	-0.295	0.051	4.424
38	Contig_2771_109	WS00921_A03	3	-0.319	0.067	6.198
38	Contig_2771_109	WS0261_C18	3	0.233	0.036	4.74
38	Contig_2771_109	WS01018_F24	4	0.319	0.053	5.938
38	Contig_2771_109	WS01035_B16	3	-0.169	0.046	4.745
38	Contig_2771_109	WS0048_D09	3	0.238	0.055	5.896
38	Contig_2771_109	WS00812_L13	4	0.355	0.083	7.318
38	Contig_2771_109	WS0107_M03	4	0.334	0.049	4.698
38	Contig_2771_109	WS0265_H11	4	0.337	0.064	6.33
38	Contig_2771_109	WS01016_D12	4	0.2	0.052	4.32
38	Contig_2771_109	WS00921_J24	4	0.309	0.083	5.849
38	Contig_2771_109	WS0063_M13	4	0.321	0.038	4.075
38	Contig_2771_109	WS00927_G19	4	0.383	0.086	8.665
38	Contig_2771_109	WS00934_G23	3	-0.146	0.06	4.095
38	Contig_2771_109	WS0079_B12	3	-0.241	0.059	5.2
38	Contig_2771_109	WS00113_A17	4	0.365	0.075	7.611
38	Contig_2771_109	WS0074_L05	3	0.304	0.069	6.55
38	Contig_2771_109	WS01012_K12	4	-0.414	0.08	9.838
38	Contig_2771_109	WS0046_M03	4	-0.304	0.053	4.657
38	Contig_2771_109	WS00931_J05	3	-0.208	0.087	4.536
38	Contig_2771_109	WS01037_E20	4	-0.321	0.049	5.634
39	Contig_938_179	WS00933_K23	2	-0.283	0.039	3.998
39	Contig_938_179	WS0078_K09	2	0.243	0.049	4.134
39	Contig_938_179	WS00923_A19	2	-0.244	0.056	5.194
39	Contig_938_179	WS0039_C04	2	-0.25	0.059	5.077
39	Contig_938_179	WS0264_B20	4	0.326	0.048	3.913
39	Contig_938_179	WS0094_C05	2	-0.192	0.045	4.443
39	Contig_938_179	IS0013_M16	4	-0.505	0.102	6.995
39	Contig_938_179	WS00824_E05	2	-0.31	0.061	6.15
39	Contig_938_179	WS00824_E05	4	0.364	0.069	4.024
39	Contig_938_179	WS00914_G22	2	-0.317	0.051	4.972
39	Contig_938_179	WS00735_C04	2	-0.209	0.044	4.808
39	Contig_938_179	WS00922_A13	4	0.524	0.114	5.499
39	Contig_938_179	WS0044_H04	4	-0.362	0.125	4.513
39	Contig_938_179	WS00816_E04	4	0.501	0.146	5.451
39	Contig_938_179	WS0024_B11	4	-0.458	0.095	5.141
39	Contig_938_179	WS00712_J18	2	-0.26	0.048	5.339
39	Contig_938_179	WS0022_E09	2	-0.21	0.072	5.839
39	Contig_938_179	WS0075_N02	4	-0.45	0.096	5.08
39	Contig_938_179	WS00915_A19	2	-0.38	0.117	13.341
39	Contig_938_179	WS01016_H09	2	-0.221	0.043	4.56
39	Contig_938_179	WS0048_D09	2	-0.244	0.049	4.661
39	Contig_938_179	WS0048_D09	4	0.405	0.09	4.634
39	Contig_938_179	WS0022_G09	2	-0.254	0.051	5.015
39	Contig_938_179	WS01024_M20	2	0.246	0.047	4.861
39	Contig_938_179	WS01016_D12	4	-0.58	0.159	9.616
39	Contig_938_179	WS0075_G21	4	-0.453	0.141	5.947
39	Contig_938_179	WS0075_G21	2	0.199	0.036	3.98
39	Contig_938_179	WS0079_B12	4	-0.556	0.143	7.252
39	Contig_938_179	WS00725_B17	4	-0.431	0.06	5.198
39	Contig_938_179	WS00721_E03	2	0.341	0.061	7.553
39	Contig_938_179	WS0043_C06	2	-0.207	0.034	3.92
39	Contig_938_179	WS0038_D12	2	-0.198	0.041	3.998
39	Contig_938_179	WS0091_I05	2	0.293	0.044	5.381
39	Contig_938_179	WS00915_B09	4	-0.423	0.086	4.637
40	Contig_430_341	WS0014_M21	3	-0.295	0.079	10.209
40	Contig_430_341	WS00733_I09	3	-0.169	0.047	4.995
40	Contig_430_341	WS0039_C04	3	-0.216	0.053	5.204
40	Contig_430_341	WS0081_I07	4	-0.157	0.054	5.661
40	Contig_430_341	WS0099_A18	3	-0.247	0.115	8.641
40	Contig_430_341	WS00820_A09	3	-0.177	0.041	4.531
40	Contig_430_341	WS0044_J08	4	0.24	0.039	4.501
40	Contig_430_341	WS00922_A13	3	-0.163	0.059	4.13
40	Contig_430_341	WS00925_J22	4	-0.147	0.047	5.865
40	Contig_430_341	WS00921_A03	3	0.245	0.076	6.837
40	Contig_430_341	WS00917_H19	3	0.165	0.038	4.113
40	Contig_430_341	WS0261_C18	3	-0.228	0.035	4.677
40	Contig_430_341	WS00927_M02	3	0.149	0.039	4.2
40	Contig_430_341	WS01016_D12	4	0.328	0.08	8.077
40	Contig_430_341	WS00921_J24	4	0.237	0.062	4.675
40	Contig_430_341	WS0079_B12	3	0.238	0.067	5.951
42	Contig_1519_160	WS0022_P17	3	0.305	0.066	7.952
42	Contig_1519_160	WS00715_G04	3	0.272	0.096	8.301
42	Contig_1519_160	WS0062_E09	3	0.255	0.068	7.743
42	Contig_1519_160	WS00920_P17	4	0.207	0.041	4.578
42	Contig_1519_160	WS00920_P17	3	-0.325	0.085	6.46
42	Contig_1519_160	WS00818_D06	3	0.284	0.079	6.931
42	Contig_1519_160	WS00943_D20	4	0.234	0.047	5.015
42	Contig_1519_160	WS0086_D12	3	0.256	0.039	3.964
42	Contig_1519_160	WS00943_H22	3	-0.273	0.065	5.562
42	Contig_1519_160	WS0064_L20	3	-0.281	0.065	5.913
42	Contig_1519_160	WS0109_E11	3	-0.211	0.059	5.619
42	Contig_1519_160	WS0046_F13	4	0.243	0.073	5.223
42	Contig_1519_160	WS00821_I18	3	0.196	0.056	3.898
42	Contig_1519_160	IS0014_K05	3	0.169	0.034	3.91
42	Contig_1519_160	WS0072_D16	3	-0.178	0.039	3.977
42	Contig_1519_160	WS00921_B18	3	-0.149	0.056	4.43
42	Contig_1519_160	WS00927_L10	4	-0.233	0.033	3.945
42	Contig_1519_160	WS0109_K20	4	-0.372	0.105	11.516
42	Contig_1519_160	WS0018_O24	4	-0.238	0.047	4.608
42	Contig_1519_160	WS00931_J05	4	0.285	0.048	6.441
43	Contig_126_147	WS00922_A24	1	-0.263	0.052	4.05
43	Contig_126_147	WS01036_I16	2	-0.286	0.037	4.695
43	Contig_126_147	WS0016_N04	1	-0.246	0.086	6.181
43	Contig_126_147	WS00923_I10	2	0.189	0.037	4.486
43	Contig_126_147	WS01013_B13	2	0.246	0.066	7.854
43	Contig_126_147	WS0269_E03	2	0.248	0.068	5.897
43	Contig_126_147	WS00943_D20	2	0.177	0.037	4.494
43	Contig_126_147	WS0032_G19	2	0.223	0.055	4.483
43	Contig_126_147	WS0019_K14	1	0.218	0.054	4.497
43	Contig_126_147	WS0064_L20	1	0.245	0.064	5.642
43	Contig_126_147	WS0071_H13	2	0.231	0.052	6.455
43	Contig_126_147	WS0036_H12	2	-0.362	0.099	10.568
43	Contig_126_147	WS00914_J21	2	-0.226	0.04	4.565
43	Contig_126_147	WS00713_J23	1	-0.279	0.046	4.028
43	Contig_126_147	WS0012_J09	1	-0.361	0.075	5.704
43	Contig_126_147	WS0071_H14	2	-0.307	0.069	7.637
43	Contig_126_147	WS0061_J17	2	-0.206	0.038	4.171
43	Contig_126_147	WS01016_F01	2	-0.205	0.044	4.101
43	Contig_126_147	WS00811_K12	2	0.207	0.047	5.459
43	Contig_126_147	WS00733_G19	2	-0.304	0.07	8.411
43	Contig_126_147	WS00730_B15	1	-0.245	0.04	4.071
43	Contig_126_147	WS0048_N15	1	0.278	0.043	4.299
44	Contig_2685_179	WS0043_A20	2	-0.403	0.175	9.385
44	Contig_2685_179	WS02612_P04	2	0.302	0.076	5.579
44	Contig_2685_179	WS00913_E18	2	0.277	0.087	4.481
44	Contig_2685_179	WS0107_O19	2	0.383	0.156	10.952
44	Contig_2685_179	WS00819_C02	2	-0.235	0.116	5.511
44	Contig_2685_179	WS0269_E03	2	-0.322	0.15	6.712
44	Contig_2685_179	WS0032_G19	2	-0.188	0.086	4.358
44	Contig_2685_179	WS0019_K14	2	-0.196	0.068	3.898
44	Contig_2685_179	WS00914_G22	2	-0.311	0.081	4.565
44	Contig_2685_179	WS0013_L15	2	0.263	0.103	6.299
44	Contig_2685_179	WS0076_L18	2	0.293	0.121	5.643
44	Contig_2685_179	WS01012_J06	2	0.41	0.201	8.113
44	Contig_2685_179	WS01011_L19	2	0.225	0.083	4.249
44	Contig_2685_179	WS0057_P01	2	0.425	0.217	11.701
44	Contig_2685_179	WS00110_N03	2	-0.236	0.098	5.174
44	Contig_2685_179	WS01017_D12	2	-0.187	0.077	4.347
44	Contig_2685_179	WS02610_M19	2	0.324	0.196	4.827
44	Contig_2685_179	WS01014_L08	2	-0.302	0.109	4.929
44	Contig_2685_179	WS0108_D19	2	-0.396	0.135	7.311
44	Contig_2685_179	WS0061_J17	2	0.34	0.123	8.888
44	Contig_2685_179	WS0022_G09	2	-0.322	0.123	6.73
44	Contig_2685_179	WS00716_H01	2	0.285	0.084	5.465
44	Contig_2685_179	WS01030_H06	2	-0.201	0.091	5.974
44	Contig_2685_179	WS0044_K23	2	-0.163	0.054	3.908
44	Contig_2685_179	WS0072_D16	2	-0.222	0.076	3.932
44	Contig_2685_179	WS0044_O08	2	-0.177	0.058	4.641
44	Contig_2685_179	WS00811_K12	2	-0.28	0.089	5.247
44	Contig_2685_179	WS00722_G11	2	-0.318	0.094	5.484
44	Contig_2685_179	WS00911_I09	2	-0.183	0.069	4.214
44	Contig_2685_179	WS0091_C23	2	-0.295	0.106	6.502
44	Contig_2685_179	WS01029_J13	2	-0.317	0.103	5.249
44	Contig_2685_179	WS01031_M14	2	-0.321	0.073	4.982
44	Contig_2685_179	WS0094_P20	2	-0.339	0.117	5.667
44	Contig_2685_179	WS00923_F15	2	-0.3	0.044	3.848
44	Contig_2685_179	WS0091_C04	2	-0.187	0.099	4.786
44	Contig_2685_179	WS00931_J05	2	-0.228	0.067	7.251
44	Contig_2685_179	WS00837_P17	2	-0.23	0.078	4.049
44	Contig_2685_179	WS0047_L15	2	-0.319	0.149	7.601
44	Contig_2685_179	WS0071_A18	2	-0.304	0.094	6.016
45	Contig_164_406	WS00821_P13	1	0.202	0.038	3.942
45	Contig_164_406	WS00712_E05	1	-0.228	0.038	3.859
45	Contig_164_406	WS0099_J20	1	0.231	0.05	3.876
45	Contig_164_406	WS00943_H22	1	0.229	0.056	5.107
45	Contig_164_406	WS0019_K14	1	-0.216	0.058	4.745
45	Contig_164_406	WS0262_G08	1	-0.23	0.039	4.088
45	Contig_164_406	WS00920_E03	1	0.275	0.073	5.936
45	Contig_164_406	WS0064_L20	1	-0.22	0.047	4.191
45	Contig_164_406	WS0097_M19	1	0.224	0.042	4.051
45	Contig_164_406	WS00911_P24	1	-0.206	0.048	5.831
45	Contig_164_406	WS00713_J23	1	0.241	0.049	4.314
45	Contig_164_406	WS00720_J05	1	-0.282	0.068	5.012
45	Contig_164_406	WS0012_J09	1	0.24	0.089	6.427
45	Contig_164_406	WS00925_L20	1	0.156	0.055	4.916
45	Contig_164_406	WS00723_D18	1	-0.236	0.056	5.11
45	Contig_164_406	WS00924_I12	1	0.178	0.04	3.874
45	Contig_164_406	WS0107_K16	1	-0.19	0.046	3.88
45	Contig_164_406	WS01012_K12	1	-0.316	0.061	6.305
45	Contig_164_406	WS0091_C04	1	-0.221	0.047	4.399
45	Contig_164_406	WS00837_P17	1	-0.187	0.055	3.865
45	Contig_164_406	WS0048_N15	1	-0.244	0.042	4.138
45	Contig_164_406	WS0056_A22	1	-0.218	0.041	4.315
46	Contig_3427_384	WS01036_I16	2	0.174	0.049	5.956
46	Contig_3427_384	WS00923_I10	2	-0.276	0.048	6.035
46	Contig_3427_384	WS01013_B13	2	-0.306	0.059	7.433
46	Contig_3427_384	WS0269_E03	2	-0.3	0.082	7.905
46	Contig_3427_384	WS0032_G19	2	-0.239	0.048	4.165
46	Contig_3427_384	WS01027_N03	2	0.179	0.041	4.566
46	Contig_3427_384	WS0071_H13	2	-0.285	0.051	6.512
46	Contig_3427_384	WS0036_H12	2	0.256	0.063	6.898
46	Contig_3427_384	WS0064_O09	2	-0.21	0.048	4.223
46	Contig_3427_384	WS01010_I07	2	0.17	0.036	3.864
46	Contig_3427_384	WS00914_J21	2	0.304	0.072	8.139
46	Contig_3427_384	WS0261_E15	2	-0.185	0.046	4.427
46	Contig_3427_384	WS0071_H14	2	0.3	0.064	7.05
46	Contig_3427_384	WS0061_J17	2	0.283	0.065	7.352
46	Contig_3427_384	WS0022_G09	2	-0.249	0.056	5.479
46	Contig_3427_384	WS0044_K23	2	-0.296	0.075	8.086
46	Contig_3427_384	WS00723_J06	2	0.161	0.045	3.885
46	Contig_3427_384	WS00811_K12	2	-0.268	0.055	6.37
46	Contig_3427_384	WS00733_G19	2	0.192	0.051	5.711
49	Contig_2227_205	WS00825_K05	1	0.212	0.067	4.702
49	Contig_2227_205	WS01014_N23	1	0.236	0.06	5.447
49	Contig_2227_205	WS0039_C04	1	0.276	0.082	8.47
49	Contig_2227_205	WS0051_C19	1	0.177	0.052	4.382
49	Contig_2227_205	WS01015_I23	1	-0.284	0.096	6.213
49	Contig_2227_205	WS00927_F05	1	0.245	0.081	7.916
49	Contig_2227_205	WS0057_P01	1	-0.251	0.053	4.583
49	Contig_2227_205	WS00816_E04	1	0.184	0.055	5.513
49	Contig_2227_205	WS01014_L08	1	0.238	0.061	6.307
49	Contig_2227_205	WS0046_F13	1	0.32	0.086	9.43
49	Contig_2227_205	WS00712_A07	1	0.248	0.05	4.277
49	Contig_2227_205	WS00810_A15	1	0.202	0.037	4.154
49	Contig_2227_205	WS0109_J24	1	0.191	0.044	3.892
49	Contig_2227_205	WS0015_K19	1	-0.269	0.071	5.554
49	Contig_2227_205	WS0048_N15	1	0.183	0.042	4.137
52	Contig_876_575	WS01024_E06	1	-0.369	0.078	4.211
52	Contig_876_575	WS0019_K14	1	-0.304	0.078	4.248
52	Contig_876_575	WS00937_M15	1	-0.237	0.045	5.205
52	Contig_876_575	WS01029_D16	1	-0.326	0.084	3.883
52	Contig_876_575	WS00914_J21	1	-0.364	0.121	5.642
52	Contig_876_575	WS00723_D18	1	-0.307	0.084	4.027
52	Contig_876_575	WS01035_B16	1	-0.373	0.073	4.915
52	Contig_876_575	WS00815_A07	1	0.287	0.071	3.885
52	Contig_876_575	WS01015_E21	1	-0.326	0.069	4.21
52	Contig_876_575	WS00920_D17	1	-0.402	0.049	4.467
52	Contig_876_575	WS00810_A15	1	0.354	0.084	6.072
52	Contig_876_575	WS0071_D22	1	0.289	0.058	4.963
52	Contig_876_575	WS0015_E08	1	0.398	0.109	7.26
52	Contig_876_575	WS0043_C06	1	-0.283	0.079	3.853
52	Contig_876_575	WS00916_E05	1	-0.37	0.113	5.494
55	Contig_2628_539	WS0063_P06	4	0.245	0.067	5.993
55	Contig_2628_539	WS00917_M04	4	-0.185	0.043	4.272
55	Contig_2628_539	WS0024_K06	4	-0.192	0.058	6.708
55	Contig_2628_539	WS00712_E05	4	-0.173	0.054	5.52
55	Contig_2628_539	WS00931_C11	4	-0.202	0.044	4.735
55	Contig_2628_539	WS01021_I24	4	0.186	0.042	4.849
55	Contig_2628_539	WS0019_K14	4	-0.184	0.068	5.887
55	Contig_2628_539	WS01017_D12	4	-0.191	0.055	6.365
55	Contig_2628_539	WS0022_G09	4	-0.264	0.05	5.759
55	Contig_2628_539	WS0099_B17	4	0.298	0.102	9.193
55	Contig_2628_539	WS0071_A18	4	-0.219	0.041	4.249
56	Contig_1402_447	WS00936_K15	3	0.174	0.062	5.47
56	Contig_1402_447	WS0043_A20	3	-0.261	0.061	5.99
56	Contig_1402_447	WS00922_A24	3	0.255	0.071	6.012
56	Contig_1402_447	WS0105_H12	3	-0.211	0.05	5.538
56	Contig_1402_447	WS00112_J15	3	-0.164	0.037	3.859
56	Contig_1402_447	WS01030_A07	3	-0.215	0.04	5.232
56	Contig_1402_447	WS00946_A14	3	-0.197	0.04	4.505
56	Contig_1402_447	WS00935_B19	3	0.196	0.072	6.986
56	Contig_1402_447	WS0108_D19	3	-0.171	0.035	3.966
56	Contig_1402_447	WS0063_M13	3	-0.254	0.052	4.321
56	Contig_1402_447	WS00911_H03	3	0.201	0.074	6.046
56	Contig_1402_447	WS0015_K19	3	0.125	0.044	4.786
59	Contig_1893_259	WS00925_O21	2	-0.175	0.036	4.369
59	Contig_1893_259	WS0039_C04	2	0.221	0.056	4.692
59	Contig_1893_259	WS00112_J15	2	-0.171	0.034	4.189
59	Contig_1893_259	WS00730_F21	2	0.255	0.066	6.052
59	Contig_1893_259	WS02611_F21	2	0.241	0.04	4.422
59	Contig_1893_259	WS00923_I10	2	0.206	0.038	5.042
59	Contig_1893_259	WS0262_I24	2	0.288	0.084	9.808
59	Contig_1893_259	WS0101_J16	2	0.27	0.081	8.411
59	Contig_1893_259	WS0269_E03	2	0.226	0.055	5.729
59	Contig_1893_259	WS0038_I15	2	0.237	0.056	5.931
59	Contig_1893_259	WS00819_A11	2	0.219	0.053	5.074
59	Contig_1893_259	WS0051_I02	2	0.347	0.103	11.589
59	Contig_1893_259	WS01034_N23	2	0.274	0.053	5.912
59	Contig_1893_259	WS00735_C04	2	0.181	0.04	4.11
59	Contig_1893_259	WS00914_H09	2	0.222	0.041	3.944
59	Contig_1893_259	WS00110_N03	2	0.195	0.055	5.821
59	Contig_1893_259	WS0262_N08	2	0.167	0.041	3.854
59	Contig_1893_259	WS0074_N24	2	0.19	0.036	3.878
59	Contig_1893_259	WS01011_J07	2	0.228	0.052	5.299
59	Contig_1893_259	WS00925_J22	2	0.279	0.041	4.188
59	Contig_1893_259	WS01030_B11	2	0.131	0.036	4.397
59	Contig_1893_259	WS00917_H19	2	-0.22	0.048	4.53
59	Contig_1893_259	WS00729_F23	2	0.273	0.064	4.501
59	Contig_1893_259	WS0262_G24	2	0.218	0.04	5.011
59	Contig_1893_259	WS0261_C18	2	0.249	0.055	8.296
59	Contig_1893_259	WS00712_J18	2	-0.141	0.036	3.994
59	Contig_1893_259	WS00713_J23	2	0.158	0.037	3.88
59	Contig_1893_259	WS0012_J09	2	0.245	0.052	6.317
59	Contig_1893_259	WS0076_I07	2	-0.234	0.044	5.431
59	Contig_1893_259	WS00727_J11	2	-0.154	0.039	3.852
59	Contig_1893_259	WS0064_P09	2	0.182	0.036	4.642
59	Contig_1893_259	WS0031_B01	2	0.152	0.034	4.387
59	Contig_1893_259	WS01031_N19	2	-0.253	0.05	5.501
59	Contig_1893_259	WS0086_P13	2	0.153	0.032	4.545
59	Contig_1893_259	WS01010_M10	2	-0.265	0.059	6.748
59	Contig_1893_259	WS0104_B14	2	0.259	0.053	6.788
59	Contig_1893_259	WS00815_F23	2	0.211	0.053	4.586
59	Contig_1893_259	WS00816_O23	2	-0.171	0.047	3.915
59	Contig_1893_259	WS0262_P08	2	0.235	0.04	5.985
60	Contig_3420_415	WS0063_P06	2	0.134	0.043	4.158
60	Contig_3420_415	WS00730_F21	2	-0.207	0.067	5.941
60	Contig_3420_415	WS00923_I10	2	-0.212	0.048	5.909
60	Contig_3420_415	WS0101_J16	2	-0.275	0.073	7.984
60	Contig_3420_415	WS0269_E03	2	-0.204	0.05	4.839
60	Contig_3420_415	WS00110_N03	2	-0.214	0.038	3.934
60	Contig_3420_415	WS02610_M19	2	0.255	0.066	6.326
60	Contig_3420_415	WS0017_M03	2	-0.234	0.059	6.312
60	Contig_3420_415	WS0261_C18	2	-0.212	0.039	5.624
60	Contig_3420_415	WS00727_J11	2	0.274	0.056	6.295
60	Contig_3420_415	WS0031_B01	2	-0.241	0.036	4.944
60	Contig_3420_415	WS00716_H01	2	0.203	0.039	4.313
60	Contig_3420_415	WS00922_N22	2	-0.196	0.032	4.001
60	Contig_3420_415	WS0104_B14	2	-0.209	0.058	6.401
61	Contig_842_216	WS00730_F21	2	0.262	0.062	5.545
61	Contig_842_216	WS00923_I10	2	0.201	0.063	7.772
61	Contig_842_216	WS0101_J16	2	0.173	0.045	4.844
61	Contig_842_216	WS0269_E03	2	0.202	0.06	5.711
61	Contig_842_216	WS0051_I02	2	0.205	0.035	4.071
61	Contig_842_216	WS01030_B11	2	0.167	0.037	4.245
61	Contig_842_216	WS02610_M19	2	-0.212	0.046	4.414
61	Contig_842_216	WS0017_M03	2	0.244	0.067	7.16
61	Contig_842_216	WS01014_L08	2	0.196	0.047	3.955
61	Contig_842_216	WS0261_C18	2	0.154	0.03	4.315
61	Contig_842_216	WS00727_J11	2	-0.223	0.067	7.438
61	Contig_842_216	WS00922_N22	2	0.233	0.035	4.522
61	Contig_842_216	WS0104_B14	2	0.119	0.039	4.251
61	Contig_842_216	WS01012_P23	2	0.168	0.048	4.109
62	Contig_3383_366	WS00730_F21	2	0.199	0.068	5.997
62	Contig_3383_366	WS00923_I10	2	0.293	0.055	6.953
62	Contig_3383_366	WS0101_J16	2	0.266	0.054	5.888
62	Contig_3383_366	WS0269_E03	2	0.251	0.059	5.662
62	Contig_3383_366	WS0051_I02	2	0.179	0.037	4.28
62	Contig_3383_366	WS01030_B11	2	0.212	0.033	3.881
62	Contig_3383_366	WS02610_M19	2	-0.203	0.05	4.793
62	Contig_3383_366	WS0017_M03	2	0.27	0.066	7.111
62	Contig_3383_366	WS0261_C18	2	0.227	0.034	4.987
62	Contig_3383_366	WS00727_J11	2	-0.263	0.054	6.017
62	Contig_3383_366	WS0104_B14	2	0.308	0.051	5.864
62	Contig_3383_366	WS01012_P23	2	0.235	0.054	4.681
63	Contig_698_341	WS00733_I09	4	0.265	0.055	4.596
63	Contig_698_341	WS0264_B20	4	-0.292	0.064	6.699
63	Contig_698_341	WS01030_A07	4	-0.192	0.072	4.169
63	Contig_698_341	WS00923_I10	4	0.173	0.051	5.178
63	Contig_698_341	WS00943_H22	4	0.163	0.047	4.909
63	Contig_698_341	WS0044_J08	4	0.152	0.041	4.797
63	Contig_698_341	WS00926_B24	4	0.186	0.035	4.893
63	Contig_698_341	WS01027_N03	4	-0.233	0.045	4.059
63	Contig_698_341	WS0104_P18	4	0.214	0.077	5.225
63	Contig_698_341	WS00929_E05	4	0.241	0.072	5.14
63	Contig_698_341	WS0048_D09	4	0.185	0.065	5.17
63	Contig_698_341	WS0078_N05	4	0.271	0.057	5.642
63	Contig_698_341	WS00725_B17	4	0.274	0.038	4.228
63	Contig_698_341	WS00825_I05	4	-0.273	0.046	5.075
63	Contig_698_341	WS00923_F15	4	0.277	0.049	5.423
63	Contig_698_341	WS0056_A22	4	-0.164	0.037	3.96
64	Contig_459_198	WS00110_D11	1	-0.276	0.053	4.588
64	Contig_459_198	WS00716_G01	3	0.232	0.05	5.115
64	Contig_459_198	WS0057_D24	3	0.276	0.057	4.448
64	Contig_459_198	WS0022_P17	3	0.299	0.059	6.037
64	Contig_459_198	WS00923_A19	1	-0.282	0.044	4.341
64	Contig_459_198	WS0055_F20	1	-0.306	0.039	3.944
64	Contig_459_198	WS0264_B20	3	0.176	0.057	4.557
64	Contig_459_198	WS0038_B22	1	-0.276	0.043	4.605
64	Contig_459_198	WS00920_P17	1	-0.247	0.096	6.679
64	Contig_459_198	WS00819_A11	1	0.167	0.053	4.727
64	Contig_459_198	WS0102_G23	3	0.178	0.025	4.022
64	Contig_459_198	WS0086_D12	3	0.277	0.076	7.328
64	Contig_459_198	WS00735_C04	3	0.303	0.05	5.417
64	Contig_459_198	WS01017_F04	3	-0.293	0.064	5.066
64	Contig_459_198	WS00933_O12	3	-0.662	0.234	27.249
64	Contig_459_198	WS0261_E15	3	0.236	0.076	7.618
64	Contig_459_198	WS00713_J23	1	-0.197	0.046	4.034
64	Contig_459_198	WS0012_J09	1	-0.221	0.052	3.85
64	Contig_459_198	WS01016_D12	1	-0.268	0.076	5.996
64	Contig_459_198	WS01018_J08	1	0.411	0.073	9.652
64	Contig_459_198	WS01015_G01	1	-0.249	0.087	7.141
64	Contig_459_198	WS0023_M11	1	-0.244	0.079	5.854
64	Contig_459_198	WS0071_D22	1	-0.25	0.038	4.568
64	Contig_459_198	WS0091_E16	3	-0.205	0.061	4.558
64	Contig_459_198	WS00815_F23	1	-0.287	0.044	4.031
64	Contig_459_198	WS00815_F23	3	0.24	0.05	4.179
64	Contig_459_198	WS0033_E16	1	-0.282	0.044	4.464
64	Contig_459_198	WS0038_D12	1	-0.353	0.06	5.505
64	Contig_459_198	WS00816_O23	3	-0.292	0.042	4.084
64	Contig_459_198	WS00927_A24	3	0.332	0.08	7.512
64	Contig_459_198	WS0048_N15	1	0.229	0.046	4.553
64	Contig_459_198	WS01037_G16	1	-0.296	0.045	3.957
65	CCR_1_337	WS01038_O14	4	0.243	0.058	4.543
65	CCR_1_337	WS01024_E06	4	0.466	0.113	4.778
65	CCR_1_337	WS0024_K06	4	0.362	0.134	4.518
65	CCR_1_337	WS00712_E05	4	0.459	0.146	6.83
65	CCR_1_337	WS00812_I14	4	0.389	0.094	4.386
65	CCR_1_337	WS00931_C11	4	0.332	0.105	5.952
65	CCR_1_337	WS0063_G03	3	-0.328	0.062	4.223
65	CCR_1_337	WS00731_E22	3	-0.408	0.114	8.347
65	CCR_1_337	WS0044_J08	3	-0.291	0.104	4.35
65	CCR_1_337	WS00716_K11	3	0.273	0.075	4.342
65	CCR_1_337	WS01011_J07	3	-0.264	0.08	3.952
65	CCR_1_337	WS01017_D12	4	0.438	0.112	4.393
65	CCR_1_337	WS0038_N06	4	0.298	0.085	4.808
65	CCR_1_337	WS00933_O12	3	-0.573	0.284	20.063
65	CCR_1_337	WS00727_A15	3	0.293	0.076	4.821
65	CCR_1_337	WS00922_D18	3	0.336	0.076	4.118
65	CCR_1_337	WS0093_P01	3	0.343	0.076	4.65
65	CCR_1_337	WS0017_D19	3	-0.39	0.082	5.699
65	CCR_1_337	WS00712_E21	3	0.301	0.06	6.131
65	CCR_1_337	WS0071_I18	3	0.317	0.109	6.694
65	CCR_1_337	WS0091_I05	3	-0.256	0.096	4.075
66	Contig_711_306	WS00936_K15	4	0.191	0.065	6.016
66	Contig_711_306	WS00815_H13	4	-0.165	0.042	4.118
66	Contig_711_306	WS00837_P24	4	0.185	0.045	4.166
66	Contig_711_306	WS00926_B24	4	-0.235	0.027	4.248
66	Contig_711_306	WS00111_I15	4	-0.269	0.043	5.134
66	Contig_711_306	WS0058_F16	4	-0.255	0.053	4.161
66	Contig_711_306	WS0064_O09	4	-0.187	0.046	4.245
66	Contig_711_306	WS00933_O12	4	-0.227	0.089	5.773
66	Contig_711_306	WS01024_C11	4	0.206	0.048	3.888
66	Contig_711_306	WS00917_N21	4	0.228	0.056	5.651
66	Contig_711_306	WS00821_I18	4	-0.19	0.043	5.316
66	Contig_711_306	WS00941_I22	4	0.247	0.068	5.764
66	Contig_711_306	WS0071_I18	4	0.245	0.092	5.567
66	Contig_711_306	WS00825_I05	4	0.148	0.044	4.596
66	Contig_711_306	WS00924_E04	4	0.177	0.049	5.272
66	Contig_711_306	WS0038_D12	4	0.286	0.105	10.876
66	Contig_711_306	WS0062_C03	4	0.24	0.05	5.425
67	Contig_2101_274	WS01017_A16	1	-0.279	0.059	3.846
67	Contig_2101_274	WS0094_C05	1	-0.381	0.113	4.722
67	Contig_2101_274	WS0078_C23	1	-0.324	0.12	5.041
67	Contig_2101_274	WS0032_G19	1	0.413	0.109	6.093
67	Contig_2101_274	WS00111_I15	1	0.231	0.081	4.284
67	Contig_2101_274	WS00816_E04	1	0.478	0.093	5.823
67	Contig_2101_274	WS00720_J05	1	0.377	0.145	4.957
67	Contig_2101_274	WS01016_D12	1	-0.424	0.124	4.946
67	Contig_2101_274	WS00921_J24	1	0.288	0.119	4.698
67	Contig_2101_274	WS00941_I22	1	0.376	0.088	4.023
67	Contig_2101_274	WS0091_C23	1	0.376	0.091	5.426
67	Contig_2101_274	WS00733_G19	1	-0.358	0.104	3.952
67	Contig_2101_274	WS00815_F23	1	-0.311	0.098	5.059
67	Contig_2101_274	WS0038_D12	1	-0.326	0.122	5.025
67	Contig_2101_274	WS0104_E12	1	0.31	0.084	3.841
67	Contig_2101_274	WS00931_J05	1	-0.371	0.117	4.131
67	Contig_2101_274	WS0035_M11	1	-0.256	0.112	4.998
67	Contig_2101_274	WS01037_G16	1	-0.324	0.147	5.01
68	Contig_626_223	WS00110_D11	1	0.27	0.049	4.472
68	Contig_626_223	WS0014_M21	1	0.258	0.05	4.472
68	Contig_626_223	WS01038_O14	4	-0.18	0.036	4.545
68	Contig_626_223	WS00923_H15	1	0.318	0.049	6.512
68	Contig_626_223	WS01037_O08	4	0.318	0.049	4.239
68	Contig_626_223	WS00715_I20	4	-0.25	0.051	4.293
68	Contig_626_223	WS00926_B24	4	0.262	0.029	4.336
68	Contig_626_223	WS00925_J22	1	-0.302	0.047	5.437
68	Contig_626_223	WS00923_E07	1	-0.335	0.097	8.839
68	Contig_626_223	WS0036_H12	4	0.237	0.056	4.717
68	Contig_626_223	WS01041_O24	4	-0.207	0.041	4.225
68	Contig_626_223	WS01017_F04	4	-0.177	0.041	4.816
68	Contig_626_223	WS0064_O09	4	0.251	0.041	4.003
68	Contig_626_223	WS00917_H19	1	0.225	0.053	4.275
68	Contig_626_223	WS00713_J23	1	0.248	0.07	6.093
68	Contig_626_223	WS0022_E09	4	-0.202	0.039	4.195
68	Contig_626_223	WS01018_F24	1	0.237	0.047	3.881
68	Contig_626_223	WS0071_H14	1	0.277	0.054	4.402
68	Contig_626_223	WS00815_A07	1	0.327	0.074	6.186
68	Contig_626_223	WS00728_K02	1	0.36	0.09	9.216
68	Contig_626_223	WS00812_L13	1	0.292	0.053	5.69
68	Contig_626_223	WS0074_H16	1	0.265	0.049	4.418
68	Contig_626_223	WS01033_I01	4	-0.173	0.044	4.314
68	Contig_626_223	WS00917_N21	4	-0.322	0.1	10.124
68	Contig_626_223	WS0045_J16	1	-0.252	0.066	5.348
68	Contig_626_223	WS0016_K10	4	-0.222	0.054	5.403
68	Contig_626_223	WS00821_I18	4	0.332	0.055	6.615
68	Contig_626_223	WS01015_G01	1	0.275	0.07	5.74
68	Contig_626_223	WS00916_M24	4	-0.232	0.057	5.437
68	Contig_626_223	WS00810_A15	1	0.424	0.083	9.246
68	Contig_626_223	WS00941_I22	4	-0.249	0.084	7.973
68	Contig_626_223	WS00927_G19	1	0.309	0.07	7.008
68	Contig_626_223	WS01020_G05	1	0.216	0.043	3.941
68	Contig_626_223	WS0071_D22	1	0.361	0.07	8.297
68	Contig_626_223	WS0071_D22	4	-0.258	0.072	4.839
68	Contig_626_223	WS0071_I18	4	-0.346	0.143	6.772
68	Contig_626_223	WS0015_E08	1	0.283	0.051	4.561
68	Contig_626_223	WS01033_K22	4	-0.107	0.037	4.037
68	Contig_626_223	WS0091_C23	4	-0.218	0.046	6.161
68	Contig_626_223	WS0109_N01	1	-0.284	0.051	3.917
68	Contig_626_223	WS0091_H05	1	-0.378	0.062	5.159
68	Contig_626_223	WS0015_K19	1	-0.359	0.071	5.966
68	Contig_626_223	WS0033_E16	1	0.274	0.047	4.65
68	Contig_626_223	WS0104_A04	1	-0.332	0.036	4.168
68	Contig_626_223	WS0104_A04	4	0.279	0.029	4.161
68	Contig_626_223	WS0104_E12	1	-0.359	0.072	7.417
68	Contig_626_223	WS00927_A24	1	-0.309	0.061	8.483
68	Contig_626_223	WS00922_L21	1	0.238	0.06	4.418
68	Contig_626_223	WS0048_N15	4	-0.241	0.075	6.881
68	Contig_626_223	WS0071_A18	4	-0.233	0.05	5.273
69	Contig_598_170	WS00936_K15	4	0.11	0.039	4.209
69	Contig_598_170	WS0261_A24	1	0.277	0.045	3.912
69	Contig_598_170	WS00923_A19	1	0.182	0.042	3.951
69	Contig_598_170	WS0039_C04	1	0.25	0.049	5.128
69	Contig_598_170	WS0038_B22	1	0.2	0.039	4.132
69	Contig_598_170	WS00818_D06	4	0.131	0.041	4.5
69	Contig_598_170	WS00923_H15	1	0.398	0.099	13.55
69	Contig_598_170	WS0099_J20	1	-0.223	0.051	4.065
69	Contig_598_170	WS00931_C11	1	0.183	0.04	4.09
69	Contig_598_170	WS00837_P24	4	0.186	0.049	4.467
69	Contig_598_170	WS00923_E07	1	-0.235	0.043	3.849
69	Contig_598_170	WS01017_F04	4	0.18	0.04	4.981
69	Contig_598_170	WS00933_O12	4	-0.238	0.09	6.248
69	Contig_598_170	WS00910_L21	4	0.116	0.039	4.684
69	Contig_598_170	WS00911_P24	1	-0.297	0.04	5.079
69	Contig_598_170	WS01029_G23	4	0.097	0.038	4.505
69	Contig_598_170	WS0022_E09	4	0.179	0.033	3.86
69	Contig_598_170	WS0022_E09	1	-0.356	0.058	6.296
69	Contig_598_170	WS01024_C11	4	0.291	0.052	3.971
69	Contig_598_170	WS00912_J06	4	0.117	0.036	4.72
69	Contig_598_170	WS00815_A07	1	0.343	0.091	7.627
69	Contig_598_170	WS00824_C19	1	0.206	0.057	5.136
69	Contig_598_170	WS01033_I01	4	0.176	0.046	4.75
69	Contig_598_170	WS00917_N21	4	0.283	0.071	6.911
69	Contig_598_170	WS00927_O09	4	0.117	0.044	4.394
69	Contig_598_170	WS00821_I18	4	-0.345	0.065	6.612
69	Contig_598_170	WS01015_G01	1	0.319	0.091	7.55
69	Contig_598_170	WS00810_A15	1	0.454	0.11	12.29
69	Contig_598_170	WS0263_L06	4	0.187	0.056	7.334
69	Contig_598_170	WS0071_D22	1	0.368	0.083	9.69
69	Contig_598_170	WS00813_M20	1	0.203	0.05	4.296
69	Contig_598_170	WS00712_E21	1	-0.236	0.043	5.285
69	Contig_598_170	WS0019_B21	4	0.171	0.053	4.907
69	Contig_598_170	WS0071_I18	4	0.3	0.099	4.954
69	Contig_598_170	WS0064_J21	4	0.223	0.038	3.908
69	Contig_598_170	WS00733_G19	4	0.143	0.034	4.169
69	Contig_598_170	WS0105_J03	4	0.132	0.038	4.189
69	Contig_598_170	WS00911_H03	1	-0.343	0.053	4.76
69	Contig_598_170	WS00911_H03	4	0.291	0.072	7.828
69	Contig_598_170	WS0033_E16	1	0.294	0.063	6.295
69	Contig_598_170	WS0038_D12	1	0.228	0.07	5.863
69	Contig_598_170	WS0038_D12	4	0.265	0.099	9.361
69	Contig_598_170	WS0104_E12	1	-0.352	0.087	9.012
69	Contig_598_170	WS00811_F18	1	-0.232	0.051	5.46
69	Contig_598_170	WS0035_M11	1	0.24	0.048	4.888
69	Contig_598_170	WS01037_G16	1	0.292	0.071	6.208
71	Contig_486_336	WS00937_F04	4	-0.3	0.076	4.754
71	Contig_486_336	WS00716_G01	4	0.256	0.065	5.53
71	Contig_486_336	WS0057_D24	4	0.294	0.086	8.521
71	Contig_486_336	WS0039_C04	4	-0.338	0.077	6.997
71	Contig_486_336	WS01028_B16	4	-0.233	0.036	3.932
71	Contig_486_336	WS00820_A09	4	-0.296	0.078	6.055
71	Contig_486_336	WS00927_F05	4	-0.257	0.05	4.522
71	Contig_486_336	WS0038_I15	4	-0.336	0.058	6.992
71	Contig_486_336	WS00819_A11	4	-0.237	0.037	3.995
71	Contig_486_336	IS0013_M16	4	0.201	0.059	5.448
71	Contig_486_336	WS00111_I15	4	-0.275	0.074	7.547
71	Contig_486_336	WS0086_J17	4	-0.269	0.036	3.929
71	Contig_486_336	WS01011_J07	4	-0.311	0.061	6.672
71	Contig_486_336	WS00816_E04	4	-0.305	0.059	6.756
71	Contig_486_336	WS00818_C05	4	-0.335	0.083	8.217
71	Contig_486_336	WS01017_F04	4	-0.244	0.04	4.348
71	Contig_486_336	WS0024_B11	4	0.245	0.054	5.553
71	Contig_486_336	WS0094_C20	4	0.173	0.04	3.896
71	Contig_486_336	WS0076_I07	4	0.255	0.034	4.085
71	Contig_486_336	WS00913_G23	4	0.238	0.054	6.096
71	Contig_486_336	WS00923_N05	4	-0.293	0.038	4.897
71	Contig_486_336	WS0107_M03	4	0.244	0.056	5.82
71	Contig_486_336	WS00930_M19	4	0.198	0.045	4.533
71	Contig_486_336	WS00818_A11	4	-0.201	0.046	4.449
71	Contig_486_336	WS0075_G21	4	0.292	0.088	5.72
71	Contig_486_336	WS00813_M20	4	-0.262	0.04	4.279
71	Contig_486_336	WS0044_O08	4	-0.305	0.058	6.513
71	Contig_486_336	WS00721_E03	4	-0.15	0.049	4.583
71	Contig_486_336	WS00733_G19	4	-0.283	0.066	6.387
71	Contig_486_336	WS00815_F23	4	-0.285	0.055	6.068
71	Contig_486_336	WS00821_C05	4	-0.323	0.107	8.795
71	Contig_486_336	WS0038_D12	4	-0.265	0.041	4.296
71	Contig_486_336	WS00923_F15	4	-0.189	0.054	5.915
71	Contig_486_336	WS0018_O24	4	-0.175	0.052	4.431
71	Contig_486_336	WS0046_M03	4	-0.27	0.055	5.304
71	Contig_486_336	WS00916_E05	4	-0.29	0.057	5.605
71	Contig_486_336	WS0056_A22	4	0.231	0.036	3.9
72	Contig_1724_484	WS0043_N05	4	-0.205	0.043	4.398
72	Contig_1724_484	WS00917_M04	4	0.208	0.05	4.981
72	Contig_1724_484	WS0032_G19	4	0.19	0.049	5.265
72	Contig_1724_484	WS0048_K01	4	-0.242	0.041	3.873
72	Contig_1724_484	WS00926_B24	4	0.146	0.029	4.12
72	Contig_1724_484	WS0036_H12	4	-0.266	0.066	6.021
72	Contig_1724_484	WS00921_J24	4	0.259	0.066	5.549
72	Contig_1724_484	WS0263_L06	4	0.128	0.035	4.399
72	Contig_1724_484	WS0109_N01	4	0.166	0.044	4.105
72	Contig_1724_484	WS0104_E12	4	0.281	0.075	6.82
72	Contig_1724_484	WS00819_A11	4			6.538
72	Contig_1724_484	WS00930_M19	4			4.097
74	Contig_1623_510	WS00936_K15	3	0.29	0.062	5.532
74	Contig_1623_510	WS00928_G19	3	0.157	0.039	3.994
74	Contig_1623_510	WS0038_B22	3	-0.178	0.042	4.394
74	Contig_1623_510	WS01028_O15	3	0.24	0.053	4.105
74	Contig_1623_510	WS0063_G03	3	0.236	0.054	5.789
74	Contig_1623_510	WS01017_C06	3	0.202	0.044	4.482
74	Contig_1623_510	WS00837_P24	3	0.288	0.082	7.789
74	Contig_1623_510	WS00735_C04	3	0.237	0.037	4.542
74	Contig_1623_510	WS01026_J15	3	0.268	0.042	4.198
74	Contig_1623_510	WS00937_M15	3	0.144	0.03	4.233
74	Contig_1623_510	WS0261_F02	3	0.221	0.049	4.543
74	Contig_1623_510	WS00923_E07	3	0.182	0.05	5.132
74	Contig_1623_510	WS00921_A03	3	0.204	0.043	3.866
74	Contig_1623_510	WS01010_I07	3	0.219	0.043	3.885
74	Contig_1623_510	WS0261_E15	3	0.185	0.068	5.959
74	Contig_1623_510	WS00927_M02	3	0.258	0.045	4.97
74	Contig_1623_510	WS0108_O21	3	0.193	0.041	4.601
74	Contig_1623_510	WS00919_G18	3	-0.221	0.036	4.152
74	Contig_1623_510	WS0081_P02	3	-0.253	0.043	5.482
74	Contig_1623_510	WS0048_D09	3	-0.319	0.077	8.363
74	Contig_1623_510	WS00728_K02	3	-0.207	0.047	4.813
74	Contig_1623_510	WS01013_K11	3	0.243	0.051	4.581
74	Contig_1623_510	WS0047_E22	3	-0.299	0.097	7.356
74	Contig_1623_510	WS0091_E16	3	-0.158	0.052	4.614
74	Contig_1623_510	WS0091_H05	3	0.29	0.046	5.709
74	Contig_1623_510	WS0094_C01	3	-0.235	0.063	5.627
74	Contig_1623_510	WS0109_K20	3	-0.299	0.083	7.107
74	Contig_1623_510	WS0033_E16	3	-0.241	0.068	7.927
74	Contig_1623_510	WS0104_E12	3	0.192	0.04	3.892
74	Contig_1623_510	WS00915_B09	3	0.248	0.05	3.971
74	Contig_1623_510	WS01037_G16	3	-0.2	0.048	4.886
76	Contig_1733_738	WS0075_K05	1	-0.208	0.049	4.216
76	Contig_1733_738	WS01031_B17	1	0.275	0.059	7.017
76	Contig_1733_738	WS02611_F21	1	0.312	0.049	6.371
76	Contig_1733_738	WS0261_G15	1	-0.209	0.079	3.956
76	Contig_1733_738	WS01026_E17	1	-0.319	0.094	8.459
76	Contig_1733_738	IS0013_M16	1	0.217	0.049	4.061
76	Contig_1733_738	WS0076_L18	1	-0.194	0.04	4.351
76	Contig_1733_738	WS0024_B11	1	0.29	0.087	9.324
76	Contig_1733_738	WS0094_C20	1	-0.167	0.046	4.613
76	Contig_1733_738	WS00712_J18	1	-0.221	0.087	7.201
76	Contig_1733_738	WS01011_J14	1	0.163	0.068	5.111
76	Contig_1733_738	WS0071_H14	1	-0.279	0.047	3.967
76	Contig_1733_738	WS0075_N02	1	-0.303	0.073	6.272
76	Contig_1733_738	WS00728_K02	1	-0.208	0.029	3.944
76	Contig_1733_738	WS00824_C19	1	-0.2	0.048	4.397
76	Contig_1733_738	WS00812_L13	1	-0.257	0.041	5.353
76	Contig_1733_738	WS01033_I01	1	-0.229	0.053	5.786
76	Contig_1733_738	WS00919_B05	1	0.197	0.055	4.538
76	Contig_1733_738	IS0012_I01	1	0.273	0.064	6.305
76	Contig_1733_738	WS0094_P20	1	0.243	0.036	4.31
77	Contig_4264_363	WS0051_C19	3	-0.448	0.084	5.304
77	Contig_4264_363	WS01024_E06	3	0.408	0.135	4.646
77	Contig_4264_363	WS01028_B16	3	0.371	0.114	3.981
77	Contig_4264_363	WS00914_H24	3	0.493	0.194	11.713
77	Contig_4264_363	WS0101_J16	3	0.332	0.1	4.775
77	Contig_4264_363	WS0037_I14	3	0.436	0.152	9.848
77	Contig_4264_363	WS00935_B19	3	0.362	0.068	4.631
77	Contig_4264_363	WS00914_H09	3	0.209	0.079	4.134
77	Contig_4264_363	WS0036_H12	3	0.333	0.091	4.985
77	Contig_4264_363	WS0261_E15	3	-0.339	0.086	4.535
77	Contig_4264_363	WS01024_M12	3	0.492	0.17	9.788
77	Contig_4264_363	WS0108_O21	3	-0.278	0.068	5.764
77	Contig_4264_363	WS00812_L13	3	-0.335	0.167	6.529
77	Contig_4264_363	WS0074_H16	3	-0.364	0.119	4.135
77	Contig_4264_363	WS01020_G05	3	-0.45	0.231	11.393
77	Contig_4264_363	WS0071_D22	3	-0.311	0.106	4.256
77	Contig_4264_363	WS0075_G21	3	-0.294	0.068	5.137
77	Contig_4264_363	WS0024_N07	3	-0.34	0.077	4.266
77	Contig_4264_363	WS0015_K19	3	0.375	0.075	4.951
78	Contig_2079_440	WS01038_O14	1	-0.243	0.037	4.24
78	Contig_2079_440	WS00928_G19	2	0.2	0.051	4.02
78	Contig_2079_440	WS01024_E06	1	-0.115	0.042	4.25
78	Contig_2079_440	WS0024_K06	1	-0.173	0.058	4.318
78	Contig_2079_440	WS00818_D06	1	-0.229	0.1	6.902
78	Contig_2079_440	WS01026_E17	1	-0.159	0.048	4.183
78	Contig_2079_440	WS01028_B16	1	-0.176	0.042	4.491
78	Contig_2079_440	WS00914_H24	1	-0.279	0.084	5.513
78	Contig_2079_440	WS00931_C11	1	-0.215	0.038	3.857
78	Contig_2079_440	WS0013_L15	2	-0.257	0.04	5.318
78	Contig_2079_440	WS0057_P01	2	-0.258	0.04	4.34
78	Contig_2079_440	WS0038_N06	1	-0.336	0.132	13.175
78	Contig_2079_440	WS01010_I07	1	-0.161	0.049	4.004
78	Contig_2079_440	WS00712_J18	1	-0.253	0.069	5.247
78	Contig_2079_440	WS01025_O15	1	-0.295	0.086	7.428
78	Contig_2079_440	WS00925_L20	2	-0.177	0.04	4.292
78	Contig_2079_440	WS0039_D14	1	-0.276	0.081	8.17
78	Contig_2079_440	WS0046_F13	1	-0.155	0.037	4.072
78	Contig_2079_440	WS01024_M20	1	-0.297	0.078	6.69
78	Contig_2079_440	WS00814_F24	1	-0.15	0.048	4.401
78	Contig_2079_440	WS00910_P15	2	0.235	0.05	4.669
78	Contig_2079_440	WS00912_C22	1	0.229	0.075	6.746
78	Contig_2079_440	WS00813_M20	1	-0.181	0.046	4.011
78	Contig_2079_440	WS0047_E22	1	0.209	0.057	5.549
78	Contig_2079_440	WS00712_A21	1	-0.254	0.07	8.662
78	Contig_2079_440	WS00924_E04	1	-0.168	0.046	3.95
78	Contig_2079_440	WS00935_G15	1	0.242	0.059	5.876
78	Contig_2079_440	WS00916_E05	2	0.351	0.078	6.347
78	Contig_2079_440	WS00730_B15	1	0.238	0.05	5.121
79	Contig_1128_394	WS01038_O14	4	-0.368	0.067	6.586
79	Contig_1128_394	WS00821_P13	4	0.179	0.041	4.652
79	Contig_1128_394	WS0013_L15	2	-0.261	0.029	3.972
79	Contig_1128_394	WS0038_N06	4	-0.278	0.054	4.003
79	Contig_1128_394	WS00938_B05	2	-0.233	0.04	5.84
79	Contig_1128_394	WS0262_G24	2	0.221	0.056	6.782
79	Contig_1128_394	WS00911_P24	4	0.397	0.042	4.861
79	Contig_1128_394	WS0071_H14	2	0.262	0.051	5.406
79	Contig_1128_394	WS01016_D12	2	-0.253	0.059	6.474
79	Contig_1128_394	WS01020_G05	2	0.234	0.042	4.045
79	Contig_1128_394	WS0071_D22	2	0.212	0.057	3.93
79	Contig_1128_394	WS0019_B21	2	0.209	0.062	6.335
79	Contig_1128_394	WS0024_N07	2	0.161	0.045	4.226
79	Contig_1128_394	WS0038_D12	4	-0.297	0.063	6.621
80	Contig_641_211	WS00928_G19	2	-0.32	0.069	7.756
80	Contig_641_211	WS0044_J08	2	0.192	0.057	4.988
80	Contig_641_211	WS00926_B24	2	0.169	0.036	5.704
80	Contig_641_211	WS00914_G22	2	-0.222	0.039	4.796
80	Contig_641_211	WS0078_N05	2	0.22	0.032	4.242
80	Contig_641_211	WS0107_M03	2	-0.211	0.04	4.176
80	Contig_641_211	WS0017_D19	2	-0.23	0.043	4.141
80	Contig_641_211	WS00923_D20	2	-0.189	0.035	4.13
80	Contig_641_211	WS01016_D12	2	0.274	0.064	7.282
80	Contig_641_211	WS0023_M11	2	-0.169	0.043	5.513
80	Contig_641_211	WS0019_B21	2	-0.268	0.043	4.773
80	Contig_641_211	WS01029_J13	2	0.232	0.053	4.407
80	Contig_641_211	WS00916_E05	2	-0.223	0.046	4.702
81	Contig_398_256	WS00936_K15	4	-0.258	0.046	4.389
81	Contig_398_256	WS00111_L22	4	-0.187	0.049	4.53
81	Contig_398_256	WS01014_N23	4	-0.186	0.044	5.297
81	Contig_398_256	WS0078_C23	4	-0.257	0.041	4.482
81	Contig_398_256	WS0048_K01	4	-0.25	0.052	5.043
81	Contig_398_256	WS01037_O08	4	-0.236	0.043	4.38
81	Contig_398_256	WS0024_C16	4	0.248	0.053	4.145
81	Contig_398_256	WS01024_C11	4	0.251	0.077	6.35
81	Contig_398_256	WS00712_A07	4	0.236	0.043	5.222
81	Contig_398_256	WS0074_H16	4	0.263	0.036	4.396
81	Contig_398_256	WS00921_J24	4	0.203	0.046	4.298
81	Contig_398_256	WS0261_E23	4	0.286	0.052	6.035
81	Contig_398_256	WS0048_N15	4	-0.21	0.046	4.113
82	Contig_862_117	WS00933_K23	4	-0.176	0.048	4.037
82	Contig_862_117	WS0051_C19	2	-0.308	0.034	4.007
82	Contig_862_117	WS00112_J15	2	-0.283	0.059	6.659
82	Contig_862_117	WS0055_F20	4	-0.272	0.052	5.234
82	Contig_862_117	WS0085_B05	2	-0.29	0.059	6.264
82	Contig_862_117	WS00914_A23	2	0.359	0.052	4.968
82	Contig_862_117	WS0078_C23	2	0.251	0.039	4.059
82	Contig_862_117	WS0044_J08	2	0.356	0.102	9.561
82	Contig_862_117	WS0044_J08	4	-0.305	0.04	4.639
82	Contig_862_117	WS00935_B19	2	0.312	0.043	4.986
82	Contig_862_117	WS01034_N23	2	0.282	0.049	5.563
82	Contig_862_117	WS0104_P18	2	0.279	0.054	5.91
82	Contig_862_117	WS01017_D12	4	0.276	0.041	4.803
82	Contig_862_117	WS0071_H13	2	0.252	0.037	4.542
82	Contig_862_117	WS0264_B22	2	0.225	0.044	4.561
82	Contig_862_117	WS01029_G23	2	0.292	0.057	5.552
82	Contig_862_117	WS0022_E09	2	0.322	0.054	4.674
82	Contig_862_117	WS0078_N05	2	0.294	0.054	6.111
82	Contig_862_117	WS0099_B17	4	-0.28	0.057	5.242
82	Contig_862_117	WS01033_I01	4	0.235	0.054	5.427
82	Contig_862_117	WS00922_D18	2	-0.268	0.052	5.226
82	Contig_862_117	WS01031_N19	2	0.332	0.058	7.319
82	Contig_862_117	WS0017_D19	4	0.312	0.061	4.312
82	Contig_862_117	WS0106_D11	4	-0.396	0.073	6.253
82	Contig_862_117	WS00941_I22	2	-0.248	0.039	4.615
82	Contig_862_117	WS0023_M11	2	-0.345	0.08	8.978
82	Contig_862_117	WS0024_N07	2	-0.266	0.054	5.013
82	Contig_862_117	WS0072_D16	4	0.199	0.059	4.467
82	Contig_862_117	WS00919_B05	2	-0.305	0.072	8.489
82	Contig_862_117	WS0104_B14	2	0.253	0.036	3.925
82	Contig_862_117	WS01012_K12	4	0.295	0.036	4.2
82	Contig_862_117	WS0094_P20	4	-0.202	0.054	5.132
82	Contig_862_117	WS0104_A04	2	0.343	0.069	6.666
82	Contig_862_117	IS0011_F24	4	0.321	0.063	5.664
82	Contig_862_117	WS0091_C04	4	0.233	0.046	4.749
82	Contig_862_117	WS0056_A22	4	0.358	0.063	6.526
83	Contig_103_602	WS00925_O21	2	-0.301	0.086	4.356
83	Contig_103_602	WS0078_K09	1	0.438	0.086	3.864
83	Contig_103_602	WS0105_H12	1	-0.479	0.14	4.594
83	Contig_103_602	WS00111_L22	1	0.601	0.146	7.429
83	Contig_103_602	WS0051_C19	1	0.411	0.074	4.152
83	Contig_103_602	WS01024_E06	1	-0.434	0.084	4.262
83	Contig_103_602	WS01036_I16	1	-0.477	0.136	4.647
83	Contig_103_602	WS01017_A16	1	-0.521	0.094	6.176
83	Contig_103_602	WS00923_I10	1	0.455	0.105	4.192
83	Contig_103_602	WS00819_C02	2	0.308	0.056	4.223
83	Contig_103_602	WS00815_H13	1	0.521	0.109	6.242
83	Contig_103_602	WS00927_F05	1	0.508	0.106	5.868
83	Contig_103_602	WS00819_A11	1	0.557	0.134	6.732
83	Contig_103_602	WS0086_J17	2	0.429	0.134	5.256
83	Contig_103_602	WS0262_N08	1	0.873	0.258	15.769
83	Contig_103_602	WS00922_A13	1	0.58	0.142	7.3
83	Contig_103_602	WS02610_M19	1	0.51	0.105	5.505
83	Contig_103_602	WS0064_O09	1	0.799	0.211	12.904
83	Contig_103_602	WS00917_H19	1	-0.445	0.138	3.979
83	Contig_103_602	WS01029_G23	2	0.302	0.098	4.252
83	Contig_103_602	WS0022_E09	2	0.379	0.124	5.008
83	Contig_103_602	WS0022_E09	1	-0.437	0.052	3.995
83	Contig_103_602	WS01027_L20	1	0.694	0.159	10.202
83	Contig_103_602	WS00925_L20	1	0.688	0.188	9.994
83	Contig_103_602	WS00932_L05	1	0.451	0.125	4.204
83	Contig_103_602	WS00727_J11	1	0.505	0.13	5.369
83	Contig_103_602	WS00929_E05	1	-0.573	0.189	6.587
83	Contig_103_602	WS0078_N05	1	-0.705	0.295	9.97
83	Contig_103_602	WS01031_N19	1	-0.452	0.201	4
83	Contig_103_602	WS01031_N19	2	0.362	0.095	7.983
83	Contig_103_602	WS00715_F07	1	0.428	0.077	4.074
83	Contig_103_602	WS0106_D11	1	-0.734	0.153	14.865
83	Contig_103_602	WS0023_M11	2	-0.351	0.129	5.089
83	Contig_103_602	WS00927_G19	2	-0.253	0.117	3.966
83	Contig_103_602	WS00934_G23	1	-0.497	0.123	5.286
83	Contig_103_602	WS0079_B12	1	-0.71	0.251	10.127
83	Contig_103_602	WS0072_D16	1	-0.485	0.142	4.719
83	Contig_103_602	WS00919_B05	2	-0.321	0.108	7.093
83	Contig_103_602	WS0091_E16	1	-0.551	0.133	6.468
83	Contig_103_602	WS00712_A21	1	-0.72	0.143	10.832
83	Contig_103_602	WS0091_C23	1	0.656	0.148	8.836
83	Contig_103_602	WS0064_J21	1	-0.572	0.106	6.631
83	Contig_103_602	WS0105_J03	1	-0.485	0.138	4.709
83	Contig_103_602	WS0109_N01	1	-0.742	0.317	11.018
83	Contig_103_602	WS0015_K19	1	-0.604	0.229	7.527
83	Contig_103_602	WS00924_I12	1	-0.547	0.107	6.115
83	Contig_103_602	WS01026_O22	1	-0.432	0.062	4.135
84	Contig_1318_285	WS00913_E18	3	0.14	0.043	3.922
84	Contig_1318_285	WS00929_E05	3	-0.177	0.046	5.363
85	Contig_3425_204	WS00825_K05	1	-0.217	0.056	4.026
85	Contig_3425_204	WS00111_L22	1	-0.252	0.079	6.663
85	Contig_3425_204	WS0075_K05	1	-0.287	0.064	5.507
85	Contig_3425_204	WS00715_G04	1	-0.183	0.055	4.17
85	Contig_3425_204	WS0078_C23	1	-0.293	0.079	6.938
85	Contig_3425_204	WS00815_H13	1	-0.305	0.044	4.323
85	Contig_3425_204	WS00927_F05	1	-0.223	0.044	4.295
85	Contig_3425_204	WS0043_N14	1	-0.275	0.082	5.879
85	Contig_3425_204	WS0086_D12	1	0.328	0.102	5.511
85	Contig_3425_204	WS00914_G22	1	-0.403	0.154	14.227
85	Contig_3425_204	WS0262_N08	1	-0.339	0.067	6.893
85	Contig_3425_204	WS00922_A13	1	-0.341	0.097	8.99
85	Contig_3425_204	WS0064_O09	1	-0.347	0.062	6.232
85	Contig_3425_204	WS0017_M03	3	0.212	0.037	3.922
85	Contig_3425_204	WS01027_L20	1	-0.287	0.051	5.971
85	Contig_3425_204	WS0076_I07	1	0.222	0.071	4.342
85	Contig_3425_204	WS00925_L20	1	-0.253	0.084	7.537
85	Contig_3425_204	WS00912_J06	1	-0.327	0.079	6.993
85	Contig_3425_204	WS00915_A19	1	-0.332	0.09	6.99
85	Contig_3425_204	WS00923_N05	1	-0.231	0.078	5.573
85	Contig_3425_204	WS0078_N05	1	0.276	0.052	4.005
85	Contig_3425_204	WS01034_L14	1	-0.241	0.069	5.311
85	Contig_3425_204	WS00712_A07	1	0.259	0.06	5.176
85	Contig_3425_204	WS0022_G09	1	-0.298	0.091	8.273
85	Contig_3425_204	WS0074_H16	1	0.27	0.056	4.937
85	Contig_3425_204	WS0265_H11	1	-0.238	0.053	5.289
85	Contig_3425_204	WS00715_F07	1	-0.3	0.074	7.338
85	Contig_3425_204	WS0016_K10	1	-0.26	0.063	5.022
85	Contig_3425_204	WS0017_D19	1	-0.285	0.039	4.392
85	Contig_3425_204	WS00821_I18	1	-0.181	0.047	4.136
85	Contig_3425_204	WS00912_C22	1	-0.259	0.049	4.263
85	Contig_3425_204	WS01020_G05	1	0.264	0.054	4.938
85	Contig_3425_204	WS0024_N07	1	-0.189	0.048	4.553
85	Contig_3425_204	WS0079_B12	1	0.369	0.086	7.07
85	Contig_3425_204	WS0071_I18	1	-0.325	0.082	6.569
85	Contig_3425_204	WS00916_N22	1	-0.481	0.115	13.624
85	Contig_3425_204	WS00916_N22	3	0.307	0.108	6.455
85	Contig_3425_204	WS0044_O08	1	-0.324	0.096	6.434
85	Contig_3425_204	WS00722_G11	1	-0.28	0.05	4.065
85	Contig_3425_204	WS00911_I09	1	-0.262	0.061	6.108
85	Contig_3425_204	WS00712_A21	1	0.236	0.052	6.275
85	Contig_3425_204	WS0086_I04	1	-0.272	0.051	5.022
85	Contig_3425_204	WS0091_C23	1	-0.486	0.144	13.013
85	Contig_3425_204	WS0064_J21	1	0.226	0.04	4.476
85	Contig_3425_204	WS00735_D13	1	-0.261	0.04	3.858
85	Contig_3425_204	WS0074_L05	1	-0.408	0.117	10.504
85	Contig_3425_204	WS01012_P23	1	-0.297	0.04	4.209
85	Contig_3425_204	WS01035_P13	1	-0.204	0.06	4.842
85	Contig_3425_204	WS00935_G15	1	-0.394	0.091	9.155
85	Contig_3425_204	WS00730_B15	1	-0.328	0.06	6.185
85	Contig_3425_204	WS00730_B15	3	0.23	0.063	4.444
85	Contig_3425_204	WS0047_L15	1	-0.461	0.201	16.614
88	Contig_3065_596	WS00716_G01	2	-0.254	0.059	6.837
88	Contig_3065_596	WS0057_D24	2	-0.231	0.056	6.394
88	Contig_3065_596	WS0064_A19	2	-0.188	0.036	3.862
88	Contig_3065_596	WS0099_J20	2	-0.222	0.058	6.44
88	Contig_3065_596	WS0063_G03	2	0.194	0.079	7.696
88	Contig_3065_596	WS01017_C06	2	0.137	0.041	4.416
88	Contig_3065_596	WS00914_H09	2	-0.251	0.047	5.188
88	Contig_3065_596	WS00926_I20	2	0.226	0.037	5.206
88	Contig_3065_596	WS00713_J23	2	0.29	0.08	8.031
88	Contig_3065_596	WS00923_N05	2	0.196	0.055	6.38
88	Contig_3065_596	WS01034_L14	2	0.214	0.045	5.088
88	Contig_3065_596	WS0262_J09	2	0.219	0.076	7.328
88	Contig_3065_596	WS00922_D18	2	0.27	0.067	6.72
88	Contig_3065_596	WS00715_F07	2	0.272	0.086	7.723
88	Contig_3065_596	IS0014_K05	2	0.23	0.049	5.115
88	Contig_3065_596	WS00912_C22	2	0.214	0.041	4.009
88	Contig_3065_596	WS0063_M13	2	0.218	0.068	6.233
88	Contig_3065_596	WS0086_I04	2	0.187	0.065	5.911
88	Contig_3065_596	WS00927_L10	2	0.211	0.041	4.606
88	Contig_3065_596	WS00821_C05	2	0.215	0.033	3.959
88	Contig_3065_596	WS00837_P17	2	0.233	0.043	5.145
89	Contig_691_790	WS0022_P17	3	0.255	0.044	5.25
89	Contig_691_790	WS00111_L22	3	0.309	0.052	7.011
89	Contig_691_790	WS00927_O19	3	0.217	0.048	4.54
89	Contig_691_790	WS02611_F21	3	0.187	0.043	4.365
89	Contig_691_790	WS00923_H15	3	0.252	0.026	3.942
89	Contig_691_790	WS01028_H14	1	-0.329	0.071	5.219
89	Contig_691_790	WS01028_O15	1	-0.267	0.061	4.789
89	Contig_691_790	WS00946_A14	3	-0.219	0.037	4.338
89	Contig_691_790	WS00914_H09	3	-0.307	0.052	4.899
89	Contig_691_790	WS0044_H04	1	-0.283	0.059	6.687
89	Contig_691_790	WS0064_P09	3	-0.175	0.054	5.015
89	Contig_691_790	WS00923_N05	3	-0.261	0.081	5.158
89	Contig_691_790	WS0099_B17	1	0.277	0.042	4.071
89	Contig_691_790	WS01016_D12	3	-0.257	0.083	7.377
89	Contig_691_790	WS00912_C22	3	-0.332	0.06	5.468
89	Contig_691_790	WS0071_D22	3	0.346	0.091	11.441
89	Contig_691_790	WS00712_A21	1	-0.256	0.036	4.549
89	Contig_691_790	WS00733_G19	1	0.211	0.063	4.661
89	Contig_691_790	WS01026_O22	1	-0.268	0.036	4.898
89	Contig_691_790	WS0094_P20	3	-0.202	0.042	4.437
89	Contig_691_790	WS0091_I05	3	0.422	0.088	7.726
89	Contig_691_790	WS01021_N08	1	0.258	0.051	5.141
89	Contig_691_790	WS00837_P17	1	-0.29	0.086	6.263
90	Contig_177_378	WS00928_G19	2	-0.334	0.092	4.484
90	Contig_177_378	WS0022_P17	2	-0.276	0.088	4.109
90	Contig_177_378	WS00733_I09	2	0.325	0.065	4.238
90	Contig_177_378	WS0024_J06	2	-0.289	0.081	4.666
90	Contig_177_378	WS01037_O08	2	-0.392	0.07	5.249
90	Contig_177_378	WS00923_E07	2	-0.294	0.088	4.46
90	Contig_177_378	WS0073_B10	2	-0.368	0.078	5.202
90	Contig_177_378	WS01010_I07	2	0.26	0.075	5.034
90	Contig_177_378	WS00727_J11	2	-0.269	0.062	4.49
90	Contig_177_378	WS00725_B17	2	-0.211	0.078	6.908
90	Contig_177_378	WS0047_E22	2	0.3	0.069	3.987
92	MYB_1_295	WS00110_D11	4	-0.335	0.078	6.502
92	MYB_1_295	WS00936_K15	1	-0.326	0.056	4.494
92	MYB_1_295	WS01015_I23	4	-0.274	0.059	5.22
92	MYB_1_295	WS0094_C05	1	-0.337	0.048	4.473
92	MYB_1_295	WS0078_C23	1	-0.292	0.054	4.347
92	MYB_1_295	WS00837_P24	1	-0.338	0.055	6.14
92	MYB_1_295	WS0024_J06	1	-0.33	0.066	4.854
92	MYB_1_295	WS00926_B24	4	-0.731	0.34	48.918
92	MYB_1_295	WS00937_M15	1	-0.214	0.031	4.328
92	MYB_1_295	WS01017_F04	4	0.328	0.058	6.894
92	MYB_1_295	WS01010_I07	1	-0.273	0.045	3.965
92	MYB_1_295	WS00920_P12	4	0.23	0.045	3.957
92	MYB_1_295	WS0012_J09	1	-0.298	0.053	4.321
92	MYB_1_295	WS0108_D19	1	0.264	0.047	4.692
92	MYB_1_295	WS00932_L05	4	-0.245	0.035	4.757
92	MYB_1_295	WS00727_A15	1	0.239	0.049	4.383
92	MYB_1_295	WS00727_F10	1	0.272	0.06	5.309
92	MYB_1_295	WS00919_G18	1	0.272	0.068	5.546
92	MYB_1_295	WS00716_H01	1	0.255	0.077	6.188
92	MYB_1_295	WS00930_M19	4	0.253	0.042	4.104
92	MYB_1_295	WS01018_J08	1	0.332	0.039	5.469
92	MYB_1_295	WS0071_D22	1	0.384	0.076	8.387
92	MYB_1_295	WS00929_G01	4	0.22	0.042	4.329
92	MYB_1_295	WS0071_I18	1	0.253	0.053	4.337
92	MYB_1_295	WS00725_B17	4	-0.449	0.106	10.009
92	MYB_1_295	WS00919_B05	4	-0.276	0.07	6.748
92	MYB_1_295	WS0105_J03	4	0.295	0.059	5.164
92	MYB_1_295	WS00915_B09	4	-0.278	0.064	6.424
92	MYB_1_295	WS01028_O15	1			5.771
93	Contig_22_315	WS0078_K09	1	0.23	0.052	5.41
93	Contig_22_315	WS00928_G19	2	0.443	0.136	15.953
93	Contig_22_315	WS0022_P17	2	0.279	0.064	5.298
93	Contig_22_315	WS00917_M04	1	-0.306	0.065	5.578
93	Contig_22_315	WS00111_L22	2	0.248	0.038	4.452
93	Contig_22_315	WS01036_I16	2	-0.28	0.075	9.471
93	Contig_22_315	WS01028_O15	1	-0.231	0.068	5.302
93	Contig_22_315	WS01013_A02	2	-0.27	0.058	4.321
93	Contig_22_315	WS0063_G03	2	0.264	0.052	5.437
93	Contig_22_315	IS0013_M16	2	0.251	0.044	4.874
93	Contig_22_315	WS01032_B06	2	0.231	0.039	4.151
93	Contig_22_315	WS00824_E05	2	-0.243	0.043	4.185
93	Contig_22_315	WS00914_H09	2	-0.177	0.037	4.202
93	Contig_22_315	WS0064_L20	1	-0.214	0.044	3.916
93	Contig_22_315	WS00926_I20	2	-0.226	0.038	5.461
93	Contig_22_315	WS0044_H04	1	-0.193	0.046	4.975
93	Contig_22_315	WS0016_K10	2	0.274	0.049	5.42
93	Contig_22_315	WS00923_D20	1	0.238	0.052	3.967
93	Contig_22_315	WS01016_D12	2	-0.309	0.088	9.789
93	Contig_22_315	WS00916_M24	2	0.253	0.039	4.08
93	Contig_22_315	WS00922_N22	2	-0.294	0.045	4.367
93	Contig_22_315	WS00934_G23	2	0.313	0.041	5.049
93	Contig_22_315	WS00725_B17	2	0.29	0.101	13.238
93	Contig_22_315	IS0014_O19	2	0.277	0.056	5.529
93	Contig_22_315	WS0091_I05	2	0.314	0.065	7.751
93	Contig_22_315	IS0011_F24	1	-0.242	0.056	5.231
93	Contig_22_315	WS00837_P17	1	-0.277	0.08	5.611
95	Contig_1229_570	WS0078_K09	1	0.212	0.037	3.895
95	Contig_1229_570	WS00112_J15	1	-0.209	0.054	4.13
95	Contig_1229_570	WS00913_G23	1	-0.232	0.064	4.115
95	Contig_1229_570	WS00920_D17	1	0.308	0.036	4.163
95	Contig_1229_570	WS01013_K15	1	0.281	0.058	7.737
97	Contig_2715_617	WS0261_A24	1	0.213	0.046	4.151
97	Contig_2715_617	WS0086_F20	2	0.266	0.076	8.778
97	Contig_2715_617	WS01028_B16	1	-0.253	0.038	4.157
97	Contig_2715_617	WS01032_B06	2	-0.232	0.052	4.966
97	Contig_2715_617	WS00926_B24	2	0.175	0.038	4.675
97	Contig_2715_617	WS00816_E04	1	-0.208	0.058	5.843
97	Contig_2715_617	WS01030_B11	2	0.273	0.047	5.484
97	Contig_2715_617	WS0056_A22	2	-0.197	0.053	3.951
99	Contig_710_285	WS00110_D11	3	0.287	0.056	4.933
99	Contig_710_285	WS00715_G04	3	-0.189	0.039	3.948
99	Contig_710_285	WS02611_F21	3	-0.375	0.088	8.337
99	Contig_710_285	WS0032_G19	1	-0.231	0.045	4.487
99	Contig_710_285	WS01037_O08	3	-0.289	0.051	4.854
99	Contig_710_285	WS00110_N03	1	-0.279	0.061	5.544
99	Contig_710_285	WS0073_B10	3	-0.173	0.034	3.87
99	Contig_710_285	WS00920_P12	3	0.271	0.093	7.692
99	Contig_710_285	WS00910_L21	1	-0.283	0.049	4.19
99	Contig_710_285	WS00720_J05	3	-0.258	0.041	4.101
99	Contig_710_285	WS0022_G09	1	-0.245	0.066	6.048
99	Contig_710_285	WS0071_I18	3	0.265	0.05	4.707
99	Contig_710_285	WS01012_K12	1	-0.264	0.044	4.593
99	Contig_710_285	WS0011_B22	3	0.282	0.064	7.164
99	Contig_710_285	IS0011_F24	3	0.318	0.076	7.37
99	Contig_710_285	IS0011_F24	1	-0.293	0.05	4.703
100	Contig_183_273	WS00716_G01	4	0.232	0.064	5.409
100	Contig_183_273	WS0264_B20	4	0.248	0.043	4.541
100	Contig_183_273	WS00923_I10	4	-0.336	0.093	9.528
100	Contig_183_273	WS00920_A03	4	0.137	0.036	4.36
100	Contig_183_273	WS00820_A09	4	-0.19	0.06	4.575
100	Contig_183_273	WS0024_J06	4	-0.274	0.074	6.253
100	Contig_183_273	WS0032_G19	4	-0.296	0.063	6.833
100	Contig_183_273	WS01010_I07	4	0.161	0.041	4
100	Contig_183_273	WS0265_H11	4	-0.283	0.043	4.505
100	Contig_183_273	WS00725_B17	4	0.255	0.045	4.761
100	Contig_183_273	WS00916_N22	4	-0.274	0.037	4.894
100	Contig_183_273	WS0086_I04	4	-0.275	0.039	4.581
100	Contig_183_273	WS00930_N07	4	-0.244	0.056	4.729
100	Contig_183_273	WS00735_D13	4	-0.272	0.05	5.162
100	Contig_183_273	WS0104_E12	4	-0.223	0.054	4.892
100	Contig_183_273	WS01034_M15	4	0.158	0.044	4.33
101	Contig_1435_455	WS00928_M02	1	-0.21	0.048	4.418
101	Contig_1435_455	WS0261_A24	1	-0.187	0.062	5.287
101	Contig_1435_455	WS0086_F20	2	0.147	0.05	5.843
101	Contig_1435_455	WS00837_P24	2	-0.206	0.045	3.909
101	Contig_1435_455	WS00837_P24	1	0.196	0.046	4.54
101	Contig_1435_455	WS0032_G19	1	0.213	0.054	5.538
101	Contig_1435_455	WS0046_C03	2	0.105	0.034	3.956
101	Contig_1435_455	WS00735_C04	2	0.152	0.037	4.164
101	Contig_1435_455	WS00923_E07	2	0.276	0.071	6.74
101	Contig_1435_455	WS0264_B22	2	-0.215	0.038	4.453
101	Contig_1435_455	WS00911_P24	2	-0.221	0.046	3.922
101	Contig_1435_455	WS01011_J14	2	-0.103	0.031	5.233
101	Contig_1435_455	WS01034_L14	1	-0.172	0.07	5.223
101	Contig_1435_455	WS0265_H11	1	-0.189	0.042	4.411
101	Contig_1435_455	WS00813_M20	1	0.177	0.046	4.064
101	Contig_1435_455	WS00913_B23	1	-0.152	0.041	4.037
102	Contig_2344_388	WS02613_H16	4	0.224	0.041	3.997
102	Contig_2344_388	WS00716_G01	4	-0.258	0.065	5.649
102	Contig_2344_388	WS00928_G19	2	0.268	0.043	5.015
102	Contig_2344_388	WS0261_A24	4	-0.214	0.046	4.532
102	Contig_2344_388	WS00923_I10	4	0.295	0.068	5.156
102	Contig_2344_388	WS0064_A19	4	-0.278	0.061	5.392
102	Contig_2344_388	WS01026_E17	2	-0.319	0.075	7.819
102	Contig_2344_388	WS01013_A02	2	-0.226	0.067	5.668
102	Contig_2344_388	WS01013_A02	4	0.318	0.049	3.952
102	Contig_2344_388	WS0099_A18	2	-0.221	0.042	5.301
102	Contig_2344_388	WS0087_O15	2	-0.166	0.038	4.087
102	Contig_2344_388	WS00837_P24	2	0.291	0.069	6.166
102	Contig_2344_388	WS0032_G19	4	0.338	0.067	4.559
102	Contig_2344_388	WS0086_D12	4	-0.27	0.066	6.219
102	Contig_2344_388	WS0046_C03	2	-0.301	0.046	5.899
102	Contig_2344_388	WS00926_B24	2	-0.274	0.049	6.447
102	Contig_2344_388	WS00922_H05	2	-0.184	0.05	4.703
102	Contig_2344_388	WS0086_K11	2	0.169	0.034	4.009
102	Contig_2344_388	WS00716_K11	4	0.383	0.07	6.007
102	Contig_2344_388	WS00716_K11	2	-0.27	0.06	6.548
102	Contig_2344_388	WS01032_M02	2	0.277	0.068	8.186
102	Contig_2344_388	WS0071_H14	2	0.245	0.05	5.402
102	Contig_2344_388	WS0044_M01	2	0.286	0.072	7.407
102	Contig_2344_388	WS00929_E05	2	0.217	0.051	4.019
102	Contig_2344_388	WS00815_A07	2	0.306	0.09	9.811
102	Contig_2344_388	WS0074_H16	2	0.269	0.038	3.94
102	Contig_2344_388	WS0265_H11	4	0.249	0.049	6.258
102	Contig_2344_388	WS0093_P01	4	-0.273	0.052	3.849
102	Contig_2344_388	WS00810_A15	2	0.196	0.063	5.137
102	Contig_2344_388	WS01020_G05	2	0.214	0.049	4.845
102	Contig_2344_388	WS0075_G21	4	-0.241	0.067	3.865
102	Contig_2344_388	WS00725_B17	2	-0.23	0.049	6.207
102	Contig_2344_388	WS00916_N22	4	0.287	0.04	5.222
102	Contig_2344_388	WS00930_N07	4	0.272	0.05	4.147
102	Contig_2344_388	WS01028_G14	4	0.327	0.059	5.729
102	Contig_2344_388	WS00735_D13	4	0.304	0.057	4.437
102	Contig_2344_388	IS0014_O19	4	-0.295	0.036	4.249
102	Contig_2344_388	IS0014_O19	2	0.205	0.04	3.863
102	Contig_2344_388	WS0091_I05	2	0.162	0.037	4.343
102	Contig_2344_388	WS0104_E12	4	0.274	0.057	4.768
102	Contig_2344_388	WS0031_E17	2	0.148	0.041	4.138
105	Contig_4170_604	WS0014_M21	1	-0.175	0.047	4.128
105	Contig_4170_604	WS0261_A24	1	-0.37	0.211	17.862
105	Contig_4170_604	WS0055_F20	1	-0.28	0.055	5.49
105	Contig_4170_604	WS01013_B13	2	-0.188	0.035	4.059
105	Contig_4170_604	WS0269_E03	1	0.217	0.049	4.46
105	Contig_4170_604	WS0032_G19	1	0.179	0.05	5.125
105	Contig_4170_604	WS01032_B06	2	0.202	0.053	4.499
105	Contig_4170_604	WS0089_H07	1	0.186	0.058	5.012
105	Contig_4170_604	WS0064_L20	1	0.219	0.045	3.973
105	Contig_4170_604	WS00922_A13	1	0.191	0.053	4.886
105	Contig_4170_604	WS01041_O24	2	0.2	0.038	4.185
105	Contig_4170_604	WS00933_O12	1	0.211	0.043	4.573
105	Contig_4170_604	WS01024_C11	1	-0.205	0.047	3.998
105	Contig_4170_604	WS00917_N21	2	-0.177	0.039	4.346
105	Contig_4170_604	WS00820_P24	1	-0.217	0.047	3.893
105	Contig_4170_604	WS00923_D20	1	-0.29	0.088	6.728
105	Contig_4170_604	WS00919_B05	2	0.191	0.043	5.028
106	Contig_3914_248	WS0078_K09	4	-0.458	0.14	5.609
106	Contig_3914_248	WS00112_J15	2	-0.271	0.059	4.215
106	Contig_3914_248	IS0012_J16	4	-0.441	0.099	6.137
106	Contig_3914_248	WS00923_I10	2	0.291	0.087	5.487
106	Contig_3914_248	WS01013_B13	2	0.344	0.093	8.71
106	Contig_3914_248	WS0269_E03	2	0.29	0.084	4.268
106	Contig_3914_248	WS0269_E03	4	-0.385	0.078	4.075
106	Contig_3914_248	WS0032_G19	4	-0.391	0.102	5.467
106	Contig_3914_248	WS0044_E23	4	-0.446	0.166	7.414
106	Contig_3914_248	WS0086_J17	4	0.267	0.097	4.079
106	Contig_3914_248	WS0064_O09	2	0.292	0.087	4.472
106	Contig_3914_248	WS00919_G18	2	-0.3	0.094	6.996
106	Contig_3914_248	WS01036_M16	2	-0.355	0.131	5.746
106	Contig_3914_248	WS0022_G09	4	-0.519	0.146	7.928
106	Contig_3914_248	WS0099_B17	4	0.3	0.101	4.524
106	Contig_3914_248	WS00716_H01	4	0.433	0.168	4.499
106	Contig_3914_248	WS0265_H11	4	-0.313	0.104	7.708
106	Contig_3914_248	WS0093_P01	4	0.295	0.105	4.106
106	Contig_3914_248	WS00821_I18	2	-0.454	0.306	10.414
106	Contig_3914_248	WS00821_I18	4	0.228	0.081	4.287
106	Contig_3914_248	WS01018_J08	4	-0.414	0.169	9.155
106	Contig_3914_248	WS00810_A15	2	0.282	0.093	4.626
106	Contig_3914_248	WS0031_J08	4	-0.537	0.221	9.198
106	Contig_3914_248	WS00919_B05	2	-0.383	0.087	6.179
106	Contig_3914_248	WS00919_B05	4	-0.416	0.11	5.069
106	Contig_3914_248	WS0024_K18	4	-0.366	0.155	5.205
106	Contig_3914_248	WS0091_E16	4	0.38	0.108	5.663
106	Contig_3914_248	WS0086_I04	4	-0.372	0.102	5.469
106	Contig_3914_248	WS0064_J21	4	0.499	0.101	5.731
106	Contig_3914_248	WS0105_J03	4	0.418	0.142	4.862
106	Contig_3914_248	WS00815_F23	4	0.316	0.1	4.799
106	Contig_3914_248	WS0074_L05	4	-0.397	0.111	4.801
106	Contig_3914_248	WS01029_J13	4	-0.266	0.096	4.753
106	Contig_3914_248	WS01012_K12	4	-0.376	0.105	5.562
106	Contig_3914_248	WS0047_L15	4	-0.458	0.108	5.209
113	Contig_219_152	WS00928_M02	3	-0.176	0.034	4.276
113	Contig_219_152	WS0094_C05	3	-0.137	0.053	4.6
113	Contig_219_152	WS0099_J20	3	-0.287	0.094	8.054
113	Contig_219_152	WS0064_L20	3	-0.166	0.048	4.371
113	Contig_219_152	WS01011_J07	3	-0.191	0.054	4.273
113	Contig_219_152	WS00818_C05	3	-0.176	0.056	5.022
113	Contig_219_152	WS00821_I18	3	-0.235	0.061	4.249
113	Contig_219_152	WS00912_J13	3	-0.241	0.058	6.047
113	Contig_219_152	WS00721_E03	3	0.246	0.054	5.156
113	Contig_219_152	WS01026_O22	3	-0.161	0.05	4.729
114	AP2_1_267	WS00933_K23	1	-0.302	0.093	8.053
114	AP2_1_267	WS00825_K05	1	-0.262	0.093	6.526
114	AP2_1_267	WS0063_P06	1	-0.281	0.044	4.216
114	AP2_1_267	WS0043_A20	1	-0.273	0.066	5.796
114	AP2_1_267	WS00928_M02	1	-0.222	0.05	4.562
114	AP2_1_267	WS00923_A19	1	-0.179	0.045	4.301
114	AP2_1_267	WS00929_C24	1	0.172	0.066	5.945
114	AP2_1_267	WS0055_F20	1	-0.186	0.044	4.389
114	AP2_1_267	WS0038_B22	1	-0.218	0.04	4.179
114	AP2_1_267	WS01031_B17	1	-0.228	0.058	5.212
114	AP2_1_267	WS01013_A02	1	0.18	0.037	3.964
114	AP2_1_267	WS00812_I14	1	-0.294	0.074	7.052
114	AP2_1_267	WS00819_C02	1	-0.248	0.071	5.608
114	AP2_1_267	WS00911_M22	1	0.247	0.068	5.799
114	AP2_1_267	WS00935_B19	1	-0.256	0.068	5.006
114	AP2_1_267	WS0104_J07	1	-0.214	0.058	4.694
114	AP2_1_267	WS01012_J06	1	0.249	0.035	4.03
114	AP2_1_267	WS01011_J07	1	-0.227	0.061	5.549
114	AP2_1_267	WS00932_L05	1	-0.236	0.057	4.082
114	AP2_1_267	WS00917_N21	1	-0.238	0.068	5.167
114	AP2_1_267	WS00922_D18	1	-0.309	0.074	6.557
114	AP2_1_267	WS00923_D20	1	-0.235	0.061	4.664
114	AP2_1_267	WS00916_M24	1	-0.244	0.068	5.762
114	AP2_1_267	WS0079_B12	1	0.273	0.078	6.451
114	AP2_1_267	WS0104_B14	1	-0.177	0.052	4.04
114	AP2_1_267	WS00911_I09	1	-0.269	0.086	8.43
114	AP2_1_267	WS01013_K15	1	0.353	0.084	11.22
114	AP2_1_267	WS0094_P20	1	-0.198	0.042	4.528
114	AP2_1_267	WS01021_N08	1	0.26	0.054	5.3
114	AP2_1_267	WS0011_B22	1	0.327	0.072	7.169
114	AP2_1_267	WS00816_O23	1	0.257	0.047	4.362
114	AP2_1_267	WS0102_B11	1	0.257	0.042	3.97
115	Contig_2468_592	WS01036_I16	2	-0.19	0.039	4.733
115	Contig_2468_592	WS0102_G23	2	-0.24	0.052	6.098
115	Contig_2468_592	WS00943_D20	2	0.22	0.039	4.713
115	Contig_2468_592	WS0104_J07	2	0.218	0.052	5.571
115	Contig_2468_592	WS00920_E03	2	0.225	0.047	5.047
115	Contig_2468_592	WS0071_H13	2	0.217	0.039	4.845
115	Contig_2468_592	WS0262_G24	2	-0.25	0.049	5.58
115	Contig_2468_592	WS00712_J18	2	0.153	0.038	4.215
115	Contig_2468_592	WS0031_B01	2	-0.182	0.042	5.735
115	Contig_2468_592	WS01036_M16	2	-0.221	0.039	4.542
115	Contig_2468_592	WS0086_P13	2	-0.242	0.064	8.056
115	Contig_2468_592	WS0023_M11	2	-0.252	0.086	10.037
115	Contig_2468_592	WS0031_E17	2	0.193	0.048	4.745
117	Contig_3331_351	WS00936_K15	1	0.309	0.054	4.582
117	Contig_3331_351	WS00937_F04	1	0.239	0.055	4.819
117	Contig_3331_351	WS00933_K23	1	0.255	0.075	6.455
117	Contig_3331_351	WS00825_K05	1	0.281	0.099	7.179
117	Contig_3331_351	WS0014_M21	1	0.251	0.059	5.219
117	Contig_3331_351	WS00923_A19	1	0.361	0.092	9.194
117	Contig_3331_351	WS0039_C04	1	0.255	0.053	5.538
117	Contig_3331_351	WS01024_E06	1	0.3	0.036	3.94
117	Contig_3331_351	WS0055_F20	1	0.261	0.05	4.981
117	Contig_3331_351	WS0024_K06	1	0.298	0.058	4.55
117	Contig_3331_351	WS0038_B22	1	0.254	0.048	5.094
117	Contig_3331_351	WS02611_F21	1	0.266	0.055	5.434
117	Contig_3331_351	WS00712_E05	1	0.299	0.06	6.238
117	Contig_3331_351	WS00812_I14	1	0.253	0.044	4.165
117	Contig_3331_351	WS00914_H24	1	0.268	0.079	5.378
117	Contig_3331_351	WS00920_A03	4	-0.351	0.065	7.83
117	Contig_3331_351	WS00920_A03	1	0.282	0.076	4.891
117	Contig_3331_351	WS00931_C11	1	0.38	0.094	9.678
117	Contig_3331_351	WS00911_M22	1	-0.325	0.101	8.75
117	Contig_3331_351	WS0038_I15	1	0.216	0.05	4.496
117	Contig_3331_351	WS00731_E22	1	-0.176	0.042	4.583
117	Contig_3331_351	WS00946_A14	1	0.203	0.046	4.598
117	Contig_3331_351	WS00935_B19	4	-0.409	0.079	5.533
117	Contig_3331_351	WS01033_I13	4	-0.294	0.038	4.016
117	Contig_3331_351	WS01033_I13	1	0.414	0.079	8.69
117	Contig_3331_351	WS00716_K11	1	0.222	0.052	4.641
117	Contig_3331_351	WS00110_N03	1	0.252	0.06	5.223
117	Contig_3331_351	WS01011_J07	1	0.361	0.113	10.874
117	Contig_3331_351	WS01017_D12	1	0.307	0.05	5.173
117	Contig_3331_351	WS00922_A13	1	0.228	0.046	4.254
117	Contig_3331_351	WS00923_E07	1	-0.267	0.046	4.167
117	Contig_3331_351	WS01032_M02	1	0.288	0.079	5.704
117	Contig_3331_351	WS00818_C05	1	0.378	0.105	9.232
117	Contig_3331_351	WS01017_F04	1	0.3	0.052	5.228
117	Contig_3331_351	WS01010_I07	1	0.286	0.058	4.749
117	Contig_3331_351	WS00911_P24	4	-0.292	0.053	7.015
117	Contig_3331_351	WS0016_K07	1	0.276	0.05	4.071
117	Contig_3331_351	WS0012_J09	1	0.281	0.057	4.416
117	Contig_3331_351	WS0044_M01	1	0.368	0.104	8.691
117	Contig_3331_351	WS01035_B16	1	-0.166	0.048	4.433
117	Contig_3331_351	WS01016_H09	1	0.278	0.047	4.28
117	Contig_3331_351	WS01033_I01	1	0.385	0.081	8.773
117	Contig_3331_351	WS00917_N21	1	0.231	0.059	4.734
117	Contig_3331_351	WS00716_H01	1	-0.175	0.051	4.019
117	Contig_3331_351	WS0107_M03	1	-0.258	0.058	5.981
117	Contig_3331_351	WS01031_N19	1	-0.296	0.094	5.963
117	Contig_3331_351	WS0093_P01	1	-0.318	0.063	6.298
117	Contig_3331_351	WS00715_F07	4	0.257	0.048	4.57
117	Contig_3331_351	WS0106_D11	1	-0.339	0.045	6.252
117	Contig_3331_351	WS0079_B12	1	-0.332	0.096	8.189
117	Contig_3331_351	WS0033_E16	1	0.208	0.04	4.01
117	Contig_3331_351	WS0038_D12	1	0.242	0.047	4.552
117	Contig_3331_351	WS00735_D13	1	0.369	0.101	9.794
117	Contig_3331_351	WS01012_K12	1	0.304	0.049	5.214
117	Contig_3331_351	WS01021_N08	1	-0.219	0.043	4.218
117	Contig_3331_351	IS0011_F24	1	0.28	0.044	4.242
117	Contig_3331_351	WS0091_C04	1	0.277	0.049	4.851
117	Contig_3331_351	WS00916_E05	1	0.294	0.055	5.508
117	Contig_3331_351	WS01037_G16	1	0.224	0.051	4.531
118	Contig_423_170	WS00945_A17	2	0.191	0.059	4.925
118	Contig_423_170	WS0078_K09	4	0.408	0.113	5.157
118	Contig_423_170	WS00917_M04	2	-0.273	0.117	5.064
118	Contig_423_170	WS00111_L22	4	0.444	0.102	5.088
118	Contig_423_170	WS01014_N23	4	0.431	0.109	4.334
118	Contig_423_170	WS00923_A19	4	0.356	0.079	3.976
118	Contig_423_170	IS0012_J16	4	0.384	0.07	4.575
118	Contig_423_170	WS0086_F20	2	0.197	0.077	4.556
118	Contig_423_170	WS01028_H14	4	0.219	0.131	5.92
118	Contig_423_170	WS01028_O15	4	0.367	0.177	6.806
118	Contig_423_170	WS01013_B13	2	0.193	0.042	3.881
118	Contig_423_170	WS0269_E03	2	0.282	0.083	4.206
118	Contig_423_170	WS0038_I15	4	0.393	0.093	4.47
118	Contig_423_170	WS00111_I15	4	0.365	0.158	8.491
118	Contig_423_170	WS01012_K18	4	-0.308	0.081	5.598
118	Contig_423_170	WS00110_N03	4	0.24	0.09	4.526
118	Contig_423_170	WS0262_N08	4	0.568	0.163	9.752
118	Contig_423_170	WS01011_J07	4	0.602	0.266	11.213
118	Contig_423_170	WS00922_A13	4	0.475	0.123	5.843
118	Contig_423_170	WS0071_H13	2	0.265	0.09	5.334
118	Contig_423_170	WS0064_O09	4	0.43	0.127	6.852
118	Contig_423_170	WS0107_P12	4	-0.324	0.097	4.149
118	Contig_423_170	WS0108_O21	4	-0.353	0.134	4.917
118	Contig_423_170	WS0108_O21	2	0.331	0.07	5.991
118	Contig_423_170	WS00913_G23	2	0.255	0.136	5.225
118	Contig_423_170	WS00919_G18	2	-0.346	0.111	8.341
118	Contig_423_170	WS00929_E05	4	-0.465	0.265	9.25
118	Contig_423_170	WS01016_H09	2	-0.311	0.071	4.169
118	Contig_423_170	WS01033_I01	4	0.3	0.121	6.555
118	Contig_423_170	WS0093_P01	4	-0.3	0.11	4.347
118	Contig_423_170	WS00715_F07	2	-0.259	0.086	4.145
118	Contig_423_170	WS00923_D20	4	-0.504	0.343	9.47
118	Contig_423_170	WS00912_J13	4	-0.382	0.179	4.86
118	Contig_423_170	WS00921_J24	2	0.25	0.078	4.009
118	Contig_423_170	WS00916_N22	4	-0.294	0.056	4.443
118	Contig_423_170	WS0044_O08	4	0.25	0.119	4.752
118	Contig_423_170	WS0091_E16	4	-0.417	0.119	6.163
118	Contig_423_170	WS0261_E23	4	0.33	0.103	4.306
118	Contig_423_170	WS0091_C23	4	0.568	0.206	12.196
118	Contig_423_170	WS0064_J21	4	-0.456	0.082	5.172
118	Contig_423_170	WS00733_G19	2	0.298	0.078	4.225
118	Contig_423_170	WS00113_A17	4	-0.318	0.097	6.057
118	Contig_423_170	WS01028_G14	4	0.3	0.079	4.81
118	Contig_423_170	WS00735_D13	4	0.361	0.129	7.515
118	Contig_423_170	WS01012_K12	4	0.33	0.094	5.683
118	Contig_423_170	IS0011_F24	4	0.292	0.09	4.537
119	Contig_2603_265	WS00111_L22	4	0.214	0.056	4.812
119	Contig_2603_265	WS0086_F20	4	-0.235	0.091	6.792
119	Contig_2603_265	WS01021_I24	4	-0.272	0.045	5.34
119	Contig_2603_265	WS00935_B19	4	-0.187	0.072	6.486
119	Contig_2603_265	WS0091_G15	4	-0.253	0.056	4.58
119	Contig_2603_265	WS0262_N08	4	0.224	0.064	6.834
119	Contig_2603_265	WS01014_L08	4	-0.299	0.082	6.559
119	Contig_2603_265	WS0262_G24	4	0.18	0.047	4.889
119	Contig_2603_265	WS01024_C11	4	-0.254	0.069	5.456
119	Contig_2603_265	WS00921_J24	4	-0.215	0.047	3.921
119	Contig_2603_265	WS0104_B14	4	0.263	0.036	4.262
119	Contig_2603_265	WS00722_G11	4	0.226	0.041	4.416
120	Contig_3720_449	WS00928_M02	2	0.266	0.047	4.537
120	Contig_3720_449	WS02612_P04	2	-0.311	0.058	6.964
120	Contig_3720_449	WS00712_E05	1	0.291	0.056	5.731
120	Contig_3720_449	WS0064_A19	2	-0.293	0.06	5.658
120	Contig_3720_449	WS00812_I14	1	0.233	0.045	4.262
120	Contig_3720_449	WS0078_C23	1	0.294	0.05	4.285
120	Contig_3720_449	WS00931_C11	1	0.327	0.067	6.729
120	Contig_3720_449	WS00920_E03	2	-0.304	0.06	6.424
120	Contig_3720_449	WS00937_M15	1	0.208	0.033	4.581
120	Contig_3720_449	WS01012_J06	2	-0.311	0.07	5.286
120	Contig_3720_449	WS0057_P01	2	-0.315	0.057	5.387
120	Contig_3720_449	WS00921_A03	1	-0.26	0.047	4.399
120	Contig_3720_449	WS0264_B22	1	0.286	0.044	3.896
120	Contig_3720_449	WS01017_F04	1	0.288	0.039	3.96
120	Contig_3720_449	WS0064_O09	1	-0.262	0.049	4.939
120	Contig_3720_449	WS00945_K07	2	-0.293	0.06	6.561
120	Contig_3720_449	WS00931_D17	2	0.226	0.045	7.406
120	Contig_3720_449	WS01018_J08	1	-0.411	0.064	8.719
120	Contig_3720_449	WS01020_G05	2	0.247	0.05	4.826
120	Contig_3720_449	WS0086_I04	2	0.29	0.053	5.265
120	Contig_3720_449	WS00924_I12	1	-0.18	0.043	4.162
120	Contig_3720_449	WS0047_L15	2	0.206	0.037	3.971
121	C2C2_173	WS02613_H16	3	-0.311	0.096	9.287
121	C2C2_173	WS0014_M21	3	0.306	0.05	6.527
121	C2C2_173	WS00917_M04	3	0.256	0.073	6.515
121	C2C2_173	WS00923_A19	3	0.28	0.063	5.7
121	C2C2_173	WS00929_C24	3	-0.246	0.05	6.379
121	C2C2_173	WS0062_E09	4	-0.249	0.054	3.995
121	C2C2_173	WS0094_C05	3	0.358	0.081	7.134
121	C2C2_173	WS0094_C05	4	0.161	0.046	4.597
121	C2C2_173	WS0086_F20	4	0.265	0.088	6.381
121	C2C2_173	WS01028_O15	4	0.214	0.034	4.222
121	C2C2_173	WS00928_I02	3	0.244	0.068	6.346
121	C2C2_173	WS00920_A03	4	0.235	0.033	4.278
121	C2C2_173	WS01013_B13	3	-0.226	0.041	5.53
121	C2C2_173	WS00815_H13	4	-0.181	0.043	4.264
121	C2C2_173	WS00820_A09	3	-0.25	0.042	4.652
121	C2C2_173	WS00731_E22	4	-0.26	0.066	4.399
121	C2C2_173	WS00935_B19	4	0.21	0.057	4.818
121	C2C2_173	WS0019_K14	3	0.281	0.038	3.951
121	C2C2_173	WS00818_C05	3	0.37	0.088	8.052
121	C2C2_173	WS0264_B22	4	0.204	0.053	4.515
121	C2C2_173	WS0038_N06	3	0.233	0.044	4.238
121	C2C2_173	WS01014_L08	4	0.254	0.055	4.397
121	C2C2_173	WS00910_L21	3	0.244	0.054	4.755
121	C2C2_173	WS00823_O18	4	0.225	0.055	4.981
121	C2C2_173	WS0012_J09	3	0.34	0.053	5.897
121	C2C2_173	WS0108_O21	3	-0.234	0.038	4.196
121	C2C2_173	WS00919_G18	3	0.235	0.053	6.123
121	C2C2_173	WS01016_H09	3	0.324	0.065	7.734
121	C2C2_173	WS01025_F04	3	0.303	0.075	6.624
121	C2C2_173	WS01034_L14	3	0.301	0.059	5.671
121	C2C2_173	WS00820_P24	3	0.244	0.04	3.94
121	C2C2_173	WS01015_E21	3	0.266	0.042	4.307
121	C2C2_173	WS00931_D17	3	0.228	0.064	5.442
121	C2C2_173	WS00810_A15	3	-0.26	0.055	6.694
121	C2C2_173	WS0263_L06	4	0.127	0.028	3.99
121	C2C2_173	WS00934_G23	4	0.13	0.034	4.273
121	C2C2_173	WS00722_G11	4	-0.262	0.048	5.361
121	C2C2_173	WS00735_D13	3	0.36	0.076	6.718
121	C2C2_173	WS01037_E20	3	0.254	0.06	4.564
122	Contig_422_252	WS01015_I23	1	-0.398	0.264	6.885
122	Contig_422_252	WS01028_B16	1	0.344	0.119	7.098
122	Contig_422_252	WS00731_E22	1	0.277	0.183	6.369
122	Contig_422_252	WS01018_F24	1	0.404	0.106	5.206
122	Contig_422_252	WS00727_F10	1	0.268	0.103	5.167
123	Contig_950_149	WS00937_F04	3	0.299	0.088	5.199
123	Contig_950_149	WS00716_G01	3	0.298	0.086	4.58
123	Contig_950_149	WS0105_H12	3	-0.368	0.088	4.905
123	Contig_950_149	WS02612_P04	3	0.311	0.093	4.201
123	Contig_950_149	IS0012_J16	4	0.424	0.081	5.911
123	Contig_950_149	WS00923_I10	4	0.433	0.148	5.904
123	Contig_950_149	WS00923_H15	3	-0.238	0.032	3.898
123	Contig_950_149	WS00928_I02	3	0.413	0.144	6.866
123	Contig_950_149	WS00824_E05	3	0.27	0.092	4.464
123	Contig_950_149	WS00914_G22	4	0.51	0.11	5.45
123	Contig_950_149	WS0058_F16	3	-0.293	0.075	4.337
123	Contig_950_149	WS02610_M19	4	0.407	0.115	6.046
123	Contig_950_149	WS0108_D19	3	-0.387	0.104	7.32
123	Contig_950_149	WS01024_C11	3	0.323	0.087	5.273
123	Contig_950_149	WS01035_B16	3	0.433	0.109	7.24
123	Contig_950_149	WS00820_P24	3	0.31	0.087	4.439
123	Contig_950_149	WS00931_D17	3	0.457	0.177	4.844
123	Contig_950_149	WS01018_J08	3	-0.391	0.056	4.736
123	Contig_950_149	WS01018_J08	4	-0.339	0.075	3.974
123	Contig_950_149	WS00810_A15	3	-0.419	0.106	7.74
123	Contig_950_149	WS0263_L06	4	0.323	0.086	5.515
123	Contig_950_149	WS0079_B12	4	-0.347	0.103	4.055
123	Contig_950_149	WS00916_N22	4	0.296	0.064	4.973
123	Contig_950_149	WS0043_C06	3	0.314	0.095	4.618
123	Contig_950_149	WS00113_A17	4	0.44	0.11	6.894
124	Contig_4096_434	WS0063_P06	2	-0.214	0.087	8.327
124	Contig_4096_434	WS00928_M02	2	0.187	0.042	4.05
124	Contig_4096_434	WS00713_M11	2	-0.182	0.035	3.969
124	Contig_4096_434	WS00712_E05	2	0.246	0.081	7.024
124	Contig_4096_434	WS01028_B16	2	0.241	0.077	6.249
124	Contig_4096_434	WS00914_H24	2	0.146	0.031	3.857
124	Contig_4096_434	WS01021_I24	2	-0.182	0.041	4.383
124	Contig_4096_434	WS0046_C03	2	0.189	0.036	4.396
124	Contig_4096_434	WS0019_K14	2	0.236	0.049	5.188
124	Contig_4096_434	WS00920_E03	2	-0.222	0.053	5.586
124	Contig_4096_434	WS0013_L15	2	-0.301	0.077	10.217
124	Contig_4096_434	WS00111_I15	2	0.194	0.052	4.297
124	Contig_4096_434	WS00938_L09	2	-0.22	0.044	4.218
[truncated: 2,361 more rows]
