# Supplementary material for: Defense mechanisms against herbivory in Picea: sequence evolution and expression regulation of gene family members in the phenylpropanoid pathway
Source: BMC Genomics. 2011 Dec 16;12:608. doi: 10.1186/1471-2164-12-608 (PMC3288119; doi:10.1186/1471-2164-12-608)
Supplement: Additional file 9 — Eight phenotype associated expression hotspots with listings of gene family members that contributed eQTLs (gene annotations where applicable). See also the information given in Additional File 1 and Figure 5. [file 1471-2164-12-608-S9.XLS]

## Sheet: additional file 9
phenotype	marker	element	abbrev	element annotation	annotation	AGI #	BLAST hit
growth	Contig_2062_390	WS00112_J15	4CL	Picgl4CL3	4CL	AT1G65060.1	| Symbols: 4CL3 | 4CL3 (4-coumarate:CoA ligase 3); 4-coumarate-CoA ligase | chr1:24171048-24175120 REVERSE
growth	Contig_2062_390	WS01020_G05	CAD			AT1G72680.1	| Symbols: | cinnamyl-alcohol dehydrogenase, putative | chr1:27363008-27364538 REVERSE
growth	Contig_2062_390	WS0031_B01	CCoAOMT	PicglCCoAOMT1	lignin forming	AT4G34050.1	| Symbols: | caffeoyl-CoA 3-O-methyltransferase, putative | chr4:16310849-16311978 FORWARD
growth	Contig_2062_390	WS00111_I15	CCR			AT1G15950.1	| Symbols: IRX4, ATCCR1, CCR1 | CCR1 (CINNAMOYL COA REDUCTASE 1) | chr1:5478849-5481909 FORWARD
growth	Contig_2062_390	WS0046_F13	CCR			AT1G15950.1	| Symbols: IRX4, ATCCR1, CCR1 | CCR1 (CINNAMOYL COA REDUCTASE 1) | chr1:5478849-5481909 FORWARD
growth	Contig_2062_390	WS0064_P09	CHS	Picgl-PKS10	STS	AT5G13930.1	| Symbols: TT4, ATCHS, CHS | CHS (CHALCONE SYNTHASE); naringenin-chalcone synthase | chr5:4488764-4490037 FORWARD
growth	Contig_2062_390	WS00818_A11	DHQD-SD			AT3G06350.1	| Symbols: EMB3004, MEE32 | EMB3004/MEE32 (EMBRYO DEFECTIVE 3004, maternal effect embryo arrest 32); 3-dehydroquinate dehydratase/ NADP binding / shikimate 5-dehydrogenase | chr3:1924542-1927707 REVERSE
growth	Contig_2062_390	WS0043_N14	DIR	PicsiDIR26	f	AT1G22900.1	| Symbols: | similar to disease resistance-responsive family protein [Arabidopsis thaliana] (TAIR:AT5G42500.1); similar to dirigent-like protein pDIR12 [Picea glauca] (GB:ABD52123.1); contains InterPro domain Plant disease resistance response protein; (InterPro:IPR004265) | chr1:8103899-8104480 REVERSE
growth	Contig_2062_390	WS0078_C23	DIR	PicsiDIR27	f	AT5G42510.1	| Symbols: | disease resistance-responsive family protein | chr5:17015496-17016044 REVERSE
growth	Contig_2062_390	WS0094_C05	DIR	PicsiDIR25	f	AT5G42510.1	| Symbols: | disease resistance-responsive family protein | chr5:17015496-17016044 REVERSE
growth	Contig_2062_390	WS01011_J07	DIR	PicsiDIR19	a	AT1G64160.1	| Symbols: | disease resistance-responsive family protein / dirigent family protein | chr1:23817726-23818274 FORWARD
growth	Contig_2062_390	WS01012_K12	DIR	PicsiDIR31	f	AT5G42510.1	| Symbols: | disease resistance-responsive family protein | chr5:17015496-17016044 REVERSE
growth	Contig_2062_390	WS01012_K18	DIR	PicsiDIR11	b/d	AT2G21100.1	| Symbols: | disease resistance-responsive protein-related / dirigent protein-related | chr2:9055768-9056417 REVERSE
growth	Contig_2062_390	WS01031_M14	DIR	PicglDIR12,PicsiDIR21	b/d	AT2G21100.1	| Symbols: | disease resistance-responsive protein-related / dirigent protein-related | chr2:9055768-9056417 REVERSE
growth	Contig_2062_390	WS01032_M02	DIR	PicsiDIR16	a	AT1G64160.1	| Symbols: | disease resistance-responsive family protein / dirigent family protein | chr1:23817726-23818274 FORWARD
growth	Contig_2062_390	WS0107_K16	DIR	PicsiDIR31	f	AT5G42510.1	| Symbols: | disease resistance-responsive family protein | chr5:17015496-17016044 REVERSE
growth	Contig_2062_390	WS0022_G09	F3'H	C53	CYP75/F3'H	AT5G07990.1	| Symbols: CYP75B1, D501, TT7 | TT7 (TRANSPARENT TESTA 7); flavonoid 3'-monooxygenase/ oxygen binding | chr5:2560438-2562860 FORWARD
growth	Contig_2062_390	WS0071_I18	F3'H	C59	CYP75/F3'H	AT5G07990.1	| Symbols: CYP75B1, D501, TT7 | TT7 (TRANSPARENT TESTA 7); flavonoid 3'-monooxygenase/ oxygen binding | chr5:2560438-2562860 FORWARD
growth	Contig_2062_390	WS0017_M03	FLS			AT5G08640.1	| Symbols: FLS | FLS (FLAVONOL SYNTHASE) | chr5:2804010-2805176 FORWARD
growth	Contig_2062_390	WS00923_N05	LAC			AT2G40370.1	| Symbols: LAC5 | LAC5 (laccase 5); copper ion binding / oxidoreductase | chr2:16865270-16867671 REVERSE
growth	Contig_2062_390	WS0024_J06	myb			AT4G38620.1	| Symbols: ATMYB4, MYB4 | MYB4 (myb domain protein 4); transcription factor | chr4:18053860-18054870 FORWARD
growth	Contig_2062_390	WS00812_L13	myb			AT2G37630.1	| Symbols: AtPHAN, AS1, AtMYB91, MYB91 | AS1 (ASYMMETRIC LEAVES 1); DNA binding / transcription factor | chr2:15788876-15789979 REVERSE
growth	Contig_2062_390	WS00821_M02	myb			AT4G01060.1	| Symbols: | myb family transcription factor | chr4:460534-460967 FORWARD
growth	Contig_2062_390	WS0091_I05	myb			AT4G38620.1	| Symbols: ATMYB4, MYB4 | MYB4 (myb domain protein 4); transcription factor | chr4:18053860-18054870 FORWARD
growth	Contig_2062_390	WS01026_E17	myb			AT5G67300.1	| Symbols: AtMYBr1, AtMYB44 | AtMYB44/AtMYBr1 (myb domain protein 44, myb domain protein r1); DNA binding / transcription factor | chr5:26871335-26872252 FORWARD
growth	Contig_2062_390	WS01031_N19	myb			AT5G08520.1	| Symbols: | myb family transcription factor | chr5:2755471-2757742 REVERSE
growth	Contig_2062_390	WS0261_F02	myb			AT3G10760.1	| Symbols: | myb family transcription factor | chr3:3369819-3370826 FORWARD
growth	Contig_2062_390	WS00716_H01	NAC			AT1G73230.1	| Symbols: | nascent polypeptide-associated complex (NAC) domain-containing protein | chr1:27544167-27545025 REVERSE
growth	Contig_2062_390	WS00931_J05	NAC			AT4G27410.2	| Symbols: ANAC072, RD26 | RD26 (RESPONSIVE TO DESSICATION 26); transcription factor | chr4:13707934-13709019 REVERSE
growth	Contig_2062_390	WS0044_O08	PAL			AT3G53260.1	| Symbols: PAL2 | PAL2 (phenylalanine ammonia-lyase 2); phenylalanine ammonia-lyase | chr3:19755234-19757597 REVERSE
growth	Contig_2062_390	WS0074_H16	PCBER	PicglPPR14	phenylcoumaran benzylic ether reductase	AT4G39230.1	| Symbols: | isoflavone reductase, putative | chr4:18266018-18267598 REVERSE
growth	Contig_2062_390	WS0089_H07	PCBER	PicglPPR09	pinoresinol/lariciresinol reductase	AT1G75280.1	| Symbols: | isoflavone reductase, putative | chr1:28255691-28257016 FORWARD
growth	Contig_2062_390	WS00922_A13	PD/ADT	PicglADTL5	ADT-like	AT1G11790.1	| Symbols: | prephenate dehydratase family protein | chr1:3981475-3984961 FORWARD
growth	Contig_2062_390	IS0011_F24	PRXR	Spruce26	PaPRX18 (cationic/basic), pI (8.5), 310 AA	AT5G05340.1	| Symbols: | peroxidase, putative | chr5:1579143-1580820 REVERSE
growth	Contig_2062_390	WS0022_E09	PRXR	Spruce28	cationic/basic	AT5G05340.1	| Symbols: | peroxidase, putative | chr5:1579143-1580820 REVERSE
growth	Contig_2062_390	WS0073_B10	PRXR	n.a.	reannotated to coiled-coil, NBS, leucin rich repeat disease resistance gene	AT1G14550.1	| Symbols: | anionic peroxidase, putative | chr1:4979023-4980319 FORWARD
growth	Contig_2062_390	WS00917_N21	PRXR	Spruce27	cationic/basic	AT5G05340.1	| Symbols: | peroxidase, putative | chr5:1579143-1580820 REVERSE
growth	Contig_2062_390	WS00920_A03	PRXR	Spruce83	anionic/acidic	AT1G71695.1	| Symbols: | peroxidase 12 (PER12) (P12) (PRXR6) | chr1:26968021-26970219 FORWARD
growth	Contig_2062_390	WS00920_P17	PRXR	Spruce47	anionic/acidic	AT1G71695.1	| Symbols: | peroxidase 12 (PER12) (P12) (PRXR6) | chr1:26968021-26970219 FORWARD
growth	Contig_2062_390	WS0093_P01	PRXR	Spruce50	cationic/basic	AT1G71695.1	| Symbols: | peroxidase 12 (PER12) (P12) (PRXR6) | chr1:26968021-26970219 FORWARD
growth	Contig_2062_390	WS00930_M19	PRXR	Spruce37	PaPRX16/17 (cationic/basic), pI (9.1), 341 AA	AT5G66390.1	| Symbols: | peroxidase 72 (PER72) (P72) (PRXR8) | chr5:26533289-26534555 REVERSE
growth	Contig_2062_390	WS01016_H09	PRXR	n.a.	n.a.	AT5G17820.1	| Symbols: | peroxidase 57 (PER57) (P57) (PRXR10) | chr5:5888197-5890103 REVERSE
growth	Contig_2062_390	WS01025_F04	PRXR	Spruce06	PaPRX6/PaPRX7 cluster (cationic/basic), pI (ca. 9), ca. 330 AA	AT5G05340.1	| Symbols: | peroxidase, putative | chr5:1579143-1580820 REVERSE
growth	Contig_2062_390	WS01028_H14	PRXR	Spruce45	anionic/acidic	AT1G71695.1	| Symbols: | peroxidase 12 (PER12) (P12) (PRXR6) | chr1:26968021-26970219 FORWARD
growth	Contig_2062_390	WS01028_O15	PRXR	Spruce46	PaPRX3 (anionic/acidic), pI (5.6), 351 AA	AT1G71695.1	| Symbols: | peroxidase 12 (PER12) (P12) (PRXR6) | chr1:26968021-26970219 FORWARD
growth	Contig_2062_390	WS01032_B06	PRXR	Spruce69	cationic/basic	AT4G36430.1	| Symbols: | peroxidase, putative | chr4:17204651-17205920 REVERSE
growth	Contig_2062_390	WS01033_I01	PRXR	Spruce19	cationic/basic	AT5G05340.1	| Symbols: | peroxidase, putative | chr5:1579143-1580820 REVERSE
growth	Contig_2062_390	WS01033_I13	PRXR	Spruce75	neutral	AT2G18150.1	| Symbols: | peroxidase, putative | chr2:7899380-7900668 REVERSE
growth	Contig_2062_390	WS0104_B14	PRXR	Spruce31	cationic/basic	AT5G06720.1	| Symbols: | peroxidase, putative | chr5:2077568-2078858 REVERSE
growth	Contig_4216_318	WS01014_N23	3GT			AT4G34135.1	| Symbols: UGT73B2 | UGT73B2; UDP-glucosyltransferase/ UDP-glycosyltransferase/ flavonol 3-O-glucosyltransferase | chr4:16345480-16347020 REVERSE
growth	Contig_4216_318	WS00816_O23	4CL	PicglACL8	OPCL	AT5G38120.1	| Symbols: | 4-coumarate--CoA ligase family protein / 4-coumaroyl-CoA synthase family protein | chr5:15231003-15233367 FORWARD
growth	Contig_4216_318	WS00931_C11	C4H	C38	C4H	AT2G30490.1	| Symbols: ATC4H, C4H, CYP73A5 | ATC4H (CINNAMATE-4-HYDROXYLASE) | chr2:13000938-13002760 REVERSE
growth	Contig_4216_318	WS00911_M22	CAD			AT4G34230.1	| Symbols: ATCAD5, CAD-5, CAD5 | CAD5 (CINNAMYL ALCOHOL DEHYDROGENASE 5); cinnamyl-alcohol dehydrogenase | chr4:16386902-16388670 REVERSE
growth	Contig_4216_318	WS0099_L04	CCoAOMT	PicglOMT2	similarity to catechol-O-methyltransferase	AT4G34050.1	| Symbols: | caffeoyl-CoA 3-O-methyltransferase, putative | chr4:16310849-16311978 FORWARD
growth	Contig_4216_318	WS01013_K15	CCoAOMT	n.a.	similar to other catechol-O-methyltransferases	AT4G34050.1	| Symbols: | caffeoyl-CoA 3-O-methyltransferase, putative | chr4:16310849-16311978 FORWARD
growth	Contig_4216_318	WS0024_B11	CCR			AT5G58490.1	| Symbols: | cinnamoyl-CoA reductase family | chr5:23660294-23661681 FORWARD
growth	Contig_4216_318	WS00819_C02	DHQD-SD			AT3G06350.1	| Symbols: EMB3004, MEE32 | EMB3004/MEE32 (EMBRYO DEFECTIVE 3004, maternal effect embryo arrest 32); 3-dehydroquinate dehydratase/ NADP binding / shikimate 5-dehydrogenase | chr3:1924542-1927707 REVERSE
growth	Contig_4216_318	WS0063_M13	DIR	PicsiDIR29	f	AT1G22900.1	| Symbols: | similar to disease resistance-responsive family protein [Arabidopsis thaliana] (TAIR:AT5G42500.1); similar to dirigent-like protein pDIR12 [Picea glauca] (GB:ABD52123.1); contains InterPro domain Plant disease resistance response protein; (InterPro:IPR004265) | chr1:8103899-8104480 REVERSE
growth	Contig_4216_318	WS0064_J21	DIR	PgeDIR6	a	AT1G64160.1	| Symbols: | disease resistance-responsive family protein / dirigent family protein | chr1:23817726-23818274 FORWARD
growth	Contig_4216_318	WS0078_C23	DIR	PicsiDIR27	f	AT5G42510.1	| Symbols: | disease resistance-responsive family protein | chr5:17015496-17016044 REVERSE
growth	Contig_4216_318	WS0086_I04	DIR	PicsiDIR29	f	AT1G22900.1	| Symbols: | similar to disease resistance-responsive family protein [Arabidopsis thaliana] (TAIR:AT5G42500.1); similar to dirigent-like protein pDIR12 [Picea glauca] (GB:ABD52123.1); contains InterPro domain Plant disease resistance response protein; (InterPro:IPR004265) | chr1:8103899-8104480 REVERSE
growth	Contig_4216_318	WS00916_N22	DIR	PicsiDIR25	f	AT5G42510.1	| Symbols: | disease resistance-responsive family protein | chr5:17015496-17016044 REVERSE
growth	Contig_4216_318	WS0094_C05	DIR	PicsiDIR25	f	AT5G42510.1	| Symbols: | disease resistance-responsive family protein | chr5:17015496-17016044 REVERSE
growth	Contig_4216_318	WS01012_J06	DIR	PicsiDIR17	b/d	AT5G42510.1	| Symbols: | disease resistance-responsive family protein | chr5:17015496-17016044 REVERSE
growth	Contig_4216_318	WS0104_A04	DIR	PicsiDIR35	f	AT1G22900.1	| Symbols: | similar to disease resistance-responsive family protein [Arabidopsis thaliana] (TAIR:AT5G42500.1); similar to dirigent-like protein pDIR12 [Picea glauca] (GB:ABD52123.1); contains InterPro domain Plant disease resistance response protein; (InterPro:IPR004265) | chr1:8103899-8104480 REVERSE
growth	Contig_4216_318	WS0107_K16	DIR	PicsiDIR31	f	AT5G42510.1	| Symbols: | disease resistance-responsive family protein | chr5:17015496-17016044 REVERSE
growth	Contig_4216_318	WS0262_J09	DIR	PicsiDIR27	f	AT1G22900.1	| Symbols: | similar to disease resistance-responsive family protein [Arabidopsis thaliana] (TAIR:AT5G42500.1); similar to dirigent-like protein pDIR12 [Picea glauca] (GB:ABD52123.1); contains InterPro domain Plant disease resistance response protein; (InterPro:IPR004265) | chr1:8103899-8104480 REVERSE
growth	Contig_4216_318	WS0265_H11	DIR	PicsiDIR26	f	AT1G22900.1	| Symbols: | similar to disease resistance-responsive family protein [Arabidopsis thaliana] (TAIR:AT5G42500.1); similar to dirigent-like protein pDIR12 [Picea glauca] (GB:ABD52123.1); contains InterPro domain Plant disease resistance response protein; (InterPro:IPR004265) | chr1:8103899-8104480 REVERSE
growth	Contig_4216_318	WS0045_J16	F5H	C24	CYP750	AT5G04330.1	| Symbols: | cytochrome P450, putative / ferulate-5-hydroxylase, putative | chr5:1212696-1214311 REVERSE
growth	Contig_4216_318	WS00934_G23	F5H	C18	CYP750	AT4G36220.1	| Symbols: CYP84A1, FAH1 | FAH1 (FERULATE-5-HYDROXYLASE 1); ferulate 5-hydroxylase | chr4:17137587-17139622 REVERSE
growth	Contig_4216_318	WS0038_B22	LAC			AT5G05390.1	| Symbols: LAC12 | LAC12 (laccase 12); copper ion binding / oxidoreductase | chr5:1594754-1597043 FORWARD
growth	Contig_4216_318	WS0055_F20	LAC			AT5G05390.1	| Symbols: LAC12 | LAC12 (laccase 12); copper ion binding / oxidoreductase | chr5:1594754-1597043 FORWARD
growth	Contig_4216_318	WS00735_D13	LAC			AT5G03260.1	| Symbols: LAC11 | LAC11 (laccase 11); copper ion binding / oxidoreductase | chr5:777197-779337 REVERSE
growth	Contig_4216_318	WS00923_A19	LAC			AT5G05390.1	| Symbols: LAC12 | LAC12 (laccase 12); copper ion binding / oxidoreductase | chr5:1594754-1597043 FORWARD
growth	Contig_4216_318	WS01010_I07	LAC			AT2G38080.1	| Symbols: IRX12, LAC4 | IRX12/LAC4 (laccase 4); copper ion binding / oxidoreductase | chr2:15941618-15944430 FORWARD
growth	Contig_4216_318	IS0012_J16	myb			AT5G41020.1	| Symbols: | myb family transcription factor | chr5:16443111-16444877 REVERSE
growth	Contig_4216_318	WS00812_L13	myb			AT2G37630.1	| Symbols: AtPHAN, AS1, AtMYB91, MYB91 | AS1 (ASYMMETRIC LEAVES 1); DNA binding / transcription factor | chr2:15788876-15789979 REVERSE
growth	Contig_4216_318	WS0024_C16	NAC			AT1G65910.1	| Symbols: ANAC028 | ANAC028 (Arabidopsis NAC domain containing protein 28); transcription factor | chr1:24524596-24527771 REVERSE
growth	Contig_4216_318	WS00911_P24	NAC			AT2G02450.1	| Symbols: ANAC034, ANAC035 | ANAC034/ANAC035 (Arabidopsis NAC domain containing protein 34, Arabidopsis NAC domain containing protein 35); transcription factor | chr2:648043-650648 FORWARD
growth	Contig_4216_318	WS00927_O19	NAC			AT1G73230.1	| Symbols: | nascent polypeptide-associated complex (NAC) domain-containing protein | chr1:27544167-27545025 REVERSE
growth	Contig_4216_318	WS00929_E05	NAC			AT3G17730.1	| Symbols: ANAC057 | ANAC057 (Arabidopsis NAC domain containing protein 57); transcription factor | chr3:6064385-6065819 FORWARD
growth	Contig_4216_318	WS00927_O09	OMT	PicglOMT-25	function unknown	AT5G54160.1	| Symbols: OMT1, ATOMT1 | ATOMT1 (O-METHYLTRANSFERASE 1) | chr5:21999301-22001393 FORWARD
growth	Contig_4216_318	WS0263_L06	OMT	PicglOMT-26	function unknown	AT5G54160.1	| Symbols: OMT1, ATOMT1 | ATOMT1 (O-METHYLTRANSFERASE 1) | chr5:21999301-22001393 FORWARD
growth	Contig_4216_318	WS00914_A23	PCBER	PicglPPR11	isoeugenol synthase	AT4G39230.1	| Symbols: | isoflavone reductase, putative | chr4:18266018-18267598 REVERSE
growth	Contig_4216_318	WS01031_B17	PCBER	PicglPPR14	phenylcoumaran benzylic ether reductase	AT4G39230.1	| Symbols: | isoflavone reductase, putative | chr4:18266018-18267598 REVERSE
growth	Contig_4216_318	WS00943_H22	PD/ADT	PgeADTL7	ADT-like	AT1G11790.1	| Symbols: | prephenate dehydratase family protein | chr1:3981475-3984961 FORWARD
growth	Contig_4216_318	WS0017_D19	PRXR	Spruce23	cationic/basic	AT5G05340.1	| Symbols: | peroxidase, putative | chr5:1579143-1580820 REVERSE
growth	Contig_4216_318	WS0048_N15	PRXR	n.a.	n.a.	AT5G51890.1	| Symbols: | peroxidase | chr5:21108389-21109561 REVERSE
growth	Contig_4216_318	WS0074_A10	PRXR	Spruce60	PsPRX2 (anionic/acidic), pI (3.8), 170 AA	AT1G71695.1	| Symbols: | peroxidase 12 (PER12) (P12) (PRXR6) | chr1:26968021-26970219 FORWARD
growth	Contig_4216_318	WS01014_G14	PRXR	Spruce34	anionic/acidic	AT5G47000.1	| Symbols: | peroxidase, putative | chr5:19086398-19087402 REVERSE
growth	Contig_4216_318	WS01024_M20	PRXR	Spruce70	cationic/basic	AT4G30170.1	| Symbols: | peroxidase, putative | chr4:14762928-14764488 FORWARD
growth	Contig_4216_318	WS01025_O15	PRXR	Spruce58	neutral	AT1G05260.1	| Symbols: RCI3A, RCI3 | RCI3 (RARE COLD INDUCIBLE GENE 3); peroxidase | chr1:1529826-1531270 FORWARD
growth	Contig_4216_318	WS01033_K22	PRXR	Spruce07	neutral	AT5G05340.1	| Symbols: | peroxidase, putative | chr5:1579143-1580820 REVERSE
resistance	CCoAOMT_1_320	WS01015_I23	4CL	PicsiACL3	OPCL	AT1G20510.1	| Symbols: OPCL1 | OPCL1 (OPC-8:0 COA LIGASE1); 4-coumarate-CoA ligase | chr1:7103635-7105846 REVERSE
resistance	CCoAOMT_1_320	WS00823_C02	C3H	C41	C3H	AT2G40890.1	| Symbols: CYP98A3, REF8 | CYP98A3 (cytochrome P450, family 98, subfamily A, polypeptide 3); p-coumarate 3-hydroxylase | chr2:17065369-17067610 REVERSE
resistance	CCoAOMT_1_320	WS00931_C11	C4H	C38	C4H	AT2G30490.1	| Symbols: ATC4H, C4H, CYP73A5 | ATC4H (CINNAMATE-4-HYDROXYLASE) | chr2:13000938-13002760 REVERSE
resistance	CCoAOMT_1_320	WS0064_O09	CCoAOMT	PicglCCoAOMT2	lignin forming	AT4G34050.1	| Symbols: | caffeoyl-CoA 3-O-methyltransferase, putative | chr4:16310849-16311978 FORWARD
resistance	CCoAOMT_1_320	WS0261_E15	CCoAOMT	PicglCCoAOMT3	lignin forming	AT4G34050.1	| Symbols: | caffeoyl-CoA 3-O-methyltransferase, putative | chr4:16310849-16311978 FORWARD
resistance	CCoAOMT_1_320	WS0013_L15	CCR			AT2G33590.1	| Symbols: | cinnamoyl-CoA reductase family | chr2:14231698-14233441 FORWARD
resistance	CCoAOMT_1_320	WS00731_E22	CHS	Picgl-PKS2 clade	STS	AT5G13930.1	| Symbols: TT4, ATCHS, CHS | CHS (CHALCONE SYNTHASE); naringenin-chalcone synthase | chr5:4488764-4490037 FORWARD
resistance	CCoAOMT_1_320	WS00110_N03	DAHP			AT4G33510.1	| Symbols: DHS2 | DHS2 (3-DEOXY-D-ARABINO-HEPTULOSONATE 7-PHOSPHATE SYNTHASE); 3-deoxy-7-phosphoheptulonate synthase | chr4:16116499-16118552 FORWARD
resistance	CCoAOMT_1_320	WS00914_H24	DIR	PgeDIR13	dirigents; Ralph et al., 2007: Dir a-subfamily,	AT1G64160.1	| Symbols: | disease resistance-responsive family protein / dirigent family protein | chr1:23817726-23818274 FORWARD
resistance	CCoAOMT_1_320	WS01012_K12	DIR	PicsiDIR31	dirigents; Ralph et al., 2007: Dir f-subfamily,	AT5G42510.1	| Symbols: | disease resistance-responsive family protein | chr5:17015496-17016044 REVERSE
resistance	CCoAOMT_1_320	WS0107_K16	DIR	PicsiDIR31	dirigents; Ralph et al., 2007: Dir f-subfamily,	AT5G42510.1	| Symbols: | disease resistance-responsive family protein | chr5:17015496-17016044 REVERSE
resistance	CCoAOMT_1_320	WS0262_J09	DIR	PicsiDIR27	dirigents; Ralph et al., 2007: Dir f-subfamily,	AT1G22900.1	| Symbols: | similar to disease resistance-responsive family protein [Arabidopsis thaliana] (TAIR:AT5G42500.1); similar to dirigent-like protein pDIR12 [Picea glauca] (GB:ABD52123.1); contains InterPro domain Plant disease resistance response protein; (InterPro:IPR004265) | chr1:8103899-8104480 REVERSE
resistance	CCoAOMT_1_320	WS00931_D17	F3'H	C57	CYP75/F3'H	AT5G07990.1	| Symbols: CYP75B1, D501, TT7 | TT7 (TRANSPARENT TESTA 7); flavonoid 3'-monooxygenase/ oxygen binding | chr5:2560438-2562860 FORWARD
resistance	CCoAOMT_1_320	WS00934_G23	F5H	C18	CYP750	AT4G36220.1	| Symbols: CYP84A1, FAH1 | FAH1 (FERULATE-5-HYDROXYLASE 1); ferulate 5-hydroxylase | chr4:17137587-17139622 REVERSE
resistance	CCoAOMT_1_320	WS01037_E20	LAC			AT5G05390.1	| Symbols: LAC12 | LAC12 (laccase 12); copper ion binding / oxidoreductase | chr5:1594754-1597043 FORWARD
resistance	CCoAOMT_1_320	WS0032_G19	myb			AT4G38620.1	| Symbols: ATMYB4, MYB4 | MYB4 (myb domain protein 4); transcription factor | chr4:18053860-18054870 FORWARD
resistance	CCoAOMT_1_320	WS00917_H19	myb			AT5G35550.1	| Symbols: AtMYB123, MYB123, TT2 | TT2 (TRANSPARENT TESTA 2); DNA binding / transcription factor | chr5:13744037-13744959 FORWARD
resistance	CCoAOMT_1_320	WS01021_I24	myb			AT2G47210.1	| Symbols: | myb family transcription factor | chr2:19386109-19389274 FORWARD
resistance	CCoAOMT_1_320	WS0262_M19	myb			AT3G04030.2	| Symbols: | myb family transcription factor | chr3:1042927-1044581 REVERSE
resistance	CCoAOMT_1_320	WS0039_D14	OMT	PicglOMT-17	group II, AEOMT	AT5G54160.1	| Symbols: OMT1, ATOMT1 | ATOMT1 (O-METHYLTRANSFERASE 1) | chr5:21999301-22001393 FORWARD
resistance	CCoAOMT_1_320	WS0046_C03	OMT	PicglOMT-35	function unknown	AT5G54160.1	| Symbols: OMT1, ATOMT1 | ATOMT1 (O-METHYLTRANSFERASE 1) | chr5:21999301-22001393 FORWARD
resistance	CCoAOMT_1_320	WS00723_D18	OMT	PicglOMT-18	group II, AEOMT	AT4G35160.1	| Symbols: | O-methyltransferase family 2 protein | chr4:16730994-16732813 REVERSE
resistance	CCoAOMT_1_320	WS0104_J07	OMT	PicglOMT-19	function unknown	AT5G54160.1	| Symbols: OMT1, ATOMT1 | ATOMT1 (O-METHYLTRANSFERASE 1) | chr5:21999301-22001393 FORWARD
resistance	CCoAOMT_1_320	WS00921_B18	PD/ADT	PicglADT3	Arogenate dehydratase (ADT)	AT1G11790.1	| Symbols: | prephenate dehydratase family protein | chr1:3981475-3984961 FORWARD
resistance	CCoAOMT_1_320	WS00922_N22	PD/ADT	PicglADT4	Arogenate dehydratase (ADT)	AT1G08250.1	| Symbols: | prephenate dehydratase family protein | chr1:2588991-2590232 REVERSE
resistance	CCoAOMT_1_320	WS00916_E05	PLR			AT1G32100.1	| Symbols: | pinoresinol-lariciresinol reductase, putative | chr1:11546452-11547933 REVERSE
resistance	CCoAOMT_1_320	IS0011_F24	PRXR	Spruce26	PaPRX18 (cationic/basic), pI (8.5), 310 AA	AT5G05340.1	| Symbols: | peroxidase, putative | chr5:1579143-1580820 REVERSE
resistance	CCoAOMT_1_320	WS0016_K07	PRXR	Spruce03	cationic/basic	AT5G05340.1	| Symbols: | peroxidase, putative | chr5:1579143-1580820 REVERSE
resistance	CCoAOMT_1_320	WS0022_E09	PRXR	Spruce28	cationic/basic	AT5G05340.1	| Symbols: | peroxidase, putative | chr5:1579143-1580820 REVERSE
resistance	CCoAOMT_1_320	WS0063_G03	PRXR	Spruce59	anionic/acidic	AT1G71695.1	| Symbols: | peroxidase 12 (PER12) (P12) (PRXR6) | chr1:26968021-26970219 FORWARD
resistance	CCoAOMT_1_320	WS0063_P06	PRXR	Spruce48	anionic/acidic	AT1G71695.1	| Symbols: | peroxidase 12 (PER12) (P12) (PRXR6) | chr1:26968021-26970219 FORWARD
resistance	CCoAOMT_1_320	WS00712_E05	PRXR	Spruce11	cationic/basic	AT2G18150.1	| Symbols: | peroxidase, putative | chr2:7899380-7900668 REVERSE
resistance	CCoAOMT_1_320	WS0073_B10	PRXR	n.a.	reannotated to coiled-coil, NBS, leucin rich repeat disease resistance gene	AT1G14550.1	| Symbols: | anionic peroxidase, putative | chr1:4979023-4980319 FORWARD
resistance	CCoAOMT_1_320	WS00910_L21	PRXR	Spruce05	PaPRX6/PaPRX7 cluster (cationic/basic), pI (ca. 9), ca. 330 AA	AT5G05340.1	| Symbols: | peroxidase, putative | chr5:1579143-1580820 REVERSE
resistance	CCoAOMT_1_320	WS01026_J15	PRXR	Spruce01	cationic/basic	AT5G05340.1	| Symbols: | peroxidase, putative | chr5:1579143-1580820 REVERSE
resistance	CCoAOMT_1_320	WS01028_B16	PRXR	Spruce10	cationic/basic	AT5G66390.1	| Symbols: | peroxidase 72 (PER72) (P72) (PRXR8) | chr5:26533289-26534555 REVERSE
resistance	CCoAOMT_1_320	WS01030_H06	PRXR	Spruce66	cationic/basic	AT4G16270.1	| Symbols: | peroxidase 40 (PER40) (P40) | chr4:9205054-9206499 FORWARD
resistance	CCoAOMT_1_320	WS0108_D19	PRXR	Spruce55	neutral	AT1G05260.1	| Symbols: RCI3A, RCI3 | RCI3 (RARE COLD INDUCIBLE GENE 3); peroxidase | chr1:1529826-1531270 FORWARD
resistance	Contig_1782_345	WS01015_I23	4CL	C560	OPCL	AT1G20510.1	| Symbols: OPCL1 | OPCL1 (OPC-8:0 COA LIGASE1); 4-coumarate-CoA ligase | chr1:7103635-7105846 REVERSE
resistance	Contig_1782_345	WS0099_J20	C3H		F3'5'H/F3H	AT2G40890.1	| Symbols: CYP98A3, REF8 | CYP98A3 (cytochrome P450, family 98, subfamily A, polypeptide 3); p-coumarate 3-hydroxylase | chr2:17065369-17067610 REVERSE
resistance	Contig_1782_345	WS0057_P01	CCoAOMT	n.a.	methyltransferase	AT4G34050.1	| Symbols: | caffeoyl-CoA 3-O-methyltransferase, putative | chr4:16310849-16311978 FORWARD
resistance	Contig_1782_345	WS0107_O19	CCoAOMT	n.a.	similar to other catechol-O-methyltransferases	AT4G34050.1	| Symbols: | caffeoyl-CoA 3-O-methyltransferase, putative | chr4:16310849-16311978 FORWARD
resistance	Contig_1782_345	WS00111_I15	CCR			AT1G15950.1	| Symbols: IRX4, ATCCR1, CCR1 | CCR1 (CINNAMOYL COA REDUCTASE 1) | chr1:5478849-5481909 FORWARD
resistance	Contig_1782_345	WS00920_P12	CCR			AT4G30470.1	| Symbols: | cinnamoyl-CoA reductase-related | chr4:14894269-14896512 FORWARD
resistance	Contig_1782_345	WS0011_B22	CHI			AT5G05270.1	| Symbols: | chalcone-flavanone isomerase family protein | chr5:1563493-1564828 FORWARD
resistance	Contig_1782_345	WS00731_E22	CHS	Picgl-PKS2 clade	STS	AT5G13930.1	| Symbols: TT4, ATCHS, CHS | CHS (CHALCONE SYNTHASE); naringenin-chalcone synthase | chr5:4488764-4490037 FORWARD
resistance	Contig_1782_345	WS01034_L14	DIR	PicsiDIR27	f	AT1G22900.1	| Symbols: | similar to disease resistance-responsive family protein [Arabidopsis thaliana] (TAIR:AT5G42500.1); similar to dirigent-like protein pDIR12 [Picea glauca] (GB:ABD52123.1); contains InterPro domain Plant disease resistance response protein; (InterPro:IPR004265) | chr1:8103899-8104480 REVERSE
resistance	Contig_1782_345	WS0085_B05	EPSPS			AT1G48860.1	| Symbols: | 3-phosphoshikimate 1-carboxyvinyltransferase, putative / 5-enolpyruvylshikimate-3-phosphate, putative / EPSP synthase, putative | chr1:18072560-18074999 REVERSE
resistance	Contig_1782_345	WS0071_I18	F3'H	C59	CYP75/F3'H	AT5G07990.1	| Symbols: CYP75B1, D501, TT7 | TT7 (TRANSPARENT TESTA 7); flavonoid 3'-monooxygenase/ oxygen binding | chr5:2560438-2562860 FORWARD
resistance	Contig_1782_345	WS00935_B19	F5H	C20	CYP750	AT4G36220.1	| Symbols: CYP84A1, FAH1 | FAH1 (FERULATE-5-HYDROXYLASE 1); ferulate 5-hydroxylase | chr4:17137587-17139622 REVERSE
resistance	Contig_1782_345	WS01035_B16	F5H	C22	CYP750	AT4G36220.1	| Symbols: CYP84A1, FAH1 | FAH1 (FERULATE-5-HYDROXYLASE 1); ferulate 5-hydroxylase | chr4:17137587-17139622 REVERSE
resistance	Contig_1782_345	WS0017_M03	FLS			AT5G08640.1	| Symbols: FLS | FLS (FLAVONOL SYNTHASE) | chr5:2804010-2805176 FORWARD
resistance	Contig_1782_345	WS01037_G16	LAC			AT5G05390.1	| Symbols: LAC12 | LAC12 (laccase 12); copper ion binding / oxidoreductase | chr5:1594754-1597043 FORWARD
resistance	Contig_1782_345	WS0037_I14	myb			AT2G01060.2	| Symbols: | myb family transcription factor | chr2:73456-74556 REVERSE
resistance	Contig_1782_345	WS0091_I05	myb			AT4G38620.1	| Symbols: ATMYB4, MYB4 | MYB4 (myb domain protein 4); transcription factor | chr4:18053860-18054870 FORWARD
resistance	Contig_1782_345	WS00921_A03	myb			AT5G52660.2	| Symbols: | myb family transcription factor | chr5:21376649-21379263 REVERSE
resistance	Contig_1782_345	WS00923_F15	myb			AT2G03500.1	| Symbols: | myb family transcription factor | chr2:1059923-1062256 FORWARD
resistance	Contig_1782_345	WS0094_C20	myb			AT5G47390.1	| Symbols: | myb family transcription factor | chr5:19244228-19245773 FORWARD
resistance	Contig_1782_345	WS01021_K12	myb			AT1G63910.1	| Symbols: AtMYB103, MYB103, ATMYB103 | ATMYB103 (myb domain protein 103); DNA binding / transcription factor | chr1:23723631-23725288 REVERSE
resistance	Contig_1782_345	WS0024_C16	NAC			AT1G65910.1	| Symbols: ANAC028 | ANAC028 (Arabidopsis NAC domain containing protein 28); transcription factor | chr1:24524596-24527771 REVERSE
resistance	Contig_1782_345	WS00715_I20	NAC			AT2G17040.1	| Symbols: ANAC036 | ANAC036 (Arabidopsis NAC domain containing protein 36); transcription factor | chr2:7414205-7415202 FORWARD
resistance	Contig_1782_345	WS01028_G14	NAC			AT1G77450.1	| Symbols: ANAC032 | ANAC032 (Arabidopsis NAC domain containing protein 32); transcription factor | chr1:29104923-29105875 FORWARD
resistance	Contig_1782_345	WS0106_J08	NAC			AT1G01720.1	| Symbols: ANAC002, ATAF1 | ATAF1 (Arabidopsis NAC domain containing protein 2); transcription factor | chr1:268471-269514 FORWARD
resistance	Contig_1782_345	WS0078_K09	OMT	PicglOMT-37	function unknown	AT1G51990.1	| Symbols: | O-methyltransferase family 2 protein | chr1:19334618-19336336 FORWARD
resistance	Contig_1782_345	WS00936_K15	OMT	n.a.	n.a.	AT5G54160.1	| Symbols: OMT1, ATOMT1 | ATOMT1 (O-METHYLTRANSFERASE 1) | chr5:21999301-22001393 FORWARD
resistance	Contig_1782_345	WS0104_J07	OMT	PicglOMT-19	function unknown	AT5G54160.1	| Symbols: OMT1, ATOMT1 | ATOMT1 (O-METHYLTRANSFERASE 1) | chr5:21999301-22001393 FORWARD
resistance	Contig_1782_345	WS0047_L15	PAL			AT2G37040.1	| Symbols: PAL1 | PAL1 (PHE AMMONIA LYASE 1); phenylalanine ammonia-lyase | chr2:15564681-15567316 REVERSE
resistance	Contig_1782_345	WS0044_K23	PCBER	PicglPPR02	leucoanthocyanidin reductase	AT1G75290.1	| Symbols: | isoflavone reductase, putative | chr1:28257551-28258834 FORWARD
resistance	Contig_1782_345	WS00922_A24	PCBER	PgePPR20	leucoanthocyanidin reductase	AT1G75290.1	| Symbols: | isoflavone reductase, putative | chr1:28257551-28258834 FORWARD
resistance	Contig_1782_345	WS02612_P04	PCBER	PicglPPR16	phenylcoumaran benzylic ether reductase	AT4G39230.1	| Symbols: | isoflavone reductase, putative | chr4:18266018-18267598 REVERSE
resistance	Contig_1782_345	WS0071_A18	PD/ADT	PicglADT5	Arogenate dehydratase (ADT)	AT1G08250.1	| Symbols: | prephenate dehydratase family protein | chr1:2588991-2590232 REVERSE
resistance	Contig_1782_345	WS0074_L05	PD/ADT	PicglADTL6	ADT-like	AT1G08250.1	| Symbols: | prephenate dehydratase family protein | chr1:2588991-2590232 REVERSE
resistance	Contig_1782_345	WS00922_N22	PD/ADT	PicglADT4	Arogenate dehydratase (ADT)	AT1G08250.1	| Symbols: | prephenate dehydratase family protein | chr1:2588991-2590232 REVERSE
resistance	Contig_1782_345	IS0011_F24	PRXR	Spruce26	PaPRX18 (cationic/basic), pI (8.5), 310 AA	AT5G05340.1	| Symbols: | peroxidase, putative | chr5:1579143-1580820 REVERSE
resistance	Contig_1782_345	WS0019_B21	PRXR	Spruce67	cationic/basic	AT4G21960.1	| Symbols: PRXR1 | PRXR1 (peroxidase 42); peroxidase | chr4:11646625-11648324 REVERSE
resistance	Contig_1782_345	WS0044_M01	PRXR	Spruce68	neutral	AT4G36430.1	| Symbols: | peroxidase, putative | chr4:17204651-17205920 REVERSE
resistance	Contig_1782_345	WS00735_C04	PRXR	Spruce16	anionic/acidic	AT5G06720.1	| Symbols: | peroxidase, putative | chr5:2077568-2078858 REVERSE
resistance	Contig_1782_345	WS00819_A11	PRXR	Spruce82	PaPRX1 (cationic/basic), pI (9.5), 340 AA	AT1G44970.1	| Symbols: | peroxidase, putative | chr1:17004677-17006003 FORWARD
resistance	Contig_1782_345	WS00920_A03	PRXR	Spruce83	anionic/acidic	AT1G71695.1	| Symbols: | peroxidase 12 (PER12) (P12) (PRXR6) | chr1:26968021-26970219 FORWARD
resistance	Contig_1782_345	WS00928_G19	PRXR	Spruce49	PaPRX2 (cationic/basic), pI (8.4), 353 AA	AT1G71695.1	| Symbols: | peroxidase 12 (PER12) (P12) (PRXR6) | chr1:26968021-26970219 FORWARD
resistance	Contig_1782_345	WS0093_P01	PRXR	Spruce50	cationic/basic	AT1G71695.1	| Symbols: | peroxidase 12 (PER12) (P12) (PRXR6) | chr1:26968021-26970219 FORWARD
resistance	Contig_1782_345	WS00933_K23	PRXR	n.a.	n.a.	AT5G51890.1	| Symbols: | peroxidase | chr5:21108389-21109561 REVERSE
resistance	Contig_1782_345	WS00938_B05	PRXR	Spruce20	cationic/basic	AT5G05340.1	| Symbols: | peroxidase, putative | chr5:1579143-1580820 REVERSE
resistance	Contig_1782_345	WS01017_A16	PRXR	Spruce42	anionic/acidic	AT5G24070.1	| Symbols: | peroxidase family protein | chr5:8134304-8135994 REVERSE
resistance	Contig_1782_345	WS01029_D16	PRXR	Spruce72	PaPIPRX (cationic/basic), pI (9.6), 339 AA	AT1G44970.1	| Symbols: | peroxidase, putative | chr1:17004677-17006003 FORWARD
resistance	Contig_1782_345	WS0105_H12	PRXR	Spruce39	cationic/basic	AT5G15180.1	| Symbols: | peroxidase, putative | chr5:4930564-4932214 FORWARD
resistance	Contig_1782_345	WS0105_J03	PRXR	Spruce40	neutral	AT5G06720.1	| Symbols: | peroxidase, putative | chr5:2077568-2078858 REVERSE
resistance	Contig_1782_345	WS0108_O21	PRXR	Spruce38	~ At002 (PER59) (cationic/basic), pI (8.0), 329 AA	AT5G06730.1	| Symbols: | peroxidase, putative | chr5:2080208-2081622 REVERSE
resistance	Contig_1782_345	WS0076_L18	SK			AT2G35500.1	| Symbols: | shikimate kinase-related | chr2:14921117-14922988 FORWARD
resistance	Contig_2685_179	WS0269_E03	4CL	PicglACL4	OPCL	AT1G20510.1	| Symbols: OPCL1 | OPCL1 (OPC-8:0 COA LIGASE1); 4-coumarate-CoA ligase | chr1:7103635-7105846 REVERSE
resistance	Contig_2685_179	WS00914_G22	ANS			AT4G22870.1	| Symbols: | leucoanthocyanidin dioxygenase, putative / anthocyanidin synthase, putative | chr4:12001895-12002233 REVERSE
resistance	Contig_2685_179	WS0043_A20	C4H		n.a.	AT2G30490.1	| Symbols: ATC4H, C4H, CYP73A5 | ATC4H (CINNAMATE-4-HYDROXYLASE) | chr2:13000938-13002760 REVERSE
resistance	Contig_2685_179	WS0057_P01	CCoAOMT	n.a.	methyltransferase	AT4G34050.1	| Symbols: | caffeoyl-CoA 3-O-methyltransferase, putative | chr4:16310849-16311978 FORWARD
resistance	Contig_2685_179	WS0107_O19	CCoAOMT	n.a.	similar to other catechol-O-methyltransferases	AT4G34050.1	| Symbols: | caffeoyl-CoA 3-O-methyltransferase, putative | chr4:16310849-16311978 FORWARD
resistance	Contig_2685_179	WS0013_L15	CCR			AT2G33590.1	| Symbols: | cinnamoyl-CoA reductase family | chr2:14231698-14233441 FORWARD
resistance	Contig_2685_179	WS0061_J17	CCR			AT2G23910.1	| Symbols: | cinnamoyl-CoA reductase-related | chr2:10184982-10186869 FORWARD
resistance	Contig_2685_179	WS01011_L19	CM			AT5G10870.1	| Symbols: ATCM2 | ATCM2 (CHORISMATE MUTASE 2); chorismate mutase | chr5:3430692-3432273 REVERSE
resistance	Contig_2685_179	WS00110_N03	DAHP			AT4G33510.1	| Symbols: DHS2 | DHS2 (3-DEOXY-D-ARABINO-HEPTULOSONATE 7-PHOSPHATE SYNTHASE); 3-deoxy-7-phosphoheptulonate synthase | chr4:16116499-16118552 FORWARD
resistance	Contig_2685_179	WS0091_C23	DFR	LAR	Member of outgroup with moderate to Leucoanthocyanin reductase (LAR); contains "WcaG" domain, Nucleoside-diphosphate-sugar epimerases [Cell envelope biogenesis, outer membrane / Carbohydrate transport and metabolism].	AT5G42800.1	| Symbols: TT3, M318, DFR | DFR (DIHYDROFLAVONOL 4-REDUCTASE); dihydrokaempferol 4-reductase | chr5:17181524-17183092 REVERSE
resistance	Contig_2685_179	WS00819_C02	DHQD-SD			AT3G06350.1	| Symbols: EMB3004, MEE32 | EMB3004/MEE32 (EMBRYO DEFECTIVE 3004, maternal effect embryo arrest 32); 3-dehydroquinate dehydratase/ NADP binding / shikimate 5-dehydrogenase | chr3:1924542-1927707 REVERSE
resistance	Contig_2685_179	WS00911_I09	DIR	PgeDIR2	a	AT1G64160.1	| Symbols: | disease resistance-responsive family protein / dirigent family protein | chr1:23817726-23818274 FORWARD
resistance	Contig_2685_179	WS01012_J06	DIR	PicsiDIR17	b/d	AT5G42510.1	| Symbols: | disease resistance-responsive family protein | chr5:17015496-17016044 REVERSE
resistance	Contig_2685_179	WS01031_M14	DIR	PicglDIR12, PicsiDIR21	b/d	AT2G21100.1	| Symbols: | disease resistance-responsive protein-related / dirigent protein-related | chr2:9055768-9056417 REVERSE
resistance	Contig_2685_179	WS02610_M19	DIR	PicsiDIR21	b/d	AT1G65870.1	| Symbols: | disease resistance-responsive family protein | chr1:24507287-24507856 FORWARD
resistance	Contig_2685_179	WS0022_G09	F3'H	C53	CYP75/F3'H	AT5G07990.1	| Symbols: CYP75B1, D501, TT7 | TT7 (TRANSPARENT TESTA 7); flavonoid 3'-monooxygenase/ oxygen binding | chr5:2560438-2562860 FORWARD
resistance	Contig_2685_179	WS01014_L08	LAC			AT5G03260.1	| Symbols: LAC11 | LAC11 (laccase 11); copper ion binding / oxidoreductase | chr5:777197-779337 REVERSE
resistance	Contig_2685_179	WS0032_G19	myb			AT4G38620.1	| Symbols: ATMYB4, MYB4 | MYB4 (myb domain protein 4); transcription factor | chr4:18053860-18054870 FORWARD
resistance	Contig_2685_179	WS0072_D16	myb			AT5G67300.1	| Symbols: AtMYBr1, AtMYB44 | AtMYB44/AtMYBr1 (myb domain protein 44, myb domain protein r1); DNA binding / transcription factor | chr5:26871335-26872252 FORWARD
resistance	Contig_2685_179	WS00722_G11	myb			AT5G29000.1	| Symbols: | myb family transcription factor | chr5:11022340-11024104 REVERSE
resistance	Contig_2685_179	WS00811_K12	myb			AT5G08520.1	| Symbols: | myb family transcription factor | chr5:2755471-2757742 REVERSE
resistance	Contig_2685_179	WS00923_F15	myb			AT2G03500.1	| Symbols: | myb family transcription factor | chr2:1059923-1062256 FORWARD
resistance	Contig_2685_179	WS00716_H01	NAC			AT1G73230.1	| Symbols: | nascent polypeptide-associated complex (NAC) domain-containing protein | chr1:27544167-27545025 REVERSE
resistance	Contig_2685_179	WS00913_E18	NAC			AT1G17880.1	| Symbols: | nascent polypeptide-associated complex (NAC) domain-containing protein / BTF3b-like transcription factor, putative | chr1:6152565-6153418 REVERSE
resistance	Contig_2685_179	WS00931_J05	NAC			AT4G27410.2	| Symbols: ANAC072, RD26 | RD26 (RESPONSIVE TO DESSICATION 26); transcription factor | chr4:13707934-13709019 REVERSE
resistance	Contig_2685_179	WS0044_O08	PAL			AT3G53260.1	| Symbols: PAL2 | PAL2 (phenylalanine ammonia-lyase 2); phenylalanine ammonia-lyase | chr3:19755234-19757597 REVERSE
resistance	Contig_2685_179	WS0047_L15	PAL			AT2G37040.1	| Symbols: PAL1 | PAL1 (PHE AMMONIA LYASE 1); phenylalanine ammonia-lyase | chr2:15564681-15567316 REVERSE
resistance	Contig_2685_179	WS0044_K23	PCBER	PicglPPR02	leucoanthocyanidin reductase	AT1G75290.1	| Symbols: | isoflavone reductase, putative | chr1:28257551-28258834 FORWARD
resistance	Contig_2685_179	WS02612_P04	PCBER	PicglPPR16	phenylcoumaran benzylic ether reductase	AT4G39230.1	| Symbols: | isoflavone reductase, putative | chr4:18266018-18267598 REVERSE
resistance	Contig_2685_179	WS0071_A18	PD/ADT	PicglADT5	Arogenate dehydratase (ADT)	AT1G08250.1	| Symbols: | prephenate dehydratase family protein | chr1:2588991-2590232 REVERSE
resistance	Contig_2685_179	WS0019_K14	PRXR	Spruce33	cationic/basic	AT5G66390.1	| Symbols: | peroxidase 72 (PER72) (P72) (PRXR8) | chr5:26533289-26534555 REVERSE
resistance	Contig_2685_179	WS0091_C04	PRXR	Spruce13	cationic/basic	AT5G66390.1	| Symbols: | peroxidase 72 (PER72) (P72) (PRXR8) | chr5:26533289-26534555 REVERSE
resistance	Contig_2685_179	WS0094_P20	PRXR	n.a.	n.a.	AT2G37130.1	| Symbols: | peroxidase 21 (PER21) (P21) (PRXR5) | chr2:15605304-15607083 REVERSE
resistance	Contig_2685_179	WS01017_D12	PRXR	Spruce65	cationic/basic	AT4G16270.1	| Symbols: | peroxidase 40 (PER40) (P40) | chr4:9205054-9206499 FORWARD
resistance	Contig_2685_179	WS01030_H06	PRXR	Spruce66	cationic/basic	AT4G16270.1	| Symbols: | peroxidase 40 (PER40) (P40) | chr4:9205054-9206499 FORWARD
resistance	Contig_2685_179	WS0108_D19	PRXR	Spruce55	neutral	AT1G05260.1	| Symbols: RCI3A, RCI3 | RCI3 (RARE COLD INDUCIBLE GENE 3); peroxidase | chr1:1529826-1531270 FORWARD
resistance	Contig_2685_179	WS00837_P17	SAMS			AT4G01850.1	| Symbols: SAM-2, MAT2 | MAT2/SAM-2 (S-adenosylmethionine synthetase 2); methionine adenosyltransferase | chr4:796298-797479 REVERSE
resistance	Contig_2685_179	WS0076_L18	SK			AT2G35500.1	| Symbols: | shikimate kinase-related | chr2:14921117-14922988 FORWARD
resistance	Contig_2685_179	WS01029_J13	SK			AT2G16790.1	| Symbols: | shikimate kinase family protein | chr2:7291175-7291983 REVERSE
resistance	Contig_4096_434	WS00926_I20	4CL	PgeACL15	acyl-CoA ligase	AT4G05160.1	| Symbols: | 4-coumarate--CoA ligase, putative / 4-coumaroyl-CoA synthase, putative | chr4:2664449-2666545 FORWARD
resistance	Contig_4096_434	WS0097_M19	4CL	PgeACL9	OPCL	AT1G20510.1	| Symbols: OPCL1 | OPCL1 (OPC-8:0 COA LIGASE1); 4-coumarate-CoA ligase | chr1:7103635-7105846 REVERSE
resistance	Contig_4096_434	WS01010_M10	4CL	Picsi4CL2	4CL	AT1G65060.1	| Symbols: 4CL3 | 4CL3 (4-coumarate:CoA ligase 3); 4-coumarate-CoA ligase | chr1:24171048-24175120 REVERSE
resistance	Contig_4096_434	WS0031_B01	CCoAOMT	PicglCCoAOMT1	lignin forming	AT4G34050.1	| Symbols: | caffeoyl-CoA 3-O-methyltransferase, putative | chr4:16310849-16311978 FORWARD
resistance	Contig_4096_434	WS0057_P01	CCoAOMT	n.a.	methyltransferase	AT4G34050.1	| Symbols: | caffeoyl-CoA 3-O-methyltransferase, putative | chr4:16310849-16311978 FORWARD
resistance	Contig_4096_434	WS0261_E15	CCoAOMT	PicglCCoAOMT3	lignin forming	AT4G34050.1	| Symbols: | caffeoyl-CoA 3-O-methyltransferase, putative | chr4:16310849-16311978 FORWARD
resistance	Contig_4096_434	WS00111_I15	CCR			AT1G15950.1	| Symbols: IRX4, ATCCR1, CCR1 | CCR1 (CINNAMOYL COA REDUCTASE 1) | chr1:5478849-5481909 FORWARD
resistance	Contig_4096_434	WS0013_L15	CCR			AT2G33590.1	| Symbols: | cinnamoyl-CoA reductase family | chr2:14231698-14233441 FORWARD
resistance	Contig_4096_434	WS00110_N03	DAHP			AT4G33510.1	| Symbols: DHS2 | DHS2 (3-DEOXY-D-ARABINO-HEPTULOSONATE 7-PHOSPHATE SYNTHASE); 3-deoxy-7-phosphoheptulonate synthase | chr4:16116499-16118552 FORWARD
resistance	Contig_4096_434	WS0075_F05	DFR	LAR	Member of outgroup with substantial similarity to Leucoanthocyanin reductase (LAR); contains "WcaG" domain, Nucleoside-diphosphate-sugar epimerases [Cell envelope biogenesis, outer membrane / Carbohydrate transport and metabolism].	AT5G42800.1	| Symbols: TT3, M318, DFR | DFR (DIHYDROFLAVONOL 4-REDUCTASE); dihydrokaempferol 4-reductase | chr5:17181524-17183092 REVERSE
resistance	Contig_4096_434	WS00914_H24	DIR	PgeDIR13	dirigents; Ralph et al., 2007: Dir a-subfamily,	AT1G64160.1	| Symbols: | disease resistance-responsive family protein / dirigent family protein | chr1:23817726-23818274 FORWARD
resistance	Contig_4096_434	WS01011_J07	DIR	PicsiDIR19	dirigents; Ralph et al., 2007: Dir a-subfamily,	AT1G64160.1	| Symbols: | disease resistance-responsive family protein / dirigent family protein | chr1:23817726-23818274 FORWARD
resistance	Contig_4096_434	WS01012_K12	DIR	PicsiDIR31	dirigents; Ralph et al., 2007: Dir f-subfamily,	AT5G42510.1	| Symbols: | disease resistance-responsive family protein | chr5:17015496-17016044 REVERSE
resistance	Contig_4096_434	WS0107_K16	DIR	PicsiDIR31	dirigents; Ralph et al., 2007: Dir f-subfamily,	AT5G42510.1	| Symbols: | disease resistance-responsive family protein | chr5:17015496-17016044 REVERSE
resistance	Contig_4096_434	WS0262_J09	DIR	PicsiDIR27	dirigents; Ralph et al., 2007: Dir f-subfamily,	AT1G22900.1	| Symbols: | similar to disease resistance-responsive family protein [Arabidopsis thaliana] (TAIR:AT5G42500.1); similar to dirigent-like protein pDIR12 [Picea glauca] (GB:ABD52123.1); contains InterPro domain Plant disease resistance response protein; (InterPro:IPR004265) | chr1:8103899-8104480 REVERSE
resistance	Contig_4096_434	WS00931_D17	F3'H	C57	CYP75/F3'H	AT5G07990.1	| Symbols: CYP75B1, D501, TT7 | TT7 (TRANSPARENT TESTA 7); flavonoid 3'-monooxygenase/ oxygen binding | chr5:2560438-2562860 FORWARD
resistance	Contig_4096_434	WS00813_M20	LAC			AT5G03260.1	| Symbols: LAC11 | LAC11 (laccase 11); copper ion binding / oxidoreductase | chr5:777197-779337 REVERSE
resistance	Contig_4096_434	WS00920_E03	LAC			AT2G38080.1	| Symbols: IRX12, LAC4 | IRX12/LAC4 (laccase 4); copper ion binding / oxidoreductase | chr2:15941618-15944430 FORWARD
resistance	Contig_4096_434	WS01037_E20	LAC			AT5G05390.1	| Symbols: LAC12 | LAC12 (laccase 12); copper ion binding / oxidoreductase | chr5:1594754-1597043 FORWARD
resistance	Contig_4096_434	WS0079_B12	myb			AT3G08500.1	| Symbols: AtMYB83, MYB83 | MYB83 (myb domain protein 83); DNA binding / transcription factor | chr3:2576964-2578078 REVERSE
resistance	Contig_4096_434	WS00917_H19	myb			AT5G35550.1	| Symbols: AtMYB123, MYB123, TT2 | TT2 (TRANSPARENT TESTA 2); DNA binding / transcription factor | chr5:13744037-13744959 FORWARD
resistance	Contig_4096_434	WS01021_I24	myb			AT2G47210.1	| Symbols: | myb family transcription factor | chr2:19386109-19389274 FORWARD
resistance	Contig_4096_434	WS00713_M11	NAC			AT4G10480.1	| Symbols: | nascent polypeptide associated complex alpha chain protein, putative / alpha-NAC, putative | chr4:6478085-6479075 REVERSE
resistance	Contig_4096_434	WS00938_L09	NAC			AT4G29230.1	| Symbols: ANAC075 | ANAC075 (Arabidopsis NAC domain containing protein 75); transcription factor | chr4:14410344-14414962 FORWARD
resistance	Contig_4096_434	WS0039_D14	OMT	PicglOMT-17	group II, AEOMT	AT5G54160.1	| Symbols: OMT1, ATOMT1 | ATOMT1 (O-METHYLTRANSFERASE 1) | chr5:21999301-22001393 FORWARD
resistance	Contig_4096_434	WS0046_C03	OMT	PicglOMT-35	function unknown	AT5G54160.1	| Symbols: OMT1, ATOMT1 | ATOMT1 (O-METHYLTRANSFERASE 1) | chr5:21999301-22001393 FORWARD
resistance	Contig_4096_434	WS00723_D18	OMT	PicglOMT-18	group II, AEOMT	AT4G35160.1	| Symbols: | O-methyltransferase family 2 protein | chr4:16730994-16732813 REVERSE
resistance	Contig_4096_434	WS0044_K23	PCBER	PicglPPR02	leucoanthocyanidin reductase	AT1G75290.1	| Symbols: | isoflavone reductase, putative | chr1:28257551-28258834 FORWARD
resistance	Contig_4096_434	WS00928_M02	PCBER	PicglPPR12	phenylcoumaran benzylic ether reductase	AT4G39230.1	| Symbols: | isoflavone reductase, putative | chr4:18266018-18267598 REVERSE
resistance	Contig_4096_434	WS00921_B18	PD/ADT	PicglADT3	Arogenate dehydratase (ADT)	AT1G11790.1	| Symbols: | prephenate dehydratase family protein | chr1:3981475-3984961 FORWARD
resistance	Contig_4096_434	WS00922_N22	PD/ADT	PicglADT4	Arogenate dehydratase (ADT)	AT1G08250.1	| Symbols: | prephenate dehydratase family protein | chr1:2588991-2590232 REVERSE
resistance	Contig_4096_434	WS00916_E05	PLR			AT1G32100.1	| Symbols: | pinoresinol-lariciresinol reductase, putative | chr1:11546452-11547933 REVERSE
resistance	Contig_4096_434	IS0011_F24	PRXR	Spruce26	PaPRX18 (cationic/basic), pI (8.5), 310 AA	AT5G05340.1	| Symbols: | peroxidase, putative | chr5:1579143-1580820 REVERSE
resistance	Contig_4096_434	WS0017_D19	PRXR	Spruce23	cationic/basic	AT5G05340.1	| Symbols: | peroxidase, putative | chr5:1579143-1580820 REVERSE
resistance	Contig_4096_434	WS0019_K14	PRXR	Spruce33	cationic/basic	AT5G66390.1	| Symbols: | peroxidase 72 (PER72) (P72) (PRXR8) | chr5:26533289-26534555 REVERSE
resistance	Contig_4096_434	WS0022_E09	PRXR	Spruce28	cationic/basic	AT5G05340.1	| Symbols: | peroxidase, putative | chr5:1579143-1580820 REVERSE
resistance	Contig_4096_434	WS0063_P06	PRXR	Spruce48	anionic/acidic	AT1G71695.1	| Symbols: | peroxidase 12 (PER12) (P12) (PRXR6) | chr1:26968021-26970219 FORWARD
resistance	Contig_4096_434	WS00712_E05	PRXR	Spruce11	cationic/basic	AT2G18150.1	| Symbols: | peroxidase, putative | chr2:7899380-7900668 REVERSE
resistance	Contig_4096_434	WS0073_B10	PRXR	n.a.	reannotated to coiled-coil, NBS, leucin rich repeat disease resistance gene	AT1G14550.1	| Symbols: | anionic peroxidase, putative | chr1:4979023-4980319 FORWARD
resistance	Contig_4096_434	WS0075_N02	PRXR	Spruce51	anionic/acidic	AT1G71695.1	| Symbols: | peroxidase 12 (PER12) (P12) (PRXR6) | chr1:26968021-26970219 FORWARD
resistance	Contig_4096_434	WS0091_C04	PRXR	Spruce13	cationic/basic	AT5G66390.1	| Symbols: | peroxidase 72 (PER72) (P72) (PRXR8) | chr5:26533289-26534555 REVERSE
resistance	Contig_4096_434	WS01028_B16	PRXR	Spruce10	cationic/basic	AT5G66390.1	| Symbols: | peroxidase 72 (PER72) (P72) (PRXR8) | chr5:26533289-26534555 REVERSE
resistance	Contig_4096_434	WS01030_H06	PRXR	Spruce66	cationic/basic	AT4G16270.1	| Symbols: | peroxidase 40 (PER40) (P40) | chr4:9205054-9206499 FORWARD
resistance	Contig_4096_434	WS0108_D19	PRXR	Spruce55	neutral	AT1G05260.1	| Symbols: RCI3A, RCI3 | RCI3 (RARE COLD INDUCIBLE GENE 3); peroxidase | chr1:1529826-1531270 FORWARD
resistance/growth	Contig_2771_109	WS00914_G22	ANS			AT4G22870.1	| Symbols: | leucoanthocyanidin dioxygenase, putative / anthocyanidin synthase, putative | chr4:12001895-12002233 REVERSE
resistance/growth	Contig_2771_109	WS00818_C05	CCoAOMT	PicglOMT2	similarity to catechol-O-methyltransferase	AT4G34050.1	| Symbols: | caffeoyl-CoA 3-O-methyltransferase, putative | chr4:16310849-16311978 FORWARD
resistance/growth	Contig_2771_109	WS0044_J08	CCR			AT1G15950.1	| Symbols: IRX4, ATCCR1, CCR1 | CCR1 (CINNAMOYL COA REDUCTASE 1) | chr1:5478849-5481909 FORWARD
resistance/growth	Contig_2771_109	WS00921_J24	CCR			AT5G58490.1	| Symbols: | cinnamoyl-CoA reductase family | chr5:23660294-23661681 FORWARD
resistance/growth	Contig_2771_109	WS0014_M21	CHS	Picsi-PKS22	CHS	AT5G13930.1	| Symbols: TT4, ATCHS, CHS | CHS (CHALCONE SYNTHASE); naringenin-chalcone synthase | chr5:4488764-4490037 FORWARD
resistance/growth	Contig_2771_109	WS00820_A09	CS			AT1G48850.1	| Symbols: EMB1144 | EMB1144 (EMBRYO DEFECTIVE 1144); chorismate synthase | chr1:18068822-18071624 REVERSE
resistance/growth	Contig_2771_109	WS00110_N03	DAHP			AT4G33510.1	| Symbols: DHS2 | DHS2 (3-DEOXY-D-ARABINO-HEPTULOSONATE 7-PHOSPHATE SYNTHASE); 3-deoxy-7-phosphoheptulonate synthase | chr4:16116499-16118552 FORWARD
resistance/growth	Contig_2771_109	WS00113_A17	DFR	LAR?	Member of outgroup with low similarity to Leucoanthocyanin reductase (LAR); contains "WcaG" domain, Nucleoside-diphosphate-sugar epimerases [Cell envelope biogenesis, outer membrane / Carbohydrate transport and metabolism] and "NADB_Rossmann" Rossmann-fold NAD(P)(+)-binding proteins	AT4G27250.1	| Symbols: | dihydroflavonol 4-reductase family / dihydrokaempferol 4-reductase family | chr4:13642809-13644431 REVERSE
resistance/growth	Contig_2771_109	WS0064_A19	DFR	DFR	Member of cluster of three contigs with highest similarity to DHFR. Putatively single copy gene.	AT5G42800.1	| Symbols: TT3, M318, DFR | DFR (DIHYDROFLAVONOL 4-REDUCTASE); dihydrokaempferol 4-reductase | chr5:17181524-17183092 REVERSE
resistance/growth	Contig_2771_109	WS0063_M13	DIR	PicsiDIR29	f	AT1G22900.1	| Symbols: | similar to disease resistance-responsive family protein [Arabidopsis thaliana] (TAIR:AT5G42500.1); similar to dirigent-like protein pDIR12 [Picea glauca] (GB:ABD52123.1); contains InterPro domain Plant disease resistance response protein; (InterPro:IPR004265) | chr1:8103899-8104480 REVERSE
resistance/growth	Contig_2771_109	WS01012_J06	DIR	PicsiDIR17	b/d	AT5G42510.1	| Symbols: | disease resistance-responsive family protein | chr5:17015496-17016044 REVERSE
resistance/growth	Contig_2771_109	WS01012_K12	DIR	PicsiDIR31	f	AT5G42510.1	| Symbols: | disease resistance-responsive family protein | chr5:17015496-17016044 REVERSE
resistance/growth	Contig_2771_109	WS0262_I24	DIR	PicsiDIR23, PicsiDIR24	f	AT5G42510.1	| Symbols: | disease resistance-responsive family protein | chr5:17015496-17016044 REVERSE
resistance/growth	Contig_2771_109	WS0265_H11	DIR	PicsiDIR26	f	AT1G22900.1	| Symbols: | similar to disease resistance-responsive family protein [Arabidopsis thaliana] (TAIR:AT5G42500.1); similar to dirigent-like protein pDIR12 [Picea glauca] (GB:ABD52123.1); contains InterPro domain Plant disease resistance response protein; (InterPro:IPR004265) | chr1:8103899-8104480 REVERSE
resistance/growth	Contig_2771_109	WS00934_G23	F5H	C18	CYP750	AT4G36220.1	| Symbols: CYP84A1, FAH1 | FAH1 (FERULATE-5-HYDROXYLASE 1); ferulate 5-hydroxylase | chr4:17137587-17139622 REVERSE
resistance/growth	Contig_2771_109	WS01035_B16	F5H	C22	CYP750	AT4G36220.1	| Symbols: CYP84A1, FAH1 | FAH1 (FERULATE-5-HYDROXYLASE 1); ferulate 5-hydroxylase | chr4:17137587-17139622 REVERSE
resistance/growth	Contig_2771_109	WS0039_C04	LAC			AT5G05390.1	| Symbols: LAC12 | LAC12 (laccase 12); copper ion binding / oxidoreductase | chr5:1594754-1597043 FORWARD
resistance/growth	Contig_2771_109	WS00733_I09	LAC			AT2G38080.1	| Symbols: IRX12, LAC4 | IRX12/LAC4 (laccase 4); copper ion binding / oxidoreductase | chr2:15941618-15944430 FORWARD
resistance/growth	Contig_2771_109	WS01037_E20	LAC			AT5G05390.1	| Symbols: LAC12 | LAC12 (laccase 12); copper ion binding / oxidoreductase | chr5:1594754-1597043 FORWARD
resistance/growth	Contig_2771_109	WS0079_B12	myb			AT3G08500.1	| Symbols: AtMYB83, MYB83 | MYB83 (myb domain protein 83); DNA binding / transcription factor | chr3:2576964-2578078 REVERSE
resistance/growth	Contig_2771_109	WS00812_L13	myb			AT2G37630.1	| Symbols: AtPHAN, AS1, AtMYB91, MYB91 | AS1 (ASYMMETRIC LEAVES 1); DNA binding / transcription factor | chr2:15788876-15789979 REVERSE
resistance/growth	Contig_2771_109	WS00921_A03	myb			AT5G52660.2	| Symbols: | myb family transcription factor | chr5:21376649-21379263 REVERSE
resistance/growth	Contig_2771_109	WS00927_G19	myb			AT2G01060.1	| Symbols: | myb family transcription factor | chr2:73456-74902 REVERSE
resistance/growth	Contig_2771_109	WS0107_M03	myb			AT2G38090.1	| Symbols: | myb family transcription factor | chr2:15952356-15953853 FORWARD
resistance/growth	Contig_2771_109	WS00111_L22	NAC			AT1G73230.1	| Symbols: | nascent polypeptide-associated complex (NAC) domain-containing protein | chr1:27544167-27545025 REVERSE
resistance/growth	Contig_2771_109	WS0048_D09	NAC			AT3G12390.1	| Symbols: | nascent polypeptide associated complex alpha chain protein, putative / alpha-NAC, putative | chr3:3942351-3943602 FORWARD
resistance/growth	Contig_2771_109	WS00713_M11	NAC			AT4G10480.1	| Symbols: | nascent polypeptide associated complex alpha chain protein, putative / alpha-NAC, putative | chr4:6478085-6479075 REVERSE
resistance/growth	Contig_2771_109	WS00931_J05	NAC			AT4G27410.2	| Symbols: ANAC072, RD26 | RD26 (RESPONSIVE TO DESSICATION 26); transcription factor | chr4:13707934-13709019 REVERSE
resistance/growth	Contig_2771_109	WS0078_K09	OMT	PicglOMT-37	function unknown	AT1G51990.1	| Symbols: | O-methyltransferase family 2 protein | chr1:19334618-19336336 FORWARD
resistance/growth	Contig_2771_109	WS0099_A18	OMT	PicglOMT-1	group III, OMTL	AT3G53140.1	| Symbols: | O-diphenol-O-methyl transferase, putative | chr3:19706670-19708333 FORWARD
resistance/growth	Contig_2771_109	WS0089_H07	PCBER	PicglPPR09	pinoresinol/lariciresinol reductase	AT1G75280.1	| Symbols: | isoflavone reductase, putative | chr1:28255691-28257016 FORWARD
resistance/growth	Contig_2771_109	WS0074_L05	PD/ADT	PicglADTL6	ADT-like	AT1G08250.1	| Symbols: | prephenate dehydratase family protein | chr1:2588991-2590232 REVERSE
resistance/growth	Contig_2771_109	WS0046_M03	PRXR	Spruce21	cationic/basic	AT5G06720.1	| Symbols: | peroxidase, putative | chr5:2077568-2078858 REVERSE
resistance/growth	Contig_2771_109	WS0073_B10	PRXR	n.a.	reannotated to coiled-coil, NBS, leucin rich repeat disease resistance gene	AT1G14550.1	| Symbols: | anionic peroxidase, putative | chr1:4979023-4980319 FORWARD
resistance/growth	Contig_2771_109	WS00819_A11	PRXR	Spruce82	PaPRX1 (cationic/basic), pI (9.5), 340 AA	AT1G44970.1	| Symbols: | peroxidase, putative | chr1:17004677-17006003 FORWARD
resistance/growth	Contig_2771_109	WS01016_D12	PRXR	Spruce85	~ At031 (PER64, PRXR4), At022 (PER47) (cationic/basic), pI (ca. 8.6), ca. 325 AA	AT4G33420.1	| Symbols: | peroxidase, putative | chr4:16084859-16086108 FORWARD
resistance/growth	Contig_2771_109	WS01018_F24	PRXR	Spruce61	neutral	AT1G34510.1	| Symbols: | peroxidase, putative | chr1:12615906-12616930 REVERSE
resistance/growth	Contig_2771_109	WS01029_D16	PRXR	Spruce72	PaPIPRX (cationic/basic), pI (9.6), 339 AA	AT1G44970.1	| Symbols: | peroxidase, putative | chr1:17004677-17006003 FORWARD
resistance/growth	Contig_2771_109	WS0261_C18	SAMS			AT4G01850.1	| Symbols: SAM-2, MAT2 | MAT2/SAM-2 (S-adenosylmethionine synthetase 2); methionine adenosyltransferase | chr4:796298-797479 REVERSE
resistance/growth	Contig_598_170	WS00923_H15	4CL	PgeACL7	OPCL	AT1G20510.1	| Symbols: OPCL1 | OPCL1 (OPC-8:0 COA LIGASE1); 4-coumarate-CoA ligase | chr1:7103635-7105846 REVERSE
resistance/growth	Contig_598_170	WS0099_J20	C3H		F3'5'H/F3H	AT2G40890.1	| Symbols: CYP98A3, REF8 | CYP98A3 (cytochrome P450, family 98, subfamily A, polypeptide 3); p-coumarate 3-hydroxylase | chr2:17065369-17067610 REVERSE
resistance/growth	Contig_598_170	WS00931_C11	C4H	C38	C4H	AT2G30490.1	| Symbols: ATC4H, C4H, CYP73A5 | ATC4H (CINNAMATE-4-HYDROXYLASE) | chr2:13000938-13002760 REVERSE
resistance/growth	Contig_598_170	WS00933_O12	CCR			AT1G15950.1	| Symbols: IRX4, ATCCR1, CCR1 | CCR1 (CINNAMOYL COA REDUCTASE 1) | chr1:5478849-5481909 FORWARD
resistance/growth	Contig_598_170	WS0104_E12	CCR			AT5G58490.1	| Symbols: | cinnamoyl-CoA reductase family | chr5:23660294-23661681 FORWARD
resistance/growth	Contig_598_170	WS01024_C11	DFR	LAR	Member of outgroup with substantial similarity to Leucoanthocyanin reductase (LAR); contains "WcaG" domain, Nucleoside-diphosphate-sugar epimerases [Cell envelope biogenesis, outer membrane / Carbohydrate transport and metabolism].	AT5G42800.1	| Symbols: TT3, M318, DFR | DFR (DIHYDROFLAVONOL 4-REDUCTASE); dihydrokaempferol 4-reductase | chr5:17181524-17183092 REVERSE
resistance/growth	Contig_598_170	WS0064_J21	DIR	PgeDIR6	a	AT1G64160.1	| Symbols: | disease resistance-responsive family protein / dirigent family protein | chr1:23817726-23818274 FORWARD
resistance/growth	Contig_598_170	WS00815_A07	DIR	PicglDIR12	b/d	AT5G42500.1	| Symbols: | disease resistance-responsive family protein | chr5:17011587-17012144 REVERSE
resistance/growth	Contig_598_170	WS0071_I18	F3'H	C59	CYP75/F3'H	AT5G07990.1	| Symbols: CYP75B1, D501, TT7 | TT7 (TRANSPARENT TESTA 7); flavonoid 3'-monooxygenase/ oxygen binding | chr5:2560438-2562860 FORWARD
resistance/growth	Contig_598_170	WS00824_C19	F3'H	C40	CYP76-likes	AT5G07990.1	| Symbols: CYP75B1, D501, TT7 | TT7 (TRANSPARENT TESTA 7); flavonoid 3'-monooxygenase/ oxygen binding | chr5:2560438-2562860 FORWARD
resistance/growth	Contig_598_170	WS00923_E07	F5H	C12	CYP750	AT4G36220.1	| Symbols: CYP84A1, FAH1 | FAH1 (FERULATE-5-HYDROXYLASE 1); ferulate 5-hydroxylase | chr4:17137587-17139622 REVERSE
resistance/growth	Contig_598_170	WS0033_E16	LAC			AT5G05390.1	| Symbols: LAC12 | LAC12 (laccase 12); copper ion binding / oxidoreductase | chr5:1594754-1597043 FORWARD
resistance/growth	Contig_598_170	WS0035_M11	LAC			AT5G05390.1	| Symbols: LAC12 | LAC12 (laccase 12); copper ion binding / oxidoreductase | chr5:1594754-1597043 FORWARD
resistance/growth	Contig_598_170	WS0038_B22	LAC			AT5G05390.1	| Symbols: LAC12 | LAC12 (laccase 12); copper ion binding / oxidoreductase | chr5:1594754-1597043 FORWARD
resistance/growth	Contig_598_170	WS0038_D12	LAC			AT5G60020.1	| Symbols: LAC17 | LAC17 (laccase 17); copper ion binding / oxidoreductase | chr5:24185298-24187449 FORWARD
resistance/growth	Contig_598_170	WS0039_C04	LAC			AT5G05390.1	| Symbols: LAC12 | LAC12 (laccase 12); copper ion binding / oxidoreductase | chr5:1594754-1597043 FORWARD
resistance/growth	Contig_598_170	WS00813_M20	LAC			AT5G03260.1	| Symbols: LAC11 | LAC11 (laccase 11); copper ion binding / oxidoreductase | chr5:777197-779337 REVERSE
resistance/growth	Contig_598_170	WS00923_A19	LAC			AT5G05390.1	| Symbols: LAC12 | LAC12 (laccase 12); copper ion binding / oxidoreductase | chr5:1594754-1597043 FORWARD
resistance/growth	Contig_598_170	WS01037_G16	LAC			AT5G05390.1	| Symbols: LAC12 | LAC12 (laccase 12); copper ion binding / oxidoreductase | chr5:1594754-1597043 FORWARD
resistance/growth	Contig_598_170	WS00821_I18	myb			AT3G01140.1	| Symbols: AtMYB106, MYB106 | MYB106 (myb domain protein 106); DNA binding / transcription factor | chr3:46626-48150 REVERSE
resistance/growth	Contig_598_170	WS00811_F18	NAC			AT1G52890.1	| Symbols: ANAC019 | ANAC019 (Arabidopsis NAC domain containing protein 19); transcription factor | chr1:19700960-19702112 REVERSE
resistance/growth	Contig_598_170	WS00911_P24	NAC			AT2G02450.1	| Symbols: ANAC034, ANAC035 | ANAC034/ANAC035 (Arabidopsis NAC domain containing protein 34, Arabidopsis NAC domain containing protein 35); transcription factor | chr2:648043-650648 FORWARD
resistance/growth	Contig_598_170	WS00733_G19	OMT	n.a.	n.a.	AT1G51990.1	| Symbols: | O-methyltransferase family 2 protein | chr1:19334618-19336336 FORWARD
resistance/growth	Contig_598_170	WS00927_O09	OMT	PicglOMT-25	function unknown	AT5G54160.1	| Symbols: OMT1, ATOMT1 | ATOMT1 (O-METHYLTRANSFERASE 1) | chr5:21999301-22001393 FORWARD
resistance/growth	Contig_598_170	WS00936_K15	OMT	n.a.	n.a.	AT5G54160.1	| Symbols: OMT1, ATOMT1 | ATOMT1 (O-METHYLTRANSFERASE 1) | chr5:21999301-22001393 FORWARD
resistance/growth	Contig_598_170	WS0261_A24	OMT	PicglOMT-13	function unknown	AT5G54160.1	| Symbols: OMT1, ATOMT1 | ATOMT1 (O-METHYLTRANSFERASE 1) | chr5:21999301-22001393 FORWARD
resistance/growth	Contig_598_170	WS0263_L06	OMT	PicglOMT-26	function unknown	AT5G54160.1	| Symbols: OMT1, ATOMT1 | ATOMT1 (O-METHYLTRANSFERASE 1) | chr5:21999301-22001393 FORWARD
resistance/growth	Contig_598_170	WS0071_D22	PAL			AT3G53260.1	| Symbols: PAL2 | PAL2 (phenylalanine ammonia-lyase 2); phenylalanine ammonia-lyase | chr3:19755234-19757597 REVERSE
resistance/growth	Contig_598_170	WS00712_E21	PCBER	PicglPPR04	isoflavone reductase	AT4G39230.1	| Symbols: | isoflavone reductase, putative | chr4:18266018-18267598 REVERSE
resistance/growth	Contig_598_170	WS00810_A15	PD/ADT	PicglADT2	Arogenate dehydratase (ADT)	AT1G11790.1	| Symbols: | prephenate dehydratase family protein | chr1:3981475-3984961 FORWARD
resistance/growth	Contig_598_170	WS00911_H03	PLR			AT1G32100.1	| Symbols: | pinoresinol-lariciresinol reductase, putative | chr1:11546452-11547933 REVERSE
resistance/growth	Contig_598_170	WS0019_B21	PRXR	Spruce67	cationic/basic	AT4G21960.1	| Symbols: PRXR1 | PRXR1 (peroxidase 42); peroxidase | chr4:11646625-11648324 REVERSE
resistance/growth	Contig_598_170	WS0022_E09	PRXR	Spruce28	cationic/basic	AT5G05340.1	| Symbols: | peroxidase, putative | chr5:1579143-1580820 REVERSE
resistance/growth	Contig_598_170	WS00818_D06	PRXR	Spruce30	cationic/basic	AT5G05340.1	| Symbols: | peroxidase, putative | chr5:1579143-1580820 REVERSE
resistance/growth	Contig_598_170	WS00837_P24	PRXR	Spruce52	anionic/acidic	AT1G71695.1	| Symbols: | peroxidase 12 (PER12) (P12) (PRXR6) | chr1:26968021-26970219 FORWARD
resistance/growth	Contig_598_170	WS00910_L21	PRXR	Spruce05	PaPRX6/PaPRX7 cluster (cationic/basic), pI (ca. 9), ca. 330 AA	AT5G05340.1	| Symbols: | peroxidase, putative | chr5:1579143-1580820 REVERSE
resistance/growth	Contig_598_170	WS00912_J06	PRXR	Spruce04	PaPRX4 (cationic/basic), pI (8.6), 323 AA	AT5G05340.1	| Symbols: | peroxidase, putative | chr5:1579143-1580820 REVERSE
resistance/growth	Contig_598_170	WS00917_N21	PRXR	Spruce27	cationic/basic	AT5G05340.1	| Symbols: | peroxidase, putative | chr5:1579143-1580820 REVERSE
resistance/growth	Contig_598_170	WS01015_G01	PRXR	Spruce78	~ At012 (PER19) (cationic/basic), pI (9.3), 346 AA	AT2G34060.1	| Symbols: | peroxidase, putative | chr2:14391993-14393609 FORWARD
resistance/growth	Contig_598_170	WS01017_F04	PRXR	Spruce17	neutral	AT5G05340.1	| Symbols: | peroxidase, putative | chr5:1579143-1580820 REVERSE
resistance/growth	Contig_598_170	WS01029_G23	PRXR	Spruce02	anionic/acidic	AT5G05340.1	| Symbols: | peroxidase, putative | chr5:1579143-1580820 REVERSE
resistance/growth	Contig_598_170	WS01033_I01	PRXR	Spruce19	cationic/basic	AT5G05340.1	| Symbols: | peroxidase, putative | chr5:1579143-1580820 REVERSE
resistance/growth	Contig_598_170	WS0105_J03	PRXR	Spruce40	neutral	AT5G06720.1	| Symbols: | peroxidase, putative | chr5:2077568-2078858 REVERSE
