# Supplementary material for: Defense mechanisms against herbivory in Picea: sequence evolution and expression regulation of gene family members in the phenylpropanoid pathway
Source: BMC Genomics. 2011 Dec 16;12:608. doi: 10.1186/1471-2164-12-608 (PMC3288119; doi:10.1186/1471-2164-12-608)
Supplement: Additional file 10 — Summary on gene families with individual members having eQTLs at a minimum of two phenotype associated expression hotspots. This table summarizes characteristics of the investigated gene families associated with the phenylpropanoid pathway and shows the total number of gene-family members, the detected average number of eQTLs per family, and the number of the identified gene-family members with eQTLs at a minimum of two out of the eight identified regulatory hotspots as shown in Figure 6. [file 1471-2164-12-608-S10.XLS]

## Sheet: additional file 10
					members with eQTLs at minimum two phenotype associated expression hotspots
	abbrev	gene family	total number of members	average number of eQTLs in gene family	resistance/growth phenotypes	growth phenotype	resistance phenotype
TF	myb	myb family transcription factor	54	9	8	1	6
	NAC	NAC domain containing protein/transcription factor	21	10.8	5	2	2
	SAMS	S-adenosylmethionine synthetase	6	9	0	0	0
shikimate PW	DAHP	3-deoxy-D-arabino-heptulosonate 7-phosphate synthase	3	9	1	0	1
	DHQS	3-dehydroquinate synthase	3	5.7	0	0	0
	DHQD-SD	3-dehydroquinate dehydratase/shikimate 5-dehydrogenase	3	6.7	1	0	0
	SK	shikimate kinase	3	7.3	1	0	1
	EPSPS	5-enolpyruvylshikimate-3-phosphate/EPSP synthase	1	5	0	0	0
	CS	chorismate synthase	1	13	0	0	0
	CM	chorismate mutase	3	7.3	0	0	0
	ADT	arogenate dehydratase	13	9.8	4	0	4
main branch	PAL	phenylalanine ammonia-lyase	5	10.8	2	0	1
	C4H	cinnamate-4-hydroxylase	3	10.3	1	1	1
	4CL	4-coumarate-CoA ligase	13	9.2	1	0	1
secondary compounds	CHS	chalcone synthase	12	8.4	1	0	1
	CHI	chalcone (flavanone) isomerase	6	10.2	0	0	0
	FLS	flavonol synthase	2	9	1	0	0
	F3'H	flavonoid 3'-monooxygenase	10	10	3	1	2
	DFR	dihydroflavonol 4-reductase	10	10.6	0	0	0
	PCBER	isoflavone reductase	23	8.3	3	1	2
	PLR	pinoresinol-lariciresinol reductase	5	9.4	1	0	1
	ANS	anthocyanidin synthase	1	13	1	0	1
	3GT	flavonol 3-O-glucosyltransferase	1	14	0	0	0
lignin/lignan	C3H	p-coumarate 3-hydroxylase	3	9	1	0	1
	CCoAOMT	caffeoyl-CoA 3-O-methyltransferase	10	9.8	4	0	3
	OMT	O-methyltransferase	24	11.3	8	2	6
	CCR	cinnamoyl-CoA reductase	17	10.1	2	0	2
	P450	Cytochrome P450s involved in oxygenation of phenylpropanoids	8	10.4	2	1	2
	CAD	cinnamyl-alcohol dehydrogenase	5	6.6	0	0	0
	LAC	laccase	25	9.8	6	3	4
	PRXR	peroxidase	98	10.3	20	4	15
	DIR	disease resistance-responsive/dirigent	36	11.1	12	8	5
	sum		428	9.50625	89
