# Supplementary material for: Defense mechanisms against herbivory in Picea: sequence evolution and expression regulation of gene family members in the phenylpropanoid pathway
Source: BMC Genomics. 2011 Dec 16;12:608. doi: 10.1186/1471-2164-12-608 (PMC3288119; doi:10.1186/1471-2164-12-608)
Supplement: Additional file 14 — Accessions and identifiers of non-spruce members of the phenylpropanoid pathway families. Accessions and identifiers are provided for the following gene families: OMT/OMTL, CCoAOMT, PCBER, PKS, 4CL/ACL, and ADT. [file 1471-2164-12-608-S14.XLS]

## Sheet: additional file 14
Accessions and identifiers of non-spruce members of the phenylpropanoid pathway families.
OMT/OMTL
OrysaCOMT	RiceGE: Rice Functional Genomic Express Database (Sep. 13, 2011) Os08g06100
OrysaCOMTL1	RiceGE: Rice Functional Genomic Express Database (Sep. 13, 2011) Os12g09770
OrysaCOMTL2	RiceGE: Rice Functional Genomic Express Database (Sep. 13, 2011) Os04g01470
OrysaCOMTL3	RiceGE: Rice Functional Genomic Express Database (Sep. 13, 2011) Os12g13800
OrysaCOMTL4	RiceGE: Rice Functional Genomic Express Database (Sep. 13, 2011) Os02g57760
LimlaBalNMT	gi|30313849
RoschCOMT	gi|32440935
FraanOMT	gi|6760443
PapsoROMT1	gi|33286372
SacofCOMT	gi|3341509
AmmmaBOMT	gi|38565547
PinsyPMT according to Chiron et al., 2000. Plant Mol Biol. 2000 Dec;44(6):733-45. PMID: 11202436
ArathCOMT/COMTL according to Ehlting et al., 2005. Plant J. 2005 Jun;42(5):618-40. PMID: 15918878.
PoptrCOMT/COMTL according to Hamberger et al., 2007. Canadian Journal of Botany, 2007, 85:(12) 1182-1201, 10.1139/B07-098.
CCoAOMT
OrysaCCoAOMT1	RiceGE: Rice Functional Genomic Express Database (Sep. 13, 2011) Os06g06980
AtCCoAOMT	gi|332660914
MescrCCoAOMT1	gi|30580332
ArathCOMTL4/TSM1	gi|111074292
ArathCOMTL7	gi|332192439
OrysaCAML1	RiceGE: Rice Functional Genomic Express Database (Sep. 13, 2011) Os08g05790
PhypaCCOMTL1	gi|168047365
MescrCCOMT2	gi|37720881
PhypaCCOMTL2	gi|162693604
PintaCCOMT	gi|30580387
ArathCOMTL3	gi|30580369
ArathCOMTL5	gi|332646771
ArathCOMTL6	gi|332646769
PoptrCAM/CAML/CCoAOMT according to Hamberger et al., 2007. Canadian Journal of Botany, 2007, 85:(12) 1182-1201, 10.1139/B07-098.
PCBER
PintaPBR1	gi|9280827
ArathIFRH1	gi|15234993
ArathIFRH2	gi|15223574
ArathIFRH3	gi|15222190
ArathPRR1	gi|15222571
ArathPRR2	gi|15236330
ThuplPRLR	gi|7542583
VitviLAR1	gi|66570968
PethyIES1	gi|122243516
LotjaPTR	gi|116077984
PKS
ArathCHS	gi|15240753
PoptrPKS1	gi|224131424
PoptrPKS2	gi|224057597
PoptrPKS3	gi|224057603
PhypaPKS	gi|168007162
MarpoSCS	gi|56790011
VitviPKS1	gi|1705846
VitviPKS2	gi|157352615
ArahyPKS	gi|28261335
PindePSS2	gi|6729110
HypanCHS	gi|62899809
SorbiSTS	gi|5305907
ArahySTS	gi|5002496
SorbiCHS	gi|5305907
VitviRVS	gi|1729956
PindeCHS	gi|7576362
PicabPKS	gi|87132988
4CL and ACL
Arath4CL/ACL according to Ehlting et al., 2005. Plant J. 2005 Jun;42(5):618-40. PMID: 15918878.
ArathOPCL1	gi|186478699
Pinta4CL1	gi|1143308
ADT
ArathADT according to Ehlting et al., 2005. Plant J. 2005 Jun;42(5):618-40. PMID: 15918878.
PethyADT1	gi|267821804
PethyADT2	gi|267821835
PethyADT3	gi|267821868
